# Supplementary material for: Cooperative Metabolism in a Three-Partner Insect-Bacterial Symbiosis Revealed by Metabolic Modeling
Source: J Bacteriol. 2017 Jul 11;199(15):e00872-16. doi: 10.1128/JB.00872-16 (PMC5512215; doi:10.1128/JB.00872-16)
Supplement: Supplemental material [file JB.00872-16_zjb999094413s2.xls]

## Sheet: Table S1a
Table S1. Stand-alone Portiera metabolic model a) reaction list
Abbreviation	Description	Reaction	GPR	Genes	Proteins	Subsystem	Reversible	Lower bound	Upper bound	Objective	Confidence Score	EC Number	Notes	References
CBPS	carbamoyl-phosphate synthase (glutamine-hydrolysing)	2 atp[c] + gln-L[c] + h2o[c] + hco3[c] => 2 adp[c] + cbp[c] + glu-L[c] + 2 h[c] + pi[c]	(Por0232 and Por0231)	Por0232 Por0231		Arginine Biosynthesis	0	0	1000	0	2	6.3.5.5	carAB
OCBT	ornithine carbamoyltransferase	cbp[c] + orn[c] => citr-L[c] + h[c] + pi[c]	Por0101	Por0101		Arginine Biosynthesis	0	0	1000	0	2	2.1.3.3	argF
ARGSS	argininosuccinate synthase	asp-L[c] + atp[c] + citr-L[c] => amp[c] + argsuc[c] + h[c] + ppi[c]	Por0176	Por0176		Arginine Biosynthesis	0	0	1000	0	2	6.3.4.5	argG
METS	methionine synthase	5mthf[c] + hcys-L[c] => h[c] + met-L[c] + thf[c]	Por0247	Por0247		Methionine Biosynthesis	0	0	1000	0	2	2.1.1.14	metE
PRPPS	phosphoribosylpyrophosphate synthetase	atp[c] + r5p[c] => amp[c] + h[c] + prpp[c]	Por0165	Por0165		Histidine Biosynthesis	0	0	1000	0	2	2.7.6.1	prs
ATPPRT	ATP phosphoribosyltransferase	atp[c] + prpp[c] => ppi[c] + prbatp[c]	(Por0157 and Por0087)	Por0157 Por0087		Histidine Biosynthesis	0	0	1000	0	2	2.4.2.17	hisGZ
PRATPP	phosphoribosyl-ATP pyrophosphatase	h2o[c] + prbatp[c] => h[c] + ppi[c] + prbamp[c]	Por0248	Por0248		Histidine Biosynthesis	0	0	1000	0	2	3.6.1.31	hisI
PRAMPC	phosphoribosyl-AMP cyclohydrolase	h2o[c] + prbamp[c] => prfp[c]	Por0002	Por0002		Histidine Biosynthesis	0	0	1000	0	2	3.5.4.19	hisI
PRMICI	1-(5-phosphoribosyl)-5-[(5-phosphoribosylamino)methylideneamino)imidazole-4-carboxamide isomerase	prfp[c] => prlp[c]	Por0147	Por0147		Histidine Biosynthesis	0	0	1000	0	2	5.3.1.16	hisA
IG3PS	Imidazole-glycerol-3-phosphate synthase	gln-L[c] + prlp[c] => aicar[c] + eig3p[c] + glu-L[c] + h[c]	(Por0146 and Por0148)	Por0146 Por0148		Histidine Biosynthesis	0	0	1000	0	2	2.4.2.-	hisHF
IGPDH	imidazoleglycerol-phosphate dehydratase	eig3p[c] => h2o[c] + imacp[c]	Por0145	Por0145		Histidine Biosynthesis	0	0	1000	0	2	4.2.1.19	hisB
HSTPT	histidinol-phosphate transaminase	glu-L[c] + imacp[c] => akg[c] + hisp[c]	Por0149	Por0149		Histidine Biosynthesis	0	0	1000	0	2	2.6.1.9	hisC
ASPK	aspartate kinase	asp-L[c] + atp[c] => 4pasp[c] + adp[c]	(Por0190 or Por0136)	Por0190 Por0136		Lysine Biosynthesis	0	0	1000	0	2	2.7.2.4	lysC thrA
ASAD	aspartate-semialdehyde dehydrogenase	4pasp[c] + h[c] + nadph[c] => aspsa[c] + nadp[c] + pi[c]	Por0098	Por0098		Lysine Biosynthesis	0	0	1000	0	2	1.2.1.11	asd
DHDPS	4-hydroxy-tetrahydrodipicolinate synthase	aspsa[c] + pyr[c] => 23dhdp[c] + h[c] + 2 h2o[c]	Por0270	Por0270		Lysine Biosynthesis	0	0	1000	0	2	4.3.3.7	dapA
THDPS	tetrahydrodipicolinate succinylase	h2o[c] + succoa[c] + thdp[c] => coa[c] + sl2a6o[c]	Por0239	Por0239		Lysine Biosynthesis	0	0	1000	0	2	2.3.1.117	dapD
SDPTA	succinyldiaminopimelate transaminase	glu-L[c] + sl2a6o[c] <=> akg[c] + sl26da[c]	Por0180	Por0180		Lysine Biosynthesis	1	-1000	1000	0	2	2.6.1.17	argD
SDPDS	succinyl-diaminopimelate desuccinylase	h2o[c] + sl26da[c] => 26dap-LL[c] + succ[c]	Por0238	Por0238		Lysine Biosynthesis	0	0	1000	0	2	3.5.1.18	dapE
HSD	homoserine dehydrogenase (NADPH)	aspsa[c] + h[c] + nadph[c] <=> hom-L[c] + nadp[c]	Por0136	Por0136		Threonine Biosynthesis	1	-1000	1000	0	2	1.1.1.3	thrA
HSK	homoserine kinase	atp[c] + hom-L[c] => adp[c] + h[c] + phom[c]	Por0150	Por0150		Threonine Biosynthesis	0	0	1000	0	2	2.7.1.39	thrB
THRS	threonine synthase	h2o[c] + phom[c] => pi[c] + thr-L[c]	Por0135	Por0135		Threonine Biosynthesis	0	0	1000	0	2	4.2.3.1	thrC
DDPA	3-deoxy-D-arabino-heptulosonate 7-phosphate synthetase	e4p[c] + h2o[c] + pep[c] => 2dda7p[c] + pi[c]	Por0246	Por0246		Chorismate Biosynthesis	0	0	1000	0	2	2.5.1.54	aroFGH
DHQS	3-dehydroquinate synthase	2dda7p[c] => 3dhq[c] + pi[c]	Por0253	Por0253		Chorismate Biosynthesis	0	0	1000	0	2	4.2.3.4	aroB
DHQTi	3-dehydroquinate dehydratase, irreversible	3dhq[c] => 3dhsk[c] + h2o[c]	Por0213	Por0213		Chorismate Biosynthesis	0	0	1000	0	2	4.2.1.10	aroQ
SHK3Dr	shikimate dehydrogenase	3dhsk[c] + h[c] + nadph[c] <=> nadp[c] + skm[c]	Por0203	Por0203		Chorismate Biosynthesis	1	-1000	1000	0	2	1.1.1.25	aroE
SHKK	shikimate kinase	atp[c] + skm[c] => adp[c] + h[c] + skm5p[c]	Por0252	Por0252		Chorismate Biosynthesis	0	0	1000	0	2	2.7.1.71	aroK
PSCVT	3-phosphoshikimate 1-carboxyvinyltransferase	pep[c] + skm5p[c] <=> 3psme[c] + pi[c]	Por0268	Por0268		Chorismate Biosynthesis	1	-1000	1000	0	2	2.5.1.19	aroA
CHORS	chorismate synthase	3psme[c] => chor[c] + pi[c]	Por0262	Por0262		Chorismate Biosynthesis	0	0	1000	0	2	4.2.3.5	aroC
ANS	anthranilate synthase	chor[c] + gln-L[c] => anth[c] + glu-L[c] + h[c] + pyr[c]	(Por0169 and Por0170)	Por0169 Por0170		Tryptophan Biosynthesis	0	0	1000	0	2	4.1.3.27	trpE
ANPRT	anthranilate phosphoribosyltransferase	anth[c] + prpp[c] => ppi[c] + pran[c]	Por0168	Por0168		Tryptophan Biosynthesis	0	0	1000	0	2	2.4.2.18	trpD
PRAIi	phosphoribosylanthranilate isomerase (irreversible)	pran[c] => 2cpr5p[c]	Por0096	Por0096		Tryptophan Biosynthesis	0	0	1000	0	2	5.3.1.24	trpF
IGPS	indole-3-glycerol-phosphate synthase	2cpr5p[c] + h[c] => 3ig3p[c] + co2[c] + h2o[c]	Por0167	Por0167		Tryptophan Biosynthesis	0	0	1000	0	2	4.1.1.48	trpC
TRPS3	tryptophan synthase (indoleglycerol phosphate)	3ig3p[c] => g3p[c] + indole[c]	(Por0185 and Por0186)	Por0185 Por0186		Tryptophan Biosynthesis	0	0	1000	0	2	4.2.1.20	trpAB
TRPS1	tryptophan synthase (indoleglycerol phosphate)	3ig3p[c] + ser-L[c] => g3p[c] + h2o[c] + trp-L[c]	(Por0185 and Por0186)	Por0185 Por0186		Tryptophan Biosynthesis	0	0	1000	0	2	4.2.1.20	trpAB
TRPS2	tryptophan synthase (indole)	indole[c] + ser-L[c] => h2o[c] + trp-L[c]	(Por0185 and Por0186)	Por0185 Por0186		Tryptophan Biosynthesis	0	0	1000	0	2	4.2.1.20	trpAB
CHORM	chorismate mutase	chor[c] => pphn[c]	Por0267	Por0267		Phenylalanine Biosynthesis	0	0	1000	0	2	5.4.99.5	pheA
PPNDH	prephenate dehydratase	h[c] + pphn[c] => co2[c] + h2o[c] + phpyr[c]	Por0267	Por0267		Phenylalanine Biosynthesis	0	0	1000	0	2	4.2.1.51	pheA
THRD_L	L-threonine deaminase	thr-L[c] => 2obut[c] + nh4[c]	Por0111	Por0111		Isoleucine Biosynthesis	0	0	1000	0	2	4.3.1.19	ilvA
ACHBS	2-aceto-2-hydroxybutanoate synthase	2obut[c] + h[c] + pyr[c] => 2ahbut[c] + co2[c]	(Por0141 and Por0142)	Por0141 Por0142		Isoleucine Biosynthesis	0	0	1000	0	2	2.2.1.6	ilvHI
KARA2	ketol-acid reductoisomerase (2-Acetolactate)	2ahbut[c] + h[c] + nadph[c] <=> 23dhmp[c] + nadp[c]	Por0140	Por0140		Isoleucine Biosynthesis	1	-1000	1000	0	2	1.1.1.86	ilvC
DHAD2	Dihydroxy-acid dehydratase (2,3-dihydroxy-3-methylpentanoate)	23dhmp[c] => 3mop[c] + h2o[c]	Por0090	Por0090		Isoleucine Biosynthesis	0	0	1000	0	2	4.2.1.9	ilvD
ACLS	acetolactate synthase	h[c] + 2 pyr[c] => alac-S[c] + co2[c]	(Por0141 and Por0142)	Por0141 Por0142		Valine Biosynthesis	0	0	1000	0	2	2.2.1.6	ilvHI
KARA1	ketol-acid reductoisomerase (2,3-dihydroxy-3-methylbutanoate)	alac-S[c] + h[c] + nadph[c] <=> 23dhmb[c] + nadp[c]	Por0140	Por0140		Valine Biosynthesis	1	-1000	1000	0	2	1.1.1.86	ilvC
DHAD1	dihydroxy-acid dehydratase (2,3-dihydroxy-3-methylbutanoate)	23dhmb[c] => 3mob[c] + h2o[c]	Por0090	Por0090		Valine Biosynthesis	0	0	1000	0	2	4.2.1.9	ilvD
IPPS	2-isopropylmalate synthase	3mob[c] + accoa[c] + h2o[c] => 3c3hmp[c] + coa[c] + h[c]	Por0259	Por0259		Leucine Biosynthesis	0	0	1000	0	2	2.3.3.13	leuA
IPPMIb	2-isopropylmalate hydratase	3c3hmp[c] <=> 2ippm[c] + h2o[c]	(Por0263 and Por0100)	Por0263 Por0100		Leucine Biosynthesis	1	-1000	1000	0	2	4.2.1.33	leuCD
IPPMIa	3-isopropylmalate dehydratase	2ippm[c] + h2o[c] <=> 3c2hmp[c]	(Por0263 and Por0100)	Por0263 Por0100		Leucine Biosynthesis	1	-1000	1000	0	2	4.2.1.33	leuCD
IPMD	3-isopropylmalate dehydrogenase	3c2hmp[c] + nad[c] => 3c4mop[c] + h[c] + nadh[c]	Por0099	Por0099		Leucine Biosynthesis	0	0	1000	0	2	1.1.1.85	leuB
OMCDC	2-Oxo-4-methyl-3-carboxypentanoate decarboxylation	3c4mop[c] + h[c] => 4mop[c] + co2[c]				Leucine Biosynthesis	0	0	1000	0	2	1.1.1.85	spontaneous
HEX1	glucokinase	atp[c] + glc-D[c] => adp[c] + g6p[c] + h[c]	Por0205	Por0205		Glycolysis	0	0	1000	0	2	2.7.1.1	glk
PDH	pyruvate dehydrogenase	coa[c] + nad[c] + pyr[c] => accoa[c] + co2[c] + nadh[c]	(Por0271 and Por0272 and Por0023)	Por0271 Por0272 Por0023		Glycolysis	0	0	1000	0	2	1.2.1.-	aceEF lpd
AKGDH	2-Oxoglutarate dehydrogenase	akg[c] + coa[c] + nad[c] => co2[c] + nadh[c] + succoa[c]	(Por0025 and Por0024 and Por0023)	Por0025 Por0024 Por0023		Citric Acid Cycle	0	0	1000	0	2		sucAB lpd
G6PDH2	glucose 6-phosphate dehydrogenase	g6p[c] + nadp[c] => 6pgl[c] + h[c] + nadph[c]	Por0206	Por0206		Pentose Phosphate Pathway	0	0	1000	0	2	1.1.1.49	zwf
GND	phosphogluconate dehydrogenase	6pgc[c] + nadp[c] => co2[c] + nadph[c] + ru5p-D[c]	Por0078	Por0078		Pentose Phosphate Pathway	0	0	1000	0	2	1.1.1.44	gnd
ATPS4rpp	ATP synthase (four protons for one ATP) (periplasm)	adp[c] + pi[c] + 4 h[e] <=> atp[c] + 3 h[c] + h2o[c]	(Por0102 and Por0103 and Por0104 and Por0105 and Por0106 and Por0107 and Por0108 and Por0109)	Por0102 Por0103 Por0104 Por0105 Por0106 Por0107 Por0108 Por0109		Oxidative Phosphorylation	1	-1000	1000	0	2	3.6.3.14	atpABCDEFGH
CYTBO3_4pp	cytochrome oxidase bo3 (ubiquinol-8: 4 protons) (periplasm)	4 h[c] + 0.5 o2[c] + q8h2[c] => h2o[c] + q8[c] + 4 h[e]	(Por0011 and Por0012 and Por0013 and Por0014 and Por0009)	Por0011 Por0012 Por0013 Por0014 Por0009		Oxidative Phosphorylation	0	0	1000	0	2		cyoABCDE
NADH16pp	NADH dehydrogenase (ubiquinone-8 & 3 protons) (periplasm)	4 h[c] + nadh[c] + q8[c] => nad[c] + q8h2[c] + 3 h[e]	(Por0117 and Por0118 and Por0119 and Por0120 and Por0121 and Por0122 and Por0123 and Por0124 and Por0125 and Por0126 and Por0127 and Por0128 and Por0129)	Por0117 Por0118 Por0119 Por0120 Por0121 Por0122 Por0123 Por0124 Por0125 Por0126 Por0127 Por0128 Por0129		Oxidative Phosphorylation	0	0	1000	0	2	1.6.5.3	nuoABCEFGHIJKLMN
PSY1	phytoene synthase (1)	2 ggdp[c] => ppi[c] + prephytedp[c]	Por0162	Por0162		Carotenoid biosynthesis	0	0	1000	0	2	2.5.1.32	crtB
PSY2	phytoene synthase (2)	prephytedp[c] => ppi[c] + phytoe[c]	Por0162	Por0162		Carotenoid biosynthesis	0	0	1000	0	2	2.5.1.32	crtB
PDS1	phytoene desaturase (1)	nadp[c] + phytoe[c] => h[c] + nadph[c] + phytof[c]	Por0161	Por0161		Carotenoid biosynthesis	0	0	1000	0	2	1.3.99.31	crtI
PDS2	phytoene desaturase (2)	nadp[c] + phytof[c] => h[c] + nadph[c] + zcarote[c]	Por0161	Por0161		Carotenoid biosynthesis	0	0	1000	0	2	1.3.99.31	crtI
ZCAROTDH1	zeta-carotene desaturase (1)	h[c] + o2[c] + nadph[c] + zcarote[c] => 2 h2o[c] + nadp[c] + neuspn[c]	Por0161	Por0161		Carotenoid Biosynthesis	0	0	1000	0	2	1.3.99.31	crtI
ZCAROTDH2	zeta-carotene desaturase(2)	h[c] + o2[c] + nadph[c] + neuspn[c] => 2 h2o[c] + nadp[c] + lycop[c]	Por0161	Por0161		Carotenoid Biosynthesis	0	0	1000	0	2	1.3.99.31	crtI
LCYBZC	lycopene cyclase (beta-zeacarotene producing)	neuspn[c] => bzcarote[c]	Por0163	Por0163		Carotenoid biosynthesis	0	0	1000	0	2	5.5.1.19	crtY
GLUTRS	Glutamyl-tRNA synthetase	atp[c] + glu-L[c] + trnaglu[c] => amp[c] + glutrna[c] + ppi[c]	Por0026	Por0026		Heme Biosynthesis	0	0	1000	0		6.1.1.17	gltX
HEMEOS	Heme O synthase	frdp[c] + h2o[c] + pheme[c] => hemeO[c] + ppi[c]	Por0009	Por0009		Heme Biosynthesis	0	0	1000	0	2		cyoE
LIPOS	Lipoate synthase	4fe4s[c] + 2 amet[c] + h[c] + nad[c] + octapb[c] => 2fe2s[c] + 2 dad-5[c] + 2 fe2[c] + lipopb[c] + 2 met-L[c] + nadh[c]	Por0192	Por0192		Lipoate Biosynthesis and Incorporation I	0	0	1000	0	2	2.8.1.8	lipA
MTHFR2	5,10-methylenetetrahydrofolate reductase (NADH)	2 h[c] + mlthf[c] + nadh[c] => 5mthf[c] + nad[c]	Por0211	Por0211		Folate Metabolism	0	0	1000	0	2	1.5.1.20	metF
SCYSDS	SUF Cysteine desulfuration	cys-L[c] + sufse[c] => ala-L[c] + sufsesh[c]	(Por0003 and Por0083)	Por0003 Por0083		Cofactor and Prosthetic Group Biosynthesis	0	0	1000	0	2		sufES
S2FE2SR	SUF [2Fe-2S] regeneration	2fe1s[c] + atp[c] + h2o[c] + sufbcd[c] + sufsesh[c] => adp[c] + 5 h[c] + pi[c] + sufbcd-2fe2s[c] + sufse[c]	(Por0086 and Por0085 and Por0084 and Por0083 and Por0003 )	Por0086 Por0085 Por0084 Por0083 Por0003		Cofactor and Prosthetic Group Biosynthesis	0	0	1000	0	2		sufBCDSE
S4FE4SR	SUF [4Fe-4S] Reduction	fadh2[c] + 2 h[c] + sufbcd-2fe2s2[c] => fad[c] + sufbcd-4fe4s[c]	(Por0086 and Por0085 and Por0084)	Por0086 Por0085 Por0084		Cofactor and Prosthetic Group Biosynthesis	0	0	1000	0	2		sufBCD
S2FE2SS	SUF [2Fe-2S] Synthesis	atp[c] + fadh2[c] + 2 fe2[c] + h2o[c] + sufbcd[c] + 2 sufsesh[c] => adp[c] + fad[c] + 7 h[c] + pi[c] + sufbcd-2fe2s[c] + 2 sufse[c]	(Por0086 and Por0085 and Por0084 and Por0083 and Por0003 )	Por0086 Por0085 Por0084 Por0083 Por0003		Cofactor and Prosthetic Group Biosynthesis	0	0	1000	0	2		sufBCDSE
S2FE2SS2	SUF [2Fe-2S] Synthesis II	atp[c] + fadh2[c] + 2 fe2[c] + h2o[c] + sufbcd-2fe2s[c] + 2 sufsesh[c] => adp[c] + fad[c] + 7 h[c] + pi[c] + sufbcd-2fe2s2[c] + 2 sufse[c]	(Por0086 and Por0085 and Por0084 and Por0083 and Por0003 )	Por0086 Por0085 Por0084 Por0083 Por0003		Cofactor and Prosthetic Group Biosynthesis	0	0	1000	0	2		sufBCDSE
S4FE4ST	SUF [4Fe-4S] Transfer	4 h[c] + sufbcd-4fe4s[c] => 4fe4s[c] + sufbcd[c]	(Por0086 and Por0085 and Por0084)	Por0086 Por0085 Por0084		Cofactor and Prosthetic Group Biosynthesis	0	0	1000	0	2		sufABCD
DPR	2-dehydropantoate 2-reductase	2dhp[c] + h[c] + nadph[c] => nadp[c] + pant-R[c]	Por0140	Por0140		Phosphopantothenate Biosynthesis	0	0	1000	0	2	1.1.1.169	ilvC
CLPNS160pp	cardiolipin synthase (periplasmic, n-C16:0)	2 pg160[c] <=> clpn160[c] + glyc[c]	Por0197	Por0197		Cardiolipin Biosynthesis	1	-1000	1000	0	2	2.7.8.-	clsA
P_GROW	Biomass objective function	0.3208 ala-L[c] + 0.21594 arg-L[c] + 0.27238 asn-L[c] + 0.28334 asp-L[c] + 0.03231 cys-L[c] + 0.1607 gln-L[c] + 0.37901 glu-L[c] + 0.32163 gly[c] + 0.082 his-L[c] + 0.43019 ile-L[c] + 0.42814 leu-L[c] + 0.43881 lys-L[c] + 0.14595 met-L[c] + 0.15598 phe-L[c] + 0.15415 pro-L[c] + 0.32982 ser-L[c] + 0.25236 thr-L[c] + 0.03107 trp-L[c] + 0.12909 tyr-L[c] + 0.36104 val-L[c] + 0.03667 datp[c] + 0.01303…				Biomass	0	0	1000	1	2
DM_4FE4S	Source to allow [4Fe-4S] iron-sulfur cluster to enter system	=> 4fe4s[c]				Source	0	0	1000	0	2
DM_SUFSE	Source to allow SUFSE to enter system	=> sufse[c]				Source	0	0	1000	0	2
DM_SUFSESH	Sink to allow SUFSESH to leave system	sufsesh[c] =>				Sink	0	0	1000	0	2
DM_LIPOPB	Sink to allow lipoate to leave system	lipopb[c] =>				Sink	0	0	1000	0	2
DM_GLYC	Sink to allow Glycerol to leave system	glyc[c] =>				Sink	0	0	1000	0	2
O2tex	oxygen transport via diffusion	o2[e] <=> o2[c]				Transport	1	-1000	1000	0	2
H2Otex	H2O transport via diffusion	h2o[e] <=> h2o[c]				Transport	1	-1000	1000	0	2
CO2tcy	CO2 transport via diffusion	co2[c] <=> co2[e]				Transport	1	-1000	1000	0	2
FE2tex	iron (II) transport via diffusion	fe2[e] <=> fe2[c]				Transport	1	-1000	1000	0	2
Htex	H transport by diffusion	h[c] <=> h[e]				Transport	1	-1000	1000	0	2
Pitex	Phosphate transport by diffusion	pi[c] <=> pi[e]				Transport	1	-1000	1000	0	2
UP_Q8H2	Import Ubiquinol-8	q8h2[e] => q8h2[c]				Transport	0	0	1000	0	2
UP_HCO3	Import HCO3	hco3[e] => hco3[c]				Transport	0	0	1000	0	2
UP_6PGC	Import 6-Phospho-D-gluconate	6pgc[e] => 6pgc[c]				Transport	0	0	1000	0	2
UP_2DHP	Import 2-Dehydropantoate	2dhp[e] => 2dhp[c]				Transport	0	0	1000	0	2
UP_PYR	Import Pyruvate	pyr[e] => pyr[c]				Transport	0	0	1000	0	2
UP_PPHN	Import Prephenate	pphn[e] => pphn[c]				Transport	0	0	1000	0	2
UP_2OBUT	Import 2-Oxobutanoate	2obut[e] => 2obut[c]				Transport	0	0	1000	0	2
UP_E4P	Import D-Erythrose 4-phosphate	e4p[e] => e4p[c]				Transport	0	0	1000	0	2
UP_PEP	Import Phosphoenolpyruvate	pep[e] => pep[c]				Transport	0	0	1000	0	2
UP_R5P	Import alpha-D-Ribose 5-phosphate	r5p[e] => r5p[c]				Transport	0	0	1000	0	2
UP_PG160	Import Phosphatidylglycerol (didodecanoyl, n-C12:0)	pg160[e] => pg160[c]				Transport	0	0	1000	0	2
UP_GGDP	Import Geranylgeranyl diphosphate	ggdp[e] => ggdp[c]				Transport	0	0	1000	0	2
UP_GLC-D	Import D-Glucose	glc-D[e] => glc-D[c]				Transport	0	0	1000	0	2
UP_FRDP	Import Farnesyl diphosphate	frdp[e] => frdp[c]				Transport	0	0	1000	0	2
UP_TRNAGLU	Import tRNA (Glu)	trnaglu[e] => trnaglu[c]				Transport	0	0	1000	0	2
UP_OCTAPB	Import octanoate (protein bound)	octapb[e] => octapb[c]				Transport	0	0	1000	0	2
UP_FADH2	Import FADH2	fadh2[e] => fadh2[c]				Transport	0	0	1000	0	2
UP_PYDX5P	Import Pyridoxal 5'-phosphate	pydx5p[e] => pydx5p[c]				Transport	0	0	1000	0	2
UP_THMPP	Import Thiamine diphosphate	thmpp[e] => thmpp[c]				Transport	0	0	1000	0	2
UP_FMNH2	Import Reduced FMN	fmnh2[e] => fmnh2[c]				Transport	0	0	1000	0	2
UP_THDP	Import 2,3,4,5-Tetrahydrodipicolinate	thdp[e] => thdp[c]				Transport	0	0	1000	0	2
UP_MLTHF	Import 5,10-Methylenetetrahydrofolate	mlthf[e] => mlthf[c]				Transport	0	0	1000	0	2
UP_COA	Import Coenzyme A	coa[e] => coa[c]				Transport	0	0	1000	0	2
UP_PHEME	Import Protoheme	pheme[e] => pheme[c]				Transport	0	0	1000	0	2
UP_NADP	Import NADP	nadp[e] => nadp[c]				Transport	0	0	1000	0	2
UP_NADH	Import NADH	nadh[e] => nadh[c]				Transport	0	0	1000	0	2
UP_DATP	Import dATP	datp[e] => datp[c]				Transport	0	0	1000	0	2
UP_DCTP	Import dCTP	dctp[e] => dctp[c]				Transport	0	0	1000	0	2
UP_DGTP	Import dGTP	dgtp[e] => dgtp[c]				Transport	0	0	1000	0	2
UP_DTTP	Import dTTP	dttp[e] => dttp[c]				Transport	0	0	1000	0	2
UP_ADP	Import ADP	adp[e] => adp[c]				Transport	0	0	1000	0	2
UP_CTP	Import CTP	ctp[e] => ctp[c]				Transport	0	0	1000	0	2
UP_GTP	Import GTP	gtp[e] => gtp[c]				Transport	0	0	1000	0	2
UP_UTP	Import UTP	utp[e] => utp[c]				Transport	0	0	1000	0	2
UP_AMET	Import S-Adenosyl-L-methionine	amet[e] => amet[c]				Transport	0	0	1000	0	2
UP_HCYS-L	Import L-Homocysteine	hcys-L[e] => hcys-L[c]				Transport	0	0	1000	0	2
UP_ORN	Import Ornithine	orn[e] => orn[c]				Transport	0	0	1000	0	2
UP_CBP	Import Carbamoyl phosphate	cbp[e] => cbp[c]				Transport	0	0	1000	0	2
UP_ALA-L	Import L-Alanine	ala-L[e] => ala-L[c]				Transport	0	0	1000	0	2
UP_ASN-L	Import L-Asparagine	asn-L[e] => asn-L[c]				Transport	0	0	1000	0	2
UP_ASP-L	Import L-Aspartate	asp-L[e] => asp-L[c]				Transport	0	0	1000	0	2
UP_CYS-L	Import L-Cysteine	cys-L[e] => cys-L[c]				Transport	0	0	1000	0	2
UP_GLN-L	Import L-Glutamine	gln-L[e] => gln-L[c]				Transport	0	0	1000	0	2
UP_GLY	Import Glycine	gly[e] => gly[c]				Transport	0	0	1000	0	2
UP_PRO-L	Import L-Proline	pro-L[e] => pro-L[c]				Transport	0	0	1000	0	2
UP_SER-L	Import L-Serine	ser-L[e] => ser-L[c]				Transport	0	0	1000	0	2
UP_TYR-L	Import L-Tyrosine	tyr-L[e] => tyr-L[c]				Transport	0	0	1000	0	2
UP_ARG-L	Import Arginine	arg-L[e] => arg-L[c]				Transport	0	0	1000	0	2
UP_HIS-L	Import Histidine	his-L[e] => his-L[c]				Transport	0	0	1000	0	2
UP_ILE-L	Import Isoleucine	ile-L[e] => ile-L[c]				Transport	0	0	1000	0	2
UP_LEU-L	Import Leucine	leu-L[e] => leu-L[c]				Transport	0	0	1000	0	2
UP_LYS-L	Import L-Lysine	lys-L[e] => lys-L[c]				Transport	0	0	1000	0	2
UP_PHE-L	Import Phenylalanine	phe-L[e] => phe-L[c]				Transport	0	0	1000	0	2
UP_VAL-L	Import L-Valine	val-L[e] => val-L[c]				Transport	0	0	1000	0	2
EF_CHOR	Export Chorismate	chor[c] => chor[e]				Transport	0	0	1000	0	2
EF_SUCC	Export Succinate	succ[c] => succ[e]				Transport	0	0	1000	0	2
EF_6PGL	Export 6-phospho-D-glucono-1,5-lactone	6pgl[c] => 6pgl[e]				Transport	0	0	1000	0	2
EF_RU5P-D	Export D-Ribulose 5-phosphate	ru5p-D[c] => ru5p-D[e]				Transport	0	0	1000	0	2
EF_G3P	Export Glyceraldehyde 3-phosphate	g3p[c] => g3p[e]				Transport	0	0	1000	0	2
EF_PPI	Export Diphosphate	ppi[c] => ppi[e]				Transport	0	0	1000	0	2
EF_PANT-R	Export (R)-Pantoate	pant-R[c] => pant-R[e]				Transport	0	0	1000	0	2
EF_PHPYR	Export Phenylpyruvate	phpyr[c] => phpyr[e]				Transport	0	0	1000	0	2
EF_3MOB	Export 3-Methyl-2-oxobutanoate	3mob[c] <=> 3mob[e]				Transport	0	0	1000	0	2
EF_3MOP	Export (S)-3-Methyl-2-oxopentanoate	3mop[c] => 3mop[e]				Transport	0	0	1000	0	2
EF_4MOP	Export 4-Methyl-2-oxopentanoate	4mop[c] => 4mop[e]				Transport	0	0	1000	0	2
EF_SUCCOA	Export succinyl coA	succoa[c] <=> succoa[e]				Transport	0	0	1000	0	2
EF_DAD-5	Export 5'-Deoxyadenosine	dad-5[c] => dad-5[e]				Transport	0	0	1000	0	2
EF_AMP	Export AMP	amp[c] => amp[e]				Transport	0	0	1000	0	2
EF_THF	Export 5,6,7,8-Tetrahydrofolate	thf[c] => thf[e]				Transport	0	0	1000	0	2
EF_FAD	Export FAD	fad[c] => fad[e]				Transport	0	0	1000	0	2
EF_AICAR	Export 5-Amino-1-(5-Phospho-D-ribosyl)imidazole-4-carboxamide	aicar[c] => aicar[e]				Transport	0	0	1000	0	2
EF_NH4	Export ammonia	nh4[c] <=> nh4[e]				Transport	0	0	1000	0	2
EF_GLUTRNA	Export L-Glutamyl-tRNA(Glu)	glutrna[c] => glutrna[e]				Transport	0	0	1000	0	2
EF_CITR-L	Export L-Citrulline	citr-L[c] => citr-L[e]				Transport	0	0	1000	0	2
EF_23DHDP	Export 2,3-Dihydrodipicolinate	23dhdp[c] => 23dhdp[e]				Transport	0	0	1000	0	2
EF_26DAP-LL	Export LL-2,6-Diaminoheptanedioate	26dap-LL[c] => 26dap-LL[e]				Transport	0	0	1000	0	2
EF_ARGSUC	Export N(omega)-(L-Arginino)succinate	argsuc[c] => argsuc[e]				Transport	0	0	1000	0	2
EF_HISP	Export L-Histidinol phosphate	hisp[c] => hisp[e]				Transport	0	0	1000	0	2
EF_TRP-L	Export L-Tryptophan	trp-L[c] => trp-L[e]				Transport	0	0	1000	0	2
EF_THR-L	Export L-Threonine	thr-L[c] => thr-L[e]				Transport	0	0	1000	0	2
EF_MET-L	Export L-Methionine	met-L[c] => met-L[e]				Transport	0	0	1000	0	2
EX_o2(e)	Exchange oxygen	o2[e] <=>				Exchange	1	-20	1000	0	2
EX_h2o(e)	Exchange H2O	h2o[e] <=>				Exchange	1	-1000	1000	0	2
EX_co2(e)	Exchange CO2	co2[e] <=>				Exchange	1	-1000	1000	0	2
EX_fe2(e)	Exchange iron (II)	fe2[e] <=>				Exchange	1	-1000	1000	0	2
EX_h(e)	Exchange H	h[e] <=>				Exchange	1	-1000	1000	0	2
EX_pi(e)	Exchange Phosphate	pi[e] <=>				Exchange	1	-1000	1000	0	2
EX_q8h2(e)	Exchange Ubiquinol-8	q8h2[e] <=>				Exchange	1	-1000	1000	0	2
EX_hco3(e)	Exchange HCO3	hco3[e] <=>				Exchange	1	-1000	1000	0	2
EX_6pgc(e)	Exchange 6-Phospho-D-gluconate	6pgc[e] <=>				Exchange	1	-1000	1000	0	2
EX_2dhp(e)	Exchange 2-Dehydropantoate	2dhp[e] <=>				Exchange	1	-1000	1000	0	2
EX_pyr(e)	Exchange Pyruvate	pyr[e] <=>				Exchange	1	-1000	1000	0	2
EX_pphn(e)	Exchange Prephenate	pphn[e] <=>				Exchange	1	-1000	1000	0	2
EX_2obut(e)	Exchange 2-Oxobutanoate	2obut[e] <=>				Exchange	1	-1000	1000	0	2
EX_e4p(e)	Exchange D-Erythrose 4-phosphate	e4p[e] <=>				Exchange	1	-1000	1000	0	2
EX_pep(e)	Exchange Phosphoenolpyruvate	pep[e] <=>				Exchange	1	-1000	1000	0	2
EX_r5p(e)	Exchange alpha-D-Ribose 5-phosphate	r5p[e] <=>				Exchange	1	-1000	1000	0	2
EX_pg160(e)	Exchange Phosphatidylglycerol (didodecanoyl, n-C12:0)	pg160[e] <=>				Exchange	1	-1000	1000	0	2
EX_ggdp(e)	Exchange Geranylgeranyl diphosphate	ggdp[e] <=>				Exchange	1	-1000	1000	0	2
EX_glc-D(e)	Exchange D-Glucose	glc-D[e] <=>				Exchange	1	-1000	1000	0	2
EX_frdp(e)	Exchange Farnesyl diphosphate	frdp[e] <=>				Exchange	1	-1000	1000	0	2
EX_trnaglu(e)	Exchange tRNA (Glu)	trnaglu[e] <=>				Exchange	1	-1000	1000	0	2
EX_octapb(e)	Exchange octanoate (protein bound)	octapb[e] <=>				Exchange	1	-1000	1000	0	2
EX_fadh2(e)	Exchange FADH2	fadh2[e] <=>				Exchange	1	-1000	1000	0	2
EX_pydx5p(e)	Exchange Pyridoxal 5'-phosphate	pydx5p[e] <=>				Exchange	1	-1000	1000	0	2
EX_thmpp(e)	Exchange Thiamine diphosphate	thmpp[e] <=>				Exchange	1	-1000	1000	0	2
EX_fmnh2(e)	Exchange Reduced FMN	fmnh2[e] <=>				Exchange	1	-1000	1000	0	2
EX_thdp(e)	Exchange 2,3,4,5-Tetrahydrodipicolinate	thdp[e] <=>				Exchange	1	-1000	1000	0	2
EX_mlthf(e)	Exchange 5,10-Methylenetetrahydrofolate	mlthf[e] <=>				Exchange	1	-1000	1000	0	2
EX_coa(e)	Exchange Coenzyme A	coa[e] <=>				Exchange	1	-1000	1000	0	2
EX_pheme(e)	Exchange Protoheme	pheme[e] <=>				Exchange	1	-1000	1000	0	2
EX_nadp(e)	Exchange NADP	nadp[e] <=>				Exchange	1	-1000	1000	0	2
EX_nadh(e)	Exchange NADH	nadh[e] <=>				Exchange	1	-1000	1000	0	2
EX_datp(e)	Exchange dATP	datp[e] <=>				Exchange	1	-1000	1000	0	2
EX_dctp(e)	Exchange dCTP	dctp[e] <=>				Exchange	1	-1000	1000	0	2
EX_dgtp(e)	Exchange dGTP	dgtp[e] <=>				Exchange	1	-1000	1000	0	2
EX_dttp(e)	Exchange dTTP	dttp[e] <=>				Exchange	1	-1000	1000	0	2
EX_adp(e)	Exchange ADP	adp[e] <=>				Exchange	1	-1000	1000	0	2
EX_ctp(e)	Exchange CTP	ctp[e] <=>				Exchange	1	-1000	1000	0	2
EX_gtp(e)	Exchange GTP	gtp[e] <=>				Exchange	1	-1000	1000	0	2
EX_utp(e)	Exchange UTP	utp[e] <=>				Exchange	1	-1000	1000	0	2
EX_amet(e)	Exchange S-Adenosyl-L-methionine	amet[e] <=>				Exchange	1	-1000	1000	0	2
EX_hcys-L(e)	Exchange L-Homocysteine	hcys-L[e] <=>				Exchange	1	-1000	1000	0	2
EX_orn(e)	Exchange Ornithine	orn[e] <=>				Exchange	1	-1000	1000	0	2
EX_cbp(e)	Exchange Carbamoyl phosphate	cbp[e] <=>				Exchange	1	-1000	1000	0	2
EX_ala-L(e)	Exchange L-Alanine	ala-L[e] <=>				Exchange	1	-1000	1000	0	2
EX_asn-L(e)	Exchange L-Asparagine	asn-L[e] <=>				Exchange	1	-1000	1000	0	2
EX_asp-L(e)	Exchange L-Aspartate	asp-L[e] <=>				Exchange	1	-1000	1000	0	2
EX_cys-L(e)	Exchange L-Cysteine	cys-L[e] <=>				Exchange	1	-1000	1000	0	2
EX_gln-L(e)	Exchange L-Glutamine	gln-L[e] <=>				Exchange	1	-1000	1000	0	2
EX_gly(e)	Exchange Glycine	gly[e] <=>				Exchange	1	-1000	1000	0	2
EX_pro-L(e)	Exchange L-Proline	pro-L[e] <=>				Exchange	1	-1000	1000	0	2
EX_ser-L(e)	Exchange L-Serine	ser-L[e] <=>				Exchange	1	-1000	1000	0	2
EX_tyr-L(e)	Exchange L-Tyrosine	tyr-L[e] <=>				Exchange	1	-1000	1000	0	2
EX_arg-L(e)	Exchange Arginine	arg-L[e] <=>				Exchange	1	-1000	1000	0	2
EX_his-L(e)	Exchange Histidine	his-L[e] <=>				Exchange	1	-1000	1000	0	2
EX_ile-L(e)	Exchange Isoleucine	ile-L[e] <=>				Exchange	1	-1000	1000	0	2
EX_leu-L(e)	Exchange Leucine	leu-L[e] <=>				Exchange	1	-1000	1000	0	2
EX_lys-L(e)	Exchange L-Lysine	lys-L[e] <=>				Exchange	1	-1000	1000	0	2
EX_phe-L(e)	Exchange Phenylalanine	phe-L[e] <=>				Exchange	1	-1000	1000	0	2
EX_val-L(e)	Exchange L-Valine	val-L[e] <=>				Exchange	1	-1000	1000	0	2
EX_chor(e)	Exchange Chorismate	chor[e] <=>				Exchange	1	-1000	1000	0	2
EX_succ(e)	Exchange Succinate	succ[e] <=>				Exchange	1	-1000	1000	0	2
EX_6pgl(e)	Exchange 6-phospho-D-glucono-1,5-lactone	6pgl[e] <=>				Exchange	1	-1000	1000	0	2
EX_ru5p-D(e)	Exchange D-Ribulose 5-phosphate	ru5p-D[e] <=>				Exchange	1	-1000	1000	0	2
EX_g3p(e)	Exchange Glyceraldehyde 3-phosphate	g3p[e] <=>				Exchange	1	-1000	1000	0	2
EX_ppi(e)	Exchange Diphosphate	ppi[e] <=>				Exchange	1	-1000	1000	0	2
EX_pant-R(e)	Exchange (R)-Pantoate	pant-R[e] <=>				Exchange	1	-1000	1000	0	2
EX_phpyr(e)	Exchange Phenylpyruvate	phpyr[e] <=>				Exchange	1	-1000	1000	0	2
EX_3mob(e)	Exchange 3-Methyl-2-oxobutanoate	3mob[e] <=>				Exchange	1	-1000	1000	0	2
EX_3mop(e)	Exchange (S)-3-Methyl-2-oxopentanoate	3mop[e] <=>				Exchange	1	-1000	1000	0	2
EX_4mop(e)	Exchange 4-Methyl-2-oxopentanoate	4mop[e] <=>				Exchange	1	-1000	1000	0	2
EX_succoa(e)	Exchange succinyl coA	succoa[e] <=>				Exchange	1	-1000	1000	0	2
EX_dad-5(e)	Exchange 5'-Deoxyadenosine	dad-5[e] <=>				Exchange	1	-1000	1000	0	2
EX_amp(e)	Exchange AMP	amp[e] <=>				Exchange	1	-1000	1000	0	2
EX_thf(e)	Exchange 5,6,7,8-Tetrahydrofolate	thf[e] <=>				Exchange	1	-1000	1000	0	2
EX_fad(e)	Exchange FAD	fad[e] <=>				Exchange	1	-1000	1000	0	2
EX_aicar(e)	Exchange 5-Amino-1-(5-Phospho-D-ribosyl)imidazole-4-carboxamide	aicar[e] <=>				Exchange	1	-1000	1000	0	2
EX_nh4(e)	Exchange ammonia	nh4[e] <=>				Exchange	1	-1000	1000	0	2
EX_glutrna(e)	Exchange L-Glutamyl-tRNA(Glu)	glutrna[e] <=>				Exchange	1	-1000	1000	0	2
EX_citr-L(e)	Exchange L-Citrulline	citr-L[e] <=>				Exchange	1	-1000	1000	0	2
EX_23dhdp(e)	Exchange 2,3-Dihydrodipicolinate	23dhdp[e] <=>				Exchange	1	-1000	1000	0	2
EX_26dap-LL(e)	Exchange LL-2,6-Diaminoheptanedioate	26dap-LL[e] <=>				Exchange	1	-1000	1000	0	2
EX_argsuc(e)	Exchange N(omega)-(L-Arginino)succinate	argsuc[e] <=>				Exchange	1	-1000	1000	0	2
EX_hisp(e)	Exchange L-Histidinol phosphate	hisp[e] <=>				Exchange	1	-1000	1000	0	2
EX_trp-L(e)	Exchange L-Tryptophan	trp-L[e] <=>				Exchange	1	-1000	1000	0	2
EX_thr-L(e)	Exchange L-Threonine	thr-L[e] <=>				Exchange	1	-1000	1000	0	2
EX_met-L(e)	Exchange L-Methionine	met-L[e] <=>				Exchange	1	-1000	1000	0	2

## Sheet: Table S1b
Table S1. Stand-alone Portiera metabolic model b) metabolite list
Abbreviation	Description	Neutral formula	Charged formula	Charge	Compartment	KEGG ID	PubChem ID	ChEBI ID	InChI string	SMILES	HMDB ID
23dhdp[e]	2,3-Dihydrodipicolinate	C7H7NO4	C7H5NO4	-2		C03340
23dhdp[c]	2,3-Dihydrodipicolinate	C7H7NO4	C7H5NO4	-2		C03340
23dhmb[c]	(R)-2,3-Dihydroxy-3-methylbutanoate	C5H10O4	C5H9O4	-1		C04272
23dhmp[c]	(R)-2,3-Dihydroxy-3-methylpentanoate	C6H12O4	C6H11O4	-1		C06007
26dap-LL[e]	LL-2,6-Diaminoheptanedioate	C7H14N2O4	C7H14N2O4	0		C00666
26dap-LL[c]	LL-2,6-Diaminoheptanedioate	C7H14N2O4	C7H14N2O4	0		C00666
2ahbut[c]	(S)-2-Aceto-2-hydroxybutanoate	C6H10O4	C6H9O4	-1		C06006
2cpr5p[c]	1-(2-Carboxyphenylamino)-1-deoxy-D-ribulose 5-phosphate	C12H16NO9P	C12H13NO9P	-3		C01302
2dda7p[c]	2-Dehydro-3-deoxy-D-arabino-heptonate 7-phosphate	C7H13O10P	C7H10O10P	-3		C04691
2dhp[e]	2-Dehydropantoate	C6H10O4	C6H9O4	-1		C00966
2dhp[c]	2-Dehydropantoate	C6H10O4	C6H9O4	-1		C00966
2fe1s[c]	[2Fe-1S] desulfurated iron-sulfur cluster	SFe2	SFe2	2
2fe2s[c]	[2Fe-2S] iron-sulfur cluster	S2Fe2	S2Fe2	2
2ippm[c]	2-Isopropylmaleate	C7H10O4	C7H8O4	-2		C02631
2obut[e]	2-Oxobutanoate	C4H6O3	C4H5O3	-1		C00109
2obut[c]	2-Oxobutanoate	C4H6O3	C4H5O3	-1		C00109
3c2hmp[c]	3-Carboxy-2-hydroxy-4-methylpentanoate	C7H12O5	C7H10O5	-2		C04411
3c3hmp[c]	3-Carboxy-3-hydroxy-4-methylpentanoate	C7H12O5	C7H10O5	-2		C02504
3c4mop[c]	3-Carboxy-4-methyl-2-oxopentanoate	C7H10O5	C7H8O5	-2		C04236
3dhq[c]	3-Dehydroquinate	C7H10O6	C7H9O6	-1		C00944
3dhsk[c]	3-Dehydroshikimate	C7H8O5	C7H7O5	-1		C02637
3ig3p[c]	C-(3-Indolyl)-glycerol 3-phosphate	C11H14NO6P	C11H12NO6P	-2		C03506
3mob[e]	3-Methyl-2-oxobutanoate	C5H8O3	C5H7O3	-1		C00141
3mob[c]	3-Methyl-2-oxobutanoate	C5H8O3	C5H7O3	-1		C00141
3mop[e]	(S)-3-Methyl-2-oxopentanoate	C6H10O3	C6H9O3	-1		C00671
3mop[c]	(S)-3-Methyl-2-oxopentanoate	C6H10O3	C6H9O3	-1		C00671
3psme[c]	5-O-(1-Carboxyvinyl)-3-phosphoshikimate	C10H13O10P	C10H9O10P	-4		C01269
4fe4s[c]	[4Fe-4S] iron-sulfur cluster	S4Fe4	S4Fe4	2
4mop[e]	4-Methyl-2-oxopentanoate	C6H10O3	C6H9O3	-1		C00233
4mop[c]	4-Methyl-2-oxopentanoate	C6H10O3	C6H9O3	-1		C00233
4pasp[c]	4-Phospho-L-aspartate	C4H8NO7P	C4H6NO7P	-2		C03082
5mthf[c]	5-Methyltetrahydrofolate	C20H25N7O6	C20H24N7O6	-1		C00440
6pgc[e]	6-Phospho-D-gluconate	C6H13O10P	C6H10O10P	-3		C00345
6pgc[c]	6-Phospho-D-gluconate	C6H13O10P	C6H10O10P	-3		C00345
6pgl[e]	6-phospho-D-glucono-1,5-lactone	C6H11O9P	C6H9O9P	-2		C01236
6pgl[c]	6-phospho-D-glucono-1,5-lactone	C6H11O9P	C6H9O9P	-2		C01236
accoa[c]	Acetyl-CoA	C23H38N7O17P3S	C23H34N7O17P3S	-4		C00024
adp[e]	ADP	C10H15N5O10P2	C10H12N5O10P2	-3		C00008
adp[c]	ADP	C10H15N5O10P2	C10H12N5O10P2	-3		C00008
aicar[e]	5-Amino-1-(5-Phospho-D-ribosyl)imidazole-4-carboxamide	C9H15N4O8P	C9H13N4O8P	-2		C04677
aicar[c]	5-Amino-1-(5-Phospho-D-ribosyl)imidazole-4-carboxamide	C9H15N4O8P	C9H13N4O8P	-2		C04677
akg[c]	2-Oxoglutarate	C5H6O5	C5H4O5	-2		C00026
alac-S[c]	(S)-2-Acetolactate	C5H8O4	C5H7O4	-1		C06010
ala-L[e]	L-Alanine	C3H7NO2	C3H7NO2	0		C00041
ala-L[c]	L-Alanine	C3H7NO2	C3H7NO2	0		C00041
amet[e]	S-Adenosyl-L-methionine	C15H22N6O5S	C15H23N6O5S	1		C00019
amet[c]	S-Adenosyl-L-methionine	C15H22N6O5S	C15H23N6O5S	1		C00019
amp[e]	AMP	C10H14N5O7P	C10H12N5O7P	-2		C00020
amp[c]	AMP	C10H14N5O7P	C10H12N5O7P	-2		C00020
anth[c]	Anthranilate	C7H7NO2	C7H6NO2	-1		C00108
arg-L[e]	L-Arginine	C6H14N4O2	C6H15N4O2	1		C00062
arg-L[c]	L-Arginine	C6H14N4O2	C6H15N4O2	1		C00062
argsuc[e]	N(omega)-(L-Arginino)succinate	C10H18N4O6	C10H17N4O6	-1		C03406
argsuc[c]	N(omega)-(L-Arginino)succinate	C10H18N4O6	C10H17N4O6	-1		C03406
asn-L[e]	L-Asparagine	C4H8N2O3	C4H8N2O3	0		C00152
asn-L[c]	L-Asparagine	C4H8N2O3	C4H8N2O3	0		C00152
asp-L[e]	L-Aspartate	C4H7NO4	C4H6NO4	-1		C00049
asp-L[c]	L-Aspartate	C4H7NO4	C4H6NO4	-1		C00049
aspsa[c]	L-Aspartate 4-semialdehyde	C4H7NO3	C4H7NO3	0		C00441
atp[c]	ATP	C10H16N5O13P3	C10H12N5O13P3	-4		C00002
bzcarote[c]	beta-Zeacarotene	C40H58	C40H58	0		C05434
cbp[e]	Carbamoyl phosphate	CH4NO5P	CH2NO5P	-2		C00169
cbp[c]	Carbamoyl phosphate	CH4NO5P	CH2NO5P	-2		C00169
chor[e]	chorismate	C10H10O6	C10H8O6	-2		C00251
chor[c]	chorismate	C10H10O6	C10H8O6	-2		C00251
citr-L[e]	L-Citrulline	C6H13N3O3	C6H13N3O3	0		C00327
citr-L[c]	L-Citrulline	C6H13N3O3	C6H13N3O3	0		C00327
clpn160[c]	cardiolipin (tetrahexadecanoyl, n-C16:0)	C73H142O17P2	C73H140O17P2	-2		C05980
co2[e]	CO2	CO2	CO2	0		C00011
co2[c]	CO2	CO2	CO2	0		C00011
coa[e]	Coenzyme A	C21H36N7O16P3S	C21H32N7O16P3S	-4		C00010
coa[c]	Coenzyme A	C21H36N7O16P3S	C21H32N7O16P3S	-4		C00010
ctp[e]	CTP	C9H16N3O14P3	C9H12N3O14P3	-4		C00063
ctp[c]	CTP	C9H16N3O14P3	C9H12N3O14P3	-4		C00063
cys-L[e]	L-Cysteine	C3H7NO2S	C3H7NO2S	0		C00097
cys-L[c]	L-Cysteine	C3H7NO2S	C3H7NO2S	0		C00097
dad-5[e]	5-Deoxyadenosine	C10H13N5O3	C10H13N5O3	0		C05198
dad-5[c]	5-Deoxyadenosine	C10H13N5O3	C10H13N5O3	0		C05198
datp[e]	dATP	C10H16N5O12P3	C10H12N5O12P3	-4		C00131
datp[c]	dATP	C10H16N5O12P3	C10H12N5O12P3	-4		C00131
dctp[e]	dCTP	C9H16N3O13P3	C9H12N3O13P3	-4		C00458
dctp[c]	dCTP	C9H16N3O13P3	C9H12N3O13P3	-4		C00458
dgtp[e]	dGTP	C10H16N5O13P3	C10H12N5O13P3	-4		C00286
dgtp[c]	dGTP	C10H16N5O13P3	C10H12N5O13P3	-4		C00286
dttp[e]	dTTP	C10H17N2O14P3	C10H13N2O14P3	-4		C00459
dttp[c]	dTTP	C10H17N2O14P3	C10H13N2O14P3	-4		C00459
e4p[e]	D-Erythrose 4-phosphate	C4H9O7P	C4H7O7P	-2		C00279
e4p[c]	D-Erythrose 4-phosphate	C4H9O7P	C4H7O7P	-2		C00279
eig3p[c]	D-erythro-1-(Imidazol-4-yl)glycerol 3-phosphate	C6H11N2O6P	C6H9N2O6P	-2		C04666
fad[e]	Flavin adenine dinucleotide oxidized	C27H33N9O15P2	C27H31N9O15P2	-2		C00016
fad[c]	Flavin adenine dinucleotide oxidized	C27H33N9O15P2	C27H31N9O15P2	-2		C00016
fadh2[e]	Flavin adenine dinucleotide reduced	C27H35N9O15P2	C27H33N9O15P2	-2		C01352
fadh2[c]	Flavin adenine dinucleotide reduced	C27H35N9O15P2	C27H33N9O15P2	-2
fe2[e]	Fe2+	Fe	Fe	2		C00023
fe2[c]	Fe2+	Fe	Fe	2		C00023
fmnh2[e]	Reduced FMN	C17H23N4O9P	C17H21N4O9P	-2		C01847
fmnh2[c]	Reduced FMN	C17H23N4O9P	C17H21N4O9P	-2		C01847
frdp[e]	Farnesyl diphosphate	C15H28O7P2	C15H25O7P2	-3		C00448
frdp[c]	Farnesyl diphosphate	C15H28O7P2	C15H25O7P2	-3		C00448
g3p[e]	Glyceraldehyde 3-phosphate	C3H7O6P	C3H5O6P	-2		C00661
g3p[c]	Glyceraldehyde 3-phosphate	C3H7O6P	C3H5O6P	-2		C00661
g6p[c]	D-Glucose 6-phosphate	C6H13O9P	C6H11O9P	-2		C00092
ggdp[e]	Geranylgeranyl diphosphate	C20H36O7P2	C20H33O7P2	-3
ggdp[c]	Geranylgeranyl diphosphate	C20H36O7P2	C20H33O7P2	-3
glc-D[e]	D-Glucose	C6H12O6	C6H12O6	0		C00031
glc-D[c]	D-Glucose	C6H12O6	C6H12O6	0		C00031
gln-L[e]	L-Glutamine	C5H10N2O3	C5H10N2O3	0		C00064
gln-L[c]	L-Glutamine	C5H10N2O3	C5H10N2O3	0		C00064
glu-L[c]	L-Glutamate	C5H9NO4	C5H8NO4	-1		C00025
glutrna[e]	L-Glutamyl-tRNA(Glu)	C5H7NO3R	C5H7NO3R	0		C02987
glutrna[c]	L-Glutamyl-tRNA(Glu)	C5H7NO3R	C5H7NO3R	0		C02987
gly[e]	Glycine	C2H5NO2	C2H5NO2	0		C00037
gly[c]	Glycine	C2H5NO2	C2H5NO2	0		C00037
glyc[c]	Glycerol	C3H8O3	C3H8O3	0		C00116
gtp[e]	GTP	C10H16N5O14P3	C10H12N5O14P3	-4		C00044
gtp[c]	GTP	C10H16N5O14P3	C10H12N5O14P3	-4		C00044
h[e]	H+	H	H	1		C00080
h[c]	H+	H	H	1		C00080
h2o[e]	H2O	H2O	H2O	0		C00001
h2o[c]	H2O	H2O	H2O	0		C00001
hco3[e]	Bicarbonate	CH2O3	CHO3	-1		C00288
hco3[c]	Bicarbonate	CH2O3	CHO3	-1		C00288
hcys-L[e]	L-Homocysteine	C4H9NO2S	C4H9NO2S	0		C00155
hcys-L[c]	L-Homocysteine	C4H9NO2S	C4H9NO2S	0		C00155
hemeO[c]	Heme O	C49H58FeN4O5	C49H56FeN4O5	-2		C15672
his-L[e]	L-Histidine	C6H9N3O2	C6H9N3O2	0		C00135
his-L[c]	L-Histidine	C6H9N3O2	C6H9N3O2	0		C00135
hisp[e]	L-Histidinol phosphate	C6H12N3O4P	C6H11N3O4P	-1		C01100
hisp[c]	L-Histidinol phosphate	C6H12N3O4P	C6H11N3O4P	-1		C01100
hom-L[c]	L-Homoserine	C4H9NO3	C4H9NO3	0		C00263
ile-L[e]	L-Isoleucine	C6H13NO2	C6H13NO2	0		C00407
ile-L[c]	L-Isoleucine	C6H13NO2	C6H13NO2	0		C00407
imacp[c]	3-(Imidazol-4-yl)-2-oxopropyl phosphate	C6H9N2O5P	C6H7N2O5P	-2		C01267
indole[c]	Indole	C8H7N	C8H7N	0		C00463
leu-L[e]	L-Leucine	C6H13NO2	C6H13NO2	0		C00123
leu-L[c]	L-Leucine	C6H13NO2	C6H13NO2	0		C00123
lipopb[c]	lipoate (protein bound)	C8H12OS2	C8H13OS2	1
lycop[c]	Lycopene	C40H56	C40H56	0		C05432
lys-L[e]	L-Lysine	C6H14N2O2	C6H15N2O2	1		C00047
lys-L[c]	L-Lysine	C6H14N2O2	C6H15N2O2	1		C00047
met-L[e]	L-Methionine	C5H11NO2S	C5H11NO2S	0		C00073
met-L[c]	L-Methionine	C5H11NO2S	C5H11NO2S	0		C00073
mlthf[e]	5,10-Methylenetetrahydrofolate	C20H23N7O6	C20H21N7O6	-2		C00143
mlthf[c]	5,10-Methylenetetrahydrofolate	C20H23N7O6	C20H21N7O6	-2		C00143
nad[c]	Nicotinamide adenine dinucleotide	C21H28N7O14P2	C21H26N7O14P2	-1		C00003
nadh[e]	Nicotinamide adenine dinucleotide - reduced	C21H29N7O14P2	C21H27N7O14P2	-2		C00004
nadh[c]	Nicotinamide adenine dinucleotide - reduced	C21H29N7O14P2	C21H27N7O14P2	-2		C00004
nadp[e]	Nicotinamide adenine dinucleotide phosphate	C21H28N7O17P3	C21H25N7O17P3	-3		C00006
nadp[c]	Nicotinamide adenine dinucleotide phosphate	C21H28N7O17P3	C21H25N7O17P3	-3		C00006
nadph[c]	Nicotinamide adenine dinucleotide phosphate - reduced	C21H30N7O17P3	C21H26N7O17P3	-4		C00005
neuspn[c]	Neurosporene	C40H58	C40H58	0		C05431
nh4[e]	Ammonium	H3N	H4N	1		C01342
nh4[c]	Ammonium	H3N	H4N	1		C01342
o2[e]	O2	O2	O2	0		C00007
o2[c]	O2	O2	O2	0		C00007
octapb[e]	octanoate (protein bound)	C8H14O	C8H15O	1
octapb[c]	octanoate (protein bound)	C8H14O	C8H15O	1
orn[e]	Ornithine	C5H12N2O2	C5H13N2O2	1		C01602
orn[c]	Ornithine	C5H12N2O2	C5H13N2O2	1		C01602
pant-R[e]	(R)-Pantoate	C6H12O4	C6H11O4	-1		C00522
pant-R[c]	(R)-Pantoate	C6H12O4	C6H11O4	-1		C00522
pep[e]	Phosphoenolpyruvate	C3H5O6P	C3H2O6P	-3		C00074
pep[c]	Phosphoenolpyruvate	C3H5O6P	C3H2O6P	-3		C00074
pg160[e]	Phosphatidylglycerol (dihexadecanoyl, n-C16:0)	C38H75O10P1	C38H74O10P1	-1		C00344
pg160[c]	Phosphatidylglycerol (dihexadecanoyl, n-C16:0)	C38H75O10P1	C38H74O10P1	-1		C00344
phe-L[e]	L-Phenylalanine	C9H11NO2	C9H11NO2	0		C00079
phe-L[c]	L-Phenylalanine	C9H11NO2	C9H11NO2	0		C00079
pheme[e]	Protoheme	C34H32FeN4O4	C34H30FeN4O4	-2		C00032
pheme[c]	Protoheme	C34H32FeN4O4	C34H30FeN4O4	-2		C00032
phom[c]	O-Phospho-L-homoserine	C4H10NO6P	C4H8NO6P	-2		C01102
phpyr[e]	Phenylpyruvate	C9H8O3	C9H7O3	-1		C00166
phpyr[c]	Phenylpyruvate	C9H8O3	C9H7O3	-1		C00166
phytoe[c]	Phytoene	C40H64	C40H64	0		C05413
phytof[c]	Phytofluene	C40H62	C40H62	0		C05414
pi[e]	Phosphate	H3O4P	HO4P	-2		C00009
pi[c]	Phosphate	H3O4P	HO4P	-2		C00009
pphn[e]	Prephenate	C10H10O6	C10H8O6	-2		C00254
pphn[c]	Prephenate	C10H10O6	C10H8O6	-2		C00254
ppi[e]	Diphosphate	H4O7P2	HO7P2	-3		C00013
ppi[c]	Diphosphate	H4O7P2	HO7P2	-3		C00013
pran[c]	N-(5-Phospho-D-ribosyl)anthranilate	C12H16NO9P	C12H13NO9P	-3		C04302
prbamp[c]	1-(5-Phosphoribosyl)-AMP	C15H23N5O14P2	C15H19N5O14P2	-4		C02741
prbatp[c]	1-(5-Phosphoribosyl)-ATP	C15H25N5O20P4	C15H19N5O20P4	-6		C02739
prephytedp[c]	Prephytoene diphosphate	C40H68O7P2	C40H65O7P2	-3		C03427
prfp[c]	1-(5-Phosphoribosyl)-5-[(5-phosphoribosylamino)methylideneamino]imidazole-4-carboxamide	C15H25N5O15P2	C15H21N5O15P2	-4		C04896
prlp[c]	5-[(5-phospho-1-deoxyribulos-1-ylamino)methylideneamino]-1-(5-phosphoribosyl)imidazole-4-carboxamide	C15H25N5O15P2	C15H21N5O15P2	-4		C04916
pro-L[e]	L-Proline	C5H9NO2	C5H9NO2	0		C00148
pro-L[c]	L-Proline	C5H9NO2	C5H9NO2	0		C00148
prpp[c]	5-Phospho-alpha-D-ribose 1-diphosphate	C5H13O14P3	C5H8O14P3	-5		C00119
pydx5p[e]	Pyridoxal 5-phosphate	C8H10NO6P	C8H8NO6P	-2		C00018
pydx5p[c]	Pyridoxal 5-phosphate	C8H10NO6P	C8H8NO6P	-2		C00018
pyr[e]	Pyruvate	C3H4O3	C3H3O3	-1		C00022
pyr[c]	Pyruvate	C3H4O3	C3H3O3	-1		C00022
q8[c]	Ubiquinone-8	C49H74O4	C49H74O4	0		C00399
q8h2[e]	Ubiquinol-8	C49H76O4	C49H76O4	0		C00390
q8h2[c]	Ubiquinol-8	C49H76O4	C49H76O4	0		C00390
r5p[e]	alpha-D-Ribose 5-phosphate	C5H11O8P	C5H9O8P	-2		C00117
r5p[c]	alpha-D-Ribose 5-phosphate	C5H11O8P	C5H9O8P	-2		C00117
ru5p-D[e]	D-Ribulose 5-phosphate	C5H11O8P	C5H9O8P	-2		C00199
ru5p-D[c]	D-Ribulose 5-phosphate	C5H11O8P	C5H9O8P	-2		C00199
ser-L[e]	L-Serine	C3H7NO3	C3H7NO3	0		C00065
ser-L[c]	L-Serine	C3H7NO3	C3H7NO3	0		C00065
skm[c]	Shikimate	C7H10O5	C7H9O5	-1		C00493
skm5p[c]	Shikimate 5-phosphate	C7H11O8P	C7H8O8P	-3		C03175
sl26da[c]	N-Succinyl-LL-2,6-diaminoheptanedioate	C11H18N2O7	C11H16N2O7	-2		C04421
sl2a6o[c]	N-Succinyl-2-L-amino-6-oxoheptanedioate	C11H15NO8	C11H12NO8	-3		C04462
succ[e]	Succinate	C4H6O4	C4H4O4	-2		C00042
succ[c]	Succinate	C4H6O4	C4H4O4	-2		C00042
succoa[e]	Succinyl-CoA	C25H40N7O19P3S	C25H35N7O19P3S	-5		C00091
succoa[c]	Succinyl-CoA	C25H40N7O19P3S	C25H35N7O19P3S	-5		C00091
sufbcd[c]	SufBCD scaffold complex	H8O2S6R	H8O2S6R	0
sufbcd-2fe2s[c]	SufBCD with bound [2Fe-2S] cluster	H6O2S8Fe2R	H4O2S8Fe2R	-2
sufbcd-2fe2s2[c]	SufBCD with two bound [2Fe-2S] clusters	H4O2S10Fe4R	O2S10Fe4R	-4
sufbcd-4fe4s[c]	SufBCD with bound [4Fe-4S] cluster	H6O2S10Fe4R	H4O2S10Fe4R	-2
sufse[c]	SufSE sulfur acceptor complex	HSR	HSR	0
sufsesh[c]	SufSE with bound sulfur	HS2R	HS2R	0
thdp[e]	2,3,4,5-Tetrahydrodipicolinate	C7H9NO4	C7H7NO4	-2		C03972
thdp[c]	2,3,4,5-Tetrahydrodipicolinate	C7H9NO4	C7H7NO4	-2		C03972
thf[e]	5,6,7,8-Tetrahydrofolate	C19H23N7O6	C19H21N7O6	-2		C00101
thf[c]	5,6,7,8-Tetrahydrofolate	C19H23N7O6	C19H21N7O6	-2		C00101
thmpp[e]	Thiamine diphosphate	C12H19N4O7P2S	C12H16N4O7P2S	-3		C00068
thmpp[c]	Thiamine diphosphate	C12H19N4O7P2S	C12H16N4O7P2S	-3		C00068
thr-L[e]	L-Threonine	C4H9NO3	C4H9NO3	0		C00188
thr-L[c]	L-Threonine	C4H9NO3	C4H9NO3	0		C00188
trnaglu[e]	tRNA (Glu)	R	R	0		C01641
trnaglu[c]	tRNA (Glu)	R	R	0		C01641
trp-L[e]	L-Tryptophan	C11H12N2O2	C11H12N2O2	0		C00078
trp-L[c]	L-Tryptophan	C11H12N2O2	C11H12N2O2	0		C00078
tyr-L[e]	L-Tyrosine	C9H11NO3	C9H11NO3	0		C00082
tyr-L[c]	L-Tyrosine	C9H11NO3	C9H11NO3	0		C00082
utp[e]	UTP	C9H15N2O15P3	C9H11N2O15P3	-4		C00075
utp[c]	UTP	C9H15N2O15P3	C9H11N2O15P3	-4		C00075
val-L[e]	L-Valine	C5H11NO2	C5H11NO2	0		C00183
val-L[c]	L-Valine	C5H11NO2	C5H11NO2	0		C00183
zcarote[c]	zeta-Carotene	C40H60	C40H60	0		C05430
