# Supplementary material for: Cooperative Metabolism in a Three-Partner Insect-Bacterial Symbiosis Revealed by Metabolic Modeling
Source: J Bacteriol. 2017 Jul 11;199(15):e00872-16. doi: 10.1128/JB.00872-16 (PMC5512215; doi:10.1128/JB.00872-16)
Supplement: Supplemental material [file JB.00872-16_zjb999094413s3.xls]

## Sheet: Table S2a
Table S2. Stand-alone Hamiltonella metabolic model a) reaction list
Abbreviation	Description	Reaction	GPR	Genes	Proteins	Subsystem	Reversible	Lower bound	Upper bound	Objective	Confidence Score	EC Number	Notes	References
ASPT	L-aspartase	asp-L[c] => fum[c] + nh4[c]	Ham1308	Ham1308		L-Glutamate Degradation II	0	0	1000	0	2	4.3.1.1	aspA
P5CD	1-pyrroline-5-carboxylate dehydrogenase	glu-L[c] + h[c] + nadh[c] <=> 1pyr5c[c] + 2 h2o[c] + nad[c]	Ham1477	Ham1477		Proline Degradation	1	-1000	1000	0	2	1.2.1.88	putA
P5CR	pyrroline-5-carboxylate reductase	1pyr5c[c] + 2 h[c] + nadph[c] => nadp[c] + pro-L[c]	Ham1002	Ham1002		Proline Biosynthesis	0	0	1000	0	2	1.5.1.2	proC
PROD2	Proline dehydrogenase	1pyr5c[c] + fadh2[c] + h[c] <=> fad[c] + pro-L[c]	Ham1477	Ham1477		Proline Degradation	1	-1000	1000	0	2	1.5.5.2	putA
ALATA_L	L-alanine transaminase	glu-L[c] + pyr[c] <=> akg[c] + ala-L[c]	Ham1221	Ham1221		Alanine BiosynthesisI	1	-1000	1000	0	2	2.6.1.2	alaA
ALAR	alanine racemase	ala-L[c] <=> ala-D[c]	Ham1423	Ham1423		Alanine Biosynthesis	1	-1000	1000	0	2	5.1.1.1	alr
ASNS1	asparagine synthase (glutamine-hydrolysing)	asp-L[c] + atp[c] + gln-L[c] + h2o[c] => amp[c] + asn-L[c] + glu-L[c] + h[c] + ppi[c]	Ham0258	Ham0258		Asparagine Biosynthesis	0	0	1000	0	2	6.3.5.4	asnB
ASPTA	aspartate transaminase	glu-L[c] + oaa[c] <=> akg[c] + asp-L[c]	Ham0791	Ham0791		Glutamate Degradation	1	-1000	1000	0	2	2.6.1.1	aspC
ASPK	aspartate kinase	asp-L[c] + atp[c] => 4pasp[c] + adp[c]	Ham1150	Ham1150		Lysine Biosynthesis	0	0	1000	0	2	2.7.2.4	thrA/lysC
ASAD	aspartate-Semialdehyde dehydrogenase	4pasp[c] + h[c] + nadph[c] <=> aspsa[c] + nadp[c] + pi[c]	Ham0233	Ham0233		Lysine Biosynthesis	1	-1000	1000	0	2	1.2.1.11	asd
DHDPS	dihydrodipicolinate synthase	aspsa[c] + pyr[c] => 23dhdp[c] + h[c] + 2 h2o[c]	Ham1206	Ham1206		Lysine Biosynthesis	0	0	1000	0	2	4.2.1.52	dapA
DHDPRy	dihydrodipicolinate reductase (NADPH)	23dhdp[c] + h[c] + nadph[c] => nadp[c] + thdp[c]	Ham1459	Ham1459		Lysine Biosynthesis	0	0	1000	0	2	1.3.1.26	dapB
THDPS	tetrahydrodipicolinate succinylase	h2o[c] + succoa[c] + thdp[c] => coa[c] + sl2a6o[c]	Ham0839	Ham0839		Lysine Biosynthesis	0	0	1000	0	2	2.3.1.117	dapD
SDPTA	succinyldiaminopimelate transaminase	glu-L[c] + sl2a6o[c] <=> akg[c] + sl26da[c]	Ham1375	Ham1375		Lysine Biosynthesis	1	-1000	1000	0	2	2.6.1.17	serC
SDPDS	succinyl-Diaminopimelate desuccinylase	h2o[c] + sl26da[c] => 26dap-LL[c] + succ[c]	Ham0786	Ham0786		Lysine Biosynthesis	0	0	1000	0	2	3.5.1.18	dapE
DAPE	diaminopimelate epimerase	26dap-LL[c] <=> 26dap-M[c]	Ham1407	Ham1407		Lysine Biosynthesis	1	-1000	1000	0	2	5.1.1.7	dapF
DAPDC	diaminopimelate decarboxylase	26dap-M[c] + h[c] => co2[c] + lys-L[c]	Ham0701	Ham0701		Lysine Biosynthesis	0	0	1000	0	2	4.1.1.20	lysA
HSDy	homoserine dehydrogenase (NADPH)	aspsa[c] + h[c] + nadph[c] <=> hom-L[c] + nadp[c]	Ham1150	Ham1150		Threonine Biosynthesis	1	-1000	1000	0	2	1.1.1.3	thrA
HSK	homoserine kinase	atp[c] + hom-L[c] => adp[c] + h[c] + phom[c]	Ham1151	Ham1151		Threonine Biosynthesis	0	0	1000	0	2	2.7.1.39	thrB
THRS	threonine synthase	h2o[c] + phom[c] => pi[c] + thr-L[c]	Ham1152	Ham1152		Threonine Biosynthesis	0	0	1000	0	2	4.2.3.1	thrC
THRAi	Threonine aldolase	thr-L[c] => acald[c] + gly[c]	Ham0846	Ham0846		Threonine Metabolism	0	0	1000	0	2	4.1.2.5	glyA
METSOXR2	Methionine sulfoxide reductase	metsox-R-L[c] + trdrd[c] => h2o[c] + met-L[c] + trdox[c]	(Ham1334 and Ham0782)	Ham0782 Ham1334		Methionine Metabolism	0	0	1000	0	2		msrB trxA
PGCD	phosphoglycerate dehydrogenase	3pg[c] + nad[c] => 3php[c] + h[c] + nadh[c]	Ham0238	Ham0238		Serine Biosynthesis	0	0	1000	0	2	1.1.1.95	serA
PSERT	phosphoserine transaminase	3php[c] + glu-L[c] => akg[c] + pser-L[c]	Ham1375	Ham1375		Serine Biosynthesis	0	0	1000	0	2	2.6.1.52	serC
SERAT	serine O-acetyltransferase	accoa[c] + ser-L[c] => acser[c] + coa[c]	Ham0089	Ham0089		Cysteine Biosynthesis	0	0	1000	0	2	2.3.1.30	cysE
CYSS	cysteine synthase	acser[c] + h2s[c] => ac[c] + cys-L[c] + h[c]	Ham1173	Ham1173		Cysteine Biosynthesis	0	0	1000	0	2	2.5.1.47	cysK
PRPPS	phosphoribosylpyrophosphate synthetase	atp[c] + r5p[c] => amp[c] + h[c] + prpp[c]	Ham0246	Ham0246		Histidine Biosynthesis	0	0	1000	0	2	2.7.6.1	prs
AHCYSNS	S-adenosylhomocysteine nucleosidase	ahcys[c] + h2o[c] => ade[c] + rhcys[c]	Ham1545	Ham1545		Methionine Metabolism	0	0	1000	0	2	3.2.2.9	mtn
METAT	methionine adenosyltransferase	atp[c] + h2o[c] + met-L[c] => amet[c] + pi[c] + ppi[c]	Ham1022	Ham1022		S-Adenosyl-L-Methionine Cycle I	0	0	1000	0	2	2.5.1.6	metK
DDPA	3-Deoxy-D-arabino-heptulosonate 7-phosphate synthetase	e4p[c] + h2o[c] + pep[c] => 2dda7p[c] + pi[c]	Ham0765	Ham0765		Chorismate Biosynthesis	0	0	1000	0	2	4.1.2.15	aroG
DHQS	3-Dehydroquinate synthase	2dda7p[c] => 3dhq[c] + pi[c]	Ham0579	Ham0579		Chorismate Biosynthesis	0	0	1000	0	2	4.2.3.4	aroB
DHQTi	3-dehydroquinate dehydratase, irreversible	3dhq[c] => 3dhsk[c] + h2o[c]	Ham0764	Ham0764		Chorismate Biosynthesis	0	0	1000	0	2	4.2.1.10	aroQ
SHK3Dr	shikimate dehydrogenase	3dhsk[c] + h[c] + nadph[c] <=> nadp[c] + skm[c]	Ham0046	Ham0046		Chorismate Biosynthesis	1	-1000	1000	0	2	1.1.1.25	aroE
SHKK	shikimate kinase	atp[c] + skm[c] => adp[c] + h[c] + skm5p[c]	Ham0580	Ham0580		Chorismate Biosynthesis	0	0	1000	0	2	2.7.1.71	aroK
PSCVT	3-phosphoshikimate 1-carboxyvinyltransferase	pep[c] + skm5p[c] <=> 3psme[c] + pi[c]	Ham1412	Ham1412		Chorismate Biosynthesis	1	-1000	1000	0	2	2.5.1.19	aroA
CHORS	chorismate synthase	3psme[c] => chor[c] + pi[c]	Ham0979	Ham0979		Chorismate Biosynthesis	0	0	1000	0	2	4.2.3.5	aroC
ADCS	4-amino-4-Deoxychorismate synthase	chor[c] + gln-L[c] => 4adcho[c] + glu-L[c]	(Ham1089 and Ham0175)	Ham1089 Ham0175		4-Aminobenzoate Biosynthesis	0	0	1000	0	2	2.6.1.85	pabAB
GTPCI	GTP cyclohydrolase I	gtp[c] + h2o[c] => ahdt[c] + for[c] + h[c]	Ham0916	Ham0916		Tetrahydrofolate Biosynthesis	0	0	1000	0	2	3.5.4.16	folE
DNTPPA	Dihydroneopterin triphosphate pyrophosphatase	ahdt[c] + h2o[c] => dhpmp[c] + h[c] + ppi[c]	Ham1054	Ham1054		Tetrahydrofolate Biosynthesis	0	0	1000	0	2	3.6.1.67	mutT
DNMPPA	Dihydroneopterin monophosphate dephosphorylase	dhpmp[c] + h2o[c] => dhnpt[c] + pi[c]				Tetrahydrofolate Biosynthesis	0	0	1000	0	2
DHNPA_1	dihydroneopterin aldolase	dhnpt[c] => 6hmhpt[c] + gcald[c]	Ham0988	Ham0988		Tetrahydrofolate Biosynthesis	0	0	1000	0	2	4.1.2.25	folB
HPPK2	6-hydroxymethyl-Dihydropterin pyrophosphokinase	6hmhpt[c] + atp[c] => 6hmhptpp[c] + amp[c] + h[c]	Ham0561	Ham0561		Tetrahydrofolate Biosynthesis	0	0	1000	0	2	2.7.6.3	folK
DHPS2	dihydropteroate synthase	4abz[c] + 6hmhptpp[c] => dhpt[c] + ppi[c]	Ham0407	Ham0407		Tetrahydrofolate Biosynthesis	0	0	1000	0	2	2.5.1.15	folP
DHFS	dihydrofolate synthase	atp[c] + dhpt[c] + glu-L[c] => adp[c] + dhf[c] + h[c] + pi[c]	Ham0081	Ham0081		Tetrahydrofolate Biosynthesis	0	0	1000	0	2	6.3.2.12	folC
DHFR	dihydrofolate reductase	dhf[c] + h[c] + nadph[c] <=> nadp[c] + thf[c]	Ham0565	Ham0565		Tetrahydrofolate Biosynthesis	1	-1000	1000	0	2	1.5.1.3	folA
GHMT2r	glycine hydroxymethyltransferase, reversible	ser-L[c] + thf[c] <=> gly[c] + h2o[c] + mlthf[c]	Ham0846	Ham0846		N10-Formyl-Tetrahydrofolate Biosynthesis	1	-1000	1000	0	2	2.1.2.1	glyA
MTHFD	methylenetetrahydrofolate dehydrogenase (NADP)	mlthf[c] + nadp[c] <=> methf[c] + nadph[c]	Ham1153	Ham1153		N10-Formyl-Tetrahydrofolate Biosynthesis	1	-1000	1000	0	2	1.5.1.5	folD
THFAT	Tetrahydrofolate aminomethyltransferase	h2o[c] + methf[c] => 5fthf[c] + h[c]	Ham0846	Ham0846		N10-Formyl-Tetrahydrofolate Biosynthesis	0	0	1000	0	2	2.1.2.10	glyA
MTHFC	methenyltetrahydrofolate cyclohydrolase	h2o[c] + methf[c] <=> 10fthf[c] + h[c]	Ham1153	Ham1153		N10-Formyl-Tetrahydrofolate Biosynthesis	1	-1000	1000	0	2	3.5.4.9	folD
FTHFD	formyltetrahydrofolate deformylase	10fthf[c] + h2o[c] => for[c] + h[c] + thf[c]	Ham0225	Ham0225		N10-Formyl-Tetrahydrofolate Biosynthesis	0	0	1000	0	2	3.5.1.10	purU
GTPCII2	GTP cyclohydrolase II (25drapp)	gtp[c] + 3 h2o[c] => 25drapp[c] + for[c] + 2 h[c] + ppi[c]	Ham0806	Ham0806		Flavin Biosynthesis	0	0	1000	0	2	3.5.4.25	ribA
DHPPDA2	diaminohydroxyphosphoribosylaminopryrimidine deaminase (25drapp)	25drapp[c] + h[c] + h2o[c] => 5apru[c] + nh4[c]	Ham0723	Ham0723		Flavin Biosynthesis	0	0	1000	0	2	3.5.4.26	ribD
APRAUR	5-amino-6-(5-phosphoribosylamino)uracil reductase	5apru[c] + h[c] + nadph[c] => 5aprbu[c] + nadp[c]	Ham0723	Ham0723		Flavin Biosynthesis	0	0	1000	0	2	1.1.1.193	ribD
PMDPHT	pyrimidine phosphatase	5aprbu[c] + h2o[c] => 4r5au[c] + pi[c]	Ham0668	Ham0668		Flavin Biosynthesis	0	0	1000	0	2		ybjI
DB4PS	3,4-Dihydroxy-2-Butanone-4-phosphate synthase	ru5p-D[c] => db4p[c] + for[c] + h[c]	Ham0796	Ham0796		Flavin Biosynthesis	0	0	1000	0	2	4.1.99.12	ribB
RBFSb	riboflavin synthase (6,7-dimethyl-8-ribityllumazine synthase)	4r5au[c] + db4p[c] => dmlz[c] + 2 h2o[c] + pi[c]	Ham1125	Ham1125		Flavin Biosynthesis	0	0	1000	0	2	2.5.1.78	ribE
RBFSa	riboflavin synthase	2 dmlz[c] => 4r5au[c] + ribflv[c]	Ham1469	Ham1469		Flavin Biosynthesis	0	0	1000	0	2	2.5.1.9	ribC
RBFK	riboflavin kinase	atp[c] + ribflv[c] => adp[c] + fmn[c] + h[c]	Ham1097	Ham1097		Flavin Biosynthesis	0	0	1000	0	2	2.7.1.26	ribF
FMNAT	FMN adenylyltransferase	atp[c] + fmn[c] + h[c] => fad[c] + ppi[c]	Ham1097	Ham1097		Flavin Biosynthesis	0	0	1000	0	2	2.7.7.2	ribF
ASPO3	L-aspartate oxidase	asp-L[c] + q8[c] => h[c] + iasp[c] + q8h2[c]	Ham1038	Ham1038		NAD Biosynthesis	0	0	1000	0	2		nadB
QULNS	quinolinate synthase	dhap[c] + iasp[c] => 2 h2o[c] + pi[c] + quln[c]	Ham0523	Ham0523		NAD Biosynthesis	0	0	1000	0	2		nadA
NNDPR	nicotinate-nucleotide diphosphorylase (carboxylating)	2 h[c] + prpp[c] + quln[c] => co2[c] + nicrnt[c] + ppi[c]	Ham0026	Ham0026		NAD Biosynthesis	0	0	1000	0	2	2.4.2.19	nadC
NNAT	nicotinate-nucleotide adenylyltransferase	atp[c] + h[c] + nicrnt[c] => dnad[c] + ppi[c]	Ham0531	Ham0531		NAD Salvage Pathway	0	0	1000	0	2	2.7.7.18	nadD
NADS1	NAD synthase (nh3)	atp[c] + dnad[c] + nh4[c] => amp[c] + h[c] + nad[c] + ppi[c]	Ham0886	Ham0886		NAD Salvage Pathway	0	0	1000	0	2	6.3.1.5	nadE
NADDP	NAD diphosphatase	h2o[c] + nad[c] => amp[c] + 2 h[c] + nmn[c]	Ham0066	Ham0066		NAD Salvage Pathway	0	0	1000	0	2	3.6.1.22	ligA
NMNAT	nicotinamide-nucleotide adenylyltransferase	atp[c] + h[c] + nmn[c] => nad[c] + ppi[c]	Ham0531	Ham0531		NAD Salvage Pathway	0	0	1000	0	2	2.7.7.1	nadD
NADK	NAD kinase	atp[c] + nad[c] => adp[c] + h[c] + nadp[c]	Ham1284	Ham1284		NAD Phosphorylation	0	0	1000	0	2	2.7.1.23	nadK
MALCOAMT	Malonyl-CoA methyltransferase	amet[c] + malcoa[c] => ahcys[c] + malcoame[c]	Ham1482	Ham1482		Biotin Biosynthesis	0	0	1000	0	2		bioC
OGMEACPS	3-Oxo-glutaryl-[ACP] methyl ester synthase	h[c] + malACP[c] + malcoame[c] => co2[c] + coa[c] + ogmeACP[c]	Ham0963	Ham0963		Biotin Biosynthesis	0	0	1000	0	2		fabH
OGMEACPR	3-Oxo-glutaryl-[ACP] methyl ester reductase	h[c] + nadph[c] + ogmeACP[c] => hgmeACP[c] + nadp[c]	Ham0965	Ham0965		Biotin Biosynthesis	0	0	1000	0	2	1.1.1.100	fabG
OGMEACPD	3-Oxo-glutaryl-[ACP] methyl ester dehydratase	hgmeACP[c] => egmeACP[c] + h2o[c]	Ham0099	Ham0099		Biotin Biosynthesis	0	0	1000	0	2	4.2.1.59	fabZ
EGMEACPR	Enoylglutaryl-[ACP] methyl ester reductase	egmeACP[c] + h[c] + nadph[c] => gmeACP[c] + nadp[c]	(Ham0260 and Ham0261)	Ham0260 Ham0261		Biotin Biosynthesis	0	0	1000	0	2	1.3.1.10	fabI
OPMEACPS	3-Oxo-pimeloyl-[ACP] methyl ester synthase	gmeACP[c] + h[c] + malACP[c] => ACP[c] + co2[c] + opmeACP[c]	Ham0784	Ham0784		Biotin Biosynthesis	0	0	1000	0	2	2.3.1.41	fabB
OPMEACPR	3-Oxo-pimeloyl-[ACP] methyl ester reductase	h[c] + nadph[c] + opmeACP[c] => hpmeACP[c] + nadp[c]	Ham0965	Ham0965		Biotin Biosynthesis	0	0	1000	0	2	1.1.1.100	fabG
OPMEACPD	3-Oxo-pimeloyl-[ACP] methyl ester dehydratase	hpmeACP[c] => epmeACP[c] + h2o[c]	Ham0099	Ham0099		Biotin Biosynthesis	0	0	1000	0	2	4.2.1.59	fabZ
EPMEACPR	Enoylpimeloyl-[ACP] methyl ester reductase	epmeACP[c] + h[c] + nadph[c] => nadp[c] + pmeACP[c]	(Ham0260 and Ham0261)	Ham0260 Ham0261		Biotin Biosynthesis	0	0	1000	0	2	1.3.1.10	fabI
PMEACPE	Pimeloyl-[ACP] methyl ester esterase	h2o[c] + pmeACP[c] => meoh[c] + pimACP[c]	Ham1057	Ham1057		Biotin Biosynthesis	0	0	1000	0	2		bioH
AOXSr2	8-amino-7-oxononanoate synthase	ala-L[c] + pimACP[c] => 8aonn[c] + ACP[c] + co2[c]	Ham1481	Ham1481		Biotin Biosynthesis	0	0	1000	0	2	2.3.1.47	bioF
AMAOT	adenosylmethionine-8-amino-7-oxononanoate transaminase	8aonn[c] + amet[c] => amob[c] + dann[c]	(Ham1366 and Ham1367)	Ham1366 Ham1367		Biotin Biosynthesis	0	0	1000	0	2	2.6.1.62	bioA
DBTS	dethiobiotin synthase	atp[c] + co2[c] + dann[c] => adp[c] + dtbt[c] + 3 h[c] + pi[c]	Ham1483	Ham1483		Biotin Biosynthesis	0	0	1000	0	2	6.3.3.3	bioD
BTS5	Biotin synthase	2fe2s[c] + amet[c] + dtbt[c] => 2fe1s[c] + btn[c] + dad-5[c] + h[c] + met-L[c]	Ham1480	Ham1480		Biotin Biosynthesis	0	0	1000	0	2	2.8.1.6	bioB
PNTK	pantothenate kinase	atp[c] + pnto-R[c] => 4ppan[c] + adp[c] + h[c]	Ham0515	Ham0515		Phosphopantothenate Biosynthesis	0	0	1000	0	2	2.7.1.33	coaA
PPNCL2	phosphopantothenate-cysteine ligase	4ppan[c] + ctp[c] + cys-L[c] => 4ppcys[c] + cmp[c] + h[c] + ppi[c]	Ham0670	Ham0670		Coenzyme A Biosynthesis	0	0	1000	0	2	6.3.2.5	dfp
PPCDC	phosphopantothenoylcysteine decarboxylase	4ppcys[c] + h[c] => co2[c] + pan4p[c]	Ham0670	Ham0670		Coenzyme A Biosynthesis	0	0	1000	0	2	4.1.1.36	dfp
PTPATi	pantetheine-phosphate adenylyltransferase	atp[c] + h[c] + pan4p[c] => dpcoa[c] + ppi[c]	Ham1230	Ham1230		Coenzyme A Biosynthesis	0	0	1000	0	2	2.7.7.3	coaD
DPCOAK	dephospho-CoA kinase	atp[c] + dpcoa[c] => adp[c] + coa[c] + h[c]	Ham1382	Ham1382		Coenzyme A Biosynthesis	0	0	1000	0	2	2.7.1.24	coaE
GLUTRS	Glutamyl-tRNA synthetase	atp[c] + glu-L[c] + trnaglu[c] => amp[c] + glutrna[c] + ppi[c]	Ham0946	Ham0946		Heme Biosynthesis	0	0	1000	0	2	6.1.1.17	gltX
GLUTRR	glutamyl-tRNA reductase	glutrna[c] + h[c] + nadph[c] => glu1sa[c] + nadp[c] + trnaglu[c]	(Ham0278 and Ham0279)	Ham0278 Ham0279		Heme Biosynthesis	0	0	1000	0	2	1.2.1.70	hemA
G1SAT	glutamate-1-Semialdehyde aminotransferase	glu1sa[c] <=> 5aop[c]	(Ham0500 and Ham0501)	Ham0500 Ham0501		Heme Biosynthesis	1	-1000	1000	0	2	5.4.3.8	hemL
PPBNGS	porphobilinogen synthase	2 5aop[c] => h[c] + 2 h2o[c] + ppbng[c]	Ham0272	Ham0272		Heme Biosynthesis	0	0	1000	0	2	4.2.1.24	hemB
HMBS	hydroxymethylbilane synthase	h2o[c] + 4 ppbng[c] => hmbil[c] + 4 nh4[c]	(Ham1403 and Ham1404)	Ham1403 Ham1404		Heme Biosynthesis	0	0	1000	0	2	4.3.1.8	hemC
UPP3S	uroporphyrinogen-III synthase	hmbil[c] => h2o[c] + uppg3[c]	Ham1402	Ham1402		Heme Biosynthesis	0	0	1000	0	2	4.2.1.75	hemD
UPPDC1	uroporphyrinogen decarboxylase (uroporphyrinogen III)	4 h[c] + uppg3[c] => 4 co2[c] + cpppg3[c]	(Ham1343 and Ham1342)	Ham1343 Ham1342		Heme Biosynthesis	0	0	1000	0	2	4.1.1.37	hemE
CPPPGO2	Oxygen Independent coproporphyrinogen-III oxidase	2 amet[c] + cpppg3[c] => 2 co2[c] + 2 dad-5[c] + 2 met-L[c] + pppg9[c]	Ham1135	Ham1135		Heme Biosynthesis	0	0	1000	0	2		hemN
CPPPGO	coproporphyrinogen oxidase (O2 required)	cpppg3[c] + 2 h[c] + o2[c] => 2 co2[c] + 2 h2o[c] + pppg9[c]	(Ham0041 and Ham0042)	Ham0041 Ham0042		Heme Biosynthesis	0	0	1000	0	2	1.3.3.3	hemF
PPPGO	protoporphyrinogen oxidase (aerobic)	1.5 o2[c] + pppg9[c] => 3 h2o[c] + ppp9[c]	(Ham1274 and Ham1275)	Ham1274 Ham1275		Heme Biosynthesis	0	0	1000	0	2	1.3.3.4	hemG
PPPGO3	protoporphyrinogen oxidase (anaerobic)	3 fum[c] + pppg9[c] => ppp9[c] + 3 succ[c]	(Ham1274 and Ham1275)	Ham1274 Ham1275		Heme Biosynthesis	0	0	1000	0	2	1.3.3.4	hemG
FCLT	Ferrochelatase	fe2[c] + ppp9[c] => 2 h[c] + pheme[c]	Ham0881	Ham0881		Heme Biosynthesis	0	0	1000	0	2	4.99.1.1	hemH
HEMEOS	Heme O synthase	frdp[c] + h2o[c] + pheme[c] => hemeO[c] + ppi[c]	Ham0756	Ham0756		Heme Biosynthesis	0	0	1000	0	2		cyoE
CHRPL	Chorismate pyruvate lyase	chor[c] => 4hbz[c] + pyr[c]	Ham0572	Ham0572		4-Hydroxybenzoate BiosynthesisI	0	0	1000	0	2	4.1.3.40	ubiC
OCTDPS	Octaprenyl pyrophosphate synthase	frdp[c] + 5 ipdp[c] => octdp[c] + 5 ppi[c]	Ham1278	Ham1278		Ubiquinol-8 Biosynthesis	0	0	1000	0	2		ispB
HBZOPT	Hydroxybenzoate octaprenyltransferase	4hbz[c] + octdp[c] => 3ophb[c] + ppi[c]	Ham0571	Ham0571		Ubiquinol-8 Biosynthesis	0	0	1000	0	2	2.5.1.39	ubiA
OPHBDC	Octaprenyl-hydroxybenzoate decarboxylase	3ophb[c] + h[c] => 2oph[c] + co2[c]	(Ham0085 and Ham0270)	Ham0085 Ham0270		Ubiquinol-8 Biosynthesis	0	0	1000	0	2	4.1.1.98	ubiXD
OPHHX	2-Octaprenylphenol hydroxylase	2oph[c] + 0.5 o2[c] => 2ohph[c]	Ham0511	Ham0511		Ubiquinol-8 Biosynthesis	0	0	1000	0	2		ubiB
OHPHM	2-octaprenyl-6-hydroxyphenol methylase	2ohph[c] + amet[c] => 2omph[c] + ahcys[c] + h[c]	Ham1520	Ham1520		Ubiquinol-8 Biosynthesis	0	0	1000	0	2	2.1.1.222	ubiG
OMPHHX	2-octaprenyl-6-Methoxyphenol hydroxylase	2omph[c] + 0.5 o2[c] => 2ombzl[c]	Ham0719	Ham0719		Ubiquinol-8 Biosynthesis	0	0	1000	0	2		ubiH
OMBZLM	2-Octaprenyl-6-Methoxy-Benzoquinol methylase	2ombzl[c] + amet[c] => 2ommbl[c] + ahcys[c] + h[c]	Ham0509	Ham0509		Ubiquinol-8 Biosynthesis	0	0	1000	0	2	2.1.1.201	ubiE
OMMBLHX	2-Octaprenyl-3-Methyl-6-Methoxy-1,4-Benzoquinol hydroxylase	2ommbl[c] + 0.5 o2[c] => 2omhmbl[c]	Ham0761	Ham0761		Ubiquinol-8 Biosynthesis	0	0	1000	0	2		ubiF
DMQMT	3-Dimethylubiquinonol 3-Methyltransferase	2omhmbl[c] + amet[c] => ahcys[c] + h[c] + q8h2[c]	Ham1520	Ham1520		Ubiquinol-8 Biosynthesis	0	0	1000	0	2	2.1.1.64	ubiG
E4PD	Erythrose 4-phosphate dehydrogenase	e4p[c] + h2o[c] + nad[c] <=> 4per[c] + 2 h[c] + nadh[c]	Ham0715	Ham0715		Cofactor and Prosthetic Group Biosynthesis	1	-1000	1000	0	2		gapA
PERD	Erythronate 4-phosphate (4per) dehydrogenase	4per[c] + nad[c] => h[c] + nadh[c] + ohpb[c]	Ham0075	Ham0075		Pyridoxal 5'-Phosphate Biosynthesis	0	0	1000	0	2	1.1.1.290	pdxB
OHPBAT	O-Phospho-4-hydroxy-L-threonine:2-oxoglutarate aminotransferase	glu-L[c] + ohpb[c] <=> akg[c] + phthr[c]	Ham1375	Ham1375		Pyridoxal 5'-Phosphate Biosynthesis	1	-1000	1000	0	2	2.6.1.52	serC
PDX5PS	Pyridoxine 5'-phosphate synthase	dxyl5p[c] + nad[c] + phthr[c] => co2[c] + h[c] + 2 h2o[c] + nadh[c] + pdx5p[c] + pi[c]	(Ham0652 and Ham0072)	Ham0652 Ham0072		Pyridoxal 5'-Phosphate Biosynthesis	0	0	1000	0	2	1.1.1.262/2.6.99.2	pdxJA
PDX5POi	pyridoxine 5'-phosphate oxidase	o2[c] + pdx5p[c] => h2o2[c] + pydx5p[c]	Ham1432	Ham1432		Pyridoxal 5'-Phosphate Biosynthesis	0	0	1000	0	2	1.4.3.5	pdxH
GLUCYS	gamma-glutamylcysteine synthetase	atp[c] + cys-L[c] + glu-L[c] => adp[c] + glucys[c] + h[c] + pi[c]	Ham0683	Ham0683		Glutathione Biosynthesis	0	0	1000	0	2	6.3.2.2	gshA
GTHS	glutathione synthetase	atp[c] + glucys[c] + gly[c] => adp[c] + gthrd[c] + h[c] + pi[c]	Ham0111	Ham0111		Glutathione Biosynthesis	0	0	1000	0	2	6.3.2.3	gshB
GRXR	glutaredoxin reductase	grxox[c] + 2 gthrd[c] => grxrd[c] + gthox[c]	Ham0785 or Ham1544	Ham0785 Ham1544		Glutathione-Glutaredoxin Redox Reactions	0	0	1000	0	2	1.8.4.2	grxAD
ICYSDS	ISC Cysteine desulfuration	cys-L[c] + iscs[c] => ala-L[c] + iscssh[c]	Ham1053	Ham1053		Thiamine Diphosphate Biosynthesis	0	0	1000	0	2		iscS
TMPK	thiamine-phosphate kinase	atp[c] + thmmp[c] => adp[c] + thmpp[c]	Ham1127	Ham1127		Thiamine Diphosphate Biosynthesis	0	0	1000	0	2	2.7.4.16	thiL
S2FE2SR	SUF [2Fe-2S] regeneration	2fe1s[c] + atp[c] + h2o[c] + sufbcd[c] + sufsesh[c] => adp[c] + 5 h[c] + pi[c] + sufbcd-2fe2s[c] + sufse[c]	(Ham0751 and Ham0752 and Ham0753 and Ham0754 and Ham0755)	Ham0751 Ham0752 Ham0753 Ham0754 Ham0755		Cofactor and Prosthetic Group Biosynthesis	0	0	1000	0	2		sufBCDSE
S2FE2ST	SUF [2Fe-2S] Transfer	4 h[c] + sufbcd-2fe2s[c] => 2fe2s[c] + sufbcd[c]	(Ham0750 and Ham0751 and Ham0752 and Ham0753)	Ham0750 Ham0751 Ham0752 Ham0753		Cofactor and Prosthetic Group Biosynthesis	0	0	1000	0	2		sufABCD
S2FE2SS2	SUF [2Fe-2S] Synthesis II	atp[c] + fadh2[c] + 2 fe2[c] + h2o[c] + sufbcd-2fe2s[c] + 2 sufsesh[c] -> adp[c] + fad[c] + 7 h[c] + pi[c] + sufbcd-2fe2s2[c] + 2 sufse[c]	(Ham0751 and Ham0752 and Ham0753 and Ham0754 and Ham0755)	Ham0751 Ham0752 Ham0753 Ham0754 Ham0755		Cofactor and Prosthetic Group Biosynthesis	0	0	1000	0	2		sufBCDSE
S2FE2SS	SUF [2Fe-2S] Synthesis	atp[c] + fadh2[c] + 2 fe2[c] + h2o[c] + sufbcd[c] + 2 sufsesh[c] -> adp[c] + fad[c] + 7 h[c] + pi[c] + sufbcd-2fe2s[c] + 2 sufse[c]	(Ham0751 and Ham0752 and Ham0753 and Ham0754 and Ham0755)	Ham0751 Ham0752 Ham0753 Ham0754 Ham0755		Cofactor and Prosthetic Group Biosynthesis	0	0	1000	0	2		sufBCDSE
S4FE4SR	SUF [4Fe-4S] Reduction	fadh2[c] + 2 h[c] + sufbcd-2fe2s2[c] => fad[c] + sufbcd-4fe4s[c]	(Ham0751 and Ham0752 and Ham0753)	Ham0751 Ham0752 Ham0753		Cofactor and Prosthetic Group Biosynthesis	0	0	1000	0	2		sufBCD
S4FE4ST	SUF [4Fe-4S] Transfer	4 h[c] + sufbcd-4fe4s[c] => 4fe4s[c] + sufbcd[c]	(Ham0750 and Ham0751 and Ham0752 and Ham0753)	Ham0750 Ham0751 Ham0752 Ham0753		Cofactor and Prosthetic Group Biosynthesis	0	0	1000	0	2		sufABCD
SCYSDS	SUF Cysteine desulfuration	cys-L[c] + sufse[c] => ala-L[c] + sufsesh[c]	(Ham0755 and Ham0754)	Ham0755 Ham0754		Cofactor and Prosthetic Group Biosynthesis	0	0	1000	0	2		sufES
ADMDC	adenosylmethionine decarboxylase	amet[c] + h[c] => ametam[c] + co2[c]	Ham1026	Ham1026		Spermidine Biosynthesis	0	0	1000	0	2	4.1.1.50	speD
SPMS	spermidine synthase	ametam[c] + ptrc[c] => 5mta[c] + h[c] + spmd[c]	Ham1027	Ham1027		Spermidine Biosynthesis	0	0	1000	0	2	2.5.1.16	speE
MTAN	methylthioadenosine nucleosidase	5mta[c] + h2o[c] => 5mtr[c] + ade[c]	Ham1545	Ham1545		S-Methyl-5'-Thioadenosine Degradation	0	0	1000	0	2	3.2.2.16	mtn
5DOAN	5'-Deoxyadenosine nuclosidase	dad-5[c] + h2o[c] => 5drib[c] + ade[c]	Ham1545	Ham1545		Cofactor and Prosthetic Group Biosynthesis	0	0	1000	0	2	3.2.2.16	mtn
CPH4S	6-carboxy-5,6,7,8-tetrahydropterin synthase	ahdt[c] + h2o[c] => acald[c] + 6ctd[c] + pppi[c]	Ham0443	Ham0443		PreQ0 biosynthesis	0	0	1000	0	2	4.1.2.50	queD
CDGS1	7-carboxy-7-deazaguanine synthase	6ctd[c] => cdg[c] + nh4[c]	(Ham0884 and Ham0648)	Ham0884 Ham0648		PreQ0 biosynthesis	0	0	1000	0	2	4.3.99.3	queE
CCGS	7-cyano-7-carbaguanine synthase	atp[c] + cdg[c] + nh4[c] => adp[c] + h[c] + h2o[c] + pi[c] + preq0[c]	Ham0064	Ham0064		PreQ0 biosynthesis	0	0	1000	0	2		queC
CDGR	7-cyano-7-Deazaguanine reductase	3 h[c] + 2 nadph[c] + preq0[c] => 2 nadp[c] + preq1[c]	Ham1514	Ham1514		Queuosine biosynthesis	0	0	1000	0	2		queF
ARGDC	arginine decarboxylase	arg-L[c] + h[c] => agm[c] + co2[c]	Ham1513	Ham1513		Putrescine Biosynthesis	0	0	1000	0	2	4.1.1.19	speA
AGMDA	agmatine deaminase	agm[c] + h2o[c] => Ncbmpts[c] + h[c] + nh4[c]	Ham0107	Ham0107		Putrescine Biosynthesis	0	0	1000	0	2	3.5.3.12	aguA
CBPAH	N-carbamoylputrescine amidohydrolase	Ncbmpts[c] + 2 h[c] + 2 h2o[c] => hco3[c] + nh4[c] + ptrc[c]	Ham0108	Ham0108		Putrescine Biosynthesis	0	0	1000	0	2	3.5.1.53	aguB
PTRCAT1	putrescine acetyltransferase/Spermidine acetyltransferase	accoa[c] + ptrc[c] => coa[c] + h[c] + aprut[c]	Ham1413	Ham1413		Arginine and Proline Metabolism	0	0	1000	0	2	2.3.1.57	speG
FADRx	FAD reductase	fad[c] + h[c] + nadh[c] => fadh2[c] + nad[c]	Ham0269	Ham0269		Cofactor and Prosthetic Group Biosynthesis	0	0	1000	0	2		fre
FE3Ri	Fe(III) reduction	fadh2[c] + 2 fe3[c] => fad[c] + 2 fe2[c] + 2 h[c]	Ham0269	Ham0269		Cofactor and Prosthetic Group Biosynthesis	0	0	1000	0	2		fre
FLVRx	flavin reductase (NAD)	h[c] + nadh[c] + ribflv[c] => nad[c] + rbflvrd[c]	Ham0269	Ham0269		Cofactor and Prosthetic Group Biosynthesis	0	0	1000	0	2	1.5.1.30	fre
FLVR	flavin reductase	h[c] + nadph[c] + ribflv[c] => nadp[c] + rbflvrd[c]	Ham0269	Ham0269		Flavin Reduction	0	0	1000	0	2	1.5.1.30	fre
FMNRx	FMN reductase	fmn[c] + h[c] + nadh[c] => fmnh2[c] + nad[c]	Ham0269	Ham0269		Cofactor and Prosthetic Group Biosynthesis	0	0	1000	0	2		fre
FMNRx2	FMN reductase	fmn[c] + h[c] + nadph[c] => fmnh2[c] + nadp[c]	Ham0269	Ham0269		Flavin Reduction	0	0	1000	0	2		fre
GTHO	glutathione oxidoreductase	gthox[c] + h[c] + nadph[c] => 2 gthrd[c] + nadp[c]	Ham1144	Ham1144		Cofactor and Prosthetic Group Biosynthesis	0	0	1000	0	2	1.8.1.7	gor
PTA	phosphotransacetylase	accoa[c] + pi[c] => actp[c] + coa[c]	Ham0582	Ham0582		Acetate Formation From Acetyl-CoA I	0	0	1000	0	2	2.3.1.8	pta
ACKr	acetate kinase	actp[c] + adp[c] <=> ac[c] + atp[c]	Ham0583	Ham0583		Acetate Formation From Acetyl-CoA I	1	-1000	1000	0	2	2.7.2.1	ackA
FRUK	fructose-1-phosphate kinase	atp[c] + f1p[c] => adp[c] + fdp[c] + h[c]	Ham1223	Ham1223		Alternate Carbon Metabolism	0	0	1000	0	2	2.7.1.56	fruK
GLYCDx	Glycerol dehydrogenase	glyc[c] + nad[c] => dha[c] + h[c] + nadh[c]	Ham1327	Ham1327		Alternate Carbon Metabolism	0	0	1000	0	2	1.1.1.6	gldA
PGI	glucose-6-phosphate isomerase	g6p[c] <=> f6p[c]	Ham0740	Ham0740		Glycolysis/Gluconeogenesis	1	-1000	1000	0	2	5.3.1.9	pgi
PFK	phosphofructokinase	atp[c] + f6p[c] => adp[c] + fdp[c] + h[c]	Ham1156	Ham1156		Glycolysis/Gluconeogenesis	0	0	1000	0	2	2.7.1.11	pfkA
FBA	fructose-Bisphosphate aldolase	fdp[c] <=> dhap[c] + g3p[c]	Ham1503	Ham1503		Glycolysis/Gluconeogenesis	1	-1000	1000	0	2	4.1.2.13	fba
TPI	triose-phosphate isomerase	dhap[c] <=> g3p[c]	Ham0744	Ham0744		Glycolysis/Gluconeogenesis	1	-1000	1000	0	2	5.3.1.1	tpiA
GAPD	glyceraldehyde-3-phosphate dehydrogenase	g3p[c] + nad[c] + pi[c] <=> 13dpg[c] + h[c] + nadh[c]	Ham0715	Ham0715		Glycolysis/Gluconeogenesis	1	-1000	1000	0	2	1.2.1.12	gapA
PGK	phosphoglycerate kinase	13dpg[c] + adp[c] <=> 3pg[c] + atp[c]	Ham1502	Ham1502		Glycolysis/Gluconeogenesis	0	0	1000	0	2	2.7.2.3	pgk
PGM	phosphoglycerate mutase	3pg[c] => 2pg[c]	Ham1354	Ham1354		Glycolysis/Gluconeogenesis	0	0	1000	0	2	5.4.2.1	gpmA
ENO	enolase	2pg[c] <=> h2o[c] + pep[c]	Ham0063	Ham0063		Glycolysis/Gluconeogenesis	1	-1000	1000	0	2	4.2.1.11	eno
PYK	pyruvate kinase	adp[c] + h[c] + pep[c] => atp[c] + pyr[c]	Ham1079	Ham1079		Glycolysis/Gluconeogenesis	0	0	1000	0	2	2.7.1.40	pykF
PDH	pyruvate dehydrogenase	coa[c] + nad[c] + pyr[c] => accoa[c] + co2[c] + nadh[c]	(Ham0532 and Ham0533 and Ham0534)	Ham0532 Ham0533 Ham0534		Glycolysis/Gluconeogenesis	0	0	1000	0	2		lpd aceFE
CS	citrate synthase	accoa[c] + h2o[c] + oaa[c] => cit[c] + coa[c] + h[c]	Ham1166	Ham1166		Citric Acid Cycle	0	0	1000	0	2		gltA
ACONTa	aconitase (half-Reaction A, Citrate hydro-Lyase)	cit[c] <=> acon-C[c] + h2o[c]	Ham0128	Ham0128		Citric Acid Cycle	1	-1000	1000	0	2	4.2.1.3	acnA
ACONTb	aconitase (half-Reaction B, Isocitrate hydro-Lyase)	acon-C[c] + h2o[c] <=> icit[c]	Ham0128	Ham0128		Citric Acid Cycle	1	-1000	1000	0	2	4.2.1.3	acnB
ICDH	isocitrate dehydrogenase (NADP)	icit[c] + nadp[c] => akg[c] + co2[c] + nadph[c]	Ham0662	Ham0662		Citric Acid Cycle	0	0	1000	0	2	1.1.1.42	icd
AKGDH	2-Oxogluterate dehydrogenase	akg[c] + coa[c] + nad[c] => co2[c] + nadh[c] + succoa[c]	(Ham1160 and Ham1161 and Ham0532)	Ham1160 Ham1161 Ham0532		Citric Acid Cycle	0	0	1000	0	2		sucAB lpd
SUCOAS	succinyl-CoA synthetase (ADP-forming)	adp[c] + pi[c] + succoa[c] <=> atp[c] + coa[c] + succ[c]	(Ham1158 and Ham1159)	Ham1158 Ham1159		Citric Acid Cycle	1	0	1000	0	2	6.2.1.5	sucDC
SUCDi	succinate dehydrogenase (irreversible)	q8[c] + succ[c] => fum[c] + q8h2[c]	(Ham1165 and Ham1164 and Ham1163 and Ham1162)	Ham1165 Ham1164 Ham1163 Ham1162		Citric Acid Cycle	0	0	1000	0	2	1.3.99.1	sdhCDAB
FUM	fumarase	fum[c] + h2o[c] <=> mal-L[c]	Ham0522	Ham0522		Citric Acid Cycle	1	-1000	1000	0	2	4.2.1.2	fumC
MDH	malate dehydrogenase	mal-L[c] + nad[c] => h[c] + nadh[c] + oaa[c]	Ham0980	Ham0980		Citric Acid Cycle	0	0	1000	0	2	1.1.1.37	mdh
ME1	malic enzyme (NAD)	mal-L[c] + nad[c] => co2[c] + nadh[c] + pyr[c]	Ham1236	Ham1236		Anaplerotic Reactions	0	0	1000	0	2	1.1.1.38	maeA
PPCK	phosphoenolpyruvate carboxykinase	atp[c] + oaa[c] => adp[c] + co2[c] + pep[c]	Ham0933	Ham0933		Anaplerotic Reactions	0	0	1000	0	2	4.1.1.49	pckA
G6PDH2	glucose 6-phosphate dehydrogenase	g6p[c] + nadp[c] => 6pgl[c] + h[c] + nadph[c]	Ham1450	Ham1450		Pentose Phosphate Pathway	0	0	1000	0	2	1.1.1.49	zwf
PGL	6-phosphogluconolactonase	6pgl[c] + h2o[c] => 6pgc[c] + h[c]	Ham0044	Ham0044		Pentose Phosphate Pathway	0	0	1000	0	2	3.1.1.31	pgl
GND	phosphogluconate dehydrogenase	6pgc[c] + nadp[c] => co2[c] + nadph[c] + ru5p-D[c]	Ham0732	Ham0732		Pentose Phosphate Pathway	0	0	1000	0	2	1.1.1.44	gnd
RPI	ribose-5-phosphate isomerase	ru5p-D[c] <=> r5p[c]	Ham0237	Ham0237		Pentose Phosphate Pathway	1	-1000	1000	0	2	5.3.1.6	rpiA
RPE	ribulose 5-phosphate 3-epimerase	ru5p-D[c] <=> xu5p-D[c]	Ham0577	Ham0577		Pentose Phosphate Pathway	1	-1000	1000	0	2	5.1.3.1	rpe
TKT1	transketolase	r5p[c] + xu5p-D[c] <=> g3p[c] + s7p[c]	Ham1512	Ham1512		Pentose Phosphate Pathway	1	-1000	1000	0	2	2.2.1.1	tktA
TALA	transaldolase	g3p[c] + s7p[c] <=> e4p[c] + f6p[c]	Ham1386	Ham1386		Pentose Phosphate Pathway	1	-1000	1000	0	2	2.2.1.2	talA
TKT2	transketolase	e4p[c] + xu5p-D[c] <=> f6p[c] + g3p[c]	Ham1512	Ham1512		Pentose Phosphate Pathway	1	-1000	1000	0	2	2.2.1.1	tktA
PFK_3	phosphofructokinase (s7p)	atp[c] + s7p[c] => adp[c] + h[c] + s17bp[c]	Ham1156	Ham1156		Sedoheptulose Bisphosphate Bypass	0	0	1000	0	2	2.7.1.11	pfkA
FBA3	Sedoheptulose 1,7-Bisphosphate D-glyceraldehyde-3-phosphate-Lyase	s17bp[c] <=> dhap[c] + e4p[c]	Ham1503	Ham1503		Sedoheptulose Bisphosphate Bypass	1	-1000	1000	0	2	4.1.2.13	fbaA
MAN6PI	mannose-6-phosphate isomerase	man6p[c] <=> f6p[c]	Ham1005	Ham1005		GDP-Mannose Biosynthesis	1	-1000	1000	0	2	5.3.1.8	manA
PMANM	phosphomannomutase	man1p[c] <=> man6p[c]	Ham0859	Ham0859		GDP-Mannose Biosynthesis	1	-1000	1000	0	2	5.4.2.8	cpsG
MAN1PT2	mannose-1-phosphate guanylyltransferase (GDP)	gdp[c] + h[c] + man1p[c] => gdpmann[c] + pi[c]	(Ham0866 and Ham0867)	Ham0866 Ham0867		GDP-Mannose Biosynthesis	0	0	1000	0	2	2.7.7.22	cpsB
GMAND	GDP-D-mannose dehydratase	gdpmann[c] => gdpddman[c] + h2o[c]	Ham0872	Ham0872		GDP-L-Fucose Biosynthesis	0	0	1000	0		4.2.1.47	gdm
GDMANE	GDP-4-Dehydro-6-Deoxy-D-Mannose epimerase	gdpddman[c] => gdpofuc[c]	Ham0868	Ham0868		GDP-L-Fucose Biosynthesis	0	0	1000	0	2	1.1.1.271	fcl
GOFUCR	GDP-4-oxo-L-fucose reductase	gdpofuc[c] + h[c] + nadph[c] => gdpfuc[c] + nadp[c]	Ham0868	Ham0868		GDP-L-Fucose Biosynthesis	0	0	1000	0	2	1.1.1.271	fcl
ATPS4rpp	ATP synthase (four protons for one ATP) (periplasm)	adp[c] + pi[c] + 4 h[e] <=> atp[c] + 3 h[c] + h2o[c]	( Ham0687 and Ham0688 and Ham0689 and Ham0690 and Ham0691 and Ham0692 and Ham0693 and Ham0694 )	Ham0687 Ham0688 Ham0689 Ham0690 Ham0691 Ham0692 Ham0693 Ham0694		Oxidative Phosphorylation	1	-1000	1000	0	2	3.6.3.14	atpCDGAHFEB
CYTBO3_4pp	cytochrome oxidase bo3 (ubiquinol-8: 4 protons) (periplasm)	4 h[c] + 0.5 o2[c] + q8h2[c] => h2o[c] + q8[c] + 4 h[e]	((Ham0757 and Ham0758 and Ham0759 and Ham0760) or (Ham0757 and Ham0758 and Ham1625 and Ham0760))	Ham0757 Ham0758 Ham0759 Ham1625 Ham0760		Oxidative Phosphorylation	0	0	1000	0	2		cyoDCBA
NADH16pp	NADH dehydrogenase (ubiquinone-8 & 3 protons) (periplasm)	4 h[c] + nadh[c] + q8[c] => nad[c] + q8h2[c] + 3 h[e]	(Ham1018 and Ham0549 and Ham0550 and Ham0551 and Ham0552 and Ham0553 and Ham0554 and Ham0555 and Ham1362 and Ham1361 and Ham1360 and Ham1359 and Ham1358)	Ham1018 Ham0549 Ham0550 Ham0551 Ham0552 Ham0553 Ham0554 Ham0555 Ham1362 Ham1361 Ham1360 Ham1359 Ham1358		Oxidative Phosphorylation	0	0	1000	0	2	1.6.5.3	nuoNMLKJIHGFECDBA
PPA	inorganic diphosphatase	h2o[c] + ppi[c] => h[c] + 2 pi[c]	Ham0940	Ham0940		Anaplerotic Reactions	0	0	1000	0	2	3.6.1.1	ppa
TRDR	thioredoxin reductase (NADPH)	h[c] + nadph[c] + trdox[c] => nadp[c] + trdrd[c]	((Ham0782 and Ham0711) or Ham0711)	Ham0782 Ham0711		Oxidative Phosphorylation	0	0	1000	0	2	1.8.1.9	trxAB
NADTRHD	NAD transhydrogenase	nad[c] + nadph[c] => nadh[c] + nadp[c]	Ham0939	Ham0939		Oxidative Phosphorylation	0	0	1000	0	2		sthA
CBPS	carbamoyl-phosphate synthase (glutamine-hydrolysing)	2 atp[c] + gln-L[c] + h2o[c] + hco3[c] => 2 adp[c] + cbp[c] + glu-L[c] + 2 h[c] + pi[c]	(Ham0798 and Ham0799)	Ham0798 Ham0799		UMP biosynthesis	0	0	1000	0	2	6.3.5.5	carAB
ASPCT	aspartate carbamoyltransferase	asp-L[c] + cbp[c] => cbasp[c] + h[c] + pi[c]	Ham1120	Ham1120		UMP Biosynthesis	0	0	1000	0	2	2.1.3.2	pyrB
DHORTS	dihydroorotase	cbasp[c] + h[c] <=> dhor-S[c] + h2o[c]	Ham0958	Ham0958		UMP Biosynthesis	1	-1000	1000	0	2	3.5.2.3	pyrC
DHORD2	dihydoorotic acid dehydrogenase (quinone8)	dhor-S[c] + q8[c] => orot[c] + q8h2[c]	Ham1441	Ham1441		UMP Biosynthesis	0	0	1000	0	2	1.3.3.1	pyrD
ORPT	orotate phosphoribosyltransferase	orot[c] + prpp[c] <=> orot5p[c] + ppi[c]	Ham1023	Ham1023		UMP Biosynthesis	1	-1000	1000	0	2	2.4.2.10	pyrE
OMPDC	orotidine-5'-phosphate decarboxylase	h[c] + orot5p[c] => co2[c] + ump[c]	Ham0802	Ham0802		UMP Biosynthesis	0	0	1000	0	2	4.1.1.23	pyrF
UMPK	UMP kinase	atp[c] + ump[c] <=> adp[c] + udp[c]	Ham1411 or Ham0131	Ham1411 Ham0131		UTP and CTP de novo biosynthesis	1	-1000	1000	0	2	2.7.4.14	pyrH cmk
NDPK2	nucleoside-Diphosphate kinase (ATP:UDP)	atp[c] + udp[c] <=> adp[c] + utp[c]	Ham0050 or Ham0255	Ham0050 Ham0255		UTP and CTP de novo biosynthesis	1	-1000	1000	0	2	2.7.4.6	ndk adk
CTPS2	CTP synthase (glutamine)	atp[c] + gln-L[c] + h2o[c] + utp[c] => adp[c] + ctp[c] + glu-L[c] + 2 h[c] + pi[c]	Ham0062	Ham0062		UTP and CTP de novo biosynthesis	0	0	1000	0	2	6.3.4.2	pyrG
GLUPRT	glutamine phosphoribosyldiphosphate amidotransferase	gln-L[c] + h2o[c] + prpp[c] => glu-L[c] + ppi[c] + pram[c]	Ham0084	Ham0084		5-Aminoimidazole Ribonucleotide Biosynthesis	0	0	1000	0	2	2.4.2.14	purF
PRAGS	phosphoribosylglycinamide synthase	atp[c] + gly[c] + pram[c] => adp[c] + gar[c] + h[c] + pi[c]	Ham0526	Ham0526		5-Aminoimidazole Ribonucleotide Biosynthesis	0	0	1000	0	2	6.3.4.13	purD
GARFT	phosphoribosylglycinamide formyltransferase	10fthf[c] + gar[c] <=> fgam[c] + h[c] + thf[c]	Ham1414	Ham1414		5-Aminoimidazole Ribonucleotide Biosynthesis	1	-1000	1000	0	2	2.1.2.2	purN
PRFGS	phosphoribosylformylglycinamidine synthase	atp[c] + fgam[c] + gln-L[c] + h2o[c] => adp[c] + fpram[c] + glu-L[c] + h[c] + pi[c]	Ham0376	Ham0376		5-Aminoimidazole Ribonucleotide Biosynthesis	0	0	1000	0	2	6.3.5.3	purL
PRAIS	phosphoribosylaminoimidazole synthase	atp[c] + fpram[c] => adp[c] + air[c] + 2 h[c] + pi[c]	Ham1415	Ham1415		5-Aminoimidazole Ribonucleotide Biosynthesis	0	0	1000	0	2	6.3.3.1	purM
AIRC2	phosphoribosylaminoimidazole carboxylase	air[c] + atp[c] + hco3[c] => 5caiz[c] + adp[c] + h[c] + pi[c]	Ham1381	Ham1381		IMP Biosynthesis	0	0	1000	0	2	6.3.4.18	purK
AIRC3	phosphoribosylaminoimidazole carboxylase (mutase rxn)	5caiz[c] <=> 5aizc[c]	Ham1380	Ham1380		IMP Biosynthesis	1	-1000	1000	0	2	5.4.99.18	purE
PRASCS	phosphoribosylaminoimidazolesuccinocarboxamide synthase	5aizc[c] + asp-L[c] + atp[c] <=> 25aics[c] + adp[c] + h[c] + pi[c]	Ham1208	Ham1208		IMP Biosynthesis	1	-1000	1000	0	2	6.3.2.6	purC
ADSL2	adenylosuccinate lyase	25aics[c] <=> aicar[c] + fum[c]	Ham1063	Ham1063		IMP Biosynthesis	1	-1000	1000	0	2	4.3.2.2	purB
AICART	phosphoribosylaminoimidazolecarboxamide formyltransferase	10fthf[c] + aicar[c] => fprica[c] + thf[c]	Ham0525	Ham0525		IMP Biosynthesis	0	0	1000	0	2	2.1.2.3	purH
IMPC	IMP cyclohydrolase	fprica[c] <=> h2o[c] + imp[c]	Ham0525	Ham0525		IMP Biosynthesis	1	-1000	1000	0	2	3.5.4.10	purH
IMPD	IMP dehydrogenase	h2o[c] + imp[c] + nad[c] => h[c] + nadh[c] + xmp[c]	Ham1130	Ham1130		Guanosine Nucleotides BiosynthesisI	0	0	1000	0	2	1.1.1.205	guaB
GMPS2	GMP synthase	atp[c] + gln-L[c] + h2o[c] + xmp[c] => amp[c] + glu-L[c] + gmp[c] + 2 h[c] + ppi[c]	Ham1129	Ham1129		Guanosine Nucleotides BiosynthesisI	0	0	1000	0	2	6.3.5.2	guaA
GK1	guanylate kinase (GMP:ATP)	atp[c] + gmp[c] => adp[c] + gdp[c]	Ham1468	Ham1468		Guanosine Nucleotides BiosynthesisI	0	0	1000	0	2	2.7.4.8	gmk
NDPK1	nucleoside-Diphosphate kinase (ATP:GDP)	atp[c] + gdp[c] <=> adp[c] + gtp[c]	Ham0050 or Ham0255	Ham0050 Ham0255		Guanosine Nucleotides BiosynthesisI	0	0	1000	0	2	2.7.4.6	ndk adk
RNDR2	ribonucleoside-Diphosphate reductase (GDP)	gdp[c] + trdrd[c] => dgdp[c] + h2o[c] + trdox[c]	(( Ham0144 and Ham0145 ) or ( Ham0144 and Ham0145 and Ham0782 ))	Ham0144 Ham0145 Ham0782		Guanosine Nucleotides BiosynthesisI	0	0	1000	0	2	1.17.4.1	nrdBA trxA
NDPK5	nucleoside-Diphosphate kinase (ATP:dGDP)	atp[c] + dgdp[c] <=> adp[c] + dgtp[c]	Ham0050 or Ham0255	Ham0050 Ham0255		Guanosine Nucleotides BiosynthesisI	1	-1000	1000	0	2	2.7.4.6	ndk adk
ADSS	adenylosuccinate synthase	asp-L[c] + gtp[c] + imp[c] => dcamp[c] + gdp[c] + 2 h[c] + pi[c]	Ham0140	Ham0140		Adenosine Ribonucleotides Biosynthesis	0	0	1000	0	2	6.3.4.4	purA
ADSL1	adenylsuccinate lyase	dcamp[c] => amp[c] + fum[c]	Ham1063	Ham1063		Adenosine Ribonucleotides Biosynthesis	0	0	1000	0	2	4.3.2.2	purB
ADK1	adenylate kinase	amp[c] + atp[c] <=> 2 adp[c]	Ham0255	Ham0255		Adenosine Ribonucleotides Biosynthesis	1	-1000	1000	0	2	2.7.4.3	adk
DGK1	deoxyguanylate kinase (dGMP:ATP)	atp[c] + dgmp[c] => adp[c] + dgdp[c]	Ham1468	Ham1468		Adenosine Deoxyribonucleotides de novo BiosynthesisI	0	0	1000	0	2	2.7.4.8	gmk
RNDR1	ribonucleoside-Diphosphate reductase (ADP)	adp[c] + trdrd[c] => dadp[c] + h2o[c] + trdox[c]	(( Ham0144 and Ham0145 ) or ( Ham0144 and Ham0145 and Ham0782 ))	Ham0144 Ham0145 Ham0782		Adenosine Deoxyribonucleotides de novo BiosynthesisI	0	0	1000	0	2	1.17.4.1	nrdBA trxA
NDPK8	nucleoside-Diphosphate kinase (ATP:dADP)	atp[c] + dadp[c] <=> adp[c] + datp[c]	Ham0050 or Ham0255	Ham0050 Ham0255		Adenosine Deoxyribonucleotides de novo BiosynthesisI	1	-1000	1000	0	2	2.7.4.6	ndk adk
NTP5	nucleoside-triphosphatase (CTP)	ctp[c] + h2o[c] => cdp[c] + h[c] + pi[c]	Ham0996	Ham0996		Pyrimidine Deoxyribonucleotides de novo Biosynthesis-Superpathway	0	0	1000	0	2	3.6.1.15	rsgA
RNDR3	ribonucleoside-Diphosphate reductase (CDP)	cdp[c] + trdrd[c] => dcdp[c] + h2o[c] + trdox[c]	(( Ham0144 and Ham0145 ) or ( Ham0144 and Ham0145 and Ham0782 ))	Ham0144 Ham0145 Ham0782		Pyrimidine Deoxyribonucleotides de novo Biosynthesis-Superpathway	0	0	1000	0	2	1.17.4.1	nrdBA trxA
NDPK7	nucleoside-Diphosphate kinase (ATP:dCDP)	atp[c] + dcdp[c] <=> adp[c] + dctp[c]	Ham0050 or Ham0255	Ham0050 Ham0255		Pyrimidine Deoxyribonucleotides de novo Biosynthesis-Superpathway	1	-1000	1000	0	2	2.7.4.6	ndk adk
DCTPD	dCTP deaminase	dctp[c] + h[c] + h2o[c] => dutp[c] + nh4[c]	Ham0735	Ham0735		Pyrimidine Deoxyribonucleotides de novo Biosynthesis-Superpathway	0	0	1000	0	2	3.5.4.13	dcd
RNDR4	ribonucleoside-Diphosphate reductase (UDP)	trdrd[c] + udp[c] => dudp[c] + h2o[c] + trdox[c]	(( Ham0144 and Ham0145 ) or ( Ham0144 and Ham0145 and Ham0782 ))	Ham0144 Ham0145 Ham0782		Pyrimidine Deoxyribonucleotides de novo Biosynthesis-Superpathway	0	0	1000	0	2	1.17.4.1	nrdBA trxA
NDPK6	nucleoside-Diphosphate kinase (ATP:dUDP)	atp[c] + dudp[c] <=> adp[c] + dutp[c]	Ham0050 or Ham0255	Ham0050 Ham0255		Pyrimidine Deoxyribonucleotides de novo Biosynthesis-Superpathway	1	-1000	1000	0	2	2.7.4.6	ndk adk
DUTPDP	dUTP diphosphatase	dutp[c] + h2o[c] => dump[c] + h[c] + ppi[c]	Ham0671 or Ham1442	Ham0671 Ham1442		Pyrimidine Deoxyribonucleotides de novo Biosynthesis-Superpathway	0	0	1000	0	2	3.6.1.23	dut yfaO
TMDS	thymidylate synthase	dump[c] + mlthf[c] => dhf[c] + dtmp[c]	Ham1138	Ham1138		Pyrimidine Deoxyribonucleotides de novo Biosynthesis-Superpathway	0	0	1000	0	2	2.1.1.45	thyA
DTMPK	dTMP kinase	atp[c] + dtmp[c] <=> adp[c] + dtdp[c]	Ham0970	Ham0970		Pyrimidine Deoxyribonucleotides de novo Biosynthesis-Superpathway	1	-1000	1000	0	2	2.7.4.9	tmk
NDPK4	nucleoside-Diphosphate kinase (ATP:dTDP)	atp[c] + dtdp[c] <=> adp[c] + dttp[c]	Ham0050 or Ham0255	Ham0050 Ham0255		Pyrimidine Deoxyribonucleotides de novo Biosynthesis-Superpathway	1	-1000	1000	0	2	2.7.4.6	ndk adk
CYTK1	cytidylate kinase (CMP)	atp[c] + cmp[c] <=> adp[c] + cdp[c]	Ham1411	Ham1411		CMP phosphorylation	1	-1000	1000	0	2	2.7.4.14	cmk
NDPK3	nucleoside-Diphosphate kinase (ATP:CDP)	atp[c] + cdp[c] <=> adp[c] + ctp[c]	Ham0050 or Ham0255	Ham0050 Ham0255		CMP phosphorylation	1	-1000	1000	0	2	2.7.4.6	ndk adk
CYTK2	cytidylate kinase (dCMP)	atp[c] + dcmp[c] <=> adp[c] + dcdp[c]	Ham1411	Ham1411		Pyrimidine Deoxyribonucleotide Phosphorylation	1	-1000	1000	0	2	2.7.4.14	cmk
NTD3	5'-nucleotidase (dCMP)	dcmp[c] + h2o[c] => dcyt[c] + pi[c]	Ham1484	Ham1484		Nucleotide Salvage Pathway	0	0	1000	0	2	3.1.3.5	yfbR
NTD5	5'-nucleotidase (dTMP)	dtmp[c] + h2o[c] => pi[c] + thymd[c]	Ham1484	Ham1484		Nucleotide Salvage Pathway	0	0	1000	0	2	3.1.3.5	yfbR
NTD6	5'-nucleotidase (dAMP)	damp[c] + h2o[c] <=> dad-2[c] + pi[c]	Ham1484	Ham1484		Adenine and Adenosine Salvage	1	-1000	1000	0	2	3.1.3.5	yfbR
ADPT	adenine phosphoribosyltransferase	ade[c] + prpp[c] => amp[c] + ppi[c]	Ham0249	Ham0249		Adenine and Adenosine Salvage	0	0	1000	0	2	2.4.2.7	apt
NTD8	5'-nucleotidase (dGMP)	dgsn[c] + pi[c] <=> dgmp[c] + h2o[c]	Ham1484	Ham1484		Adenine and Adenosine Salvage	0	0	1000	0	2	3.1.3.5	yfbR
NTPP5	Nucleoside triphosphate pyrophosphorylase (datp)	datp[c] + h2o[c] => damp[c] + h[c] + ppi[c]	Ham1054	Ham1054		Nucleotide Salvage Pathway	0	0	1000	0	2	3.6.1.19	mutT
ADK3	adenylate kinase (GTP)	amp[c] + gtp[c] <=> adp[c] + gdp[c]	Ham0255	Ham0255		Nucleotide Salvage Pathway	1	-1000	1000	0	2		adk
ADK4	adenylate kinase (ITP)	amp[c] + itp[c] <=> adp[c] + idp[c]	Ham0255	Ham0255		Nucleotide Salvage Pathway	1	-1000	1000	0	2		adk
DADK	deoxyadenylate kinase	atp[c] + damp[c] <=> adp[c] + dadp[c]	Ham0255	Ham0255		Nucleotide Salvage Pathway	1	-1000	1000	0	2	2.7.4.11	adk
NTD1	5'-nucleotidase (dUMP)	dump[c] + h2o[c] => duri[c] + pi[c]	Ham1484	Ham1484		Nucleotide Salvage Pathway	0	0	1000	0	2	3.1.3.5	yfbR
GTPDPK	GTP diphosphokinase	atp[c] + gtp[c] => amp[c] + gdptp[c] + h[c]	Ham0924	Ham0924		ppGpp Biosynthesis	0	0	1000	0	2	2.7.6.5	relA
GDPTPDP	guanosine 3'-Diphosphate 5'-triphosphate 3'-Diphosphatase	gdptp[c] + h2o[c] => gtp[c] + ppi[c]	Ham1466	Ham1466		ppGpp Biosynthesis	0	0	1000	0	2	3.1.7.2	spoT
GDPDPK	GDP diphosphokinase	atp[c] + gdp[c] => amp[c] + h[c] + ppgpp[c]	Ham1466 or Ham0924	Ham1466 Ham0924		ppGpp Biosynthesis	0	0	1000	0	2	3.1.7.2/2.7.6.5	spoT relA
PPGPPDP	guanosine-3',5'-Bis(diphosphate) 3'-Diphosphatase	h2o[c] + ppgpp[c] => gdp[c] + ppi[c]	Ham1466	Ham1466		ppGpp Biosynthesis	0	0	1000	0	2	3.1.7.2	spoT
NTP1	nucleoside-triphosphatase (ATP)	atp[c] + h2o[c] => adp[c] + h[c] + pi[c]	Ham0996	Ham0996		Nucleotide Salvage Pathway	0	0	1000	0	2	3.6.1.15	rsgA
NTP10	nucleoside-triphosphatase (ITP)	h2o[c] + itp[c] => h[c] + idp[c] + pi[c]	Ham0996	Ham0996		Nucleotide Salvage Pathway	0	0	1000	0	2	3.6.1.15	rsgA
NTP3	nucleoside-triphosphatase (GTP)	gtp[c] + h2o[c] => gdp[c] + h[c] + pi[c]	Ham0996	Ham0996		Nucleotide Salvage Pathway	0	0	1000	0	2	3.6.1.15	rsgA
NTPP1	Nucleoside triphosphate pyrophosphorylase (dgtp)	dgtp[c] + h2o[c] => dgmp[c] + h[c] + ppi[c]	Ham1054	Ham1054		Nucleotide Salvage Pathway	0	0	1000	0	2	3.6.1.-	mutT
NTPP2	Nucleoside triphosphate pyrophosphorylase (gtp)	gtp[c] + h2o[c] => gmp[c] + h[c] + ppi[c]	Ham1054	Ham1054		Nucleotide Salvage Pathway	0	0	1000	0	2	3.6.1.-	mutT
NTPP3	Nucleoside triphosphate pyrophosphorylase (dctp)	dctp[c] + h2o[c] => dcmp[c] + h[c] + ppi[c]	Ham1442	Ham1442		Nucleotide Salvage Pathway	0	0	1000	0	2	3.6.1.-	nudI yfaO
NTPP7	Nucleoside triphosphate pyrophosphorylase (dttp)	dttp[c] + h2o[c] => dtmp[c] + h[c] + ppi[c]	Ham1442	Ham1442		Nucleotide Salvage Pathway	0	0	1000	0	2	3.6.1.-	nudI yfaO
AP4AH	Ap4A hydrolase	ap4a[c] + h2o[c] => 2 adp[c] + 2 h[c]	Ham0070	Ham0070		Nucleotide Salvage Pathway	0	0	1000	0	2	3.6.1.41	apaH
NTPP11	Nucleoside triphosphate pyrophosphorylase (xtp)	h2o[c] + xtp[c] <=> h[c] + ppi[c] + xmp[c]	Ham1134	Ham1134		Nucleotide Salvage Pathway	1	-1000	1000	0	2	3.6.1.19	rdgB
NTPP9	Nucleoside triphosphate pyrophosphorylase (itp)	h2o[c] + itp[c] => h[c] + imp[c] + ppi[c]	Ham1134	Ham1134		Nucleotide Salvage Pathway	1	-1000	1000	0	2	3.6.1.19	rdgB
ACPS1	acyl-carrier protein synthase	apoACP[c] + coa[c] => ACP[c] + h[c] + pap[c]	Ham0651	Ham0651		Acyl Carrier Protein Metabolism	0	0	1000	0	2	2.7.8.7	acpS
DXPS	1-Deoxy-D-xylulose 5-phosphate synthase	g3p[c] + h[c] + pyr[c] => co2[c] + dxyl5p[c]	Ham0547	Ham0547		Methylerythritol Phosphate Pathway I	0	0	1000	0	2	2.2.1.7	dxs
DXPRIi	1-Deoxy-D-xylulose reductoisomerase	dxyl5p[c] + h[c] + nadph[c] => 2me4p[c] + nadp[c]	Ham0129	Ham0129		Methylerythritol Phosphate Pathway I	0	0	1000	0	2	1.1.1.267	dxr
MEPCT	2-C-Methyl-D-erythritol 4-phosphate cytidylyltransferase	2me4p[c] + ctp[c] + h[c] => 4c2me[c] + ppi[c]	Ham0441	Ham0441		Methylerythritol Phosphate Pathway I	0	0	1000	0	2	2.7.7.60	ispD
CDPMEK	4-(cytidine 5'-Diphospho)-2-C-Methyl-D-erythritol kinase	4c2me[c] + atp[c] => 2p4c2me[c] + adp[c] + h[c]	Ham0281	Ham0281		Methylerythritol Phosphate Pathway I	0	0	1000	0	2	2.7.1.48	ispE
MECDPS	2-C-Methyl-D-erythritol 2,4-cyclodiphosphate synthase	2p4c2me[c] => 2mecdp[c] + cmp[c]	Ham0440	Ham0440		Methylerythritol Phosphate Pathway I	0	0	1000	0	2	4.6.1.12	ispF
MECDPDH5	2C-Methyl-D-erythritol 2,4 cyclodiphosphate dehydratase	2mecdp[c] + 2 flxr[c] + h[c] => 2 flxso[c] + h2mb4p[c] + h2o[c]	( Ham0648 and Ham0054 )	Ham0648 Ham0054		Methylerythritol Phosphate Pathway I	0	0	1000	0	2	1.17.7.3	ispG fldA
DMPPS	1-hydroxy-2-Methyl-2-(E)-Butenyl 4-Diphosphate reductase (dmpp)	h[c] + h2mb4p[c] + nadh[c] => dmpp[c] + h2o[c] + nad[c]	Ham1101	Ham1101		Methylerythritol Phosphate Pathway I	0	0	1000	0	2	1.17.7.-	ispH
IPDPS	1-hydroxy-2-Methyl-2-(E)-Butenyl 4-Diphosphate reductase (ipdp)	h[c] + h2mb4p[c] + nadh[c] => h2o[c] + ipdp[c] + nad[c]	Ham1101	Ham1101		Methylerythritol Phosphate Pathway I	0	0	1000	0	2	1.17.7.-	ispH
DMATT	dimethylallyltranstransferase	dmpp[c] + ipdp[c] => grdp[c] + ppi[c]	Ham0546	Ham0546		Polyisoprenoid Biosynthesis	0	0	1000	0	2	2.5.1.1	ispA
GRTT	geranyltranstransferase	grdp[c] + ipdp[c] => frdp[c] + ppi[c]	Ham0546	Ham0546		Polyisoprenoid Biosynthesis	0	0	1000	0	2	2.5.1.10	ispA
UDCPDPS	Undecaprenyl diphosphate synthase	frdp[c] + 8 ipdp[c] => 8 ppi[c] + udcpdp[c]	Ham0105	Ham0105		Polyisoprenoid Biosynthesis	0	0	1000	0	2	2.5.1.31	ispU
UDCPDP	undecaprenyl-diphosphatase	h2o[c] + udcpdp[c] => h[c] + pi[c] + udcpp[c]	Ham0805	Ham0805		Peptidoglycan Biosynthesis	0	0	1000	0	2	3.6.1.27	pgpB
GF6PTA	glutamine-fructose-6-phosphate transaminase	f6p[c] + gln-L[c] => gam6p[c] + glu-L[c]	Ham0896	Ham0896		UDP-N-Acetyl-D-Glucosamine Biosynthesis	0	0	1000	0	2	2.6.1.16	glmS
PGAMT	phosphoglucosamine mutase	gam6p[c] <=> gam1p[c]	Ham0406	Ham0406		UDP-N-Acetyl-D-Glucosamine Biosynthesis	1	-1000	1000	0	2	5.4.2.10	glmM
G1PACT	glucosamine-1-phosphate N-acetyltransferase	accoa[c] + gam1p[c] => acgam1p[c] + coa[c] + h[c]	Ham0897	Ham0897		UDP-N-Acetyl-D-Glucosamine Biosynthesis	0	0	1000	0	2	2.3.1.157	glmU
UAGDP	UDP-N-acetylglucosamine diphosphorylase	acgam1p[c] + h[c] + utp[c] => ppi[c] + uacgam[c]	Ham0897	Ham0897		UDP-N-Acetyl-D-Glucosamine Biosynthesis	0	0	1000	0	2	2.7.7.23	glmU
UAGCVT	UDP-N-acetylglucosamine 1-carboxyvinyltransferase	pep[c] + uacgam[c] => pi[c] + uaccg[c]	Ham1107	Ham1107		Peptidoglycan Biosynthesis	0	0	1000	0	2	2.5.1.7	murA
UAPGR	UDP-N-acetylenolpyruvoylglucosamine reductase	h[c] + nadph[c] + uaccg[c] => nadp[c] + uamr[c]	Ham0539	Ham0539		Peptidoglycan Biosynthesis	0	0	1000	0	2	1.1.1.158	murB
UAMAS	UDP-N-acetylmuramoyl-L-alanine synthetase	ala-L[c] + atp[c] + uamr[c] => adp[c] + h[c] + pi[c] + uama[c]	Ham1256	Ham1256		Peptidoglycan Biosynthesis	0	0	1000	0	2	6.3.2.8	murC
GLUR	glutamate racemase	glu-L[c] <=> glu-D[c]	Ham0993	Ham0993		Peptidoglycan Biosynthesis	1	-1000	1000	0	2	5.1.1.3	murI
UAMAGS	UDP-N-acetylmuramoyl-L-alanyl-D-glutamate synthetase	atp[c] + glu-D[c] + uama[c] => adp[c] + h[c] + pi[c] + uamag[c]	Ham1253	Ham1253		Peptidoglycan Biosynthesis	0	0	1000	0	2	6.3.2.9	murD
UAAGDS	UDP-N-acetylmuramoyl-L-alanyl-D-glutamyl-Meso-2,6-Diaminopimelate synthetase	26dap-M[c] + atp[c] + uamag[c] => adp[c] + h[c] + pi[c] + ugmd[c]	Ham1250	Ham1250		Peptidoglycan Biosynthesis	0	0	1000	0	2	6.3.2.13	murE
ALAALA	D-alanine-D-alanine ligase	2 ala-D[c] + atp[c] => adp[c] + alaala[c] + h[c] + pi[c]	Ham1257	Ham1257		Peptidoglycan Biosynthesis	0	0	1000	0	2	6.3.2.4	ddlB
UGMDDS	UDP-N-acetylmuramoyl-L-alanyl-D-glutamyl-Meso-2,6-Diaminopimeloyl-D-alanyl-D-alanine synthetase	alaala[c] + atp[c] + ugmd[c] => adp[c] + h[c] + pi[c] + ugmda[c]	Ham1251	Ham1251		Peptidoglycan Biosynthesis	0	0	1000	0	2	6.3.2.15	murF
PAPPT3	phospho-N-acetylmuramoyl-pentapeptide-transferase (meso-2,6-Diaminopimelate)	udcpp[c] + ugmda[c] => uagmda[c] + ump[c]	Ham1252	Ham1252		Peptidoglycan Biosynthesis	0	0	1000	0	2	2.7.8.13	mraY
UAGPT3	UDP-N-acetylglucosamine-N-acetylmuramyl-(pentapeptide)pyrophosphoryl-undecaprenol N-acetylglucosamine transferase	uacgam[c] + uagmda[c] => h[c] + uaagmda[c] + udp[c]	Ham1255	Ham1255		Peptidoglycan Biosynthesis	0	0	1000	0	2	2.4.1.227	murG
MPTG	murein polymerizing transglycosylase	2 uaagmda[c] => 2 h[c] + 2 udcpdp[c] + murein5p5p[c]	(Ham1456 or ( Ham0386 and Ham1456 ))	Ham1456 Ham0386		Peptidoglycan Maturation	0	0	1000	0	2	2.4.1.129	murJ mrcB
MDDCP3pp	murein D,D-carboxypeptidase (murein5p5p) (periplasm)	h2o[c] + murein5p5p[c] => ala-D[c] + murein5p4p[c]	Ham1428	Ham1428		Peptidoglycan Maturation	0	0	1000	0	2	3.4.16.4	dacA
MDDCP4pp	murein D,D-carboxypeptidase (murein5p4p) (periplasm)	h2o[c] + murein5p4p[c] => ala-D[c] + murein4p4p[c]	Ham1428	Ham1428		Peptidoglycan Maturation	0	0	1000	0	2	3.4.16.4	dacA
MPTG2	murein polymerizing transglycosylase 2 (three linked units)	uaagmda[c] + murein5p5p[c] => h[c] + udcpdp[c] + murein5p5p5p[c]	(Ham1456 or ( Ham0386 and Ham1456 ))	Ham1456 Ham0386		Peptidoglycan Maturation	0	0	1000	0	2	2.4.1.129	murJ mrcB
MCTP2App	murein crosslinking transpeptidase 1A:(A2pm->D-ala) (periplasm)	murein5p5p5p[c] => 2 ala-D[c] + murein5px4px4p[c]	Ham1430 or Ham0386 or Ham1249	Ham1430 Ham0386 Ham1249		Peptidoglycan Maturation	0	0	1000	0	2	3.4.16.4	mrdA mrcB ftsI
MDDCP2pp	murein D,D-carboxypeptidase (murein5px4px4p) (periplasm)	h2o[c] + murein5px4px4p[c] => ala-D[c] + murein4px4px4p[c]	Ham1428	Ham1428		Peptidoglycan Maturation	0	0	1000	0	2	3.4.16.4	dacA
MCTP1App	murein crosslinking transpeptidase 1A:(A2pm->D-ala) (periplasm)	murein5p5p[c] => ala-D[c] + murein5px4p[c]	Ham1430 or Ham0386 or Ham1249	Ham1430 Ham0386 Ham1249		Peptidoglycan Maturation	0	0	1000	0	2	3.4.16.4	mrdA mrcB ftsI
MDDCP1pp	murein D,D-carboxypeptidase (murein5px4p) (periplasm)	h2o[c] + murein5px4p[c] => ala-D[c] + murein4px4p[c]	Ham1428	Ham1428		Peptidoglycan Maturation	0	0	1000	0	2	3.4.16.4	dacA
MCTP1Bpp	murein crosslinking transpeptidase 1B:(A2pm->A2pm) (periplasm)	murein5p5p[c] => alaala[c] + murein5px3p[c]	Ham0386 and Ham0793	Ham0386 Ham0793		Peptidoglycan Maturation	0	0	1000	0	2	2.4.1.129	mrcB lpoB
MDDCP5pp	murein D,D-carboxypeptidase (murein5p3p) (periplasm)	h2o[c] + murein5p3p[c] => ala-D[c] + murein4p3p[c]	Ham1428	Ham1428		Murein Biosynthesis	0	0	1000	0	2	3.4.16.4	dacA
MLDEP2pp	murein L,D-endopeptidase (murein5px3p) (periplasm)	h2o[c] + murein5px3p[c] => murein5p3p[c]				Murein Recycling	0	0	1000	0	2
MLDCP2App	murein L,D-carboxypeptidase (murein5p5p) (periplasm)	h2o[c] + murein5p5p[c] => alaala[c] + murein5p3p[c]				Murein Biosynthesis	0	0	1000	0	2	3.4.17.13
MLDCP2Bpp	murein L,D-carboxypeptidase (murein4p3p) (periplasm)	h2o[c] + murein4p3p[c] => ala-D[c] + murein3p3p[c]				Murein Biosynthesis	0	0	1000	0	2	3.4.17.13
AGM3PApp	N-Acetyl-D-glucosamine(anhydrous)N-Acetylmuramyl-tripeptide amidase (periplasm)	anhgm3p[c] + h2o[c] => LalaDgluMdap[c] + anhgm[c]	Ham1008	Ham1008		Murein Recycling	0	0	1000	0	2		amiB
MLTGY2pp	murein lytic transglycosylase (murein4p3p) (periplasm)	murein4p3p[c] => anhgm3p[c] + anhgm4p[c]	Ham0955	Ham0955		Murein Recycling	0	0	1000	0	2		mltC
MLTGY3pp	murein lytic transglycosylase (murein3p3p) (periplasm)	murein3p3p[c] => 2 anhgm3p[c]	Ham0955	Ham0955		Murein Recycling	0	0	1000	0	2		mltC
MLTGY1pp	murein lytic transglycosylase (murein4p4p) (periplasm)	murein4p4p[c] => 2 anhgm4p[c]	Ham0955	Ham0955		Peptidoglycan Recycling	0	0	1000	0	2		mltC
AGM4PApp	N-Acetyl-D-glucosamine(anhydrous)N-Acetylmuramyl-tetrapeptide amidase (periplasm)	anhgm4p[c] + h2o[c] => LalaDgluMdapDala[c] + anhgm[c]	Ham1008	Ham1008		Peptidoglycan Recycling	0	0	1000	0	2	3.5.1.28	amiB
ACCOAC	acetyl-CoA carboxylase	accoa[c] + atp[c] + hco3[c] => adp[c] + h[c] + malcoa[c] + pi[c]	(Ham0762 and Ham0763 and Ham0079 and Ham0882)	Ham0762 Ham0763 Ham0079 Ham0882		Fatty Acid Biosynthesisnitiation I	0	0	1000	0	2	6.4.1.2	accCBDA
MCOATA	Malonyl-CoA-ACP transacylase	ACP[c] + malcoa[c] <=> coa[c] + malACP[c]	(Ham0966 and Ham0964)	Ham0966 Ham0964		Fatty Acid Biosynthesisnitiation I	1	-1000	1000	0	2	2.3.1.39	fabD acpP
KAS15	beta-ketoacyl-ACP synthase (2)	accoa[c] + h[c] + malACP[c] => actACP[c] + co2[c] + coa[c]	Ham0963	Ham0963		Fatty Acid Biosynthesisnitiation I	0	0	1000	0	2	2.3.1.180	fabH
MACPD	Malonyl-ACP decarboxylase	h[c] + malACP[c] => acACP[c] + co2[c]	Ham0784	Ham0784		Fatty Acid Biosynthesisnitiation	0	0	1000	0	2	2.3.1.-	fabB
ACOATA	Acetyl-CoA ACP transacylase	ACP[c] + accoa[c] <=> acACP[c] + coa[c]	(Ham0966 and Ham0963)	Ham0966 Ham0963		Fatty Acid Biosynthesisnitiation II	1	-1000	1000	0	2	2.3.1.38	fabH acpP
KAS14	beta-ketoacyl-ACP synthase	acACP[c] + h[c] + malACP[c] => ACP[c] + actACP[c] + co2[c]	((Ham0967 and Ham0968) or Ham0784)	Ham0967 Ham0968 Ham0784		Fatty Acid Biosynthesisnitiation II	0	0	1000	0	2	2.3.1.41	fabFB
3OAR40	3-oxoacyl-[acyl-carrier-protein] reductase (n-C4:0)	actACP[c] + h[c] + nadph[c] <=> 3haACP[c] + nadp[c]	Ham0965	Ham0965		Fatty Acid Elongation-Saturated	1	-1000	1000	0	2	1.1.1.100	fabG
3HAD40	3-hydroxyacyl-[acyl-carrier-protein] dehydratase (n-C4:0)	3haACP[c] => but2eACP[c] + h2o[c]	Ham0658 or Ham0099	Ham0658 Ham0099		Fatty Acid Elongation-Saturated	0	0	1000	0	2	4.2.1.58	fabAZ
EAR40x	enoyl-[acyl-carrier-protein] reductase (NADH) (n-C4:0)	but2eACP[c] + h[c] + nadh[c] => butACP[c] + nad[c]	(Ham0260 and Ham0261)	Ham0260 Ham0279		Fatty Acid Elongation-Saturated	0	0	1000	0	2	1.3.1.9	fabI
3OAS60	3-oxoacyl-[acyl-carrier-protein] synthase (n-C6:0)	butACP[c] + h[c] + malACP[c] => 3ohexACP[c] + ACP[c] + co2[c]	Ham0784 or Ham0968	Ham0784 Ham0968		Fatty Acid Elongation-Saturated	0	0	1000	0	2	2.3.1.41	fabB
3OAR60	3-oxoacyl-[acyl-carrier-protein] reductase (n-C6:0)	3ohexACP[c] + h[c] + nadph[c] <=> 3hhexACP[c] + nadp[c]	Ham0965	Ham0965		Fatty Acid Elongation-Saturated	1	-1000	1000	0	2	1.1.1.100	fabG
3HAD60	3-hydroxyacyl-[acyl-carrier-protein] dehydratase (n-C6:0)	3hhexACP[c] => h2o[c] + thex2eACP[c]	Ham0658 or Ham0099	Ham0658 Ham0099		Fatty Acid Elongation-Saturated	0	0	1000	0	2	4.2.1.58	fabAZ
EAR60x	enoyl-[acyl-carrier-protein] reductase (NADH) (n-C6:0)	h[c] + nadh[c] + thex2eACP[c] => hexACP[c] + nad[c]	(Ham0260 and Ham0261)	Ham0260 Ham0281		Fatty Acid Elongation-Saturated	0	0	1000	0	2	1.3.1.9	fabI
3OAS80	3-oxoacyl-[acyl-carrier-protein] synthase (n-C8:0)	h[c] + hexACP[c] + malACP[c] => 3ooctACP[c] + ACP[c] + co2[c]	Ham0784 or Ham0968	Ham0784 Ham0968		Fatty Acid Elongation-Saturated	0	0	1000	0	2	2.3.1.41	fabB
3OAR80	3-oxoacyl-[acyl-carrier-protein] reductase (n-C8:0)	3ooctACP[c] + h[c] + nadph[c] <=> 3hoctACP[c] + nadp[c]	Ham0965	Ham0965		Fatty Acid Elongation-Saturated	1	-1000	1000	0	2	1.1.1.100	fabG
3HAD80	3-hydroxyacyl-[acyl-carrier-protein] dehydratase (n-C8:0)	3hoctACP[c] => h2o[c] + toct2eACP[c]	Ham0658 or Ham0099	Ham0658 Ham0099		Fatty Acid Elongation-Saturated	0	0	1000	0	2	4.2.1.58	fabAZ
EAR80x	enoyl-[acyl-carrier-protein] reductase (NADH) (n-C8:0)	h[c] + nadh[c] + toct2eACP[c] => nad[c] + ocACP[c]	(Ham0260 and Ham0261)	Ham0260 Ham0283		Fatty Acid Elongation-Saturated	0	0	1000	0	2	1.3.1.9	fabI
3OAS100	3-oxoacyl-[acyl-carrier-protein] synthase (n-C10:0)	h[c] + malACP[c] + ocACP[c] => 3odecACP[c] + ACP[c] + co2[c]	Ham0784 or Ham0968	Ham0784 Ham0968		Fatty Acid Elongation-Saturated	0	0	1000	0	2	2.3.1.41	fabB
3OAR100	3-oxoacyl-[acyl-carrier-protein] reductase (n-C10:0)	3odecACP[c] + h[c] + nadph[c] <=> 3hdecACP[c] + nadp[c]	Ham0965	Ham0965		Fatty Acid Elongation-Saturated	1	-1000	1000	0	2	1.1.1.100	fabG
3HAD100	3-hydroxyacyl-[acyl-carrier-protein] dehydratase (n-C10:0)	3hdecACP[c] => h2o[c] + tdec2eACP[c]	Ham0658 or Ham0099	Ham0658 Ham0099		Fatty Acid Elongation-Saturated	0	0	1000	0	2	4.2.1.60	fabAZ
EAR100x	enoyl-[acyl-carrier-protein] reductase (NADH) (n-C10:0)	h[c] + nadh[c] + tdec2eACP[c] => dcaACP[c] + nad[c]	(Ham0260 and Ham0261)	Ham0260 Ham0261		Fatty Acid Elongation-Saturated	0	0	1000	0	2	1.3.1.9	fabI
3OAS120	3-oxoacyl-[acyl-carrier-protein] synthase (n-C12:0)	dcaACP[c] + h[c] + malACP[c] => 3oddecACP[c] + ACP[c] + co2[c]	Ham0784 or Ham0968	Ham0784 Ham0968		Fatty Acid Elongation-Saturated	0	0	1000	0	2	2.3.1.41	fabB
3OAR120	3-oxoacyl-[acyl-carrier-protein] reductase (n-C12:0)	3oddecACP[c] + h[c] + nadph[c] <=> 3hddecACP[c] + nadp[c]	Ham0965	Ham0965		Fatty Acid Elongation-Saturated	1	-1000	1000	0	2	1.1.1.100	fabG
3HAD120	3-hydroxyacyl-[acyl-carrier-protein] dehydratase (n-C12:0)	3hddecACP[c] => h2o[c] + tddec2eACP[c]	Ham0658 or Ham0099	Ham0658 Ham0099		Fatty Acid Elongation-Saturated	0	0	1000	0	2	4.2.1.61	fabAZ
EAR120x	enoyl-[acyl-carrier-protein] reductase (NADH) (n-C12:0)	h[c] + nadh[c] + tddec2eACP[c] => ddcaACP[c] + nad[c]	(Ham0260 and Ham0261)	Ham0260 Ham0263		Fatty Acid Elongation-Saturated	0	0	1000	0	2	1.3.1.9	fabI
3OAS140	3-oxoacyl-[acyl-carrier-protein] synthase (n-C14:0)	ddcaACP[c] + h[c] + malACP[c] => 3omrsACP[c] + ACP[c] + co2[c]	Ham0784 or Ham0968	Ham0784 Ham0968		Fatty Acid Elongation-Saturated	0	0	1000	0	2	2.3.1.41	fabB
3OAR140	3-oxoacyl-[acyl-carrier-protein] reductase (n-C14:0)	3omrsACP[c] + h[c] + nadph[c] <=> 3hmrsACP[c] + nadp[c]	Ham0965	Ham0965		Fatty Acid Elongation-Saturated	1	-1000	1000	0	2	1.1.1.100	fabG
3HAD140	3-hydroxyacyl-[acyl-carrier-protein] dehydratase (n-C14:0)	3hmrsACP[c] => h2o[c] + tmrs2eACP[c]	Ham0658 or Ham0099	Ham0658 Ham0099		Fatty Acid Elongation-Saturated	0	0	1000	0	2	4.2.1.61	fabAZ
EAR140x	enoyl-[acyl-carrier-protein] reductase (NADH) (n-C14:0)	h[c] + nadh[c] + tmrs2eACP[c] => myrsACP[c] + nad[c]	(Ham0260 and Ham0261)	Ham0260 Ham0267		Fatty Acid Elongation-Saturated	0	0	1000	0	2	1.3.1.9	fabI
3OAS160	3-oxoacyl-[acyl-carrier-protein] synthase (n-C16:0)	h[c] + malACP[c] + myrsACP[c] => 3opalmACP[c] + ACP[c] + co2[c]	Ham0784 or Ham0968	Ham0784 Ham0968		Fatty Acid Elongation-Saturated	0	0	1000	0	2	2.3.1.41	fabB
3OAR160	3-oxoacyl-[acyl-carrier-protein] reductase (n-C16:0)	3opalmACP[c] + h[c] + nadph[c] <=> 3hpalmACP[c] + nadp[c]	Ham0965	Ham0965		Fatty Acid Elongation-Saturated	1	-1000	1000	0	2	1.1.1.100	fabG
3HAD160	3-hydroxyacyl-[acyl-carrier-protein] dehydratase (n-C16:0)	3hpalmACP[c] => h2o[c] + tpalm2eACP[c]	Ham0658 or Ham0099	Ham0658 Ham0099		Fatty Acid Elongation-Saturated	0	0	1000	0	2	4.2.1.61	fabAZ
EAR160x	enoyl-[acyl-carrier-protein] reductase (NADH) (n-C16:0)	h[c] + nadh[c] + tpalm2eACP[c] => nad[c] + palmACP[c]	(Ham0260 and Ham0261)	Ham0260 Ham0271		Fatty Acid Elongation-Saturated	0	0	1000	0	2	1.3.1.9	fabI
3OAS180	3-oxoacyl-[acyl-carrier-protein] synthase (n-C18:0)	h[c] + malACP[c] + palmACP[c] => 3ooctdACP[c] + ACP[c] + co2[c]	Ham0784 or Ham0968	Ham0784 Ham0968		Fatty Acid Elongation-Saturated	0	0	1000	0	2	2.3.1.41	fabB
3OAR180	3-oxoacyl-[acyl-carrier-protein] reductase (n-C18:0)	3ooctdACP[c] + h[c] + nadph[c] <=> 3hoctaACP[c] + nadp[c]	Ham0965	Ham0965		Fatty Acid Elongation-Saturated	1	-1000	1000	0	2	1.1.1.100	fabG
3HAD180	3-hydroxyacyl-[acyl-carrier-protein] dehydratase (n-C18:0)	3hoctaACP[c] => h2o[c] + toctd2eACP[c]	Ham0658 or Ham0099	Ham0658 Ham0099		Fatty Acid Elongation-Saturated	0	0	1000	0	2	4.2.1.61	fabAZ
EAR180x	enoyl-[acyl-carrier-protein] reductase (NADH) (n-C18:0)	h[c] + nadh[c] + toctd2eACP[c] => nad[c] + ocdcaACP[c]	(Ham0260 and Ham0261)	Ham0260 Ham0275		Fatty Acid Elongation-Saturated	0	0	1000	0	2	1.3.1.9	fabI
T2DECAI	trans-2-Decenoyl-ACP isomerase	tdec2eACP[c] <=> cdec3eACP[c]	Ham0658	Ham0658		Fatty Acid Elongation	1	-1000	1000	0	2		fabA
3OAS121	3-oxoacyl-[acyl-carrier-protein] synthase (n-C12:1)	cdec3eACP[c] + h[c] + malACP[c] => 3ocddec5eACP[c] + ACP[c] + co2[c]	Ham0784	Ham0784		Fatty Acid Elongation-Unsaturated	0	0	1000	0	2	2.3.1.41	fabB
3OAR121	3-oxoacyl-[acyl-carrier-protein] reductase (n-C12:1)	3ocddec5eACP[c] + h[c] + nadph[c] => 3hcddec5eACP[c] + nadp[c]	Ham0965	Ham0965		Fatty Acid Elongation-Unsaturated	0	0	1000	0	2	1.1.1.100	fabG
3HAD121	3-hydroxyacyl-[acyl-carrier-protein] dehydratase (n-C12:1)	3hcddec5eACP[c] => h2o[c] + t3c5ddeceACP[c]	Ham0658 or Ham0099	Ham0658 Ham0099		Fatty Acid Elongation-Unsaturated	0	0	1000	0	2	4.2.1.61	fabAZ
EAR121x	enoyl-[acyl-carrier-protein] reductase (NADH) (n-C12:1)	h[c] + nadh[c] + t3c5ddeceACP[c] => cddec5eACP[c] + nad[c]	(Ham0260 and Ham0261)	Ham0260 Ham0265		Fatty Acid Elongation-Unsaturated	0	0	1000	0	2	1.3.1.9	fabI
3OAS141	3-oxoacyl-[acyl-carrier-protein] synthase (n-C14:1)	cddec5eACP[c] + h[c] + malACP[c] => 3ocmrs7eACP[c] + ACP[c] + co2[c]	Ham0784	Ham0784		Fatty Acid Elongation-Unsaturated	0	0	1000	0	2	2.3.1.41	fabB
3OAR141	3-oxoacyl-[acyl-carrier-protein] reductase (n-C14:1)	3ocmrs7eACP[c] + h[c] + nadph[c] => 3hcmrs7eACP[c] + nadp[c]	Ham0965	Ham0965		Fatty Acid Elongation-Unsaturated	0	0	1000	0	2	1.1.1.100	fabG
3HAD141	3-hydroxyacyl-[acyl-carrier-protein] dehydratase (n-C14:1)	3hcmrs7eACP[c] => h2o[c] + t3c7mrseACP[c]	Ham0658 or Ham0099	Ham0658 Ham0099		Fatty Acid Elongation-Unsaturated	0	0	1000	0	2	4.2.1.61	fabAZ
EAR141x	enoyl-[acyl-carrier-protein] reductase (NADH) (n-C14:1)	h[c] + nadh[c] + t3c7mrseACP[c] => nad[c] + tdeACP[c]	(Ham0260 and Ham0261)	Ham0260 Ham0269		Fatty Acid Elongation-Unsaturated	0	0	1000	0	2	1.3.1.9	fabI
3OAS161	3-oxoacyl-[acyl-carrier-protein] synthase (n-C16:1)	h[c] + malACP[c] + tdeACP[c] => 3ocpalm9eACP[c] + ACP[c] + co2[c]	Ham0784	Ham0784		Fatty Acid Elongation-Unsaturated	0	0	1000	0	2	2.3.1.41	fabB
3OAR161	3-oxoacyl-[acyl-carrier-protein] reductase (n-C16:1)	3ocpalm9eACP[c] + h[c] + nadph[c] => 3hcpalm9eACP[c] + nadp[c]	Ham0965	Ham0965		Fatty Acid Elongation-Unsaturated	0	0	1000	0	2	1.1.1.100	fabG
3HAD161	3-hydroxyacyl-[acyl-carrier-protein] dehydratase (n-C16:1)	3hcpalm9eACP[c] => h2o[c] + t3c9palmeACP[c]	Ham0658 or Ham0099	Ham0658 Ham0099		Fatty Acid Elongation-Unsaturated	0	0	1000	0	2	4.2.1.61	fabAZ
EAR161x	enoyl-[acyl-carrier-protein] reductase (NADH) (n-C16:1)	h[c] + nadh[c] + t3c9palmeACP[c] => hdeACP[c] + nad[c]	(Ham0260 and Ham0261)	Ham0260 Ham0273		Fatty Acid Elongation-Unsaturated	0	0	1000	0	2	1.3.1.9	fabI
3OAS181	3-oxoacyl-[acyl-carrier-protein] synthase (n-C18:1)	h[c] + hdeACP[c] + malACP[c] => 3ocvac11eACP[c] + ACP[c] + co2[c]	Ham0968	Ham0968		Fatty Acid Elongation-Unsaturated	0	0	1000	0	2	2.3.1.41	fabF
3OAR181	3-oxoacyl-[acyl-carrier-protein] reductase (n-C18:1)	3ocvac11eACP[c] + h[c] + nadph[c] => 3hcvac11eACP[c] + nadp[c]	Ham0965	Ham0965		Fatty Acid Elongation-Unsaturated	0	0	1000	0	2	1.1.1.100	fabG
3HAD181	3-hydroxyacyl-[acyl-carrier-protein] dehydratase (n-C18:1)	3hcvac11eACP[c] => h2o[c] + t3c11vaceACP[c]	Ham0658 or Ham0099	Ham0658 Ham0099		Fatty Acid Elongation-Unsaturated	0	0	1000	0	2	4.2.1.61	fabAZ
EAR181x	enoyl-[acyl-carrier-protein] reductase (NADH) (n-C18:1)	h[c] + nadh[c] + t3c11vaceACP[c] => nad[c] + octeACP[c]	(Ham0260 and Ham0261)	Ham0260 Ham0277		Fatty Acid Elongation-Unsaturated	0	0	1000	0	2	1.3.1.9	fabI
LIPOCT	Lipoyl(octanoyl) transferase	h[c] + ocACP[c] => ACP[c] + octapb[c]	Ham1426	Ham1426		Lipoate Biosynthesis and Incorporation I	0	0	1000	0	2	2.3.1.181	lipB
LIPOS	Lipoate synthase	4fe4s[c] + 2 amet[c] + h[c] + nad[c] + octapb[c] => 2fe2s[c] + 2 dad-5[c] + 2 fe2[c] + lipopb[c] + 2 met-L[c] + nadh[c]	Ham1425	Ham1425		Lipoate Biosynthesis and Incorporation I	0	0	1000	0	2	2.8.1.8	lipA
G3PD2i	glycerol-3-phosphate dehydrogenase (NADP)	dhap[c] + h[c] + nadph[c] => glyc3p[c] + nadp[c]	Ham0088	Ham0088		CDP-diacylglycerol BiosynthesisI	0	0	1000	0	2	1.1.1.94	gpsA
G3PAT120	glycerol-3-phosphate acyltransferase (C12:0)	ddcaACP[c] + glyc3p[c] => 1ddecg3p[c] + ACP[c]	(Ham0780 and Ham0966)	Ham0780 Ham0966		CDP-diacylglycerol BiosynthesisI	0	0	1000	0	2	2.3.1.15	plsB acpP
AGPAT120	1-tetradecanoyl-Sn-glycerol 3-phosphate O-acyltransferase (n-C12:0)	1ddecg3p[c] + ddcaACP[c] => ACP[c] + pa120[c]	Ham1078	Ham1078		CDP-diacylglycerol BiosynthesisI	0	0	1000	0	2	2.3.1.51	plsC
DASYN120	CDP-Diacylglycerol synthetase (n-C12:0)	ctp[c] + h[c] + pa120[c] => cdpdddecg[c] + ppi[c]	Ham0104	Ham0104		Cardiolipin Biosynthesis	0	0	1000	0	2	2.7.7.41	cdsA
PGSA120	Phosphatidylglycerol synthase (n-C12:0)	cdpdddecg[c] + glyc3p[c] => cmp[c] + h[c] + pgp120[c]	Ham1508	Ham1508		Cardiolipin Biosynthesis	0	0	1000	0	2	2.7.8.5	pgsA
PGPP120	phosphatidylglycerol phosphate phosphatase (n-C14:0)	h2o[c] + pgp120[c] => pg120[c] + pi[c]	Ham1128	Ham1128		Cardiolipin Biosynthesis	0	0	1000	0	2	3.1.3.27	pgpA
CLPNS120pp	cardiolipin synthase (periplasmic, n-C12:0)	2 pg120[c] <=> clpn120[c] + glyc[c]	Ham0228	Ham0228		Cardiolipin Biosynthesis	1	-1000	1000	0	2	2.7.8.-	clsA
PSSA120	Phosphatidylserine syntase (n-C12:0)	cdpdddecg[c] + ser-L[c] => cmp[c] + h[c] + ps120[c]	Ham0382	Ham0382		Phosphatidylethanolamine Biosynthesis	0	0	1000	0	2	2.7.8.8	pssA
PSD120	Phosphatidylserine decarboxylase (n-C12:0)	h[c] + ps120[c] => co2[c] + pe120[c]	Ham0997	Ham0997		Phosphatidylethanolamine Biosynthesis	0	0	1000	0	2	4.1.1.65	psd
G3PAT140	glycerol-3-phosphate acyltransferase (C14:0)	glyc3p[c] + myrsACP[c] => 1tdecg3p[c] + ACP[c]	(Ham0780 and Ham0966)	Ham0780 Ham0966		CDP-diacylglycerol BiosynthesisI	0	0	1000	0	2	2.3.1.15	plsB acpP
AGPAT140	1-tetradecanoyl-Sn-glycerol 3-phosphate O-acyltransferase (n-C14:0)	1tdecg3p[c] + myrsACP[c] => ACP[c] + pa140[c]	Ham1078	Ham1078		CDP-diacylglycerol BiosynthesisI	0	0	1000	0	2	2.3.1.51	plsC
DASYN140	CDP-Diacylglycerol synthetase (n-C14:0)	ctp[c] + h[c] + pa140[c] => cdpdtdecg[c] + ppi[c]	Ham0104	Ham0104		Glycerophospholipid Metabolism	0	0	1000	0	2	2.7.7.41	cdsA
PGSA140	Phosphatidylglycerol synthase (n-C14:0)	cdpdtdecg[c] + glyc3p[c] => cmp[c] + h[c] + pgp140[c]	Ham1508	Ham1508		Cardiolipin Biosynthesis	0	0	1000	0	2	2.7.8.5	pgsA
PGPP140	phosphatidylglycerol phosphate phosphatase (n-C14:0)	h2o[c] + pgp140[c] => pg140[c] + pi[c]	Ham1128	Ham1128		Cardiolipin Biosynthesis	0	0	1000	0	2	3.1.3.27	pgpA
CLPNS140pp	cardiolipin synthase (periplasmic, n-C14:0)	2 pg140[c] <=> clpn140[c] + glyc[c]	Ham0228	Ham0228		Cardiolipin Biosynthesis	1	-1000	1000	0	2	2.7.8.-	clsA
PSSA140	Phosphatidylserine syntase (n-C14:0)	cdpdtdecg[c] + ser-L[c] => cmp[c] + h[c] + ps140[c]	Ham0382	Ham0382		Phosphatidylethanolamine Biosynthesis	0	0	1000	0	2	2.7.8.8	pssA
PSD140	Phosphatidylserine decarboxylase (n-C14:0)	h[c] + ps140[c] => co2[c] + pe140[c]	Ham0997	Ham0997		Phosphatidylethanolamine Biosynthesis	0	0	1000	0	2	4.1.1.65	psd
G3PAT141	glycerol-3-phosphate acyltransferase (C14:1)	glyc3p[c] + tdeACP[c] => 1tdec7eg3p[c] + ACP[c]	(Ham0780 and Ham0966)	Ham0780 Ham0966		CDP-diacylglycerol BiosynthesisI	0	0	1000	0	2	2.3.1.15	plsB acpP
AGPAT141	1-tetradec-7-enoyl-Sn-glycerol 3-phosphate O-acyltransferase (n-C14:1)	1tdec7eg3p[c] + tdeACP[c] => ACP[c] + pa141[c]	Ham1078	Ham1078		CDP-diacylglycerol BiosynthesisI	0	0	1000	0	2	2.3.1.51	plsC
DASYN141	CDP-Diacylglycerol synthetase (n-C14:1)	ctp[c] + h[c] + pa141[c] => cdpdtdec7eg[c] + ppi[c]	Ham0104	Ham0104		Cardiolipin Biosynthesis	0	0	1000	0	2	2.7.7.41	cdsA
PGSA141	Phosphatidylglycerol synthase (n-C14:1)	cdpdtdec7eg[c] + glyc3p[c] => cmp[c] + h[c] + pgp141[c]	Ham1508	Ham1508		Cardiolipin Biosynthesis	0	0	1000	0	2	2.7.8.5	pgsA
PGPP141	phosphatidylglycerol phosphate phosphatase (n-C14:1)	h2o[c] + pgp141[c] => pg141[c] + pi[c]	Ham1128	Ham1128		Cardiolipin Biosynthesis	0	0	1000	0	2	3.1.3.27	pgpA
CLPNS141pp	cardiolipin synthase (periplasmic, n-C14:1)	2 pg141[c] <=> clpn141[c] + glyc[c]	Ham0228	Ham0228		Cardiolipin Biosynthesis	1	-1000	1000	0	2	2.7.8.-	clsA
PSSA141	Phosphatidylserine syntase (n-C14:1)	cdpdtdec7eg[c] + ser-L[c] => cmp[c] + h[c] + ps141[c]	Ham0382	Ham0382		Phosphatidylethanolamine Biosynthesis	0	0	1000	0	2	2.7.8.8	pssA
PSD141	Phosphatidylserine decarboxylase (n-C14:1)	h[c] + ps141[c] => co2[c] + pe141[c]	Ham0997	Ham0997		Phosphatidylethanolamine Biosynthesis	0	0	1000	0	2	4.1.1.65	psd
G3PAT160	glycerol-3-phosphate acyltransferase (C16:0)	glyc3p[c] + palmACP[c] => 1hdecg3p[c] + ACP[c]	(Ham0780 and Ham0966)	Ham0780 Ham0966		CDP-diacylglycerol BiosynthesisI	0	0	1000	0	2	2.3.1.15	plsB acpP
AGPAT160	1-hexadecanoyl-Sn-glycerol 3-phosphate O-acyltransferase (n-C16:0)	1hdecg3p[c] + palmACP[c] => ACP[c] + pa160[c]	Ham1078	Ham1078		CDP-diacylglycerol BiosynthesisI	0	0	1000	0	2	2.3.1.51	plsC
DASYN160	CDP-Diacylglycerol synthetase (n-C16:0)	ctp[c] + h[c] + pa160[c] => cdpdhdecg[c] + ppi[c]	Ham0104	Ham0104		Cardiolipin Biosynthesis	0	0	1000	0	2	2.7.7.41	cdsA
PGSA160	Phosphatidylglycerol synthase (n-C16:0)	cdpdhdecg[c] + glyc3p[c] => cmp[c] + h[c] + pgp160[c]	Ham1508	Ham1508		Cardiolipin Biosynthesis	0	0	1000	0	2	2.7.8.5	pgsA
PGPP160	phosphatidylglycerol phosphate phosphatase (n-C16:0)	h2o[c] + pgp160[c] => pg160[c] + pi[c]	Ham1128	Ham1128		Cardiolipin Biosynthesis	0	0	1000	0	2	3.1.3.27	pgpA
CLPNS160pp	cardiolipin synthase (periplasmic, n-C16:0)	2 pg160[c] <=> clpn160[c] + glyc[c]	Ham0228	Ham0228		Cardiolipin Biosynthesis	1	-1000	1000	0	2	2.7.8.-	clsA
PSSA160	Phosphatidylserine syntase (n-C16:0)	cdpdhdecg[c] + ser-L[c] => cmp[c] + h[c] + ps160[c]	Ham0382	Ham0382		Phosphatidylethanolamine Biosynthesis	0	0	1000	0	2	2.7.8.8	pssA
PSD160	Phosphatidylserine decarboxylase (n-C16:0)	h[c] + ps160[c] => co2[c] + pe160[c]	Ham0997	Ham0997		Phosphatidylethanolamine Biosynthesis	0	0	1000	0	2	4.1.1.65	psd
G3PAT161	glycerol-3-phosphate acyltransferase (C16:1)	glyc3p[c] + hdeACP[c] => 1hdec9eg3p[c] + ACP[c]	(Ham0780 and Ham0966)	Ham0780 Ham0966		CDP-diacylglycerol BiosynthesisI	0	0	1000	0	2	2.3.1.15	plsB acpP
AGPAT161	1-hexadec-7-enoyl-Sn-glycerol 3-phosphate O-acyltransferase (n-C16:1)	1hdec9eg3p[c] + hdeACP[c] => ACP[c] + pa161[c]	Ham1078	Ham1078		CDP-diacylglycerol BiosynthesisI	0	0	1000	0	2	2.3.1.51	plsC
DASYN161	CDP-Diacylglycerol synthetase (n-C16:1)	ctp[c] + h[c] + pa161[c] => cdpdhdec9eg[c] + ppi[c]	Ham0104	Ham0104		Cardiolipin Biosynthesis	0	0	1000	0	2	2.7.7.41	cdsA
PGSA161	Phosphatidylglycerol synthase (n-C16:1)	cdpdhdec9eg[c] + glyc3p[c] => cmp[c] + h[c] + pgp161[c]	Ham1508	Ham1508		Cardiolipin Biosynthesis	0	0	1000	0	2	2.7.8.5	pgsA
PGPP161	phosphatidylglycerol phosphate phosphatase (n-C16:1)	h2o[c] + pgp161[c] => pg161[c] + pi[c]	Ham1128	Ham1128		Cardiolipin Biosynthesis	0	0	1000	0	2	3.1.3.27	pgpA
CLPNS161pp	cardiolipin synthase (periplasmic, n-C16:1)	2 pg161[c] <=> clpn161[c] + glyc[c]	Ham0228	Ham0228		Cardiolipin Biosynthesis	1	-1000	1000	0	2	2.7.8.-	clsA
PSSA161	Phosphatidylserine syntase (n-C16:1)	cdpdhdec9eg[c] + ser-L[c] => cmp[c] + h[c] + ps161[c]	Ham0382	Ham0382		Phosphatidylethanolamine Biosynthesis	0	0	1000	0	2	2.7.8.8	pssA
PSD161	Phosphatidylserine decarboxylase (n-C16:1)	h[c] + ps161[c] => co2[c] + pe161[c]	Ham0997	Ham0997		Phosphatidylethanolamine Biosynthesis	0	0	1000	0	2	4.1.1.65	psd
G3PAT180	glycerol-3-phosphate acyltransferase (C18:0)	glyc3p[c] + ocdcaACP[c] => 1odecg3p[c] + ACP[c]	(Ham0780 and Ham0966)	Ham0780 Ham0966		CDP-diacylglycerol BiosynthesisI	0	0	1000	0	2	2.3.1.15	plsB acpP
AGPAT180	1-octadecanoyl-Sn-glycerol 3-phosphate O-acyltransferase (n-C18:0)	1odecg3p[c] + ocdcaACP[c] => ACP[c] + pa180[c]	Ham1078	Ham1078		CDP-diacylglycerol BiosynthesisI	0	0	1000	0	2	2.3.1.51	plsC
DASYN180	CDP-Diacylglycerol synthetase (n-C18:0)	ctp[c] + h[c] + pa180[c] => cdpdodecg[c] + ppi[c]	Ham0104	Ham0104		Cardiolipin Biosynthesis	0	0	1000	0	2	2.7.7.41	cdsA
PGSA180	Phosphatidylglycerol synthase (n-C18:0)	cdpdodecg[c] + glyc3p[c] => cmp[c] + h[c] + pgp180[c]	Ham1508	Ham1508		Cardiolipin Biosynthesis	0	0	1000	0	2	2.7.8.5	pgsA
PGPP180	phosphatidylglycerol phosphate phosphatase (n-C18:0)	h2o[c] + pgp180[c] => pg180[c] + pi[c]	Ham1128	Ham1128		Cardiolipin Biosynthesis	0	0	1000	0	2	3.1.3.27	pgpA
CLPNS180pp	cardiolipin synthase (periplasmic, n-C18:0)	2 pg180[c] <=> clpn180[c] + glyc[c]	Ham0228	Ham0228		Cardiolipin Biosynthesis	1	-1000	1000	0	2	2.7.8.-	clsA
PSSA180	Phosphatidylserine syntase (n-C18:0)	cdpdodecg[c] + ser-L[c] => cmp[c] + h[c] + ps180[c]	Ham0382	Ham0382		Phosphatidylethanolamine Biosynthesis	0	0	1000	0	2	2.7.8.8	pssA
PSD180	Phosphatidylserine decarboxylase (n-C18:0)	h[c] + ps180[c] => co2[c] + pe180[c]	Ham0997	Ham0997		Phosphatidylethanolamine Biosynthesis	0	0	1000	0	2	4.1.1.65	psd
G3PAT181	glycerol-3-phosphate acyltransferase (C18:1)	glyc3p[c] + octeACP[c] => 1odec11eg3p[c] + ACP[c]	(Ham0780 and Ham0966)	Ham0780 Ham0966		CDP-diacylglycerol BiosynthesisI	0	0	1000	0	2	2.3.1.15	plsB acpP
AGPAT181	1-octadec-7-enoyl-Sn-glycerol 3-phosphate O-acyltransferase (n-C18:1)	1odec11eg3p[c] + octeACP[c] => ACP[c] + pa181[c]	Ham1078	Ham1078		CDP-diacylglycerol BiosynthesisI	0	0	1000	0	2	2.3.1.51	plsC
DASYN181	CDP-Diacylglycerol synthetase (n-C18:1)	ctp[c] + h[c] + pa181[c] => cdpdodec11eg[c] + ppi[c]	Ham0104	Ham0104		Cardiolipin Biosynthesis	0	0	1000	0	2	2.7.7.41	cdsA
PGSA181	Phosphatidylglycerol synthase (n-C18:1)	cdpdodec11eg[c] + glyc3p[c] => cmp[c] + h[c] + pgp181[c]	Ham1508	Ham1508		Cardiolipin Biosynthesis	0	0	1000	0	2	2.7.8.5	pgsA
PGPP181	phosphatidylglycerol phosphate phosphatase (n-C18:1)	h2o[c] + pgp181[c] => pg181[c] + pi[c]	Ham1128	Ham1128		Cardiolipin Biosynthesis	0	0	1000	0	2	3.1.3.27	pgpA
CLPNS181pp	cardiolipin synthase (periplasmic, n-C18:1)	2 pg181[c] <=> clpn181[c] + glyc[c]	Ham0228	Ham0228		Cardiolipin Biosynthesis	1	-1000	1000	0	2	2.7.8.-	clsA
PSSA181	Phosphatidylserine syntase (n-C18:1)	cdpdodec11eg[c] + ser-L[c] => cmp[c] + h[c] + ps181[c]	Ham0382	Ham0382		Phosphatidylethanolamine Biosynthesis	0	0	1000	0	2	2.7.8.8	pssA
PSD181	Phosphatidylserine decarboxylase (n-C18:1)	h[c] + ps181[c] => co2[c] + pe181[c]	Ham0997	Ham0997		Phosphatidylethanolamine Biosynthesis	0	0	1000	0	2	4.1.1.65	psd
GALUi	UTP-glucose-1-phosphate uridylyltransferase (irreversible)	g1p[c] + h[c] + utp[c] => ppi[c] + udpg[c]	Ham0733	Ham0733		UDP-Glucose Biosynthesis	0	0	1000	0	2	2.7.7.9	galU
UDPGD	UDPglucose 6-Dehydrogenase	h2o[c] + 2 nad[c] + udpg[c] => 3 h[c] + 2 nadh[c] + udpglcur[c]	Ham1050	Ham1050		UDP-α-D-Glucuronate Biosynthesis	0	0	1000	0	2	1.1.1.22	ugd
UDPGDC	UDP-glucuronate C-4'' decarboxylase	nad[c] + udpglcur[c] => co2[c] + nadh[c] + udpLa4o[c]	Ham0391	Ham0391		Polymyxin Resistance	0	0	1000	0	2	1.1.1.305	arnA
UDPKAAT	UDP-4''-ketopentose:UDP-4-amino-4-deoxy-L-arabinose aminotransferase	glu-L[c] + udpLa4o[c] <=> akg[c] + udpLa4n[c]	Ham1519	Ham1519		Polymyxin Resistance	1	-1000	1000	0	2	2.6.1.87	arnB
ULA4NFT	UDP-L-Ara4N formyltransferase	10fthf[c] + udpLa4n[c] => h[c] + thf[c] + udpLa4fn[c]	Ham0391	Ham0391		Polymyxin Resistance	0	0	1000	0	2	2.1.2.13	arnA
UPLA4FNT	undecaprenyl phosphate-L-Ara4FN transferase	udcpp[c] + udpLa4fn[c] => uLa4fn[c] + udp[c]	Ham0392	Ham0392		Polymyxin Resistance	0	0	1000	0	2	2.4.2.53	arnC
UPLA4FNF	undecaprenyl phosphate-L-Ara4FN formylase	h2o[c] + uLa4fn[c] => for[c] + uLa4n[c]	Ham0390	Ham0390		Polymyxin Resistance	0	0	1000	0	2		arnD
S7PI	sedoheptulose 7-phosphate isomerase	s7p[c] => gmhep7p[c]	Ham0267	Ham0267		ADP-L-Glycero-β-D-Manno-Heptose Biosynthesis	0	0	1000	0	2	5.3.2.18	gmhA
GMHEPK	D-glycero-D-Manno-heptose 7-phosphate kinase	atp[c] + gmhep7p[c] => adp[c] + gmhep17bp[c] + h[c]	Ham0091	Ham0091		ADP-L-Glycero-β-D-Manno-Heptose Biosynthesis	0	0	1000	0	2	2.7.1.167	hldE
GMHEPPA	D-glycero-D-manno-heptose 1,7-bisphosphate phosphatase	gmhep17bp[c] + h2o[c] => gmhep1p[c] + pi[c]	Ham0869	Ham0869		ADP-L-Glycero-β-D-Manno-Heptose Biosynthesis	0	0	1000	0	2	3.1.3.82	gmhB
GMHEPAT	D-glycero-D-Manno-hepose 1-phosphate adenyltransferase	atp[c] + gmhep1p[c] + h[c] => adphep-DD[c] + ppi[c]	Ham0091	Ham0091		ADP-L-Glycero-β-D-Manno-Heptose Biosynthesis	0	0	1000	0	2	2.7.7.70	hldE
AGMHE	ADP-D-glycero-D-Manno-heptose epimerase	adphep-DD[c] => adphep-LD[c]	Ham0739	Ham0739		ADP-L-Glycero-β-D-Manno-Heptose Biosynthesis	0	0	1000	0	2	5.1.3.20	hldD
A5PISO	arabinose-5-phosphate isomerase	ru5p-D[c] <=> ara5p[c]	Ham1113	Ham1113		Lipopolysaccharide Biosynthesis	1	-1000	1000	0	2	5.3.1.13	kdsD
KDOPS	3-Deoxy -D-Manno-octulosonic -acid 8-phosphate synthase	ara5p[c] + h2o[c] + pep[c] => kdo8p[c] + pi[c]	Ham0930	Ham0930		Lipopolysaccharide Biosynthesis	0	0	1000	0	2	4.1.2.16	kdsA
KDOPP	3-Deoxy-Manno-octulosonate-8-phosphatase	h2o[c] + kdo8p[c] => kdo[c] + pi[c]	Ham1114	Ham1114		Lipopolysaccharide Biosynthesis	0	0	1000	0	2	3.1.3.45	kdsC
KDOCT2	3-Deoxy-Manno-octulosonate cytidylyltransferase	ctp[c] + kdo[c] => ckdo[c] + ppi[c]	Ham0905	Ham0905		Lipopolysaccharide Biosynthesis	0	0	1000	0	2	2.7.7.38	kdsB
UAGAAT	UDP-N-acetylglucosamine acyltransferase	3hmrsACP[c] + uacgam[c] <=> ACP[c] + u3aga[c]	(Ham0966 and Ham0098)	Ham0966 Ham0098		Lipopolysaccharide Biosynthesis	1	-1000	1000	0	2	2.3.1.129	lpxA acpP
UHGADA	UDP-3-O-acetylglucosamine deacetylase	h2o[c] + u3aga[c] => ac[c] + u3hga[c]	Ham1261	Ham1261		Lipopolysaccharide Biosynthesis	0	0	1000	0	2	3.5.1.108	lpxC
U23GAAT	UDP-3-O-(3-hydroxymyristoyl)glucosamine acyltransferase	3hmrsACP[c] + u3hga[c] => ACP[c] + h[c] + u23ga[c]	Ham0100	Ham0100		Lipopolysaccharide Biosynthesis	0	0	1000	0	2	2.3.1.191	lpxD
USHD	UDP-Sugar hydrolase	h2o[c] + u23ga[c] => 2 h[c] + lipidX[c] + ump[c]	Ham1499	Ham1499		Lipopolysaccharide Biosynthesis	0	0	1000	0	2	3.6.1.54	lpxH
LPADSS	Lipid A disaccaride synthase	lipidX[c] + u23ga[c] => h[c] + lipidAds[c] + udp[c]	Ham0097	Ham0097		Lipopolysaccharide Biosynthesis	0	0	1000	0	2	2.4.1.182	lpxB
TDSK	Tetraacyldisaccharide 4'kinase	atp[c] + lipidAds[c] => adp[c] + h[c] + lipidA[c]	Ham0901	Ham0901		Lipopolysaccharide Biosynthesis	0	0	1000	0	2	2.7.1.130	lpxK
MOAT	3-Deoxy-D-Manno-octulosonic acid transferase	ckdo[c] + lipidA[c] => cmp[c] + h[c] + kdolipid4[c]	Ham1232	Ham1232		Lipopolysaccharide Biosynthesis	0	0	1000	0	2	2.4.99.12	waaA
MOAT2	3-Deoxy-D-Manno-octulosonic acid transferase	ckdo[c] + kdolipid4[c] => cmp[c] + h[c] + kdo2lipid4[c]	Ham1232	Ham1232		Lipopolysaccharide Biosynthesis	0	0	1000	0	2	2.4.99.13	waaA
EDTXS1	Endotoxin Synthesis (lauroyl transferase)	ddcaACP[c] + kdo2lipid4[c] => ACP[c] + kdo2lipid4L[c]	Ham1090	Ham1090		Lipopolysaccharide Biosynthesis	0	0	1000	0	2	2.3.1.241	lpxL
EDTXS2	Endotoxin Synthesis (myristoyl transferase)	kdo2lipid4L[c] + myrsACP[c] => ACP[c] + lipa[c]	Ham1443	Ham1443		Lipopolysaccharide Biosynthesis	0	0	1000	0	2	2.3.1.243	lpxM
HEPT1	heptosyltransferase I (LPS core synthesis)	adphep-LD[c] + lipa[c] => adp[c] + h[c] + hlipa[c]	Ham1105	Ham1105		Lipopolysaccharide Biosynthesis	0	0	1000	0	2	2.4.1.-	waaC
HEPT2	heptosyltransferase II (LPS core synthesis)	adphep-LD[c] + hlipa[c] => adp[c] + h[c] + hhlipa[c]	Ham1104	Ham1104		Lipopolysaccharide Biosynthesis	0	0	1000	0	2	2.4.1.-	waaF
LIPAabctex	lipid A transport via ABC system (periplasm to extracellular)	atp[c] + h2o[c] + lipa[c] => adp[c] + h[c] + pi[c] + lipa[e]	(Ham1115 and Ham1116 and Ham1117 and Ham0893 and Ham0894)	Ham1115 Ham1116 Ham1117 Ham0893 Ham0894		Lipopolysaccharide Transport	0	0	1000	0	2		lptCABFG
HCO3E	HCO3 equilibration reaction	co2[c] + h2o[c] <=> h[c] + hco3[c]	Ham1106	Ham1106		Unassigned	1	-1000	1000	0	2	4.2.1.1	cynT
SPODM	superoxide dismutase	2 h[c] + 2 o2s[c] => h2o2[c] + o2[c]	Ham0743	Ham0743		Superoxide Radicals Degradation	0	0	1000	0	2	1.15.1.1	sodA
FLDR2	flavodoxin reductase (NADPH)	2 flxso[c] + nadph[c] => 2 flxr[c] + h[c] + nadp[c]	(Ham0648 and Ham0745 )	Ham0648 Ham0745		Unassigned	0	0	1000	0	2		fpr fldA
ACPT	acyl-carrier protein transferase	ACP[c] + h2o[c] => apoACP[c] + h[c] + pan4p[c]				Cofactor and Prosthetic Group Biosynthesis	0	0	1000	0	1
NTPTP1	Nucleoside triphosphate tripolyhydrolase	dgtp[c] + h2o[c] => dgsn[c] + pppi[c]	Ham1546	Ham1546		Nucleotide Salvage Pathway	0	0	1000	0	2	3.1.5.1	dgt
AP4AS	Ap4A synthetase	2 atp[c] + h[c] => ap4a[c] + ppi[c]	Ham0705	Ham0705		Nucleotide Salvage Pathway	0	0	1000	0	2		lysU
RNDR1b	ribonucleoside-diphosphate reductase (ADP) (glutaredoxin)	adp[c] + grxrd[c] => dadp[c] + grxox[c] + h2o[c]	(Ham0785 and Ham0145 and Ham0144) or (Ham1544 and Ham0145 and Ham0144)	Ham0785 Ham1544 Ham0145 Ham0144		Nucleotide Salvage Pathway	0	0	1000	0	2		nrdE grxAC
RNDR2b	ribonucleoside-diphosphate reductase (GDP) (glutaredoxin)	gdp[c] + grxrd[c] => dgdp[c] + grxox[c] + h2o[c]	(Ham0785 and Ham0145 and Ham0144) or (Ham1544 and Ham0145 and Ham0144)	Ham0785 Ham1544 Ham0145 Ham0144		Nucleotide Salvage Pathway	0	0	1000	0	2		nrdE grxAC
RNDR3b	ribonucleoside-diphosphate reductase (CDP) (glutaredoxin)	cdp[c] + grxrd[c] => dcdp[c] + grxox[c] + h2o[c]	(Ham0785 and Ham0145 and Ham0144) or (Ham1544 and Ham0145 and Ham0144)	Ham0785 Ham1544 Ham0145 Ham0144		Nucleotide Salvage Pathway	0	0	1000	0	2		nrdE grxAC
RNDR4b	ribonucleoside-diphosphate reductase (UDP) (glutaredoxin)	grxrd[c] + udp[c] => dudp[c] + grxox[c] + h2o[c]	(Ham0785 and Ham0145 and Ham0144) or (Ham1544 and Ham0145 and Ham0144)	Ham0785 Ham1544 Ham0145 Ham0144		Nucleotide Salvage Pathway	0	0	1000	0	2		nrdE grxAC
THIORDXi	hydrogen peroxide reductase (thioredoxin)	h2o2[c] + trdrd[c] => 2 h2o[c] + trdox[c]	((Ham0795 and Ham0782 ) or Ham0795)	Ham0782 Ham0795		Unassigned	0	0	1000	0	2		trxA bcp
FTHFCL	5-formethyltetrahydrofolate cyclo-ligase	5fthf[c] + atp[c] => adp[c] + methf[c] + pi[c]	Ham0239	Ham0239		Vitamins & Cofactor Biosynthesis	0	0	1000	0	2	6.3.3.2	mthfs
Piuabcpp	phosphate transport via ABC system (uptake, periplasm)	atp[c] + h2o[c] + pi[e] => adp[c] + h[c] + 2 pi[c]	(Ham1301 and Ham1302 and Ham1300 and Ham1299)	Ham1301 Ham1302 Ham1300 Ham1299		Inorganic Ion Transport and Metabolism	0	0	1000	0	2		pstBACS
METOX2s	methionine oxidation 2 (spontaneous)	h2o2[c] + met-L[c] => h2o[c] + metsox-R-L[c]				Methionine Metabolism	0	0	1000	0	2		spontaneous
H_GROW	Biomass objective function	0.3208 ala-L[c] + 0.21594 arg-L[c] + 0.27238 asn-L[c] + 0.28334 asp-L[c] + 0.03231 cys-L[c] + 0.1607 gln-L[c] + 0.37901 glu-L[c] + 0.32163 gly[c] + 0.082 his-L[c] + 0.43019 ile-L[c] + 0.42814 leu-L[c] + 0.43881 lys-L[c] + 0.14595 met-L[c] + 0.15598 phe-L[c] + 0.15415 pro-L[c] + 0.32982 ser-L[c] + 0.25236 thr-L[c] + 0.03107 trp-L[c] + 0.12909 tyr-L[c] + 0.36104 val-L[c] + 0.02966 datp[c] + 0.02003…				Biomass	0	0	1000	1	2
DM_APOACP	Source to provide apoprotein ACP for system	=> apoACP[c]				Source	0	0	1000	0	2
DM_LIPOPB	Sink to allow lipoate to leave system	lipopb[c] =>				Sink	0	0	1000	0	2
H2Otex	H2O transport via diffusion	h2o[e] <=> h2o[c]				Transport	1	-1000	1000	0	2
CO2tex	CO2 transport via diffusion	co2[c] <=> co2[e]				Transport	1	-1000	1000	0	2
O2tex	oxygen transport via diffusion	o2[e] <=> o2[c]				Transport	1	-1000	1000	0	2
Htex	H transport by diffusion	h[c] <=> h[e]				Transport	1	-1000	1000	0	2
H2Stex	H2S transport via diffusion	h2s[e] <=> h2s[c]				Transport	1	-1000	1000	0	2
NH4tex	ammonia transport via diffusion	nh4[c] <=> nh4[e]				Transport	1	-1000	1000	0	2
Pitex	phosphate transport via diffusion	pi[c] <=> pi[e]				Transport	1	-1000	1000	0	2
PNTOt4pp	Pantothenate transport (periplasm)	pnto-R[e] => pnto-R[c]	Ham1087	Ham1087		Transport	0	0	1000	0	2		panF
FRUptspp	D-fructose transport via PEP:Pyr PTS (periplasm)	pep[c] + fru[e] => f1p[c] + pyr[c]	(Ham1222 and Ham1224 and Ham0163 and Ham0162)	Ham1222 Ham1224 Ham0163 Ham0162		Transport	0	0	1000	0	2	2.7.1.202	fruAB ptsHI
GLCptspp	D-glucose transport via PEP:Pyr PTS (periplasm)	pep[c] + glc-D[e] => g6p[c] + pyr[c]	(Ham0161 and Ham0974 and Ham0163 and Ham0162 )	Ham0161 Ham0974 Ham0163 Ham0162		Transport	0	0	1000	0	2		crr malX ptsHI
UP_FE3	Import Fe3+	fe3[e] => fe3[c]				Transport	0	0	1000	0	2
UP_THMMP	Import Thiamin monophosphate	thmmp[e] => thmmp[c]				Transport	0	0	1000	0	2
UP_DAD-5	Import 5'-Deoxyadenosine	dad-5[e] => dad-5[c]				Transport	0	0	1000	0	2
UP_DHNPT	Import Dihydroneopterin	dhnpt[e] => dhnpt[c]				Transport	0	0	1000	0	2
UP_4ABZ	Import 4-Aminobenzoate	4abz[e] => 4abz[c]				Transport	0	0	1000	0	2
UP_GLUTRNA	Import L-Glutamyl-tRNA(Glu)	glutrna[e] => glutrna[c]				Transport	0	0	1000	0	2
UP_GLN-L	Import L-Glutamine	gln-L[e] => gln-L[c]				Transport	0	0	1000	0	2
UP_GLU-L	Import L-Glutamate	glu-L[e] => glu-L[c]				Transport	0	0	1000	0	2
UP_SER-L	Import L-Serine	ser-L[e] => ser-L[c]				Transport	0	0	1000	0	2
UP_TYR-L	Import Tyrosine	tyr-L[e] => tyr-L[c]				Transport	0	0	1000	0	2
UP_ARG-L	Import L-Arginine	arg-L[e] => arg-L[c]				Transport	0	0	1000	0	2
UP_HIS-L	Import L-Histidine	his-L[e] => his-L[c]				Transport	0	0	1000	0	2
UP_ILE-L	Import L-Isoleucine	ile-L[e] => ile-L[c]				Transport	0	0	1000	0	2
UP_LEU-L	Import L-Leucine	leu-L[e] => leu-L[c]				Transport	0	0	1000	0	2
UP_MET-L	Import L-Methionine	met-L[e] => met-L[c]				Transport	0	0	1000	0	2
UP_PHE-L	Import L-Phenylalanine	phe-L[e] => phe-L[c]				Transport	0	0	1000	0	2
UP_TRP-L	Import L-Tryptophan	trp-L[e] => trp-L[c]				Transport	0	0	1000	0	2
UP_VAL-L	Import L-Valine	val-L[e] => val-L[c]				Transport	0	0	1000	0	2
EF_AC	Export Acetate	ac[c] => ac[e]				Transport	0	0	1000	0	2
EF_E4P	Export D-Erythrose 4-phosphate	e4p[c] => e4p[e]				Transport	0	0	1000	0	2
EF_PEP	Export Phosphoenolpyruvate	pep[c] => pep[e]				Transport	0	0	1000	0	2
EF_R5P	Export alpha-D-Ribose 5-phosphate	r5p[c] => r5p[e]				Transport	0	0	1000	0	2
EF_6PGC	Export 6-Phospho-D-gluconate	6pgc[c] => 6pgc[e]				Transport	0	0	1000	0	2
EF_5DRIB	Export 5'-Deoxyribose	5drib[c] => 5drib[e]				Transport	0	0	1000	0	2
EF_5MTR	Export 5-Methylthio-D-Ribose	5mtr[c] => 5mtr[e]				Transport	0	0	1000	0	2
EF_FRDP	Export Farnesyl diphosphate	frdp[c] => frdp[e]				Transport	0	0	1000	0	2
EF_TRNAGLU	Export tRNA (Glu)	trnaglu[c] => trnaglu[e]				Transport	0	0	1000	0	2
EF_ACALD	Export Acetaldehyde	acald[c] => acald[e]				Transport	0	0	1000	0	2
EF_FOR	Export Formate	for[c] => for[e]				Transport	0	0	1000	0	2
EF_GCALD	Export Glycolaldehyde	gcald[c] => gcald[e]				Transport	0	0	1000	0	2
EF_MEOH	Export Methanol	meoh[c] => meoh[e]				Transport	0	0	1000	0	2
EF_PPPI	Export Inorganic triphosphate	pppi[c] => pppi[e]				Transport	0	0	1000	0	2
EF_DHA	Export Dihydroxyacetone	dha[c] => dha[e]				Transport	0	0	1000	0	2
EF_OCTAPB	Export octanoate (protein bound)	octapb[c] => octapb[e]				Transport	0	0	1000	0	2
EF_Q8H2	Export Ubiquinol-8	q8h2[c] => q8h2[e]				Transport	0	0	1000	0	2
EF_RHCYS	Export S-Ribosyl-L-homocysteine	rhcys[c] => rhcys[e]				Transport	0	0	1000	0	2
EF_DHPT	Export Dihydropteroate	dhpt[c] => dhpt[e]				Transport	0	0	1000	0	2
EF_DCYT	Export Deoxycytidine	dcyt[c] => dcyt[e]				Transport	0	0	1000	0	2
EF_DURI	Export Deoxyuridine	duri[c] => duri[e]				Transport	0	0	1000	0	2
EF_FADH2	Export FADH2	fadh2[c] => fadh2[e]				Transport	0	0	1000	0	2
EF_PHEME	Export Protoheme	pheme[c] => pheme[e]				Transport	0	0	1000	0	2
EF_COA	Export Coenzyme A	coa[c] => coa[e]				Transport	0	0	1000	0	2
EF_GTHRD	Export Reduced glutathione	gthrd[c] => gthrd[e]				Transport	0	0	1000	0	2
EF_MLTHF	Export 5,10-Methylenetetrahydrofolate	mlthf[c] => mlthf[e]				Transport	0	0	1000	0	2
EF_PYDX5P	Export Pyridoxal 5'-phosphate	pydx5p[c] => pydx5p[e]				Transport	0	0	1000	0	2
EF_FMNH2	Export Reduced FMN	fmnh2[c] => fmnh2[e]				Transport	0	0	1000	0	2
EF_NADH	Export NADH	nadh[c] => nadh[e]				Transport	0	0	1000	0	2
EF_NADP	Export NADP	nadp[c] => nadp[e]				Transport	0	0	1000	0	2
EF_RIBFLV	Export Riboflavin	ribflv[c] => ribflv[e]				Transport	0	0	1000	0	2
EF_BTN	Export Biotin	btn[c] => btn[e]				Transport	0	0	1000	0	2
EF_PDX5P	Export Pyridoxine 5' phosphate	pdx5p[c] => pdx5p[e]				Transport	0	0	1000	0	2
EF_APRUT	Export N-Acetylputrescine	aprut[c] => aprut[e]				Transport	0	0	1000	0	2
EF_THMPP	Export Thiamine diphosphate	thmpp[c] => thmpp[e]				Transport	0	0	1000	0	2
EF_4ADCHO	Export 4-amino-4-Deoxychorismate	4adcho[c] => 4adcho[e]				Transport	0	0	1000	0	2
EF_AMOB	Export S-Adenosyl-4-Methylthio-2-oxobutanoate	amob[c] => amob[e]				Transport	0	0	1000	0	2
EF_PAP	Export Adenosine 3',5'-Bisphosphate	pap[c] => pap[e]				Transport	0	0	1000	0	2
EF_PSER-L	Export O-Phospho-L-Serine	pser-L[c] => pser-L[e]				Transport	0	0	1000	0	2
EF_HOM-L	Export L-Homoserine	hom-L[c] => hom-L[e]	Ham1145	Ham1145		Transport	0	0	1000	0	2
EF_LYS-L	Export L-Lysine	lys-L[c] => lys-L[e]	Ham1422	Ham1422		Transport	0	0	1000	0	2
EF_THR-L	Export L-Threonine	thr-L[c] => thr-L[e]	Ham1145	Ham1145		Transport	0	0	1000	0	2
EX_h2o(e)	Exchange H2O	h2o[e] <=>				Exchange	1	-1000	1000	0	2
EX_co2(e)	Exchange CO2	co2[e] <=>				Exchange	1	-1000	1000	0	2
EX_o2(e)	Exchange oxygen	o2[e] <=>				Exchange	1	-20	1000	0	2
EX_h(e)	Exchange H	h[e] <=>				Exchange	1	-1000	1000	0	2
EX_h2s(e)	Exchange H2S	h2s[e] <=>				Exchange	1	-1000	1000	0	2
EX_nh4(e)	Exchange ammonia	nh4[e] <=>				Exchange	1	-1000	1000	0	2
EX_pi(e)	Exchange phosphate	pi[e] <=>				Exchange	1	-1000	1000	0	2
EX_pnto-R(e)	Exchange Pantothenate	pnto-R[e] <=>				Exchange	1	-1000	1000	0	2
EX_fru(e)	Exchange D-fructose	fru[e] <=>				Exchange	1	-1000	1000	0	2
EX_glc-D(e)	Exchange D-glucose	glc-D[e] <=>				Exchange	1	-1000	1000	0	2
EX_fe3(e)	Exchange Fe3+	fe3[e] <=>				Exchange	1	-1000	1000	0	2
EX_thmmp(e)	Exchange Thiamin monophosphate	thmmp[e] <=>				Exchange	1	-1000	1000	0	2
EX_dad-5(e)	Exchange 5'-Deoxyadenosine	dad-5[e] <=>				Exchange	1	-1000	1000	0	2
EX_dhnpt(e)	Exchange Dihydroneopterin	dhnpt[e] <=>				Exchange	1	-1000	1000	0	2
EX_4abz(e)	Exchange 4-Aminobenzoate	4abz[e] <=>				Exchange	1	-1000	1000	0	2
EX_glutrna(e)	Exchange L-Glutamyl-tRNA(Glu)	glutrna[e] <=>				Exchange	1	-1000	1000	0	2
EX_gln-L(e)	Exchange L-Glutamine	gln-L[e] <=>				Exchange	1	-1000	1000	0	2
EX_glu-L(e)	Exchange L-Glutamate	glu-L[e] <=>				Exchange	1	-1000	1000	0	2
EX_ser-L(e)	Exchange L-Serine	ser-L[e] <=>				Exchange	1	-1000	1000	0	2
EX_tyr-L(e)	Exchange Tyrosine	tyr-L[e] <=>				Exchange	1	-1000	1000	0	2
EX_arg-L(e)	Exchange L-Arginine	arg-L[e] <=>				Exchange	1	-1000	1000	0	2
EX_his-L(e)	Exchange L-Histidine	his-L[e] <=>				Exchange	1	-1000	1000	0	2
EX_ile-L(e)	Exchange L-Isoleucine	ile-L[e] <=>				Exchange	1	-1000	1000	0	2
EX_leu-L(e)	Exchange L-Leucine	leu-L[e] <=>				Exchange	1	-1000	1000	0	2
EX_met-L(e)	Exchange L-Methionine	met-L[e] <=>				Exchange	1	-1000	1000	0	2
EX_phe-L(e)	Exchange L-Phenylalanine	phe-L[e] <=>				Exchange	1	-1000	1000	0	2
EX_trp-L(e)	Exchange L-Tryptophan	trp-L[e] <=>				Exchange	1	-1000	1000	0	2
EX_val-L(e)	Exchange L-Valine	val-L[e] <=>				Exchange	1	-1000	1000	0	2
EX_ac(e)	Exchange Acetate	ac[e] <=>				Exchange	1	-1000	1000	0	2
EX_e4p(e)	Exchange D-Erythrose 4-phosphate	e4p[e] <=>				Exchange	1	-1000	1000	0	2
EX_pep(e)	Exchange Phosphoenolpyruvate	pep[e] <=>				Exchange	1	-1000	1000	0	2
EX_r5p(e)	Exchange alpha-D-Ribose 5-phosphate	r5p[e] <=>				Exchange	1	-1000	1000	0	2
EX_6pgc(e)	Exchange 6-Phospho-D-gluconate	6pgc[e] <=>				Exchange	1	-1000	1000	0	2
EX_5drib(e)	Exchange 5'-Deoxyribose	5drib[e] <=>				Exchange	1	-1000	1000	0	2
EX_5mtr(e)	Exchange 5-Methylthio-D-Ribose	5mtr[e] <=>				Exchange	1	-1000	1000	0	2
EX_frdp(e)	Exchange Farnesyl diphosphate	frdp[e] <=>				Exchange	1	-1000	1000	0	2
EX_trnaglu(e)	Exchange tRNA (Glu)	trnaglu[e] <=>				Exchange	1	-1000	1000	0	2
EX_acald(e)	Exchange Acetaldehyde	acald[e] <=>				Exchange	1	-1000	1000	0	2
EX_for(e)	Exchange Formate	for[e] <=>				Exchange	1	-1000	1000	0	2
EX_gcald(e)	Exchange Glycolaldehyde	gcald[e] <=>				Exchange	1	-1000	1000	0	2
EX_meoh(e)	Exchange Methanol	meoh[e] <=>				Exchange	1	-1000	1000	0	2
EX_pppi(e)	Exchange Inorganic triphosphate	pppi[e] <=>				Exchange	1	-1000	1000	0	2
EX_dha(e)	Exchange Dihydroxyacetone	dha[e] <=>				Exchange	1	-1000	1000	0	2
EX_octapb(e)	Exchange octanoate (protein bound)	octapb[e] <=>				Exchange	1	-1000	1000	0	2
EX_q8h2(e)	Exchange Ubiquinol-8	q8h2[e] <=>				Exchange	1	-1000	1000	0	2
EX_rhcys(e)	Exchange S-Ribosyl-L-homocysteine	rhcys[e] <=>				Exchange	1	-1000	1000	0	2
EX_dhpt(e)	Exchange Dihydropteroate	dhpt[e] <=>				Exchange	1	-1000	1000	0	2
EX_dcyt(e)	Exchange Deoxycytidine	dcyt[e] <=>				Exchange	1	-1000	1000	0	2
EX_duri(e)	Exchange Deoxyuridine	duri[e] <=>				Exchange	1	-1000	1000	0	2
EX_fadh2(e)	Exchange FADH2	fadh2[e] <=>				Exchange	1	-1000	1000	0	2
EX_pheme(e)	Exchange Protoheme	pheme[e] <=>				Exchange	1	-1000	1000	0	2
EX_coa(e)	Exchange Coenzyme A	coa[e] <=>				Exchange	1	-1000	1000	0	2
EX_gthrd(e)	Exchange Reduced glutathione	gthrd[e] <=>				Exchange	1	-1000	1000	0	2
EX_mlthf(e)	Exchange 5,10-Methylenetetrahydrofolate	mlthf[e] <=>				Exchange	1	-1000	1000	0	2
EX_pydx5p(e)	Exchange Pyridoxal 5'-phosphate	pydx5p[e] <=>				Exchange	1	-1000	1000	0	2
EX_fmnh2(e)	Exchange Reduced FMN	fmnh2[e] <=>				Exchange	1	-1000	1000	0	2
EX_nadh(e)	Exchange NADH	nadh[e] <=>				Exchange	1	-1000	1000	0	2
EX_nadp(e)	Exchange NADP	nadp[e] <=>				Exchange	1	-1000	1000	0	2
EX_ribflv(e)	Exchange Riboflavin	ribflv[e] <=>				Exchange	1	-1000	1000	0	2
EX_btn(e)	Exchange Biotin	btn[e] <=>				Exchange	1	-1000	1000	0	2
EX_pdx5p(e)	Exchange Pyridoxine 5' phosphate	pdx5p[e] <=>				Exchange	1	-1000	1000	0	2
EX_aprut(e)	Exchange N-Acetylputrescine	aprut[e] <=>				Exchange	1	-1000	1000	0	2
EX_thmpp(e)	Exchange Thiamine diphosphate	thmpp[e] <=>				Exchange	1	-1000	1000	0	2
EX_4adcho(e)	Exchange 4-amino-4-Deoxychorismate	4adcho[e] <=>				Exchange	1	-1000	1000	0	2
EX_amob(e)	Exchange S-Adenosyl-4-Methylthio-2-oxobutanoate	amob[e] <=>				Exchange	1	-1000	1000	0	2
EX_pap(e)	Exchange Adenosine 3',5'-Bisphosphate	pap[e] <=>				Exchange	1	-1000	1000	0	2
EX_pser-L(e)	Exchange O-Phospho-L-Serine	pser-L[e] <=>				Exchange	1	-1000	1000	0	2
EX_hom-L(e)	Exchange L-Homoserine	hom-L[e] <=>				Exchange	1	-1000	1000	0	2
EX_lys-L(e)	Exchange L-Lysine	lys-L[e] <=>				Exchange	1	-1000	1000	0	2
EX_thr-L(e)	Exchange L-Threonine	thr-L[e] <=>				Exchange	1	-1000	1000	0	2

## Sheet: Table S2b
Table S2. Stand-alone Hamiltonella metabolic model b) metabolite list
Abbreviation	Description	Neutral formula	Charged formula	Charge	Compartment	KEGG ID	PubChem ID	ChEBI ID	InChI string	SMILES	HMDB ID
10fthf[c]	10-Formyltetrahydrofolate	C20H23N7O7	C20H21N7O7	-2		C00234
13dpg[c]	3-Phospho-D-glyceroyl phosphate	C3H8O10P2	C3H4O10P2	-4		C00236
1ddecg3p[c]	1-dodecanoyl-sn-glycerol 3-phosphate	C15H31O7P1	C15H29O7P1	-2		C00681
1hdec9eg3p[c]	1-hexadec-9-enoyl-sn-glycerol 3-phosphate	C19H37O7P1	C19H35O7P1	-2		C00681
1hdecg3p[c]	1-hexadecanoyl-sn-glycerol 3-phosphate	C19H39O7P1	C19H37O7P1	-2		C00681
1odec11eg3p[c]	1-octadec-11-enoyl-sn-glycerol 3-phosphate	C21H41O7P1	C21H39O7P1	-2		C00681
1odecg3p[c]	1-octadecanoyl-sn-glycerol 3-phosphate	C21H43O7P1	C21H41O7P1	-2		C00681
1pyr5c[c]	1-Pyrroline-5-carboxylate	C5H7NO2	C5H6NO2	-1		C03912
1tdec7eg3p[c]	1-tetradec-7-enoyl-sn-glycerol 3-phosphate	C17H33O7P1	C17H31O7P1	-2		C00681
1tdecg3p[c]	1-tetradecanoyl-sn-glycerol 3-phosphate	C17H35O7P1	C17H33O7P1	-2		C00681
23dhdp[c]	2,3-Dihydrodipicolinate	C7H7NO4	C7H5NO4	-2		C03340
25aics[c]	(S)-2-[5-Amino-1-(5-phospho-D-ribosyl)imidazole-4-carboxamido]succinate	C13H19N4O12P	C13H15N4O12P	-4		C04823
25drapp[c]	2,5-Diamino-6-(ribosylamino)-4-(3H)-pyrimidinone 5-phosphate	C9H16N5O8P	C9H14N5O8P	-2		C01304
26dap-LL[c]	LL-2,6-Diaminoheptanedioate	C7H14N2O4	C7H14N2O4	0		C00666
26dap-M[c]	meso-2,6-Diaminoheptanedioate	C7H14N2O4	C7H14N2O4	0		C00680
2dda7p[c]	2-Dehydro-3-deoxy-D-arabino-heptonate 7-phosphate	C7H13O10P	C7H10O10P	-3		C04691
2fe1s[c]	[2Fe-1S] desulfurated iron-sulfur cluster	SFe2	SFe2	2
2fe2s[c]	[2Fe-2S] iron-sulfur cluster	S2Fe2	S2Fe2	2
2me4p[c]	2-C-methyl-D-erythritol 4-phosphate	C5H13O7P	C5H11O7P	-2		C11434
2mecdp[c]	2-C-methyl-D-erythritol 2,4-cyclodiphosphate	C5H12O9P2	C5H10O9P2	-2		C11453
2ohph[c]	2-Octaprenyl-6-hydroxyphenol	C46H70O2	C46H70O2	0		C05811
2ombzl[c]	2-Octaprenyl-6-methoxy-1,4-benzoquinol	C47H72O3	C47H72O3	0
2omhmbl[c]	2-Octaprenyl-3-methyl-5-hydroxy-6-methoxy-1,4-benzoquinol	C48H74O4	C48H74O4	0
2ommbl[c]	2-Octaprenyl-3-methyl-6-methoxy- 1,4-benzoquinol	C48H74O3	C48H74O3	0
2omph[c]	2-Octaprenyl-6-methoxyphenol	C47H72O2	C47H72O2	0		C05812
2oph[c]	2-Octaprenylphenol	C46H70O	C46H70O	0		C05810
2p4c2me[c]	2-phospho-4-(cytidine 5-diphospho)-2-C-methyl-D-erythritol	C14H26N3O17P3	C14H22N3O17P3	-4		C11436
2pg[c]	D-Glycerate 2-phosphate	C3H7O7P	C3H4O7P	-3		C00631
3dhq[c]	3-Dehydroquinate	C7H10O6	C7H9O6	-1		C00944
3dhsk[c]	3-Dehydroshikimate	C7H8O5	C7H7O5	-1		C02637
3haACP[c]	(3R)-3-Hydroxyacyl-[acyl-carrier protein]	C15H28N2O9PRS	C15H27N2O9PRS	-1		C01271
3hcddec5eACP[c]	(R)-3-hydroxy-cis-dodec-5-enoyl-[acyl-carrier protein]	C23H42N2O9PRS	C23H41N2O9PRS	-1
3hcmrs7eACP[c]	(R)-3-hydroxy-cis-myristol-7-eoyl-[acyl-carrier protein]	C25H46N2O9PRS	C25H45N2O9PRS	-1
3hcpalm9eACP[c]	(R)-3-hydroxy-cis-palm-9-eoyl-[acyl-carrier protein]	C27H50N2O9PRS	C27H49N2O9PRS	-1
3hcvac11eACP[c]	(R)-3-hydroxy-cis-vacc-11-enoyl-[acyl-carrier protein]	C29H54N2O9PRS	C29H53N2O9PRS	-1
3hddecACP[c]	(R)-3-Hydroxydodecanoyl-[acyl-carrier protein]	C23H44N2O9PRS	C23H43N2O9PRS	-1		C05757
3hdecACP[c]	(R)-3-Hydroxydecanoyl-[acyl-carrier protein]	C21H40N2O9PRS	C21H39N2O9PRS	-1		C04619
3hhexACP[c]	(R)-3-Hydroxyhexanoyl-[acyl-carrier protein]	C17H32N2O9PRS	C17H31N2O9PRS	-1		C05747
3hmrsACP[c]	(R)-3-Hydroxytetradecanoyl-[acyl-carrier protein]	C25H48N2O9PRS	C25H47N2O9PRS	-1		C04688
3hoctaACP[c]	(R)-3-Hydroxyoctadecanoyl-[acyl-carrier protein]	C29H56N2O9PRS	C29H55N2O9PRS	-1		C16220
3hoctACP[c]	(R)-3-Hydroxyoctanoyl-[acyl-carrier protein]	C19H36N2O9PRS	C19H35N2O9PRS	-1		C04620
3hpalmACP[c]	R-3-hydroxypalmitoyl-[acyl-carrier protein]	C27H52N2O9PRS	C27H51N2O9PRS	-1		C04633
3ocddec5eACP[c]	3-oxo-cis-dodec-5-enoyl-[acyl-carrier protein]	C23H40N2O9PRS	C23H39N2O9PRS	-1
3ocmrs7eACP[c]	3-oxo-cis-myristol-7-eoyl-[acyl-carrier protein]	C25H44N2O9PRS	C25H43N2O9PRS	-1
3ocpalm9eACP[c]	3-oxo-cis-palm-9-eoyl-[acyl-carrier protein]	C27H48N2O9PRS	C27H47N2O9PRS	-1
3ocvac11eACP[c]	3-oxo-cis-vacc-11-enoyl-[acyl-carrier protein]	C29H52N2O9PRS	C29H51N2O9PRS	-1
3oddecACP[c]	3-Oxododecanoyl-[acyl-carrier protein]	C23H42N2O9PRS	C23H41N2O9PRS	-1		C05756
3odecACP[c]	3-Oxodecanoyl-[acyl-carrier protein]	C21H38N2O9PRS	C21H37N2O9PRS	-1		C05753
3ohexACP[c]	3-Oxohexanoyl-[acyl-carrier protein]	C17H30N2O9PRS	C17H29N2O9PRS	-1		C05746
3omrsACP[c]	3-Oxotetradecanoyl-[acyl-carrier protein]	C25H46N2O9PRS	C25H45N2O9PRS	-1		C05759
3ooctACP[c]	3-Oxooctanoyl-[acyl-carrier protein]	C19H34N2O9PRS	C19H33N2O9PRS	-1		C05750
3ooctdACP[c]	3-Oxooctadecanoyl-[acyl-carrier protein]	C29H54N2O9PRS	C29H53N2O9PRS	-1		C16219
3opalmACP[c]	3-Oxohexadecanoyl-[acyl-carrier protein]	C27H50N2O9PRS	C27H49N2O9PRS	-1		C05762
3ophb[c]	3-Octaprenyl-4-hydroxybenzoate	C47H70O3	C47H69O3	-1		C05809
3pg[c]	3-Phospho-D-glycerate	C3H7O7P	C3H4O7P	-3		C00197
3php[c]	3-Phosphohydroxypyruvate	C3H5O7P	C3H2O7P	-3		C03232
3psme[c]	5-O-(1-Carboxyvinyl)-3-phosphoshikimate	C10H13O10P	C10H9O10P	-4		C01269
4abz[e]	4-Aminobenzoate	C7H7NO2	C7H6NO2	-1		C00568
4abz[c]	4-Aminobenzoate	C7H7NO2	C7H6NO2	-1		C00568
4adcho[e]	4-amino-4-deoxychorismate	C10H11NO5	C10H10NO5	-1		C11355
4adcho[c]	4-amino-4-deoxychorismate	C10H11NO5	C10H10NO5	-1		C11355
4c2me[c]	4-(cytidine 5-diphospho)-2-C-methyl-D-erythritol	C14H25N3O14P2	C14H23N3O14P2	-2		C11435
4fe4s[c]	[4Fe-4S] iron-sulfur cluster	S4Fe4	S4Fe4	2
4hbz[c]	4-Hydroxybenzoate	C7H6O3	C7H5O3	-1		C00156
4pasp[c]	4-Phospho-L-aspartate	C4H8NO7P	C4H6NO7P	-2		C03082
4per[c]	4-Phospho-D-erythronate	C4H9O8P	C4H6O8P	-3		C03393
4ppan[c]	D-4-Phosphopantothenate	C9H18NO8P	C9H15NO8P	-3		C03492
4ppcys[c]	N-((R)-4-Phosphopantothenoyl)-L-cysteine	C12H23N2O9PS	C12H20N2O9PS	-3		C04352
4r5au[c]	4-(1-D-Ribitylamino)-5-aminouracil	C9H16N4O6	C9H16N4O6	0		C04732
5aizc[c]	5-amino-1-(5-phospho-D-ribosyl)imidazole-4-carboxylate	C9H14N3O9P	C9H11N3O9P	-3		C04751
5aop[c]	5-Amino-4-oxopentanoate	C5H9NO3	C5H9NO3	0		C00430
5aprbu[c]	5-Amino-6-(5-phosphoribitylamino)uracil	C9H17N4O9P	C9H15N4O9P	-2		C04454
5apru[c]	5-Amino-6-(5-phosphoribosylamino)uracil	C9H15N4O9P	C9H13N4O9P	-2		C01268
5caiz[c]	5-phosphoribosyl-5-carboxyaminoimidazole	C9H14N3O9P	C9H11N3O9P	-3		C15667
5drib[e]	5-deoxyribose	C5H10O4	C5H10O4	0
5drib[c]	5-deoxyribose	C5H10O4	C5H10O4	0
5fthf[c]	5-Formyltetrahydrofolate	C20H23N7O7	C20H21N7O7	-2		C03479
5mta[c]	5-Methylthioadenosine	C11H15N5O3S	C11H15N5O3S	0		C00170
5mtr[e]	5-Methylthio-D-ribose	C6H12O4S	C6H12O4S	0		C03089
5mtr[c]	5-Methylthio-D-ribose	C6H12O4S	C6H12O4S	0		C03089
6ctd[c]	6-carboxy-5,6,7,8-tetrahydropterin	C7H8N5O3	C7H9N5O3	-1
6hmhpt[c]	6-hydroxymethyl dihydropterin	C7H9N5O2	C7H9N5O2	0
6hmhptpp[c]	6-hydroxymethyl-dihydropterin pyrophosphate	C7H11N5O8P2	C7H8N5O8P2	-3
6pgc[e]	6-Phospho-D-gluconate	C6H13O10P	C6H10O10P	-3		C00345
6pgc[c]	6-Phospho-D-gluconate	C6H13O10P	C6H10O10P	-3		C00345
6pgl[c]	6-phospho-D-glucono-1,5-lactone	C6H11O9P	C6H9O9P	-2		C01236
8aonn[c]	8-Amino-7-oxononanoate	C9H17NO3	C9H17NO3	0		C01092
ac[e]	Acetate	C2H4O2	C2H3O2	-1		C00033
ac[c]	Acetate	C2H4O2	C2H3O2	-1		C00033
acACP[c]	Acetyl-ACP	C13H24N2O8PRS	C13H23N2O8PRS	-1		C03939
acald[e]	Acetaldehyde	C2H4O	C2H4O	0		C00084
acald[c]	Acetaldehyde	C2H4O	C2H4O	0		C00084
accoa[c]	Acetyl-CoA	C23H38N7O17P3S	C23H34N7O17P3S	-4		C00024
acgam1p[c]	N-Acetyl-D-glucosamine 1-phosphate	C8H16NO9P	C8H14NO9P	-2		C04256
acon-C[c]	cis-Aconitate	C6H6O6	C6H3O6	-3		C00417
ACP[c]	acyl carrier protein	C11H22N2O7PRS	C11H21N2O7PRS	-1		C00229
acser[c]	O-Acetyl-L-serine	C5H9NO4	C5H9NO4	0		C00979
actACP[c]	Acetoacetyl-ACP	C15H26N2O9PRS	C15H25N2O9PRS	-1		C05744
actp[c]	Acetyl phosphate	C2H5O5P	C2H3O5P	-2		C00227
ade[c]	Adenine	C5H5N5	C5H5N5	0		C00147
adp[c]	ADP	C10H15N5O10P2	C10H12N5O10P2	-3		C00008
adphep-DD[c]	ADP-D-glycero-D-manno-heptose	C17H27N5016P2	C17H25N5O16P2	-2		C06397
adphep-LD[c]	ADP-L-glycero-D-manno-heptose	C17H27N5O16P2	C17H25N5O16P2	-2		C06398
agm[c]	Agmatine	C5H14N4	C5H16N4	2		C00179
ahcys[c]	S-Adenosyl-L-homocysteine	C14H20N6O5S	C14H20N6O5S	0		C00021
ahdt[c]	2-Amino-4-hydroxy-6-(erythro-1,2,3-trihydroxypropyl)dihydropteridine triphosphate	C9H16N5O13P3	C9H12N5O13P3	-4		C04895
aicar[c]	5-Amino-1-(5-Phospho-D-ribosyl)imidazole-4-carboxamide	C9H15N4O8P	C9H13N4O8P	-2		C04677
air[c]	5-amino-1-(5-phospho-D-ribosyl)imidazole	C8H14N3O7P	C8H12N3O7P	-2		C03373
akg[c]	2-Oxoglutarate	C5H6O5	C5H4O5	-2		C00026
alaala[c]	D-Alanyl-D-alanine	C6H12N2O3	C6H12N2O3	0		C00993
ala-D[c]	D-Alanine	C3H7NO2	C3H7NO2	0		C00133
ala-L[c]	L-Alanine	C3H7NO2	C3H7NO2	0		C00041
amet[c]	S-Adenosyl-L-methionine	C15H22N6O5S	C15H23N6O5S	1		C00019
ametam[c]	S-Adenosylmethioninamine	C14H22N6O3S	C14H24N6O3S	2		C01137
amob[e]	S-Adenosyl-4-methylthio-2-oxobutanoate	C15H20N5O6S	C15H19N5O6S	0		C04425
amob[c]	S-Adenosyl-4-methylthio-2-oxobutanoate	C15H20N5O6S	C15H19N5O6S	0		C04425
amp[c]	AMP	C10H14N5O7P	C10H12N5O7P	-2		C00020
anhgm[c]	N-Acetyl-D-glucosamine(anhydrous)N-Acetylmuramic acid	C19H30N2O12	C19H29N2O12	-1
anhgm3p[c]	N-Acetyl-D-glucosamine(anhydrous)N-Acetylmuramyl-tripeptide	C34H54N6O19	C34H52N6O19	-2
anhgm4p[c]	N-Acetyl-D-glucosamine(anhydrous)N-Acetylmuramyl-tetrapeptide	C37H59N7O20	C37H57N7O20	-2
ap4a[c]	P1,P4-Bis(5-adenosyl) tetraphosphate	C20H28N10O19P4	C20H24N10O19P4	-4		C01260
apoACP[c]	apoprotein [acyl carrier protein]	RHO	RHO	0		C03688
aprut[e]	N-Acetylputrescine	C6H14N2O	C6H15N2O	1		C02714
aprut[c]	N-Acetylputrescine	C6H14N2O	C6H15N2O	1		C02714
ara5p[c]	D-Arabinose 5-phosphate	C5H11O8P	C5H9O8P	-2		C01112
arg-L[e]	L-Arginine	C6H14N4O2	C6H15N4O2	1		C00062
arg-L[c]	L-Arginine	C6H14N4O2	C6H15N4O2	1		C00062
asn-L[c]	L-Asparagine	C4H8N2O3	C4H8N2O3	0		C00152
asp-L[c]	L-Aspartate	C4H7NO4	C4H6NO4	-1		C00049
aspsa[c]	L-Aspartate 4-semialdehyde	C4H7NO3	C4H7NO3	0		C00441
atp[c]	ATP	C10H16N5O13P3	C10H12N5O13P3	-4		C00002
btn[e]	Biotin	C10H16N2O3S	C10H15N2O3S	-1		C00120
btn[c]	Biotin	C10H16N2O3S	C10H15N2O3S	-1		C00120
but2eACP[c]	But-2-enoyl-[acyl-carrier protein]	C15H26N2O8PRS	C15H25N2O8PRS	-1		C04246
butACP[c]	Butyryl-ACP (n-C4:0ACP)	C15H28N2O8PRS	C15H27N2O8PRS	-1		C05745
cbasp[c]	N-Carbamoyl-L-aspartate	C5H8N2O5	C5H6N2O5	-2		C00438
cbp[c]	Carbamoyl phosphate	CH4NO5P	CH2NO5P	-2		C00169
cddec5eACP[c]	cis-dodec-5-enoyl-[acyl-carrier protein] (n-C12:1)	C23H42N2O8PRS	C23H41N2O8PRS	-1
cdec3eACP[c]	cis-dec-3-enoyl-[acyl-carrier protein] (n-C10:1)	C21H38N2O8PRS	C21H37N2O8PRS	-1
cdg[c]	7-deaza-7-carboxyguanine	C7H6N4O3	C7H5N4O3	-1
cdp[c]	CDP	C9H15N3O11P2	C9H12N3O11P2	-3		C00112
cdpdddecg[c]	CDP-1,2-didodecanoylglycerol	C36H65N3O15P2	C36H63N3O15P2	-2		C00269
cdpdhdec9eg[c]	CDP-1,2-dihexadec-9-enoylglycerol	C44H77N3O15P2	C44H75N3O15P2	-2		C00269
cdpdhdecg[c]	CDP-1,2-dihexadecanoylglycerol	C44H81N3O15P2	C44H79N3O15P2	-2		C00269
cdpdodec11eg[c]	CDP-1,2-dioctadec-11-enoylglycerol	C48H85N3O15P2	C48H83N3O15P2	-2		C00269
cdpdodecg[c]	CDP-1,2-dioctadecanoylglycerol	C48H89N3O15P2	C48H87N3O15P2	-2		C00269
cdpdtdec7eg[c]	CDP-1,2-ditetradec-7-enoylglycerol	C40H69N3O15P2	C40H67N3O15P2	-2		C00269
cdpdtdecg[c]	CDP-1,2-ditetradecanoylglycerol	C40H73N3O15P2	C40H71N3O15P2	-2		C00269
chor[c]	chorismate	C10H10O6	C10H8O6	-2		C00251
cit[c]	Citrate	C6H8O7	C6H5O7	-3		C00158
ckdo[c]	CMP-3-deoxy-D-manno-octulosonate	C17H26N3O15P	C17H24N3O15P	-2
clpn120[c]	cardiolipin (tetradodecanoyl, n-C12:0)	C57H110O17P2	C57H108O17P2	-2		C05980
clpn140[c]	cardiolipin (tetratetradecanoyl, n-C14:0)	C65H126O17P2	C65H124O17P2	-2		C05980
clpn141[c]	cardiolipin (tetratetradec-7-enoyl, n-C14:1)	C65H118O17P2	C65H116O17P2	-2		C05980
clpn160[c]	cardiolipin (tetrahexadecanoyl, n-C16:0)	C73H142O17P2	C73H140O17P2	-2		C05980
clpn161[c]	cardiolipin (tetrahexadec-9-enoyl, n-C16:1)	C73H134O17P2	C73H132O17P2	-2		C05980
clpn180[c]	cardiolipin (tetraoctadecanoyl, n-C18:0)	C81H158O17P2	C81H156O17P2	-2		C05980
clpn181[c]	cardiolipin (tetraoctadec-11-enoyl, n-C18:1)	C81H150O17P2	C81H148O17P2	-2		C05980
cmp[c]	CMP	C9H14N3O8P	C9H12N3O8P	-2		C00055
co2[e]	CO2	CO2	CO2	0		C00011
co2[c]	CO2	CO2	CO2	0		C00011
coa[e]	Coenzyme A	C21H36N7O16P3S	C21H32N7O16P3S	-4		C00010
coa[c]	Coenzyme A	C21H36N7O16P3S	C21H32N7O16P3S	-4		C00010
cpppg3[c]	Coproporphyrinogen III	C36H44N4O8	C36H40N4O8	-4		C03263
ctp[c]	CTP	C9H16N3O14P3	C9H12N3O14P3	-4		C00063
cys-L[c]	L-Cysteine	C3H7NO2S	C3H7NO2S	0		C00097
dad-2[c]	Deoxyadenosine	C10H13N5O3	C10H13N5O3	0		C00559
dad-5[e]	5-Deoxyadenosine	C10H13N5O3	C10H13N5O3	0		C05198
dad-5[c]	5-Deoxyadenosine	C10H13N5O3	C10H13N5O3	0		C05198
dadp[c]	dADP	C10H15N5O9P2	C10H12N5O9P2	-3		C00206
damp[c]	dAMP	C10H14N5O6P	C10H12N5O6P	-2		C00360
dann[c]	7,8-Diaminononanoate	C9H20N2O2	C9H21N2O2	1		C01037
datp[c]	dATP	C10H16N5O12P3	C10H12N5O12P3	-4		C00131
db4p[c]	3,4-dihydroxy-2-butanone 4-phosphate	C4H9O6P	C4H7O6P	-2		C15556
dcaACP[c]	Decanoyl-ACP (n-C10:0ACP)	C21H40N2O8PRS	C21H39N2O8PRS	-1		C05755
dcamp[c]	N6-(1,2-Dicarboxyethyl)-AMP	C14H18N5O11P	C14H14N5O11P	-4		C03794
dcdp[c]	dCDP	C9H15N3O10P2	C9H12N3O10P2	-3		C00705
dcmp[c]	dCMP	C9H14N3O7P	C9H12N3O7P	-2		C00239
dctp[c]	dCTP	C9H16N3O13P3	C9H12N3O13P3	-4		C00458
dcyt[e]	Deoxycytidine	C9H13N3O4	C9H13N3O4	0		C00881
dcyt[c]	Deoxycytidine	C9H13N3O4	C9H13N3O4	0		C00881
ddcaACP[c]	Dodecanoyl-ACP (n-C12:0ACP)	C23H44N2O8PRS	C23H43N2O8PRS	-1		C05223
dgdp[c]	dGDP	C10H15N5O10P2	C10H12N5O10P2	-3		C00361
dgmp[c]	dGMP	C10H14N5O7P	C10H12N5O7P	-2		C00362
dgsn[c]	Deoxyguanosine	C10H13N5O4	C10H13N5O4	0		C00330
dgtp[c]	dGTP	C10H16N5O13P3	C10H12N5O13P3	-4		C00286
dha[e]	Dihydroxyacetone	C3H6O3	C3H6O3	0		C00184
dha[c]	Dihydroxyacetone	C3H6O3	C3H6O3	0		C00184
dhap[c]	Dihydroxyacetone phosphate	C3H7O6P	C3H5O6P	-2		C00111
dhf[c]	7,8-Dihydrofolate	C19H21N7O6	C19H19N7O6	-2		C00415
dhnpt[e]	Dihydroneopterin	C9H13N5O4	C9H13N5O4	0		C04874
dhnpt[c]	Dihydroneopterin	C9H13N5O4	C9H13N5O4	0		C04874
dhor-S[c]	(S)-Dihydroorotate	C5H6N2O4	C5H5N2O4	-1		C00337
dhpmp[c]	Dihydroneopterin monophosphate	C9H14N5O7P	C9H12N5O7P	-2		C05925
dhpt[e]	Dihydropteroate	C14H14N6O3	C14H13N6O3	-1		C00921
dhpt[c]	Dihydropteroate	C14H14N6O3	C14H13N6O3	-1		C00921
dmlz[c]	6,7-Dimethyl-8-(1-D-ribityl)lumazine	C13H18N4O6	C13H18N4O6	0		C04332
dmpp[c]	Dimethylallyl diphosphate	C5H12O7P2	C5H9O7P2	-3		C00235
dnad[c]	Deamino-NAD+	C21H27N6O15P2	C21H24N6O15P2	-2		C00857
dpcoa[c]	Dephospho-CoA	C21H35N7O13P2S	C21H33N7O13P2S	-2		C00882
dtbt[c]	Dethiobiotin	C10H18N2O3	C10H17N2O3	-1		C01909
dtdp[c]	dTDP	C10H16N2O11P2	C10H13N2O11P2	-3		C00363
dtmp[c]	dTMP	C10H15N2O8P	C10H13N2O8P	-2		C00364
dttp[c]	dTTP	C10H17N2O14P3	C10H13N2O14P3	-4		C00459
dudp[c]	dUDP	C9H14N2O11P2	C9H11N2O11P2	-3		C01346
dump[c]	dUMP	C9H13N2O8P	C9H11N2O8P	-2		C00365
duri[e]	Deoxyuridine	C9H12N2O5	C9H12N2O5	0		C00526
duri[c]	Deoxyuridine	C9H12N2O5	C9H12N2O5	0		C00526
dutp[c]	dUTP	C9H15N2O14P3	C9H11N2O14P3	-4		C00460
dxyl5p[c]	1-deoxy-D-xylulose 5-phosphate	C5H11O7P	C5H9O7P	-2		C11437
e4p[e]	D-Erythrose 4-phosphate	C4H9O7P	C4H7O7P	-2		C00279
e4p[c]	D-Erythrose 4-phosphate	C4H9O7P	C4H7O7P	-2		C00279
egmeACP[c]	Enoylglutaryl-[acyl-carrier protein] methyl ester	C6H7O3R	C17H27N2O10PRS	-1
epmeACP[c]	Enoylpimeloyl-[acyl-carrier protein] methyl ester	C8H11O3R	C19H31N2O10PRS	-1
f1p[c]	D-Fructose 1-phosphate	C6H13O9P	C6H11O9P	-2		C02976
f6p[c]	D-Fructose 6-phosphate	C6H13O9P	C6H11O9P	-2		C00085
fad[c]	Flavin adenine dinucleotide oxidized	C27H33N9O15P2	C27H31N9O15P2	-2		C00016
fadh2[e]	Flavin adenine dinucleotide reduced	C27H35N9O15P2	C27H33N9O15P2	-2		C01352
fadh2[c]	Flavin adenine dinucleotide reduced	C27H35N9O15P2	C27H33N9O15P2	-2		C01352
fdp[c]	D-Fructose 1,6-bisphosphate	C6H14O12P2	C6H10O12P2	-4		C00354
fe2[c]	Fe2+	Fe	Fe	2		C00023
fe3[e]	Fe3+	Fe	Fe	3		C14819
fe3[c]	Fe3+	Fe	Fe	3		C14819
fgam[c]	N2-Formyl-N1-(5-phospho-D-ribosyl)glycinamide	C8H15N2O9P	C8H13N2O9P	-2		C04376
flxr[c]	Flavodoxin reduced	XH2	XH	-1		C02745
flxso[c]	flavodoxin semi oxidized	XH	XH	0		C02869
fmn[c]	FMN	C17H21N4O9P	C17H19N4O9P	-2		C00061
fmnh2[e]	Reduced FMN	C17H23N4O9P	C17H21N4O9P	-2		C01847
fmnh2[c]	Reduced FMN	C17H23N4O9P	C17H21N4O9P	-2		C01847
for[e]	Formate	CH2O2	CH1O2	-1		C00058
for[c]	Formate	CH2O2	CH1O2	-1		C00058
fpram[c]	2-(Formamido)-N1-(5-phospho-D-ribosyl)acetamidine	C8H16N3O8P	C8H15N3O8P	-1		C04640
fprica[c]	5-Formamido-1-(5-phospho-D-ribosyl)imidazole-4-carboxamide	C10H15N4O9P	C10H13N4O9P	-2		C04734
frdp[e]	Farnesyl diphosphate	C15H28O7P2	C15H25O7P2	-3		C00448
frdp[c]	Farnesyl diphosphate	C15H28O7P2	C15H25O7P2	-3		C00448
fru[e]	D-Fructose	C6H12O6	C6H12O6	0		C00095
fum[c]	Fumarate	C4H4O4	C4H2O4	-2		C00122
g1p[c]	D-Glucose 1-phosphate	C6H13O9P	C6H11O9P	-2		C00103
g3p[c]	Glyceraldehyde 3-phosphate	C3H7O6P	C3H5O6P	-2		C00661
g6p[c]	D-Glucose 6-phosphate	C6H13O9P	C6H11O9P	-2		C00092
gam1p[c]	D-Glucosamine 1-phosphate	C6H14NO8P	C6H13NO8P	-1		C06156
gam6p[c]	D-Glucosamine 6-phosphate	C6H14NO8P	C6H13NO8P	-1		C00352
gar[c]	N1-(5-Phospho-D-ribosyl)glycinamide	C7H15N2O8P	C7H14N2O8P	-1		C03838
gcald[e]	Glycolaldehyde	C2H4O2	C2H4O2	0		C00266
gcald[c]	Glycolaldehyde	C2H4O2	C2H4O2	0		C00266
gdp[c]	GDP	C10H15N5O11P2	C10H12N5O11P2	-3		C00035
gdpddman[c]	GDP-4-dehydro-6-deoxy-D-mannose	C16H23N5O15P2	C16H21N5O15P2	-2		C01222
gdpfuc[c]	GDP-L-fucose	C16H25N5O15P2	C16H23N5O15P2	-2		C00325
gdpmann[c]	GDP-D-mannose	C16H25N5O16P2	C16H23N5O16P2	-2		C00096
gdpofuc[c]	GDP-4-oxo-L-fucose	C16H23N5O15P2	C16H21N5O15P2	-2
gdptp[c]	Guanosine 3-diphosphate 5-triphosphate	C10H18N5O20P5	C10H11N5O20P5	-7		C04494
glc-D[e]	D-Glucose	C6H12O6	C6H12O6	0		C00031
gln-L[e]	L-Glutamine	C5H10N2O3	C5H10N2O3	0		C00064
gln-L[c]	L-Glutamine	C5H10N2O3	C5H10N2O3	0		C00064
glu1sa[c]	L-Glutamate 1-semialdehyde	C5H9NO3	C5H9NO3	0		C03741
glucys[c]	gamma-L-Glutamyl-L-cysteine	C8H14N2O5S	C8H13N2O5S	-1		C00669
glu-D[c]	D-Glutamate	C5H9NO4	C5H8NO4	-1		C00217
glu-L[e]	L-Glutamate	C5H9NO4	C5H8NO4	-1		C00025
glu-L[c]	L-Glutamate	C5H9NO4	C5H8NO4	-1		C00025
glutrna[e]	L-Glutamyl-tRNA(Glu)	C5H7NO3R	C5H7NO3R	0		C02987
glutrna[c]	L-Glutamyl-tRNA(Glu)	C5H7NO3R	C5H7NO3R	0		C02987
gly[c]	Glycine	C2H5NO2	C2H5NO2	0		C00037
glyc[c]	Glycerol	C3H8O3	C3H8O3	0		C00116
glyc3p[c]	Glycerol 3-phosphate	C3H9O6P	C3H7O6P	-2		C00093
gmeACP[c]	Glutaryl-[acyl-carrier protein] methyl ester	C6H9O3R	C17H29N2O10PRS	-1
gmhep17bp[c]	D-Glycero-D-manno-heptose 1,7-bisphosphate	C7H16O13P2	C7H12O13P2	-4		C11472
gmhep1p[c]	D-Glycero-D-manno-heptose 1-phosphate	C7H15O10P	C7H13O10P	-2		C07838
gmhep7p[c]	D-Glycero-D-manno-heptose 7-phosphate	C7H15O10P	C7H13O10P	-2		C07836
gmp[c]	GMP	C10H14N5O8P	C10H12N5O8P	-2		C00144
grdp[c]	Geranyl diphosphate	C10H20O7P2	C10H17O7P2	-3		C00341
grxox[c]	glutaredoxin (oxidized)	X	X	0		C07293
grxrd[c]	glutaredoxin (reduced)	XH2	XH2	0		C07292
gthox[c]	Oxidized glutathione	C20H32N6O12S2	C20H30N6O12S2	-2		C00127
gthrd[e]	Reduced glutathione	C10H17N3O6S	C10H16N3O6S	-1		C00051
gthrd[c]	Reduced glutathione	C10H17N3O6S	C10H16N3O6S	-1		C00051
gtp[c]	GTP	C10H16N5O14P3	C10H12N5O14P3	-4		C00044
h[e]	H+	H	H	1		C00080
h[c]	H+	H	H	1		C00080
h2mb4p[c]	1-hydroxy-2-methyl-2-(E)-butenyl 4-diphosphate	C5H12O8P2	C5H9O8P2	-3		C11811
h2o[e]	H2O	H2O	H2O	0		C00001
h2o[c]	H2O	H2O	H2O	0		C00001
h2o2[c]	Hydrogen peroxide	H2O2	H2O2	0		C00027
h2s[e]	Hydrogen sulfide	H2S	H2S	0		C00283
h2s[c]	Hydrogen sulfide	H2S	H2S	0		C00283
hco3[c]	Bicarbonate	CH2O3	CHO3	-1		C00288
hdeACP[c]	cis-hexadec-9-enoyl-[acyl-carrier protein] (n-C16:1)	C27H50N2O8PRS	C27H49N2O8PRS	-1
hemeO[c]	Heme O	C49H58FeN4O5	C49H56FeN4O5	-2		C15672
hexACP[c]	Hexanoyl-ACP (n-C6:0ACP)	C17H32N2O8PRS	C17H31N2O8PRS	-1		C05749
hgmeACP[c]	3-Hydroxyglutaryl-[acyl-carrier protein] methyl ester	C6H9O4R	C17H29N2O11PRS	-1
hhlipa[c]	heptosyl-heptosyl-kdo2-lipidA	C124H226N2O51P2	C124H220N2O51P2	-6
his-L[e]	L-Histidine	C6H9N3O2	C6H9N3O2	0		C00135
his-L[c]	L-Histidine	C6H9N3O2	C6H9N3O2	0		C00135
hlipa[c]	heptosyl-kdo2-lipidA	C117H214N2O45P2	C117H208N2O45P2	-6
hmbil[c]	Hydroxymethylbilane	C40H46N4O17	C40H38N4O17	-8		C01024
hom-L[e]	L-Homoserine	C4H9NO3	C4H9NO3	0		C00263
hom-L[c]	L-Homoserine	C4H9NO3	C4H9NO3	0		C00263
hpmeACP[c]	3-Hydroxypimeloyl-[acyl-carrier protein] methyl ester	C8H13O4R	C19H33N2O11PRS	-1
iasp[c]	Iminoaspartate	C4H5NO4	C4H3NO4	-2		C05840
icit[c]	Isocitrate	C6H8O7	C6H5O7	-3		C00311
idp[c]	IDP	C10H14N4O11P2	C10H11N4O11P2	-3		C00104
ile-L[e]	L-Isoleucine	C6H13NO2	C6H13NO2	0		C00407
ile-L[c]	L-Isoleucine	C6H13NO2	C6H13NO2	0		C00407
imp[c]	IMP	C10H13N4O8P	C10H11N4O8P	-2		C00130
ipdp[c]	Isopentenyl diphosphate	C5H12O7P2	C5H9O7P2	-3		C00129
iscs[c]	IscS sulfur acceptor protein	HSR	HSR	0
iscssh[c]	IscS with bound sulfur	HS2R	HS2R	0
itp[c]	ITP	C10H15N4O14P3	C10H11N4O14P3	-4		C00081
kdo[c]	3-Deoxy-D-manno-2-octulosonate	C8H14O8	C8H13O8	-1		C01187
kdo2lipid4[c]	KDO(2)-lipid IV(A)	C84H154N2O37P2	C84H148N2O37P2	-6		C06025
kdo2lipid4L[c]	KDO(2)-lipid IV(A) with laurate	C96H176N2O38P2	C96H170N2O38P2	-6		C06251
kdo8p[c]	3-Deoxy-D-manno-octulosonate 8-phosphate	C8H15O11P	C8H12O11P	-3		C04478
kdolipid4[c]	KDO-lipid IV(A)	C76H142N2O30P2	C76H137N2O30P2	-5		C06024
LalaDgluMdap[c]	L-alanine-D-glutamate-meso-2,6-diaminoheptanedioate	C15H26N4O8	C15H25N4O8	-1
LalaDgluMdapDala[c]	L-alanine-D-glutamate-meso-2,6-diaminoheptanedioate-D-alanine	C18H31N5O9	C18H30N5O9	-1
leu-L[e]	L-Leucine	C6H13NO2	C6H13NO2	0		C00123
leu-L[c]	L-Leucine	C6H13NO2	C6H13NO2	0		C00123
lipa[e]	KDO(2)-lipid (A)	C110H202N2O39P2	C110H196N2O39P2	-6		C06026
lipa[c]	KDO(2)-lipid (A)	C110H202N2O39P2	C110H196N2O39P2	-6		C06026
lipidA[c]	2,3,23-Tetrakis(beta-hydroxymyristoyl)-D-glucosaminyl-1,6-beta-D-glucosamine 1,4-bisphosphate	C68H130N2O23P2	C68H126N2O23P2	-4
lipidAds[c]	Lipid A Disaccharide	C68H129N2O20P	C68H127N2O20P	-2		C04932
lipidX[c]	2,3-Bis(3-hydroxytetradecanoyl)-beta-D-glucosaminyl 1-phosphate	C34H66NO12P	C34H64NO12P	-2		C04824
lipopb[c]	lipoate (protein bound)	C8H12OS2	C8H13OS2	1
lys-L[e]	L-Lysine	C6H14N2O2	C6H15N2O2	1		C00047
lys-L[c]	L-Lysine	C6H14N2O2	C6H15N2O2	1		C00047
malACP[c]	Malonyl-[acyl-carrier protein]	C3H3O3R	C14H22N2O10PRS	-2		C01209
malcoa[c]	Malonyl-CoA	C24H38N7O19P3S	C24H33N7O19P3S	-5		C00083
malcoame[c]	malonyl-CoA methyl ester	C25H40N7O19P3S	C25H36N7O19P3S	-4
mal-L[c]	L-Malate	C4H6O5	C4H4O5	-2		C00149
man1p[c]	D-Mannose 1-phosphate	C6H13O9P	C6H11O9P	-2		C00636
man6p[c]	D-Mannose 6-phosphate	C6H13O9P	C6H11O9P	-2		C00275
meoh[e]	Methanol	CH4O1	CH4O1	0		C00132
meoh[c]	Methanol	CH4O1	CH4O1	0		C00132
methf[c]	5,10-Methenyltetrahydrofolate	C20H22N7O6	C20H20N7O6	-1		C00445
met-L[e]	L-Methionine	C5H11NO2S	C5H11NO2S	0		C00073
met-L[c]	L-Methionine	C5H11NO2S	C5H11NO2S	0		C00073
metsox-R-L[c]	L-methionine-R-sulfoxide	C5H11NO3S	C5H11NO3S	0		C15998
mlthf[e]	5,10-Methylenetetrahydrofolate	C20H23N7O6	C20H21N7O6	-2		C00143
mlthf[c]	5,10-Methylenetetrahydrofolate	C20H23N7O6	C20H21N7O6	-2		C00143
murein3p3p[c]	two linked disacharide tripeptide murein units (uncrosslinked, middle of chain)	C68H108N12O38	C68H104N12O38	-4
murein4p3p[c]	two linked disacharide tetrapeptide and tripeptide murein units (uncrosslinked, middle of chain)	C71H113N13O39	C71H109N13O39	-4
murein4p4p[c]	two linked disacharide tetrapeptide murein units (uncrosslinked, middle of chain)	C74H118N14O40	C74H114N14O40	-4
murein4px4p[c]	two disacharide linked murein units, tetrapeptide corsslinked tetrapeptide (A2pm->D-ala) (middle of chain)	C74H116N14O39	C74H112N14O39	-4
murein4px4px4p[c]	three disacharide linked murein units (tetrapeptide crosslinked tetrapeptide (A2pm->D-ala) & tetrapeptide corsslinked tetrapeptide (A2pm->D-ala)) (middle of chain)	C111H173N21O58	C111H167N21O58	-6
murein5p3p[c]	two linked disacharide pentapeptide and tripeptide murein units (uncrosslinked, middle of chain)	C74H118N14O40	C74H114N14O40	-4
murein5p4p[c]	two linked disacharide pentapeptide and tetrapeptide murein units (uncrosslinked, middle of chain)	C77H123N15O41	C77H119N15O41	-4
murein5p5p[c]	two linked disacharide pentapeptide murein units (uncrosslinked, middle of chain)	C80H128N16O42	C80H124N16O42	-4
murein5p5p5p[c]	three linked disacharide pentapeptide murein units (uncrosslinked, middle of chain)	C120H192N24O63	C120H186N24O63	-6
murein5px3p[c]	two disacharide linked murein units, pentapeptide corsslinked tripeptide (A2pm->A2pm) (middle of chain)	C74H116N14O39	C74H112N14O39	-4
murein5px4p[c]	two disacharide linked murein units, pentapeptide crosslinked tetrapeptide (A2pm->D-ala) (middle of chain)	C77H121N15O40	C77H117N15O40	-4
murein5px4px4p[c]	three disacharide linked murein units (pentapeptide crosslinked tetrapeptide (A2pm->D-ala) tetrapeptide corsslinked tetrapeptide (A2pm->D-ala)) (middle of chain)	C114H178N22O59	C114H172N22O59	-6
myrsACP[c]	Myristoyl-ACP (n-C14:0ACP)	C25H48N2O8PRS	C25H47N2O8PRS	-1		C05761
nad[c]	Nicotinamide adenine dinucleotide	C21H28N7O14P2	C21H26N7O14P2	-1		C00003
nadh[e]	Nicotinamide adenine dinucleotide - reduced	C21H29N7O14P2	C21H27N7O14P2	-2		C00004
nadh[c]	Nicotinamide adenine dinucleotide - reduced	C21H29N7O14P2	C21H27N7O14P2	-2		C00004
nadp[e]	Nicotinamide adenine dinucleotide phosphate	C21H28N7O17P3	C21H25N7O17P3	-3		C00006
nadp[c]	Nicotinamide adenine dinucleotide phosphate	C21H28N7O17P3	C21H25N7O17P3	-3		C00006
nadph[c]	Nicotinamide adenine dinucleotide phosphate - reduced	C21H30N7O17P3	C21H26N7O17P3	-4		C00005
Ncbmpts[c]	N-Carbamoylputrescine	C5H13N3O	C5H13N3O	0		C00436
nh4[e]	Ammonium	H3N	H4N	1		C01342
nh4[c]	Ammonium	H3N	H4N	1		C01342
nicrnt[c]	Nicotinate D-ribonucleotide	C11H15NO9P	C11H12NO9P	-2		C01185
nmn[c]	Nicotinamide D-ribonucleotide	C11H15N2O8P	C11H14N2O8P	-1		C00455
o2[e]	O2	O2	O2	0		C00007
o2[c]	O2	O2	O2	0		C00007
o2s[c]	Superoxide anion	O2	O2	-1		C00704
oaa[c]	Oxaloacetate	C4H4O5	C4H2O5	-2		C00036
ocACP[c]	Octanoyl-ACP (n-C8:0ACP)	C19H36N2O8PRS	C19H35N2O8PRS	-1		C05752
ocdcaACP[c]	Octadecanoyl-ACP (n-C18:0ACP)	C29H56N2O8PRS	C29H55N2O8PRS	-1		C04088
octapb[e]	octanoate (protein bound)	C8H14O	C8H15O	1
octapb[c]	octanoate (protein bound)	C8H14O	C8H15O	1
octdp[c]	all-trans-Octaprenyl diphosphate	C40H68O7P2	C40H65O7P2	-3		C04146
octeACP[c]	cis-octadec-11-enoyl-[acyl-carrier protein] (n-C18:1)	C29H54N2O8PRS	C29H53N2O8PRS	-1
ogmeACP[c]	3-Oxo-glutaryl-[acyl-carrier protein] methyl ester	C6H7O4R	C17H27N2O11PRS	-1
ohpb[c]	2-Oxo-3-hydroxy-4-phosphobutanoate	C4H7O8P	C4H4O8P	-3		C06054
opmeACP[c]	3-Oxo-pimeloyl-[acyl-carrier protein] methyl ester	C8H11O4R	C19H31N2O11PRS	-1
orot[c]	Orotate	C5H4N2O4	C5H3N2O4	-1		C00295
orot5p[c]	Orotidine 5-phosphate	C10H13N2O11P	C10H10N2O11P	-3		C01103
pa120[c]	1,2-didodecanoyl-sn-glycerol 3-phosphate	C27H53O8P1	C27H51O8P1	-2		C00416
pa140[c]	1,2-ditetradecanoyl-sn-glycerol 3-phosphate	C31H61O8P1	C31H59O8P1	-2		C00416
pa141[c]	1,2-ditetradec-7-enoyl-sn-glycerol 3-phosphate	C31H57O8P1	C31H55O8P1	-2		C00416
pa160[c]	1,2-dihexadecanoyl-sn-glycerol 3-phosphate	C35H69O8P1	C35H67O8P1	-2		C00416
pa161[c]	1,2-dihexadec-9-enoyl-sn-glycerol 3-phosphate	C35H67O8P1	C35H63O8P1	-2		C00416
pa180[c]	1,2-dioctadecanoyl-sn-glycerol 3-phosphate	C39H77O8P1	C39H75O8P1	-2		C00416
pa181[c]	1,2-dioctadec-11-enoyl-sn-glycerol 3-phosphate	C39H73O8P1	C39H71O8P1	-2		C00416
palmACP[c]	Palmitoyl-ACP (n-C16:0ACP)	C27H52N2O8PRS	C27H51N2O8PRS	-1		C05764
pan4p[c]	Pantetheine 4-phosphate	C11H23N2O7PS	C11H21N2O7PS	-2		C01134
pap[e]	Adenosine 3,5-bisphosphate	C10H15N5O10P2	C10H11N5O10P2	-4		C00054
pap[c]	Adenosine 3,5-bisphosphate	C10H15N5O10P2	C10H11N5O10P2	-4		C00054
pdx5p[e]	Pyridoxine 5-phosphate	C8H12NO6P	C8H10NO6P	-2		C00627
pdx5p[c]	Pyridoxine 5-phosphate	C8H12NO6P	C8H10NO6P	-2		C00627
pe120[c]	phosphatidylethanolamine (didodecanoyl, n-C12:0)	C29H58N1O8P1	C29H58N1O8P1	0		C00350
pe140[c]	phosphatidylethanolamine (ditetradecanoyl, n-C14:0)	C33H66N1O8P1	C33H66N1O8P1	0		C00350
pe141[c]	phosphatidylethanolamine (ditetradec-7-enoyl, n-C14:1)	C33H62N1O8P1	C33H62N1O8P1	0		C00350
pe160[c]	phosphatidylethanolamine (dihexadecanoyl, n-C16:0)	C37H74N1O8P1	C37H74N1O8P1	0		C00350
pe161[c]	phosphatidylethanolamine (dihexadec-9enoyl, n-C16:1)	C37H70N1O8P1	C37H70N1O8P1	0		C00350
pe180[c]	phosphatidylethanolamine (dioctadecanoyl, n-C18:0)	C41H82N1O8P1	C41H82N1O8P1	0		C00350
pe181[c]	phosphatidylethanolamine (dioctadec-11-enoyl, n-C18:1)	C41H78N1O8P1	C41H78N1O8P1	0		C00350
pep[e]	Phosphoenolpyruvate	C3H5O6P	C3H2O6P	-3		C00074
pep[c]	Phosphoenolpyruvate	C3H5O6P	C3H2O6P	-3		C00074
pg120[c]	Phosphatidylglycerol (didodecanoyl, n-C12:0)	C30H59O10P1	C30H58O10P1	-1		C00344
pg140[c]	Phosphatidylglycerol (ditetradecanoyl, n-C14:0)	C34H67O10P1	C34H66O10P1	-1		C00344
pg141[c]	Phosphatidylglycerol (ditetradec-7-enoyl, n-C14:1)	C34H63O10P1	C34H62O10P1	-1		C00344
pg160[c]	Phosphatidylglycerol (dihexadecanoyl, n-C16:0)	C38H75O10P1	C38H74O10P1	-1		C00344
pg161[c]	Phosphatidylglycerol (dihexadec-9-enoyl, n-C16:1)	C38H71O10P1	C38H70O10P1	-1		C00344
pg180[c]	Phosphatidylglycerol (dioctadecanoyl, n-C18:0)	C42H83O10P1	C42H82O10P1	-1		C00344
pg181[c]	Phosphatidylglycerol (dioctadec-11-enoyl, n-C18:1)	C42H79O10P1	C42H78O10P1	-1		C00344
pgp120[c]	Phosphatidylglycerophosphate (didodecanoyl, n-C12:0)	C30H60O13P2	C30H57O13P2	-3		C03892
pgp140[c]	Phosphatidylglycerophosphate (ditetradecanoyl, n-C14:0)	C34H68O13P2	C34H65O13P2	-3		C03892
pgp141[c]	Phosphatidylglycerophosphate (ditetradec-7-enoyl, n-C14:1)	C34H64O13P2	C34H61O13P2	-3		C03892
pgp160[c]	Phosphatidylglycerophosphate (dihexadecanoyl, n-C16:0)	C38H76O13P2	C38H73O13P2	-3		C03892
pgp161[c]	Phosphatidylglycerophosphate (dihexadec-9-enoyl, n-C16:1)	C38H72O13P2	C38H69O13P2	-3		C03892
pgp180[c]	Phosphatidylglycerophosphate (dioctadecanoyl, n-C18:0)	C42H84O13P2	C42H81O13P2	-3		C03892
pgp181[c]	Phosphatidylglycerophosphate (dioctadec-11-enoyl, n-C18:1)	C42H80O13P2	C42H77O13P2	-3		C03892
phe-L[e]	L-Phenylalanine	C9H11NO2	C9H11NO2	0		C00079
phe-L[c]	L-Phenylalanine	C9H11NO2	C9H11NO2	0		C00079
pheme[e]	Protoheme	C34H32FeN4O4	C34H30FeN4O4	-2		C00032
pheme[c]	Protoheme	C34H32FeN4O4	C34H30FeN4O4	-2		C00032
phom[c]	O-Phospho-L-homoserine	C4H10NO6P	C4H8NO6P	-2		C01102
phthr[c]	O-Phospho-4-hydroxy-L-threonine	C4H10NO7P	C4H8NO7P	-2		C06055
pi[e]	Phosphate	H3O4P	HO4P	-2		C00009
pi[c]	Phosphate	H3O4P	HO4P	-2		C00009
pimACP[c]	Pimeloyl-[acyl-carrier protein]	C7H10O3R	C18H31N2O10PRS	-1
pmeACP[c]	Pimeloyl-[acyl-carrier protein] methyl ester	C8H13O3R	C19H33N2O10PRS	-1
pnto-R[e]	(R)-Pantothenate	C9H17NO5	C9H16NO5	-1		C00864
pnto-R[c]	(R)-Pantothenate	C9H17NO5	C9H16NO5	-1		C00864
ppbng[c]	Porphobilinogen	C10H14N2O4	C10H13N2O4	-1		C00931
ppgpp[c]	Guanosine 3,5-bis(diphosphate)	C10H17N5O17P4	C10H11N5O17P4	-6		C01228
ppi[c]	Diphosphate	H4O7P2	HO7P2	-3		C00013
ppp9[c]	Protoporphyrin	C34H34N4O4	C34H32N4O4	-2		C02191
pppg9[c]	Protoporphyrinogen IX	C34H40N4O4	C34H38N4O4	-2		C01079
pppi[e]	Inorganic triphosphate	H5O10P3	HO10P3	-4		C00536
pppi[c]	Inorganic triphosphate	H5O10P3	HO10P3	-4		C00536
pram[c]	5-Phospho-beta-D-ribosylamine	C5H12NO7P	C5H11NO7P	-1		C03090
preq0[c]	7-cyano-7-carbaguanine	C7H5N5O	C7H5N5O	0		C15996
preq1[c]	7-aminomethyl-7-deazaguanine	C7H9N5O	C7H10N5O	1		C01449
pro-L[c]	L-Proline	C5H9NO2	C5H9NO2	0		C00148
prpp[c]	5-Phospho-alpha-D-ribose 1-diphosphate	C5H13O14P3	C5H8O14P3	-5		C00119
ps120[c]	phosphatidylserine (didodecanoyl, n-C12:0)	C30H58N1O10P1	C30H57N1O10P1	-1		C02737
ps140[c]	phosphatidylserine (ditetradecanoyl, n-C14:0)	C34H66N1O10P1	C34H65N1O10P1	-1		C02737
ps141[c]	phosphatidylserine (ditetradec-7-enoyl, n-C14:1)	C34H62N1O10P1	C34H61N1O10P1	-1		C02737
ps160[c]	phosphatidylserine (dihexadecanoyl, n-C16:0)	C38H74N1O10P1	C38H73N1O10P1	-1		C02737
ps161[c]	phosphatidylserine (dihexadec-9-enoyl, n-C16:1)	C38H70N1O10P1	C38H69N1O10P1	-1		C02737
ps180[c]	phosphatidylserine (dioctadecanoyl, n-C18:0)	C42H82N1O10P1	C42H81N1O10P1	-1		C02737
ps181[c]	phosphatidylserine (dioctadec-11-enoyl, n-C18:1)	C42H78N1O10P1	C42H77N1O10P1	-1		C02737
pser-L[e]	O-Phospho-L-serine	C3H8NO6P	C3H6NO6P	-2		C01005
pser-L[c]	O-Phospho-L-serine	C3H8NO6P	C3H6NO6P	-2		C01005
ptrc[c]	Putrescine	C4H12N2	C4H14N2	2		C00134
pydx5p[e]	Pyridoxal 5-phosphate	C8H10NO6P	C8H8NO6P	-2		C00018
pydx5p[c]	Pyridoxal 5-phosphate	C8H10NO6P	C8H8NO6P	-2		C00018
pyr[c]	Pyruvate	C3H4O3	C3H3O3	-1		C00022
q8[c]	Ubiquinone-8	C49H74O4	C49H74O4	0		C00399
q8h2[e]	Ubiquinol-8	C49H76O4	C49H76O4	0		C00390
q8h2[c]	Ubiquinol-8	C49H76O4	C49H76O4	0		C00390
quln[c]	Quinolinate	C7H5NO4	C7H3NO4	-2		C03722
r5p[e]	alpha-D-Ribose 5-phosphate	C5H11O8P	C5H9O8P	-2		C00117
r5p[c]	alpha-D-Ribose 5-phosphate	C5H11O8P	C5H9O8P	-2		C00117
rbflvrd[c]	Reduced riboflavin	C17H22N4O6	C17H22N4O6	0		C01007
rhcys[e]	S-Ribosyl-L-homocysteine	C9H17NO6S	C9H17NO6S	0		C03539
rhcys[c]	S-Ribosyl-L-homocysteine	C9H17NO6S	C9H17NO6S	0		C03539
ribflv[e]	Riboflavin	C17H20N4O6	C17H20N4O6	0		C00255
ribflv[c]	Riboflavin	C17H20N4O6	C17H20N4O6	0		C00255
ru5p-D[c]	D-Ribulose 5-phosphate	C5H11O8P	C5H9O8P	-2		C00199
s17bp[c]	Sedoheptulose 1,7-bisphosphate	C7H16O13P2	C7H12O13P2	-4		C00447
s7p[c]	Sedoheptulose 7-phosphate	C7H15O10P	C7H13O10P	-2		C05382
ser-L[e]	L-Serine	C3H7NO3	C3H7NO3	0		C00065
ser-L[c]	L-Serine	C3H7NO3	C3H7NO3	0		C00065
skm[c]	Shikimate	C7H10O5	C7H9O5	-1		C00493
skm5p[c]	Shikimate 5-phosphate	C7H11O8P	C7H8O8P	-3		C03175
sl26da[c]	N-Succinyl-LL-2,6-diaminoheptanedioate	C11H18N2O7	C11H16N2O7	-2		C04421
sl2a6o[c]	N-Succinyl-2-L-amino-6-oxoheptanedioate	C11H15NO8	C11H12NO8	-3		C04462
spmd[c]	Spermidine	C7H19N3	C7H22N3	3		C00315
succ[c]	Succinate	C4H6O4	C4H4O4	-2		C00042
succoa[c]	Succinyl-CoA	C25H40N7O19P3S	C25H35N7O19P3S	-5		C00091
sufbcd[c]	SufBCD scaffold complex	H8O2S6R	H8O2S6R	0
sufbcd-2fe2s[c]	SufBCD with bound [2Fe-2S] cluster	H6O2S8Fe2R	H4O2S8Fe2R	-2
sufbcd-2fe2s2[c]	SufBCD with two bound [2Fe-2S] clusters	H4O2S10Fe4R	O2S10Fe4R	-4
sufbcd-4fe4s[c]	SufBCD with bound [4Fe-4S] cluster	H6O2S10Fe4R	H4O2S10Fe4R	-2
sufse[c]	SufSE sulfur acceptor complex	HSR	HSR	0
sufsesh[c]	SufSE with bound sulfur	HS2R	HS2R	0
t3c11vaceACP[c]	trans-3-cis-11-vacceoyl-[acyl-carrier protein]	C29H52N2O8PRS	C29H51N2O8PRS	-1
t3c5ddeceACP[c]	trans-3-cis-5-dodecenoyl-[acyl-carrier protein]	C23H40N2O8PRS	C23H39N2O8PRS	-1
t3c7mrseACP[c]	trans-3-cis-7-myristoleoyl-[acyl-carrier protein]	C25H44N2O8PRS	C25H43N2O8PRS	-1
t3c9palmeACP[c]	trans-3-cis-9-palmitoleoyl-[acyl-carrier protein]	C27H48N2O8PRS	C27H47N2O8PRS	-1
tddec2eACP[c]	trans-Dodec-2-enoyl-[acyl-carrier protein]	C23H42N2O8PRS	C23H41N2O8PRS	-1		C05758
tdeACP[c]	cis-tetradec-7-enoyl-[acyl-carrier protein] (n-C14:1)	C25H46N2O8PRS	C25H45N2O8PRS	-1
tdec2eACP[c]	trans-Dec-2-enoyl-[acyl-carrier protein]	C21H38N2O8PRS	C21H37N2O8PRS	-1		C05754
thdp[c]	2,3,4,5-Tetrahydrodipicolinate	C7H9NO4	C7H7NO4	-2		C03972
thex2eACP[c]	trans-Hex-2-enoyl-[acyl-carrier protein]	C17H30N2O8PRS	C17H29N2O8PRS	-1		C05748
thf[c]	5,6,7,8-Tetrahydrofolate	C19H23N7O6	C19H21N7O6	-2		C00101
thmmp[e]	Thiamin monophosphate	C12H17N4O4PS	C12H16N4O4PS	-1		C01081
thmmp[c]	Thiamin monophosphate	C12H17N4O4PS	C12H16N4O4PS	-1		C01081
thmpp[e]	Thiamine diphosphate	C12H19N4O7P2S	C12H16N4O7P2S	-3		C00068
thmpp[c]	Thiamine diphosphate	C12H19N4O7P2S	C12H16N4O7P2S	-3		C00068
thr-L[e]	L-Threonine	C4H9NO3	C4H9NO3	0		C00188
thr-L[c]	L-Threonine	C4H9NO3	C4H9NO3	0		C00188
thymd[c]	Thymidine	C10H14N2O5	C10H14N2O5	0		C00214
tmrs2eACP[c]	trans-Tetradec-2-enoyl-[acyl-carrier protein]	C25H46N2O8PRS	C25H45N2O8PRS	-1		C05760
toct2eACP[c]	trans-Oct-2-enoyl-[acyl-carrier protein]	C19H34N2O8PRS	C19H33N2O8PRS	-1		C05751
toctd2eACP[c]	trans-octadec-2-enoyl-[acyl-carrier protein]	C29H54N2O8PRS	C29H53N2O8PRS	-1		C16221
tpalm2eACP[c]	trans-Hexadec-2-enoyl-[acyl-carrier protein]	C27H50N2O8PRS	C27H49N2O8PRS	-1		C05763
trdox[c]	Oxidized thioredoxin	X	X	0		C00343
trdrd[c]	Reduced thioredoxin	XH2	XH2	0		C00342
trnaglu[e]	tRNA (Glu)	R	R	0		C01641
trnaglu[c]	tRNA (Glu)	R	R	0		C01641
trp-L[e]	L-Tryptophan	C11H12N2O2	C11H12N2O2	0		C00078
trp-L[c]	L-Tryptophan	C11H12N2O2	C11H12N2O2	0		C00078
tyr-L[e]	L-Tyrosine	C9H11NO3	C9H11NO3	0		C00082
tyr-L[c]	L-Tyrosine	C9H11NO3	C9H11NO3	0		C00082
u23ga[c]	UDP-2,3-bis(3-hydroxytetradecanoyl)glucosamine	C43H77N3O20P2	C43H75N3O20P2	-2		C04652
u3aga[c]	UDP-3-O-(3-hydroxytetradecanoyl)-N-acetylglucosamine	C31H53N3O19P2	C31H51N3O19P2	-2		C04738
u3hga[c]	UDP-3-O-(3-hydroxytetradecanoyl)-D-glucosamine	C29H51N3O18P2	C29H50N3O18P2	-1		C06022
uaagmda[c]	Undecaprenyl-diphospho-N-acetylmuramoyl-(N-acetylglucosamine)-L-ala-D-glu-meso-2,6-diaminopimeloyl-D-ala-D-ala	C95H156N8O28P2	C95H152N8O28P2	-4		C05898
uaccg[c]	UDP-N-acetyl-3-O-(1-carboxyvinyl)-D-glucosamine	C20H29N3O19P2	C20H26N3O19P2	-3		C04631
uacgam[c]	UDP-N-acetyl-D-glucosamine	C17H27N3O17P2	C17H25N3O17P2	-2		C00043
uagmda[c]	Undecaprenyl-diphospho-N-acetylmuramoyl-L-alanyl-D-glutamyl-meso-2,6-diaminopimeloyl-D-alanyl-D-alanine	C87H143N7O23P2	C87H139N7O23P2	-4		C05897
uama[c]	UDP-N-acetylmuramoyl-L-alanine	C23H36N4O20P2	C23H33N4O20P2	-3		C01212
uamag[c]	UDP-N-acetylmuramoyl-L-alanyl-D-glutamate	C28H43N5O23P2	C28H39N5O23P2	-4		C00692
uamr[c]	UDP-N-acetylmuramate	C20H31N3O19P2	C20H28N3O19P2	-3		C01050
udcpdp[c]	Undecaprenyl diphosphate	C55H92O7P2	C55H89O7P2	-3		C04574
udcpp[c]	Undecaprenyl phosphate	C55H91O4P	C55H89O4P	-2		C17556
udp[c]	UDP	C9H14N2O12P2	C9H11N2O12P2	-3		C00015
udpg[c]	UDPglucose	C15H24N2O17P2	C15H22N2O17P2	-2		C00029
udpglcur[c]	UDP-D-glucuronate	C15H22N2O18P2	C15H19N2O18P2	-3		C00167
udpLa4fn[c]	uridine 5-diphospho-{beta}-4-deoxy-4-formamido-L-arabinose	C15H23N3O16P2	C15H21N3O16P2	-2		C16154
udpLa4n[c]	uridine 5-diphospho-{beta}-4-deoxy-4-amino-L-arabinose	C14H23N3O15P2	C14H22N3O15P2	-1		C16153
udpLa4o[c]	UDP-4-keto-pyranose	C14H20N2O16P2	C14H18N2O16P2	-2		C16155
ugmd[c]	UDP-N-acetylmuramoyl-L-alanyl-D-gamma-glutamyl-meso-2,6-diaminopimelate	C35H55N7O26P2	C35H51N7O26P2	-4		C04877
ugmda[c]	UDP-N-acetylmuramoyl-L-alanyl-D-glutamyl-meso-2,6-diaminopimeloyl-D-alanyl-D-alanine	C41H65N9O28P2	C41H61N9O28P2	-4		C04882
uLa4fn[c]	undecaprenyl phosphate-4-amino-4-formyl-L-arabinose	C61H100N1O8P1	C61H99N1O8P1	-1
uLa4n[c]	undecaprenyl phosphate-4-amino-4-deoxy-L-arabinose	C60H100N1O7P1	C60H100N1O7P1	0
ump[c]	UMP	C9H13N2O9P	C9H11N2O9P	-2		C00105
uppg3[c]	Uroporphyrinogen III	C40H44N4O16	C40H36N4O16	-8		C01051
utp[c]	UTP	C9H15N2O15P3	C9H11N2O15P3	-4		C00075
val-L[e]	L-Valine	C5H11NO2	C5H11NO2	0		C00183
val-L[c]	L-Valine	C5H11NO2	C5H11NO2	0		C00183
xmp[c]	Xanthosine 5-phosphate	C10H13N4O9P	C10H11N4O9P	-2		C00655
xtp[c]	XTP	C10H15N4O15P3	C10H11N4O15P3	-4		C00700
xu5p-D[c]	D-Xylulose 5-phosphate	C5H11O8P	C5H9O8P	-2		C00231
