# Supplementary material for: Cooperative Metabolism in a Three-Partner Insect-Bacterial Symbiosis Revealed by Metabolic Modeling
Source: J Bacteriol. 2017 Jul 11;199(15):e00872-16. doi: 10.1128/JB.00872-16 (PMC5512215; doi:10.1128/JB.00872-16)
Supplement: Supplemental material [file JB.00872-16_zjb999094413s4.xls]

## Sheet: Table S3a
Table S3. Stand-alone Bemsia metabolic model a) reaction list
Abbreviation	Description	Reaction	GPR	Genes	Proteins	Subsystem	Reversible	Lower bound	Upper bound	Objective	Confidence Score	EC Number	Notes	References
ALATA_L	L-alanine transaminase	glu-L[c] + pyr[c] <=> akg[c] + ala-L[c]	(Bta15725 or Bta15771)	Bta15725 Bta15771		Alanine BiosynthesisI	1	-1000	1000	0	2	2.6.1.2
ASPTA	aspartate transaminase	glu-L[c] + oaa[c] <=> akg[c] + asp-L[c]	(Bta12720 or Bta00564 or Bta04470 or Bta04471)	Bta12720 Bta00564 Bta04470 Bta04471	AspC	Glutamate Degradation	1	-1000	1000	0	2	2.6.1.1
ASNS1	asparagine synthase (glutamine-hydrolysing)	asp-L[c] + atp[c] + gln-L[c] + h2o[c] => amp[c] + asn-L[c] + glu-L[c] + h[c] + ppi[c]	(Bta12274 or Bta01673)	Bta12274 Bta01673	AsnB	Aspartate Metabolism	0	0	1000	0	2	6.3.5.4
ASNN	L-asparaginase	asn-L[c] + h2o[c] => asp-L[c] + nh4[c]	Bta03313	Bta03313	AnsA	Asparagine Degradation	0	0	1000	0	2	3.5.1.1
DHDPRy	dihydrodipicolinate reductase (NADPH)	23dhdp[c] + h[c] + nadph[c] => nadp[c] + thdp[c]	Bta20020	Bta20020	DapB	Lysine Biosynthesis	0	0	1000	0	2	1.17.1.8
DAPE	diaminopimelate epimerase	26dap-LL[c] <=> 26dap-M[c]	Bta06657	Bta06657	DapF	Lysine Biosynthesis	1	-1000	1000	0	2	5.1.1.7
DAPDC	diaminopimelate decarboxylase	26dap-M[c] + h[c] => co2[c] + lys-L[c]	(Bta03593 or Bta03589)	Bta03593 Bta03589	LysA	Lysine Biosynthesis	0	0	1000	0	2	4.1.1.20
URCB	urea carboxylase/Urea amidolyase	atp[c] + urea[c] + hco3[c] <=> adp[c] + pi[c] + allphn[c] + 2 h[c]	Bta04508	Bta04508	DUR1,2	Urea degradation	1	-1000	1000	0	2	6.3.4.6
ALPH	allophanate hydrolase/Urea amidolyase	allphn[c] + h2o[c] + 3 h[c] => 2 co2[c] + 2 nh4[c]	Bta04508	Bta04508	AH/AHS1,2	Urea degradation	0	0	1000	0	2	3.5.1.54
GLUDy	glutamate dehydrogenase (NADP)	akg[c] + h[c] + nadph[c] + nh4[c] <=> glu-L[c] + h2o[c] + nadp[c]	Bta09506	Bta09506	GdhA	Glutamate Biosynthesis	1	-1000	1000	0	2	1.4.1.4
GLUSy	glutamate synthase (NADPH)	akg[c] + gln-L[c] + h[c] + nadph[c] => 2 glu-L[c] + nadp[c]	Bta05423	Bta05423	GltB/GOGAT	Glutamate Biosynthesis	0	0	1000	0	2	1.4.1.13
GLNS	glutamine synthetase	atp[c] + glu-L[c] + nh4[c] => adp[c] + gln-L[c] + h[c] + pi[c]	Bta13734	Bta13734	GlnA/GLNS /GS	Glutamine Biosynthesis	0	0	1000	0	2	6.3.1.2
CBPS	carbamoyl-phosphate synthase (glutamine-hydrolysing)	2 atp[c] + gln-L[c] + h2o[c] + hco3[c] => 2 adp[c] + cbp[c] + glu-L[c] + 2 h[c] + pi[c]	Bta12325	Bta12325	CAD	Arginine Biosynthesis	0	0	1000	0	2	6.3.5.5
AMCY	aminoacylase-1	acorn[c] + h2o[c] => ac[c] + orn[c]	Bta09105	Bta09105	ACY1	Arginine Biosynthesis	0	0	1000	0	2	3.5.1.14
PROD2	Proline dehydrogenase	fad[c] + pro-L[c] => 1pyr5c[c] + fadh2[c] + h[c]	Bta03295	Bta03295	PRODH	Proline Degradation	0	0	1000	0	2	1.5.5.2
P5CR	pyrroline-5-carboxylate reductase	1pyr5c[c] + 2 h[c] + nadph[c] <=> nadp[c] + pro-L[c]	(Bta06347 or Bta10005 or Bta06764)	Bta06347 Bta10005 Bta06764	P5CR	Proline Biosynthesis	0	-1000	1000	0	2	1.5.1.2
P5CDr	1-pyrroline-5-carboxylate dehydrogenase	glu-L[c] + h[c] + nadh[c] <=> 1pyr5c[c] + 2 h2o[c] + nad[c]	Bta11812	Bta11812	ALDH4A1/PCD	Glutamate Metabolism	1	-1000	1000	0	2	1.2.1.88
GSC	Glutamate semialdehyde conversion	1pyr5c[c] + h[c] + h2o[c] <=> glu5sa[c]			spontaneous	Proline Biosynthesis	1	-1000	1000	0	2
ORNTAr	ornithine transaminase	glu-L[c] + glu5sa[c] <=> akg[c] + orn[c]	(Bta13069 or Bta04668)	Bta13069 Bta04668	OAT	Proline Biosynthesis	0	0	1000	0	2	2.6.1.13
ARGSS	argininosuccinate synthase	asp-L[c] + atp[c] + citr-L[c] => amp[c] + argsuc[c] + h[c] + ppi[c]	Bta00062	Bta00062	ArgG	Arginine Biosynthesis	0	0	1000	0	2	6.3.4.5
ARGSL	argininosuccinate lyase	argsuc[c] => arg-L[c] + fum[c]	Bta00063	Bta00063	ArgH	Arginine Biosynthesis	0	0	1000	0	2	4.3.2.1
METAT	methionine adenosyltransferase	atp[c] + h2o[c] + met-L[c] => amet[c] + pi[c] + ppi[c]	Bta07523	Bta07523	MetK	S-Adenosyl-L-Methionine Cycle	0	0	1000	0	2	2.5.1.6
DMT	DNA (cytosine-5-)-methyltransferase	amet[c] + dnac[c] <=> ahcys[c] + h[c] + dna5mtc[c]	Bta10144	Bta10144	DCM/DNMT1	Methionine Metabolism	0	0	1000	0	2	2.1.1.37
AHCi	adenosylhomocysteinase	ahcys[c] + h2o[c] => hcys-L[c] + adn[c]	(Bta09759 or Bta09902)	Bta09759 Bta09902	SAHH/AhcY	Methionine Metabolism	0	0	1000	0	2	3.3.1.1
BPNT	3',5'-bisphosphate nucleotidase	h2o[c] + pap[c] => amp[c] + pi[c]	Bta03037	Bta03037		Cysteine Metabolism	0	0	1000	0	2	3.1.3.7
CYSTS	Cystathionine beta synthase	hcys-L[c] + ser-L[c] => cyst-L[c] + h2o[c]	Bta12658	Bta12658		Cysteine Metabolism	0	0	1000	0	2	4.2.1.22
CYSTGL	cystathionine g-lyase	h2o[c] + cyst-L[c] => 2obut[c] + cys-L[c] + nh4[c]	(Bta10210 or Bta15089)	Bta10210 Bta15089	CGL/Cth	Cysteine Biosynthesis	0	0	1000	0	2	4.4.1.1
HCYSMT	homocysteine S-methyltransferase	amet[c] + hcys-L[c] => ahcys[c] + h[c] + met-L[c]	(Bta02998 or Bta00136)	Bta02998 Bta00136	MmuM	Methionine Biosynthesis	0	0	1000	0	2	2.1.1.10
HISTP	histidinol-phosphatase	h2o[c] + hisp[c] => histd[c] + pi[c]	Bta02108	Bta02108	PNPK/HisB	Histidine Biosynthesis	0	0	1000	0	2	3.1.3.15
HISTD	histidinol dehydrogenase	h2o[c] + histd[c] + 2 nad[c] => 3 h[c] + his-L[c] + 2 nadh[c]			HisD	Histidine Biosynthesis	0	0	1000	0	2	1.1.1.23
THRD_L	L-threonine deaminase	thr-L[c] => 2obut[c] + nh4[c]	(Bta13250 or Bta13117)	Bta13250 Bta13117	TD/SDS/THD1/IlvA	Threonine Degradation	0	0	1000	0	2	4.3.1.19
ILETA	isoleucine transaminase	3mop[c] + glu-L[c] => akg[c] + ile-L[c]	Bta10673	Bta10673	BCAT	Isoleucine Biosynthesis	0	0	1000	0	2	2.6.1.42
LEUTAi	leucine transaminase (irreversible)	4mop[c] + glu-L[c] => akg[c] + leu-L[c]	Bta10673	Bta10673	BCAT	Leucine Biosynthesis	0	0	1000	0	2	2.6.1.42
CHORM	chorismate mutase	chor[c] => pphn[c]	Bta15103	Bta15103	CM	Phenylalanine Biosynthesis	0	0	1000	0	2	5.4.99.5
PHETA1	phenylalanine transaminase	glu-L[c] + phpyr[c] <=> akg[c] + phe-L[c]	(Bta12720 or Bta00564 or Bta04470 or Bta04471 or Bta10673)	Bta12720 Bta00564 Bta04470 Bta04471 Bta10673	AspC BCAT	Phenylalanine Biosynthesis	1	-1000	1000	0	2	2.6.1.58
PHETHPTOX	L-Phenylalanine,tetrahydrobiopterin:oxygen oxidoreductase (4-hydroxylating)/phenylalanine hydroxylase	o2[c] + phe-L[c] + thbpt[c] => dhbpt[c] + h2o[c] + tyr-L[c]	Bta04165	Bta04165	PhhA	Phenylalanine degradation	0	0	1000	0	2	1.14.16.1
PGCD	phosphoglycerate dehydrogenase	3pg[c] + nad[c] => 3php[c] + h[c] + nadh[c]	Bta07129	Bta07129	SerA	Serine Biosynthesis	0	0	1000	0	2	1.1.1.95
PSERT	phosphoserine transaminase	3php[c] + glu-L[c] => akg[c] + pser-L[c]	Bta04363	Bta04363	SerC	Serine Biosynthesis	0	0	1000	0	2	2.6.1.52
PSP_L	phosphoserine phosphatase (L-serine)	h2o[c] + pser-L[c] => pi[c] + ser-L[c]	Bta05814	Bta05814	SerB	Serine Biosynthesis	0	0	1000	0	2	3.1.3.3
THRAL	threonine ammonia-lyase (serine)	pyr[c] + nh4[c] <=> ser-L[c]	(Bta13250 or Bta13117)	Bta13250 Bta13117	TD/SDS/THD1/IlvA	Serine Metabolism	0	0	1000	0	2	4.3.1.19
VALTA	valine transaminase	3mob[c] + glu-L[c] <=> akg[c] + val-L[c]	Bta10673	Bta10673	BCAT	Valine Biosynthesis	1	-1000	1000	0	2	2.6.1.42
GLUTRS	Glutamyl-tRNA synthetase	atp[c] + glu-L[c] + trnaglu[c] => amp[c] + glutrna[c] + ppi[c]	Bta08350	Bta08350		Heme Biosynthesis	0	0	1000	0		6.1.1.17
GTPCI	GTP cyclohydrolase I	gtp[c] + h2o[c] => ahdt[c] + for[c] + h[c]	Bta03546	Bta03546	FolE	Folate Biosynthesis	0	0	1000	0	2	3.5.4.16
AKP1	Alkaline phosphatase Dihydroneopterin	ahdt[c] + 3 h2o[c] <=> dhnpt[c] + 2 h[c] + 3 pi[c]	(Bta06445 or Bta14984 or Bta14395 or Bta07544 or Bta06445)	Bta06445 Bta14984 Bta14395 Bta07544 Bta06445			1	-1000	1000	0	2	3.1.3.1
PTHPS	6-pyruvoyltetrahydropterin synthase	ahdt[c] => pppi[c] + 6pthp[c]	Bta10349	Bta10349	PTPS	Folate Biosynthesis	0	0	1000	0	2	4.2.3.12
SPR	sepiapterin reductase	2 h[c] + 6pthp[c] + 2 nadph[c] => 2 nadp[c] + thbpt[c]	Bta02512	Bta02512	SPR/FabG	Folate Biosynthesis	0	0	1000	0	2	1.1.1.153
THBIO1	5,6,7,8-tetrahydrobiopterin:NAD+ oxidoreductase	thbpt[c] + nad[c] <=> dhbpt[c] + nadh[c] + h[c]	Bta15235	Bta15235	Qdpr	Folate Biosynthesis	0	0	1000	0	2	1.5.1.34
THBIO2	5,6,7,8-tetrahydrobiopterin:NADP+ oxidoreductase	thbpt[c] + nadp[c] <=> dhbpt[c] + nadph[c] + h[c]	Bta15235	Bta15235	Qdpr	Folate Biosynthesis	0	0	1000	0	2	1.5.1.34
DHFS	dihydrofolate synthase/Folylpolyglutamate synthase	atp[c] + dhpt[c] + glu-L[c] => adp[c] + dhf[c] + h[c] + pi[c]	Bta03489	Bta03489	FolC	Folate Biosynthesis	0	0	1000	0	2	6.3.2.17
FOLR2	Folate reductase	dhf[c] + nadp[c] <=> fol[c] + nadph[c] + h[c]	Bta14649	Bta14649	FolA	One carbon pool by folate	0	0	1000	0	2	1.5.1.3
DHFR	Dihydrofolate reductase (NADP+)	dhf[c] + nadph[c] + h[c] <=> thf[c] + nadp[c]	Bta14649	Bta14649	FolA	One carbon pool by folate	1	-1000	1000	0	2	1.5.1.3
THFOR2	5,6,7,8-Tetrahydrofolate:NADP+ oxidoreductase	fol[c] + 2 nadph[c] + 2 h[c] => thf[c] + 2 nadp[c]	Bta14649	Bta14649	FolA	One carbon pool by folate	0	0	1000	0	2	1.5.1.3
FTHFL	Formate--tetrahydrofolate ligase	atp[c] + for[c] + thf[c] => 10fthf[c] + adp[c] + pi[c]	Bta00118	Bta00118	Fhs	One carbon pool by folate	0	0	1000	0	2	6.3.4.3
FTHFO	10-formyltetrahydrofolate:NADP+ oxidoreductase	10fthf[c] + nadp[c] + h2o[c] => thf[c] + co2[c] + nadph[c] + h[c]	Bta06426	Bta06426	Fmt/ALDH	One carbon pool by folate	0	0	1000	0	2	1.5.1.6
GHMT2r	glycine hydroxymethyltransferase, reversible	ser-L[c] + thf[c] <=> gly[c] + h2o[c] + mlthf[c]	(Bta07487 or Bta00368)	Bta07487 Bta00368	GlyA	N10-Formyl-Tetrahydrofolate Biosynthesis	1	-1000	1000	0	2	2.1.2.1
GLYCL	Glycine Cleavage System	gly[c] + nad[c] + thf[c] <=> co2[c] + mlthf[c] + nadh[c] + nh4[c]	(Bta04574 and Bta08960 and Bta15632 and Bta11390) or (Bta04574 and Bta08960 and Bta03713 and Bta11390) or (Bta04574 and Bta08960 and Bta07488 and Bta11390)	Bta04574 Bta08960 Bta15632 Bta11390 Bta04574 Bta08960 Bta03713 Bta11390 Bta04574 Bta08960 Bta07488 Bta11390	GcvT	N10-Formyl-Tetrahydrofolate Biosynthesis	1	-1000	1000	0	2	2.1.2.10
MTHFD	methylenetetrahydrofolate dehydrogenase (NADP)	mlthf[c] + nadp[c] <=> methf[c] + nadph[c]	Bta11854	Bta11854		N10-Formyl-Tetrahydrofolate Biosynthesis	1	-1000	1000	0	2	1.5.1.5
MTHFC	methenyltetrahydrofolate cyclohydrolase	h2o[c] + methf[c] <=> 10fthf[c] + h[c]	Bta11854	Bta11854		N10-Formyl-Tetrahydrofolate Biosynthesis	1	-1000	1000	0	2	3.5.4.9
RBFK	riboflavin kinase	atp[c] + ribflv[c] => adp[c] + fmn[c] + h[c]	Bta00139	Bta00139	RibF/RFK	Flavin Biosynthesis	0	0	1000	0	2	2.7.1.26
FMNAT	FMN adenylyltransferase	atp[c] + fmn[c] + h[c] => fad[c] + ppi[c]	Bta06563	Bta06563	RibF/FLAD1	Flavin Biosynthesis	0	0	1000	0	2	2.7.7.2
FADRx2	FAD reductase	fad[c] + h[c] + nadph[c] <=> fadh2[c] + nadp[c]	Bta09044	Bta09044		Cofactor and Prosthetic Group Biosynthesis	1	-1000	1000	0	2	1.5.1.30
FADRx	FAD reductase	fad[c] + h[c] + nadh[c] => fadh2[c] + nad[c]	Bta09044	Bta09044		Cofactor and Prosthetic Group Biosynthesis	0	0	1000	0	2
FE3Ri	Fe(III) reduction	fadh2[c] + 2 fe3[c] => fad[c] + 2 fe2[c] + 2 h[c]	Bta09044	Bta09044		Cofactor and Prosthetic Group Biosynthesis	0	0	1000	0	2
FLVRx	flavin reductase (NAD)	h[c] + nadh[c] + ribflv[c] => nad[c] + rbflvrd[c]	Bta09044	Bta09044		Cofactor and Prosthetic Group Biosynthesis	0	0	1000	0	2	1.5.1.30
FLVR	flavin reductase	h[c] + nadph[c] + ribflv[c] => nadp[c] + rbflvrd[c]	Bta09044	Bta09044		Flavin Reduction	0	0	1000	0	2	1.5.1.30
FMNRx	FMN reductase	fmn[c] + h[c] + nadh[c] => fmnh2[c] + nad[c]	Bta09044	Bta09044		Cofactor and Prosthetic Group Biosynthesis	0	0	1000	0	2
FMNRx2	FMN reductase	fmn[c] + h[c] + nadph[c] => fmnh2[c] + nadp[c]	Bta09044	Bta09044		Flavin Reduction	0	0	1000	0	2
NARP	nicotinamide ribonucleotide phosphohydrolase	nmn[c] + h2o[c] => rnam[c] + pi[c]	(Bta07799 or Bta03995 or Bta03996 or Bta00305 or Bta05644 or Bta12748 or Bta04581 or Bta07078 or Bta13698)	Bta07799 Bta03995 Bta03996 Bta00305 Bta05644 Bta12748 Bta04581 Bta07078 Bta13698	SurE/UshA	Nicotinate and nicotinamide metabolism	0	0	1000	0	2	3.1.3.5
RNMK	nicotinamide riboside kinase	rnam[c] + atp[c] => nmn[c] + adp[c] + h[c]	Bta14674	Bta14674	NadR/NRK1	Nicotinate and nicotinamide metabolism	0	0	1000	0	2	2.7.1.22
NRPH	nicotinate D-ribonucleotide phosphohydrolase	nicrnt[c] + h2o[c] => nicrns[c] + pi[c]	(Bta07799 or Bta03995 or Bta03996 or Bta00305 or Bta05644 or Bta12748 or Bta04581 or Bta07078 or Bta13698)	Bta07799 Bta03995 Bta03996 Bta00305 Bta05644 Bta12748 Bta04581 Bta07078 Bta13698	SurE/UshA	Nicotinate and nicotinamide metabolism	0	0	1000	0	2	3.1.3.5
NRSPRT	Nicotinate D-ribonucleoside:orthophosphate ribosyltransferase	nicrns[c] + pi[c] <=> nac[c] + r5p[c] + h[c]	Bta14886	Bta14886	PNP	Nicotinate and nicotinamide metabolism	1	-1000	1000	0	2	2.4.2.1
RNMK1	nicotinamide riboside kinase	nicrns[c] + atp[c] => nicrnt[c] + adp[c] + h[c]	Bta14674	Bta14674	NadR/NRK1	Nicotinate and nicotinamide metabolism	0	0	1000	0	2	2.7.1.173
NAPT	nicotinamide phosphoribosyltransferase	nmn[c] + ppi[c] <=> ncam[c] + prpp[c] + h[c]	Bta14886	Bta14886	PNP	Nicotinate and nicotinamide metabolism	1	-1000	1000	0	2	2.4.2.1
NMNAT	Nicotinamide-nucleotide adenylyltransferase	atp[c] + nmn[c] + h[c] <=> ppi[c] + nad[c]	Bta01254	Bta01254	NadD/NMNAT	Nicotinate and nicotinamide metabolism	1	-1000	1000	0	2	2.7.7.18;2.7.7.1
NAAH	nicotinamide amidohydrolase	ncam[c] + h2o[c] => nac[c] + nh4[c]	(Bta03454 or Bta07667)	Bta03454 Bta07667	PncA	Nicotinate and nicotinamide metabolism	0	0	1000	0	2	3.5.1.19
NCTPPRT	Nicotinate phosphoribosyltransferase	atp[c] + h2o[c] + nac[c] + prpp[c] <=> adp[c] + nicrnt[c] + pi[c] + ppi[c]	Bta01636	Bta01636	PncB	Nicotinate and nicotinamide metabolism	1	-1000	1000	0	2	6.3.4.21
ANNA	ATP:nicotinamide-nucleotide adenylyltransferase	atp[c] + nicrnt[c] + h[c] <=> ppi[c] + dnad[c]	Bta01254	Bta01254	NadD/NMNAT	Nicotinate and nicotinamide metabolism	1	-1000	1000	0	2	2.7.7.18;2.7.7.1
DNGAL	deamido-NAD+:L-glutamine amido-ligase (AMP-forming)	atp[c] + dnad[c] + gln-L[c] + h2o[c] => amp[c] + ppi[c] + nad[c] + glu-L[c] + h[c]	Bta14083	Bta14083	NadE/NADSYN1	Nicotinate and nicotinamide metabolism	0	0	1000	0	2	6.3.5.1
NADK	NAD kinase	atp[c] + nad[c] => adp[c] + h[c] + nadp[c]	(Bta05141 and Bta06468)	Bta05141 Bta06468	NadF/NADK/PpnK	NAD Phosphorylation	0	0	1000	0	2	2.7.1.23
AMAOT	adenosylmethionine-8-amino-7-oxononanoate transaminase	8aonn[c] + amet[c] => amob[c] + dann[c]	(Bta01937 or Bta00841)	Bta01937 Bta00841	BioA	Biotin biosynthesis	0	0	1000	0	2	2.6.1.62
DBTS	dethiobiotin synthase	atp[c] + co2[c] + dann[c] => adp[c] + dtbt[c] + 3 h[c] + pi[c]	(Bta00840 or Bta01938)	Bta00840 Bta01938	BioD	Biotin biosynthesis	0	0	1000	0	2	6.3.3.3
BTS5	Biotin synthase	2fe2s[c] + amet[c] + dtbt[c] => 2fe1s[c] + btn[c] + dad-5[c] + h[c] + met-L[c]	Bta09725	Bta09725	BioB	Biotin biosynthesis	0	0	1000	0	2	2.8.1.6
MOHMT	3-methyl-2-oxobutanoate hydroxymethyltransferase	3mob[c] + h2o[c] + mlthf[c] => 2dhp[c] + thf[c]	Bta05339	Bta05339	PanB	Pantothenate Biosynthesis	0	0	1000	0	2	2.1.2.11
PANTS	pantothenate synthase	ala-B[c] + atp[c] + pant-R[c] => amp[c] + h[c] + pnto-R[c] + ppi[c]	Bta05339	Bta05339	PanC	Pantothenate Biosynthesis	0	0	1000	0	2	6.3.2.1
PNTK	pantothenate kinase	atp[c] + pnto-R[c] => 4ppan[c] + adp[c] + h[c]	(Bta02237 or Bta11165)	Bta02237 Bta11165	CoaA/PanK	Phosphopantothenate Biosynthesis	0	0	1000	0	2	2.7.1.33
PPNCL2	phosphopantothenate-cysteine ligase	4ppan[c] + ctp[c] + cys-L[c] => 4ppcys[c] + cmp[c] + h[c] + ppi[c]	Bta07251	Bta07251	CoaB/Dfp	Coenzyme A Biosynthesis	0	0	1000	0	2	6.3.2.5
PPCDC	phosphopantothenoylcysteine decarboxylase	4ppcys[c] + h[c] => co2[c] + pan4p[c]	Bta01487	Bta01487	CoaC/Dfp	Coenzyme A Biosynthesis	0	0	1000	0	2	4.1.1.36
PTPATi	pantetheine-phosphate adenylyltransferase	atp[c] + h[c] + pan4p[c] => dpcoa[c] + ppi[c]	Bta07979	Bta07979	CoaD	Coenzyme A Biosynthesis	0	0	1000	0	2	2.7.7.3
DPCOAK	dephospho-CoA kinase	atp[c] + dpcoa[c] => adp[c] + coa[c] + h[c]	(Bta00424 or Bta07979)	Bta00424 Bta07979	CoaE	Coenzyme A Biosynthesis	0	0	1000	0	2	2.7.1.24
ALASm	5-aminolevulinate synthase	gly[c] + h[c] + succoa[c] => 5aop[c] + co2[c] + coa[c]	Bta13019	Bta13019	ALAS	Heme Biosynthesis	0	0	1000	0	2	2.3.1.37
PPBNGS	porphobilinogen synthase	2 5aop[c] => h[c] + 2 h2o[c] + ppbng[c]	Bta09502	Bta09502	HemB	Heme Biosynthesis	0	0	1000	0	2	4.2.1.24
HMBS	hydroxymethylbilane synthase	h2o[c] + 4 ppbng[c] => hmbil[c] + 4 nh4[c]	(Bta03126 or Bta05960 or Bta05963)	Bta03126 Bta05960 Bta05963	HemC	Heme Biosynthesis	0	0	1000	0	2	4.3.1.8
UPP3S	uroporphyrinogen-III synthase	hmbil[c] => h2o[c] + uppg3[c]	Bta04433	Bta04433	HemD	Heme Biosynthesis	0	0	1000	0	2	4.2.1.75
UPPDC1	uroporphyrinogen decarboxylase (uroporphyrinogen III)	4 h[c] + uppg3[c] => 4 co2[c] + cpppg3[c]	Bta03943	Bta03943	HemE	Heme Biosynthesis	0	0	1000	0	2	4.1.1.37
CPPPGO	coproporphyrinogen oxidase (O2 required)	cpppg3[c] + 2 h[c] + o2[c] => 2 co2[c] + 2 h2o[c] + pppg9[c]	Bta14841	Bta14841	HemF	Heme Biosynthesis	0	0	1000	0	2	1.3.3.3
PPPGO	protoporphyrinogen oxidase (aerobic)	1.5 o2[c] + pppg9[c] => 3 h2o[c] + ppp9[c]	Bta11160	Bta11160	HemY	Heme Biosynthesis	0	0	1000	0	2	1.3.3.4
FCLT	Ferrochelatase	fe2[c] + ppp9[c] => 2 h[c] + pheme[c]	Bta04975	Bta04975	HemH	Heme Biosynthesis	0	0	1000	0	2	4.99.1.1
HEMEOS	Heme O synthase	frdp[c] + h2o[c] + pheme[c] => hemeO[c] + ppi[c]	Bta08349	Bta08349	CyoE	Heme Biosynthesis	0	0	1000	0	2	2.5.1.-
HEMEAS	Heme A synthase	h2o[c] + hemeO[c] => hemeA[c] + 2 h[c]	Bta12338	Bta12338	COX15	Heme Biosynthesis	0	0	1000	0	2
PDXPP	Pyridoxine-5'-phosphate phosphohydrolase	pdx5p[c] + h2o[c] => pydxn[c] + pi[c]	Bta13260	Bta13260	PHOSPHO2/PdxP	Vitamin B6 metabolism	0	0	1000	0	2	3.1.3.74
PYAMPP	Pyridoxamine-5'-phosphate phosphohydrolase	pyam5p[c] + h2o[c] => pydam[c] + pi[c]	Bta13260	Bta13260	PHOSPHO2/PdxP	Vitamin B6 metabolism	0	0	1000	0	2	3.1.3.74
PYDXPP	Pyridoxal-5'-phosphate phosphohydrolase	pydx5p[c] + h2o[c] => pydx[c] + pi[c]	Bta13260	Bta13260	PHOSPHO2/PdxP	Vitamin B6 metabolism	0	0	1000	0	2	3.1.3.74
PYDXO	Pyridoxamine:oxygen oxidoreductase (deaminating)	pydam[c] + h2o[c] + o2[c] <=> pydx[c] + nh4[c] + h2o2[c]	(Bta00497 or Bta15613 or Bta02351)	Bta00497 Bta15613 Bta02351	PdxH/PNPO	Vitamin B6 metabolism	1	-1000	1000	0	2	1.4.3.5
PYDXNO	Pyridoxine:oxygen oxidoreductase (deaminating)	pydxn[c] + o2[c] <=> pydx[c] + h2o2[c]	(Bta00497 or Bta15613 or Bta02351)	Bta00497 Bta15613 Bta02351	PdxH/PNPO	Vitamin B6 metabolism	1	-1000	1000	0	2	1.4.3.5
PYAM5PO	pyridoxamine 5'-phosphate oxidase	h2o[c] + o2[c] + pyam5p[c] => h2o2[c] + nh4[c] + pydx5p[c]	(Bta00497 or Bta15613 or Bta02351)	Bta00497 Bta15613 Bta02351	PdxH/PNPO	Pyridoxal 5'-Phosphate Salvage	0	0	1000	0	2	1.4.3.5
PDX5POi	pyridoxine 5'-phosphate oxidase	o2[c] + pdx5p[c] => h2o2[c] + pydx5p[c]	(Bta00497 or Bta15613 or Bta02351)	Bta00497 Bta15613 Bta02351	PdxH/PNPO	Pyridoxal 5'-Phosphate Biosynthesis	0	0	1000	0	2	1.4.3.5
PYDXK	pyridoxal kinase	atp[c] + pydx[c] => adp[c] + h[c] + pydx5p[c]	Bta11386	Bta11386	PdxK	Pyridoxal 5'-Posphate Salvage	0	0	1000	0	2	2.7.1.35
PYDAMK	ATP:pyridoxal 5'-phosphotransferase	atp[c] + pydam[c] => adp[c] + pyam5p[c] + h[c]	Bta11386	Bta11386	PdxK	Vitamin B6 metabolism	0	0	1000	0	2	2.7.1.35
PYDXNK	ATP:pyridoxine 5'-phosphotransferase	atp[c] + pydxn[c] => adp[c] + pdx5p[c] + h[c]	Bta11386	Bta11386	PdxK	Vitamin B6 metabolism	0	0	1000	0	2	2.7.1.35
GCL	glutamate---cysteine ligase	atp[c] + cys-L[c] + glu-L[c] => adp[c] + glucys[c] + h[c] + pi[c]	Bta10345	Bta10345	GCS/GshA	Glutamate metabolism;Glutathione metabolism	0	0	1000	0	2	6.3.2.2
GTHS	glutathione synthetase	atp[c] + glucys[c] + gly[c] => adp[c] + gthrd[c] + h[c] + pi[c]	Bta13939	Bta13939	GSH/GshB	Glutathione Biosynthesis	0	0	1000	0	2	6.3.2.3
GTHP	glutathione peridoxase	2 gthrd[c] + h2o2[c] <=> gthox[c] + 2 h2o[c]	(Bta01631 or Bta00070 or Bta09710 or Bta14614)	Bta01631 Bta00070 Bta09710 Bta14614	GSHPx/GstA	Glutathione metabolism	1	-1000	1000	0	2	1.11.1.9/1.5.4.1
ICYSDS	ISC Cysteine desulfuration	cys-L[c] + iscs[c] => ala-L[c] + iscssh[c]	Bta06780	Bta06780	IscS	Cofactor and Prosthetic Group Biosynthesis	0	0	1000	0	2
I2FE2SS	ISC [2Fe-2S] Synthesis	fadh2[c] + 2 fe2[c] + 2 iscssh[c] + iscu[c] => fad[c] + 6 h[c] + 2 iscs[c] + iscu-2fe2s[c]	(Bta14930 and Bta06780 and Bta13481)	Bta14930 Bta06780 Bta13481	CyaY IscS IscU	Cofactor and Prosthetic Group Biosynthesis	0	0	1000	0	2
I2FE2SS2	ISC [2Fe-2S] Synthesis II	fadh2[c] + 2 fe2[c] + 2 iscssh[c] + iscu-2fe2s[c] => fad[c] + 6 h[c] + 2 iscs[c] + iscu-2fe2s2[c]	(Bta14930 and Bta06780 and Bta13481)	Bta14930 Bta06780 Bta13481	CyaY IscS IscU	Cofactor and Prosthetic Group Biosynthesis	0	0	1000	0	2
I2FE2SR	ISC [2Fe-2S] regeneration	2fe1s[c] + iscssh[c] + iscu[c] => 4 h[c] + iscs[c] + iscu-2fe2s[c]	(Bta06780 and Bta13481)	Bta06780 Bta13481	IscS IscU	Cofactor and Prosthetic Group Biosynthesis	0	0	1000	0	2
I4FE4SR	ISC [4Fe-4S] Reduction	fadh2[c] + 2 h[c] + iscu-2fe2s2[c] => fad[c] + iscu-4fe4s[c]	Bta13481	Bta13481	IscU	Cofactor and Prosthetic Group Biosynthesis	0	0	1000	0	2
I2FE2ST	ISC [2Fe-2S] Transfer	4 h[c] + iscu-2fe2s[c] => 2fe2s[c] + iscu[c]	(Bta04782 and Bta13481)	Bta04782 Bta13481	ErpA IscU	Cofactor and Prosthetic Group Biosynthesis	0	0	1000	0	2
I4FE4ST	ISC [4Fe-4S] Transfer	4 h[c] + iscu-4fe4s[c] => 4fe4s[c] + iscu[c]	(Bta04782 and Bta13481)	Bta04782 Bta13481	ErpA IscU	Cofactor and Prosthetic Group Biosynthesis	0	0	1000	0	2
ADCL	4-aminobenzoate synthase/aminodeoxychorismate lyase	4adcho[c] => 4abz[c] + h[c] + pyr[c]	Bta10673	Bta10673	BCAT/ilvE		0	0	1000	0	2	4.1.3.38
PGMT	phosphoglucomutase	g6p[c] <=> g1p[c]	(Bta13746 or Bta04339)	Bta13746 Bta04339	PGM1 PGM2	UDP-Glucose Biosynthesis	1	-1000	1000	0	2	5.4.2.2
GLUK	Glucokinase/hexokinase	atp[c] + glc-D[c] => adp[c] + g6p[c] + h[c]	(Bta07969 or Bta00587)	Bta07969 Bta00587	HK1/HK2	Glycolysis/Gluconeogenesis	0	0	1000	0	2	2.7.1.1
PGI	glucose-6-phosphate isomerase	g6p[c] <=> f6p[c]	Bta02770	Bta02770	PGI	Glycolysis/Gluconeogenesis	0	0	1000	0	2	5.3.1.9
PFK	phosphofructokinase	atp[c] + f6p[c] => adp[c] + fdp[c] + h[c]	Bta01836	Bta01836	PFK	Glycolysis/Gluconeogenesis	0	0	1000	0	2	2.7.1.11
FBP	fructose-bisphosphatase	fdp[c] + h2o[c] => f6p[c] + pi[c]	Bta11063	Bta11063	FBP	Glycolysis/Gluconeogenesis	0	0	1000	0	2	3.1.3.11
FBA	fructose-bisphosphate aldolase	fdp[c] <=> dhap[c] + g3p[c]	(Bta01203 or Bta12417)	Bta01203 Bta12417	FBA1	Glycolysis/Gluconeogenesis	1	-1000	1000	0	2	4.1.2.13
TPI	triose-phosphate isomerase	dhap[c] <=> g3p[c]	Bta01856	Bta01856	TpiA/TIM	Glycolysis/Gluconeogenesis	1	-1000	1000	0	2	5.3.1.1
GAPD	glyceraldehyde-3-phosphate dehydrogenase	g3p[c] + nad[c] + pi[c] <=> 13dpg[c] + h[c] + nadh[c]	Bta14872	Bta14872	GapA/GAPDH	Glycolysis/Gluconeogenesis	1	-1000	1000	0	2	1.2.1.12
PGK	phosphoglycerate kinase	13dpg[c] + adp[c] <=> 3pg[c] + atp[c]	(Bta10181 and Bta00344)	Bta10181 Bta00344	PGK1	Glycolysis/Gluconeogenesis	1	-1000	1000	0	2	2.7.2.3
PGM	phosphoglycerate mutase	3pg[c] <=> 2pg[c]	Bta00309	Bta00309	GpmA	Glycolysis/Gluconeogenesis	1	-1000	1000	0	2	5.4.2.1
ENO	enolase	2pg[c] <=> h2o[c] + pep[c]	Bta01010	Bta01010	Eno	Glycolysis/Gluconeogenesis	1	-1000	1000	0	2	4.2.1.11
PYK	pyruvate kinase	adp[c] + h[c] + pep[c] => atp[c] + pyr[c]	Bta13507	Bta13507	PykF/PK	Glycolysis/Gluconeogenesis	0	0	1000	0	2	2.7.1.40
PDH	pyruvate dehydrogenase	coa[c] + nad[c] + pyr[c] => accoa[c] + co2[c] + nadh[c]	(((Bta04248 and Bta04784) or (Bta01400 and Bta04784)) and ((Bta04248 or Bta01400) and (Bta04784)) and (Bta01972 or Bta01981 or Bta11964) and Bta11390)	Bta04248 Bta04784 Bta01400 Bta04248 Bta04784 Bta01401 Bta01972 Bta01981 Bta11964 Bta11390	AceE/PDHA1/PDHA2/PDHB/AceF/DLAT/lpd/DLD	Glycolysis/Gluconeogenesis	0	0	1000	0	2	1.2.4.1;2.3.1.12;1.8.1.4
ACS	acetyl-CoA synthetase	ac[c] + atp[c] + coa[c] => accoa[c] + amp[c] + ppi[c]	Bta05311	Bta05311		Glycolysis/Gluconeogenesis	0	0	1000	0	2	6.2.1.1
PPCK	phosphoenolpyruvate carboxykinase (GTP)	gtp[c] + oaa[c] => gdp[c] + co2[c] + pep[c]	Bta09047	Bta09047	Pck/PEPCK	Anaplerotic Reactions	0	0	1000	0	2	4.1.1.32
PPS	phosphoenolpyruvate synthase	atp[c] + h2o[c] + pyr[c] => amp[c] + 2 h[c] + pep[c] + pi[c]	Bta12847	Bta12847	Ppsa	Pyruvate Metabolism	0	0	1000	0	2	2.7.9.2
PCr	Pyruvate carboxylase	atp[c] + hco3[c] + pyr[c] <=> adp[c] + h[c] + oaa[c] + pi[c]	Bta05449	Bta05449	PC/Pyc	Citric Acid Cycle	1	-1000	1000	0	2	6.4.1.1
CS	citrate synthase	accoa[c] + h2o[c] + oaa[c] => cit[c] + coa[c] + h[c]	(Bta09223 or Bta12163)	Bta09223 Bta12163	GltA/ACLY	Citric Acid Cycle	0	0	1000	0	2	2.3.3.1/2.3.3.8
ACONTa	aconitase (half-reaction A, Citrate hydro-lyase)	cit[c] <=> acon-C[c] + h2o[c]	(Bta07580 and Bta04424)	Bta07580 Bta04424	AcnA	Citric Acid Cycle	1	-1000	1000	0	2	4.2.1.3
ACONTb	aconitase (half-reaction B, Isocitrate hydro-lyase)	acon-C[c] + h2o[c] <=> icit[c]	(Bta07580 and Bta04424)	Bta07580 Bta04424	AcnB	Citric Acid Cycle	1	-1000	1000	0	2	4.2.1.3
ICDHyr	isocitrate dehydrogenase (NADP)	icit[c] + nadp[c] <=> akg[c] + co2[c] + nadph[c]	(Bta08322 or Bta13569)	Bta08322 Bta13569	Icd	Citric Acid Cycle	1	-1000	1000	0	2	1.1.1.42
ICDHm	isocitrate dehydrogenase (NAD)	icit[c] + nad[c] => akg[c] + co2[c] + nadh[c]	(Bta08007 and Bta09864 and Bta08958)	Bta08007 Bta09864 Bta08958	Icd	Citric Acid Cycle	0	0	1000	0	2	1.1.1.41
AKGDH	2-Oxogluterate dehydrogenase	akg[c] + coa[c] + nad[c] => co2[c] + nadh[c] + succoa[c]	(Bta15706 and Bta08647 and Bta02426 and Bta11390)	Bta15706 Bta08647 Bta02426 Bta11390	SucAB lpd	Citric Acid Cycle	0	0	1000	0	2	1.2.4.2/1.8.1.4/2.3.1.61
SUCOAS	succinyl-CoA synthetase (ADP-forming)	adp[c] + pi[c] + succoa[c] <=> atp[c] + coa[c] + succ[c]	(Bta10415 and Bta04028 and Bta04825)	Bta10415 Bta04028 Bta04825	SucDC	Citric Acid Cycle	1	-1000	1000	0	2	6.2.1.5/6.2.1.5
SUCDi	succinate dehydrogenase (irreversible)	q9[c] + succ[c] => fum[c] + q9h2[c]	(Bta02860 and Bta08985 and Bta04798 and Bta03754)	Bta02860 Bta08985 Bta04798 Bta03754	SdhCDAB	Citric Acid Cycle	0	0	1000	0	2	1.3.5.1
FUM	fumarase	fum[c] + h2o[c] <=> mal-L[c]	Bta03985	Bta03985	FumC	Citric Acid Cycle	1	-1000	1000	0	2	4.2.1.2
MDH	Malate dehydrogenase	mal-L[c] + nad[c] <=> h[c] + nadh[c] + oaa[c]	(Bta02470 or Bta20007)	Bta02470 Bta20007	Mdh	Citric Acid Cycle	1	-1000	1000	0	2	1.1.1.37
G6PADH	glucose-6-phosphate-1-dehydrogenase	g6p[c] + nadp[c] => 6pgl[c] + h[c] + nadph[c]	Bta08749	Bta08749	Zwf	Pentose Phosphate Pathway	0	0	1000	0	2	1.1.1.49
PGL	6-phosphogluconolactonase	6pgl[c] + h2o[c] => 6pgc[c] + h[c]	Bta04597	Bta04597	Pgl	Pentose Phosphate Pathway	0	0	1000	0	2	3.1.1.31
GND	phosphogluconate dehydrogenase	6pgc[c] + nadp[c] => co2[c] + nadph[c] + ru5p-D[c]	Bta07945	Bta07945	Gnd	Pentose Phosphate Pathway	0	0	1000	0	2	1.1.1.44
RPE	ribulose 5-phosphate 3-epimerase	ru5p-D[c] <=> xu5p-D[c]	Bta01251	Bta01251	Rpe	Pentose Phosphate Pathway	1	-1000	1000	0	2	5.1.3.1
RPI	ribose-5-phosphate isomerase	ru5p-D[c] <=> r5p[c]	Bta04997	Bta04997	RpiA	Pentose Phosphate Pathway	1	-1000	1000	0	2	5.3.1.6
TKT1	transketolase	r5p[c] + xu5p-D[c] <=> g3p[c] + s7p[c]	Bta10564	Bta10564	TktA	Pentose Phosphate Pathway	1	-1000	1000	0	2	2.2.1.1
TALA	transaldolase	g3p[c] + s7p[c] <=> e4p[c] + f6p[c]	Bta08413	Bta08413	TalAB	Pentose Phosphate Pathway	1	-1000	1000	0	2	2.2.1.2
TKT2	transketolase	e4p[c] + xu5p-D[c] <=> f6p[c] + g3p[c]	Bta10564	Bta10564	TktA	Pentose Phosphate Pathway	1	-1000	1000	0	2	2.2.1.1
PFK_3	phosphofructokinase (s7p)	atp[c] + s7p[c] => adp[c] + h[c] + s17bp[c]	Bta01836	Bta01836	PfkA	Sedoheptulose Bisphosphate Bypass	0	0	1000	0	2	2.7.1.11
FBA3	Sedoheptulose 1,7-bisphosphate D-glyceraldehyde-3-phosphate-lyase	s17bp[c] <=> dhap[c] + e4p[c]	(Bta01203 or Bta12417)	Bta01203 Bta12417	FbaA	Sedoheptulose Bisphosphate Bypass	1	-1000	1000	0	2	4.1.2.13
GALUi	UTP-glucose-1-phosphate uridylyltransferase (irreversible)	g1p[c] + h[c] + utp[c] => ppi[c] + udpg[c]	Bta10225	Bta10225	UGP	Sucrose metabolism	0	0	1000	0	2	2.7.7.9
GLCS2	glycogen synthase (UDPGlc)	udpg[c] => udp[c] + glycogen[c] + h[c]	Bta13679	Bta13679	GYS	Glycogen Biosynthesis	0	0	1000	0	2	2.4.1.11
GLCP	glycogen phosphorylase	glycogen[c] + pi[c] => g1p[c]	Bta05577	Bta05577	GlgP	Glycogen Degradation	0	0	1000	0	2	2.4.1.1
XYLI2	xylose isomerase	glc-D[c] <=> fru[c]	(Bta01668 and Bta01667)	Bta01668 Bta01667	XylA	Xylose Degradation	1	-1000	1000	0	2	5.3.1.5
SAGH	alpha/beta-fructofuranosidase	sucr[c] + h2o[c] => fru[c] + glc-D[c]	(Bta04549 or Bta00773 or Bta12617)	Bta04549 Bta00773 Bta12617	SacC/ScrB/YicI	Sucrose Metabolism	0	0	1000	0	2	3.2.1.26;3.2.1.20
ATPS4m	ATP synthase Complex V	adp[c] + pi[c] + 4 h[e] <=> atp[c] + 3 h[c] + h2o[c]	(Bta08447 and Bta07573 and Bta15459 and Bta00691 and (Bta12932 or Bta00642) and Bta01250 and Bta04749 and Bta15084 and (Bta13958 or Bta13716) and (Bta08415 or Bta06492) and Bta13918 and Bta09813 and Bta06348)	Bta08447 Bta07573 Bta15459 Bta00691 Bta12932 Bta00642 Bta01250 Bta04749 Bta15084 Bta13958 Bta13716 Bta08415 Bta06492 Bta13918 Bta09813 Bta06348	V and F type ATPase	Oxidative Phosphorylation	0	0	1000	0	2	3.6.3.14
CYOO6m	cytochrome c oxidase Complex IV	4 focytc[c] + 8 h[c] + o2[c] => 4 ficytc[c] + 4 h[e] + 2 h2o[c]	(Bta08349 and Bta01987 and (Bta05959 or Bta11630) and Bta01999 and Bta10351 and (Bta09475 or Bta09475) and Bta09984 and Bta05491 and Bta03935 and Bta12656 and Bta04589 and Bta12961 and Bta11559 and Bta12338 and Bta12615)	Bta08349 Bta01987 Bta05959 Bta11630 Bta01999 Bta10351 Bta09475 Bta09475 Bta09984 Bta05491 Bta03935 Bta12656 Bta04589 Bta12961 Bta11559 Bta12338 Bta12615		Oxidative Phosphorylation	0	0	1000	0	2	1.9.3.1
CYOR(q9)m	ubiquinol-cytochrome c oxidoreductase Complex III	2 ficytc[c] + 2 h[c] + q9h2[c] => 2 focytc[c] + 4 h[e] + q9[c]	(Bta11991 and Bta12514 and Bta09686 and Bta04477 and Bta10814 and Bta10590)	Bta11991 Bta12514 Bta09686 Bta04477 Bta10814 Bta10590		Oxidative Phosphorylation	0	0	1000	0	2	1.10.2.2
NADHOR	NADH dehydrogenase (ubiquinone-9 ) Complex I	5 h[c] + nadh[c] + q9[c] => 4 h[e] + nad[c] + q9h2[c]	(Bta03244 and Bta11816 and Bta05899 and Bta05808 and Bta08867 and (Bta05403 or Bta05209) and Bta15627 and Bta12759 and Bta13866 and Bta11011) or (Bta12192 and Bta08235 and Bta00094 and Bta12825 and Bta00774 and Bta04618 and Bta03040 and Bta14131 and Bta09399 and Bta11755 and Bta01601 and Bta05773 and Bta01877) or (Bta05601 and Bta09224 and Bta10175 and Bta12825 and Bta01231 and Bta10611 and Bta13…	Bta01877 Bta12192Bta03244 Bta11816 Bta05899 Bta05808 Bta08867 Bta05403 Bta05209 Bta15627 Bta12759 Bta13866 Bta11011 Bta08235 Bta00094 Bta12825 Bta00774 Bta04618 Bta03040 Bta14131 Bta09399 Bta11755 Bta01601 Bta05773 Bta05601 Bta09224 Bta10175 Bta12825 Bta01231 Bta10611 Bta13267 Bta10930 Bta00328 Bta00127 Bta13582		Oxidative Phosphorylation	0	0	1000	0	2	1.6.5.3; 1.6.99.3
TRDR	thioredoxin reductase (NADPH)	h[c] + nadph[c] + trdox[c] => nadp[c] + trdrd[c]	Bta11292	Bta11292		Oxidative Phosphorylation	0	0	1000	0	2	1.8.1.9
PPA	inorganic diphosphatase	h2o[c] + ppi[c] => h[c] + 2 pi[c]	Bta08309	Bta08309	Ppa	Oxidative Phosphorylation	0	0	1000	0	2	3.6.1.1
ALKP	Alkaline phosphatase	dhap[c] + h2o[c] <=> dha[c] + pi[c]	(Bta06445 or Bta14984 or Bta14395 or Bta07544 or Bta06445)	Bta06445 Bta14984 Bta14395 Bta07544 Bta06445			1	-1000	1000	0	2	3.1.3.1
DHAK	Dihydroxyacetone kinase	atp[c] + dha[c] => adp[c] + dhap[c] + h[c]	Bta08935	Bta08935	Dak1/Dak2	Glycerolipid metabolism	0	0	1000	0	2	2.7.1.29
TRIOK	Triokinase	atp[c] + glyald[c] <=> adp[c] + g3p[c] + h[c]	Bta08935	Bta08935			1	-1000	1000	0	2	2.7.1.28
FBA2	fructose-bisphosphate aldolase	f1p[c] <=> dhap[c] + glyald[c]	(Bta01203 or Bta12417)	Bta01203 Bta12417		Fructose and mannose metabolism	1	-1000	1000	0	2	4.1.2.13
GDPPH	GDP phosphohydrolase	gdp[c] + h2o[c] => gmp[c] + pi[c] + h[c]	Bta12729	Bta12729		Purine metabolism	0	0	1000	0	2	3.6.1.6
UDPPH	UDP phosphohydrolase	udp[c] + h2o[c] => ump[c] + pi[c] + h[c]	Bta12729	Bta12729		Pyrimidine metabolism	0	0	1000	0	2	3.6.1.6
ACACT1r	acetyl-CoA C-acetyltransferase	2 accoa[c] <=> aacoa[c] + coa[c]	(Bta01059 or Bta01477 or Bta03506 or Bta01904 or Bta09917)	Bta01059 Bta01477 Bta03506 Bta01904 Bta09917	PaaJ	Polyisoprenoid Biosynthesis	1	-1000	1000	0	2	2.3.1.9
HMGCOAS	hydroxymethylglutaryl-coa synthase	accoa[c] + h2o[c] + aacoa[c] <=> hmgcoa[c] + coa[c] + h[c]				Polyisoprenoid Biosynthesis	1	-1000	1000	0	2	2.3.3.10
HMGCOARx	Hydroxymethylglutaryl CoA reductase (ir)	2 h[c] + hmgcoa[c] + 2 nadph[c] => coa[c] + mev-R[c] + 2 nadp[c]	(Bta09163 or Bta12392)	Bta09163 Bta12392	HMG1/HMGCR	Polyisoprenoid Biosynthesis	0	0	1000	0	2	1.1.1.34
MEVK1x	mevalonate kinase (atp)	atp[c] + mev-R[c] => h[c] + adp[c] + 5pmev[c]	Bta06793	Bta06793	MVK	Polyisoprenoid Biosynthesis	0	0	1000	0	2	2.7.1.36
PMEVKx	phosphomevalonate kinase	atp[c] + 5pmev[c] => adp[c] + 5dpmev[c]	Bta11704	Bta11704	PMVK	Polyisoprenoid Biosynthesis	0	0	1000	0	2	2.7.4.2
DPMVDx	diphosphomevalonate decarboxylase	atp[c] + 5dpmev[c] => adp[c] + co2[c] + ipdp[c] + pi[c]	Bta08569	Bta08569	MVD	Polyisoprenoid Biosynthesis	0	0	1000	0	2	4.1.1.33
IPDDI	isopentenyl-diphosphate D-isomerase	ipdp[c] <=> dmpp[c]	Bta09208	Bta09208	Idi	Polyisoprenoid Biosynthesis	1	-1000	1000	0	2	5.3.3.2
DMATT	dimethylallyltranstransferase	dmpp[c] + ipdp[c] => grdp[c] + ppi[c]	(Bta06242 or Bta05207)	Bta06242 Bta05207	IspA	Polyisoprenoid Biosynthesis	0	0	1000	0	2	2.5.1.1
GRTT	geranyltranstransferase/Farnesyl diphosphate synthase	grdp[c] + ipdp[c] => frdp[c] + ppi[c]	(Bta06242 or Bta05207)	Bta06242 Bta05207	IspA	Polyisoprenoid Biosynthesis	0	0	1000	0	2	2.5.1.10
FRTT	Geranylgeranyl pyrophosphate synthase/farnesyltransferase	frdp[c] + ipdp[c] => ppi[c] + ggdp[c]	(Bta02408)	Bta02408	GGPPS/IspA	Polyisoprenoid Biosynthesis	0	0	1000	0	2	2.5.1.29
HCO3E	HCO3 equilibration reaction	co2[c] + h2o[c] <=> h[c] + hco3[c]	(Bta02110 or Bta09805 or Bta07815 or Bta10445 or Bta09899 or Bta09900)	Bta02110 Bta09805 Bta07815 Bta10445 Bta09899 Bta09900	Cah	Unassigned	1	-1000	1000	0	2	4.2.1.1
CAT	catalase	2 h2o2[c] <=> 2 h2o[c] + o2[c]	(Bta08493 or Bta08461 or Bta08463 or Bta04558 or Bta15573 or Bta01915)	Bta08493 Bta01915 Bta08461 Bta08463 Bta04558 Bta15573	KatE	Unassigned	1	-1000	1000	0	2	1.11.1.6
R5PDP	ribose-phosphate diphosphokinase	atp[c] + r5p[c] => amp[c] + prpp[c] + h[c]	(Bta08132 or Bta12724)	Bta08132 Bta12724	PrsA	Nucleotide biosynthesis	0	0	1000	0	2	2.7.6.1
ASPCT	aspartate carbamoyltransferase, cytosol	cbp[c] + asp-L[c] => pi[c] + h[c] + cbasp[c]	Bta12325	Bta12325	CAD	UMP Biosynthesis	0	0	1000	0	2	2.1.3.2
DHORTS	dihydroorotase	cbasp[c] + h[c] <=> dhor-S[c] + h2o[c]	Bta12325	Bta12325	CAD	UMP Biosynthesis	1	-1000	1000	0	2	3.5.2.3
DHORD2	dihydoorotic acid dehydrogenase (quinone9)	dhor-S[c] + q9[c] => orot[c] + q9h2[c]	Bta07905	Bta07905	PyrD/DHODH	UMP Biosynthesis	1	-1000	1000	0	2	1.3.5.2
ORPRT	orotate phosphoribosyltransferase	orot[c] + prpp[c] <=> orot5p[c] + ppi[c]	Bta01575	Bta01575	PyrE	UMP Biosynthesis	1	-1000	1000	0	2	2.4.2.10
ORPDC	orotidine-5'-phosphate decarboxylase	orot5p[c] + h[c] => ump[c] + co2[c]	Bta01575	Bta01575	PyrF	UMP Biosynthesis	0	0	1000	0	2	4.1.1.23
UMPK	UMP kinase	atp[c] + ump[c] => adp[c] + udp[c]	Bta11916	Bta11916 Bta12729	Cmk/Adk	UTP and CTP de novo biosynthesis	0	0	1000	0	2	2.7.4.14
ATUD	ATP:UDP phosphotransferase	atp[c] + udp[c] <=> adp[c] + utp[c]	(Bta08348 or Bta12301 or Bta14798)	Bta08348 Bta12301 Bta14798	Ndk	UTP and CTP de novo biosynthesis	1	-1000	1000	0	2	2.7.4.6
UTAL	UTP:ammonia ligase (ADP-forming)	atp[c] + utp[c] + nh4[c] => adp[c] + pi[c] + ctp[c] + 2 h[c]	(Bta02172 or Bta07223)	Bta02172 Bta07223	PyrG	UTP and CTP de novo biosynthesis	0	0	1000	0	2	6.3.4.2
UTGAL	UTP:L-glutamine amido-ligase (ADP-forming)	atp[c] + utp[c] + gln-L[c] + h2o[c] => adp[c] + pi[c] + ctp[c] + glu-L[c] + 2 h[c]	(Bta02172 or Bta07223)	Bta02172 Bta07223	PyrG	UTP and CTP de novo biosynthesis	0	0	1000	0	2	6.3.4.2
ATCM	ATP:CMP phosphotransferase	atp[c] + cmp[c] <=> adp[c] + cdp[c]	Bta11916	Bta11916 Bta12729	Cmk/Adk	UTP and CTP de novo biosynthesis	1	-1000	1000	0	2	2.7.4.14
ATCD	ATP:CDP phosphotransferase	atp[c] + cdp[c] <=> adp[c] + ctp[c]	(Bta08348 or Bta12301 or Bta14798)	Bta08348 Bta12301 Bta14798	Ndk	UTP and CTP de novo biosynthesis	1	-1000	1000	0	2	2.7.4.6
ATDCM	ATP:dCMP phosphotransferase	atp[c] + dcmp[c] <=> adp[c] + dcdp[c]	Bta11916	Bta11916 Bta12729	Cmk/Adk	UTP and CTP de novo biosynthesis	1	-1000	1000	0	2	2.7.4.14
ATDCD	ATP:dCDP phosphotransferase	atp[c] + dcdp[c] <=> adp[c] + dctp[c]	(Bta08348 or Bta12301 or Bta14798)	Bta08348 Bta12301 Bta14798	Ndk	UTP and CTP de novo biosynthesis	1	-1000	1000	0	2	2.7.4.6
ATDGD	ATP:dGDP phosphotransferase	atp[c] + dgdp[c] <=> adp[c] + dgtp[c]	(Bta08348 or Bta12301 or Bta14798)	Bta08348 Bta12301 Bta14798	Ndk	UTP and CTP de novo biosynthesis	1	-1000	1000	0	2	2.7.4.6
ATGD	ATP:GDP phosphotransferase	atp[c] + gdp[c] <=> adp[c] + gtp[c]	(Bta08348 or Bta12301 or Bta14798)	Bta08348 Bta12301 Bta14798	Ndk	UTP and CTP de novo biosynthesis	1	-1000	1000	0	2	2.7.4.6
NDPK	nucleoside-diphosphate kinase	atp[c] + dadp[c] <=> adp[c] + datp[c]	(Bta08348 or Bta12301 or Bta14798)	Bta08348 Bta12301 Bta14798	Ndk	UTP and CTP de novo biosynthesis	1	-1000	1000	0	2	2.7.4.6
ATDTD	ATP:dTDP phosphotransferase	atp[c] + dtdp[c] <=> adp[c] + dttp[c]	(Bta08348 or Bta12301 or Bta14798)	Bta08348 Bta12301 Bta14798	Ndk	UTP and CTP de novo biosynthesis	1	-1000	1000	0	2	2.7.4.6
ATDUD	ATP:dUDP phosphotransferase	atp[c] + dudp[c] <=> adp[c] + dutp[c]	(Bta08348 or Bta12301 or Bta14798)	Bta08348 Bta12301 Bta14798	Ndk	UTP and CTP de novo biosynthesis	1	-1000	1000	0	2	2.7.4.6
NTDP	nucleoside-triphosphate diphosphatase (GTP)	gtp[c] + h2o[c] => gmp[c] + ppi[c] + h[c]	Bta07132	Bta07132	ITPA	Nucleotide Salvage Pathway	0	0	1000	0	2	3.6.1.19
PRDPAR	5-phosphoribosylamine:diphosphate phospho-alpha-D-ribosyltransferase (glutamate-amidating)	gln-L[c] + prpp[c] + h2o[c] => pram[c] + ppi[c] + glu-L[c]	Bta09726	Bta09726	PurF/PPAT	5-Aminoimidazole Ribonucleotide Biosynthesis	0	0	1000	0	2	2.4.2.14
PPRGL	phosphoribosylamine---glycine ligase	atp[c] + pram[c] + gly[c] => adp[c] + pi[c] + gar[c] + h[c]	Bta09595	Bta09595	PurD/GART	5-Aminoimidazole Ribonucleotide Biosynthesis	0	0	1000	0	2	6.3.4.13
FPGFT	phosphoribosylglycinamide formyltransferase, cytosol	10fthf[c] + gar[c] <=> thf[c] + fgam[c] + h[c]	Bta09595	Bta09595	PurN/GART	5-Aminoimidazole Ribonucleotide Biosynthesis	1	-1000	1000	0	2	2.1.2.2
PRFGS	phosphoribosylformylglycinamidine synthase	atp[c] + fgam[c] + gln-L[c] + h2o[c] => adp[c] + pi[c] + fpram[c] + glu-L[c] + h[c]	Bta01408	Bta01408	PurL/PFAS	5-Aminoimidazole Ribonucleotide Biosynthesis	0	0	1000	0	2	6.3.5.3
PRFGCL	phosphoribosylformylglycinamidine cyclo-ligase	atp[c] + fpram[c] => adp[c] + pi[c] + air[c] + 2 h[c]	Bta09595	Bta09595	PurM/GART	5-Aminoimidazole Ribonucleotide Biosynthesis	0	0	1000	0	2	6.3.3.1
PRAIC	phosphoribosylaminoimidazole carboxylase, cytosol	air[c] + co2[c] <=> 5aizc[c] + h[c]	Bta12620	Bta12620	PurE/PIACS	Purine metabolism	1	-1000	1000	0	2	4.1.1.21
PRAIS	phosphoribosylaminoimidazolesuccinocarboxamide synthase, cytosol	atp[c] + 5aizc[c] + asp-L[c] => adp[c] + pi[c] + 25aics[c] + h[c]	(Bta12620 and Bta09728)	Bta12620 Bta09728	PurC/PAICS	IMP Biosynthesis	0	0	1000	0	2	6.3.2.6
AIAL	1-(5'-Phosphoribosyl)-5-amino-4-(N-succinocarboxamide)-imidazole AMP-lyase	25aics[c] <=> fum[c] + aicar[c]	Bta13558	Bta13558	PurB/ADSL	IMP Biosynthesis	1	-1000	1000	0	2	4.3.2.2
FPAIF	phosphoribosylaminoimidazolecarboxamide formyltransferase	10fthf[c] + aicar[c] <=> thf[c] + fprica[c]	Bta07583	Bta07583	PurH/ATIC	IMP Biosynthesis	1	-1000	1000	0	2	2.1.2.3
ICH	IMP cyclohydrolase	fprica[c] <=> imp[c] + h2o[c]	Bta07583	Bta07583	PurH/ATIC	IMP Biosynthesis	1	-1000	1000	0	2	2.1.2.3;3.5.4.10
IMPD	IMP dehydrogenase	imp[c] + nad[c] + h2o[c] => xmp[c] + nadh[c] + h[c]	Bta01290	Bta01290	GuaB/IMPDH	Guanosine Nucleotides Biosynthesis	0	0	1000	0	2	1.1.1.205
GMPS(glu)	GMP synthase (glutamine-hydrolysing), cytosol	atp[c] + xmp[c] + gln-L[c] + h2o[c] => amp[c] + ppi[c] + gmp[c] + glu-L[c] + 2 h[c]	Bta02589	Bta02589	GuaA/GMPS	Guanosine Nucleotides Biosynthesis	0	0	1000	0	2	6.3.5.2
GMP5N	GMP-5'-nucleotidase	gmp[c] + h2o[c] => gsn[c] + pi[c]	(Bta07799 or Bta03995 or Bta03996 or Bta00305 or Bta05644 or Bta12748 or Bta04581 or Bta07078 or Bta13698)	Bta07799 Bta03995 Bta03996 Bta00305 Bta05644 Bta12748 Bta04581 Bta07078 Bta13698	SurE/UshA	Nucleotide Salvage Pathway	0	0	1000	0	2	3.1.3.5
AGPT	ATP:GMP phosphotransferase	atp[c] + gmp[c] => adp[c] + gdp[c]	(Bta11319 or Bta04721 or Bta12100 or Bta13747 or Bta03532 or Bta14703)	Bta11319 Bta04721 Bta13747 Bta12100 Bta03532 Bta14703	Gmk/GUK1/GMPK	Guanosine Nucleotides Biosynthesis	0	0	1000	0	2	2.7.4.8
DGOTO	2'-Deoxyguanosine 5'-diphosphate:oxidized-thioredoxin 2'-oxidoreductase	gdp[c] + trdrd[c] => dgdp[c] + trdox[c] + h2o[c]	(Bta02556 and Bta11444)	Bta02556 Bta11444	NrdAF	Guanosine Nucleotides Biosynthesis	0	0	1000	0	2	1.17.4.1
ATDGM	ATP:dGMP phosphotransferase	atp[c] + dgmp[c] => adp[c] + dgdp[c]	(Bta11319 or Bta04721 or Bta12100 or Bta13747 or Bta03532 or Bta14703)	Bta11319 Bta04721 Bta13747 Bta12100 Bta03532 Bta14704	Gmk/GUK1/GMPK	Guanosine Nucleotides Biosynthesis	0	0	1000	0	2	2.7.4.8
ADSS	adenylosuccinate synthase	gtp[c] + imp[c] + asp-L[c] => gdp[c] + pi[c] + dcamp[c] + 2 h[c]	(Bta06614 or Bta13048)	Bta06614 Bta13048	PurA/ADSS	Adenosine Ribonucleotides Biosynthesis	0	0	1000	0	2	6.3.4.4
AAL(fum)	N6-(1,2-dicarboxyethyl)AMP AMP-lyase (fumarate-forming)	dcamp[c] => fum[c] + amp[c]	Bta13558	Bta13558	PurB/ADSL	Adenosine Ribonucleotides Biosynthesis	0	0	1000	0	2	4.3.2.2
ATAM	ATP:AMP phosphotransferase	atp[c] + amp[c] <=> 2 adp[c]	(Bta05456 or Bta11916 or Bta13505 or Bta13505 or Bta05457 or Bta14388)	Bta05456 Bta11916 Bta13505 Bta13505 Bta05457 Bta14388	Adk	Adenosine Ribonucleotides Biosynthesis	0	0	1000	0	2	2.7.4.3;2.7.4.10
DAOTO	2'-Deoxyadenosine 5'-diphosphate:oxidized-thioredoxin 2'-oxidoreductase	trdrd[c] + adp[c] => dadp[c] + trdox[c] + h2o[c]	(Bta11319 or Bta04721 or Bta12100 or Bta13747 or Bta03532 or Bta14703)	Bta11319 Bta04721 Bta13747 Bta12100 Bta03532 Bta14703	Gmk/GUK1/GMPK	Purine Metabolism	0	0	1000	0	2	1.17.4.1
DCDT	2'-Deoxycytidine diphosphate:oxidized-thioredoxin 2'-oxidoreductase	trdrd[c] + cdp[c] => dcdp[c] + trdox[c] + h2o[c]	(Bta11319 or Bta04721 or Bta12100 or Bta13747 or Bta03532 or Bta14703)	Bta11319 Bta04721 Bta13747 Bta12100 Bta03532 Bta14703	Gmk/GUK1/GMPK	Purine Metabolism	0	0	1000	0	2	1.17.4.1
DUDT	2'-Deoxyuridine 5'-diphosphate:oxidized-thioredoxin 2'-oxidoreductase	trdrd[c] + udp[c] => dudp[c] + trdox[c] + h2o[c]	(Bta11319 or Bta04721 or Bta12100 or Bta13747 or Bta03532 or Bta14703)	Bta11319 Bta04721 Bta13747 Bta12100 Bta03532 Bta14703	Gmk/GUK1/GMPK	Purine Metabolism	0	0	1000	0	2	1.17.4.1
DGTD	2'-Deoxyguanosine 5'-triphosphate diphosphohydrolase	dgtp[c] + h2o[c] => dgmp[c] + ppi[c] + h[c]	Bta07132	Bta07132	ITPA	Nucleotide Salvage Pathway	0	0	1000	0	2	3.6.1.19
DCMAH	dCMP aminohydrolase	dcmp[c] + h2o[c] + h[c] => dump[c] + nh4[c]	(Bta01900 and Bta01901)	Bta01900 Bta01901	ComEB	Pyrimidine metabolism	0	0	1000	0	2	3.5.4.12
TMDS	thymidylate synthase	dump[c] + mlthf[c] => dhf[c] + dtmp[c]	Bta09205	Bta09205	ThyA		0	0	1000	0	2	2.1.1.45
DTMPK	dTMP kinase	atp[c] + dtmp[c] <=> adp[c] + dtdp[c]	Bta00886	Bta00886	Tmk	Pyrimidine Deoxyribonucleotides de novo Biosynthesis-Superpathway	0	0	1000	0	2	2.7.4.9
ADNK	adenosine kinase	atp[c] + adn[c] <=> adp[c] + amp[c] + h[c]	Bta05145	Bta05145		Nucleotide Salvage Pathway	1	-1000	1000	0	2	2.7.1.20
AMP5N	AMP-5'-nucleotidase	amp[c] + h2o[c] => adn[c] + pi[c]	(Bta07799 or Bta03995 or Bta03996 or Bta00305 or Bta05644 or Bta12748 or Bta04581 or Bta07078 or Bta13698)	Bta07799 Bta03995 Bta03996 Bta00305 Bta05644 Bta12748 Bta04581 Bta07078 Bta13698	SurE/UshA	Nucleotide Salvage Pathway	0	0	1000	0	2	3.1.3.5
DUTNH	dUTP nucleotidohydrolase	dutp[c] + h2o[c] <=> dump[c] + ppi[c] + h[c]	Bta07132	Bta07132	ITPA	Pyrimidine metabolism	1	-1000	1000	0	2	3.6.1.23;3.6.1.19
AMPD	AMP deaminase	amp[c] + h2o[c] + h[c] => imp[c] + nh4[c]	Bta03764	Bta03764		Purine metabolism	0	0	1000	0	2	3.5.4.6
DM_DNAC	Source to allow DNA cytosine to enter system	=> dnac[c]				Souce	0	0	1000	0	2
DM_8AONN	Source to allow 8-Amino-7-oxononanoate to enter system	=> 8aonn[c]				Souce	0	0	1000	0	2
DM_ALA-B	Source to allow beta-Alanine to enter system	=> ala-B[c]				Souce	0	0	1000	0	2
DM_PG160	Source to allow Phosphatidylglycerol to enter system	=> pg160[c]				Souce	0	0	1000	0	2
DM_OCTAPB	Source to allow Octanoate to enter system	=> octapb[c]				Souce	0	0	1000	0	2
DM_DNA5MTC	Sink to allow DNA 5-methylcytosine to leave system	dna5mtc[c] =>				Sink	0	0	1000	0	2
DM_DHBPT	Sink to allow 6,7-Dihydrobiopterin to leave system	dhbpt[c] =>				Sink	0	0	1000	0	2
O2tex	oxygen transport via diffusion	o2[e] <=> o2[c]				Transport	1	-1000	1000	0	2
H2Otex	H2O transport via diffusion	h2o[e] <=> h2o[c]				Transport	1	-1000	1000	0	2
CO2tex	CO2 transport via diffusion	co2[c] <=> co2[e]				Transport	1	-1000	1000	0	2
Htex	H transport by diffusion	h[c] <=> h[e]				Transport	1	-1000	1000	0	2
Pitex	phosphate transport via diffusion	pi[c] <=> pi[e]				Transport	1	-1000	1000	0	2
NH4tex	ammonia transport via diffusion	nh4[c] <=> nh4[e]				Transport	1	-1000	1000	0	2
H2Stex	H2S transport via diffusion	h2s[e] <=> h2s[c]				Transport	1	-1000	1000	0	2
Fe2ex	Fe2+ transport via diffusion	fe2[e] <=> fe2[c]				Transport	1	-1000	1000	0	2
Fe3ex	Fe3+ transport via diffusion	fe3[e] <=> fe3[c]				Transport	1	-1000	1000	0	2
UP_fru	Import D-Fructose	fru[e] => fru[c]				Transport	0	0	1000	0	2
UP_glc-D	Import Glucose	glc-D[e] => glc-D[c]				Transport	0	0	1000	0	2
UP_sucr	Import Sucrose	sucr[e] => sucr[c]				Transport	0	0	1000	0	2
UP_hcys-L	Import L-Homocysteine	hcys-L[e] => hcys-L[c]				Transport	0	0	1000	0	2
UP_thmmp	Import Thiamin monophosphate	thmmp[e] => thmmp[c]				Transport	0	0	1000	0	2
UP_thmpp	Import Thiamine diphosphate	thmpp[e] => thmpp[c]				Transport	0	0	1000	0	2
UP_ribflv	Import Riboflavin	ribflv[e] => ribflv[c]				Transport	0	0	1000	0	2
UP_pdx5p	Import Pyridoxine 5-phosphate	pdx5p[e] => pdx5p[c]				Transport	0	0	1000	0	2
UP_nicrnt	Import Nicotinate D-ribonucleotide	nicrnt[e] => nicrnt[c]				Transport	0	0	1000	0	2
EF_dad-5	Export 5'-Deoxyadenosine	dad-5[c] => dad-5[e]				Transport	0	0	1000	0	2
EF_ac	Export Acetate	ac[c] => ac[e]				Transport	0	0	1000	0	2
EF_rhcys	Export S-Ribosyl-L-homocysteine	rhcys[c] => rhcys[e]				Transport	0	0	1000	0	2
EF_meoh	Export Methanol	meoh[c] => meoh[e]				Transport	0	0	1000	0	2
EF_for	Export Formate	for[c] => for[e]				Transport	0	0	1000	0	2
EF_gcald	Export Glycolaldehyde	gcald[c] => gcald[e]				Transport	0	0	1000	0	2
EF_amob	Export S-Adenosyl-4-methylthio-2-oxobutanoate	amob[c] => amob[e]				Transport	0	0	1000	0	2
EF_5drib	Export 5'-Deoxyribose	5drib[c] => 5drib[e]				Transport	0	0	1000	0	2
EF_5mtr	Export 5-Methylthio-D-Ribose	5mtr[c] => 5mtr[e]				Transport	0	0	1000	0	2
EF_btn	Export Biotin	btn[c] => btn[e]				Transport	0	0	1000	0	2
EF_dha	Export Dihydroxyacetone	dha[c] => dha[e]				Transport	0	0	1000	0	2
EF_pppi	Export Inorganic triphosphate	pppi[c] => pppi[e]				Transport	0	0	1000	0	2
EF_gsn	Export Guanosine	gsn[c] => gsn[e]				Transport	0	0	1000	0	2
EF_acald	Export Acetaldehyde	acald[c] => acald[e]				Transport	0	0	1000	0	2
EF_aprut	Export N-Acetylputrescine	aprut[c] => aprut[e]				Transport	0	0	1000	0	2
EF_dcyt	Export Deoxycytidine	dcyt[c] => dcyt[e]				Transport	0	0	1000	0	2
EF_duri	Export Deoxyuridine	duri[c] => duri[e]				Transport	0	0	1000	0	2
EF_fadh2	Export Flavin adenine dinucleotide reduced	fadh2[c] => fadh2[e]				Transport	0	0	1000	0	2
EF_thf	Export 5,6,7,8-Tetrahydrofolate	thf[c] => thf[e]				Transport	0	0	1000	0	2
EF_2obut	Export 2-Oxobutanoate	2obut[c] => 2obut[e]				Transport	0	0	1000	0	2
EF_ala-L	Export L-Alanine	ala-L[c] => ala-L[e]				Transport	0	0	1000	0	2
EF_asn-L	Export L-Asparagine	asn-L[c] => asn-L[e]				Transport	0	0	1000	0	2
EF_asp-L	Export L-Aspartate	asp-L[c] => asp-L[e]				Transport	0	0	1000	0	2
EF_cys-L	Export L-Cysteine	cys-L[c] => cys-L[e]				Transport	0	0	1000	0	2
EF_glu-L	Export L-Glutamate	glu-L[c] => glu-L[e]				Transport	0	0	1000	0	2
EF_gln-L	Export L-Glutamine	gln-L[c] => gln-L[e]				Transport	0	0	1000	0	2
EF_gly	Export L-Glycine	gly[c] => gly[e]				Transport	0	0	1000	0	2
EF_pro-L	Export L-Proline	pro-L[c] => pro-L[e]				Transport	0	0	1000	0	2
EF_ser-L	Export L-Serine	ser-L[c] => ser-L[e]				Transport	0	0	1000	0	2
EF_tyr-L	Export L-Tyrosine	tyr-L[c] => tyr-L[e]				Transport	0	0	1000	0	2
UP_arg-L	Import L-Arginine	arg-L[e] => arg-L[c]				Transport	0	0	1000	0	2
UP_his-L	Import L-Histidine	his-L[e] => his-L[c]				Transport	0	0	1000	0	2
UP_ile-L	Import L-Isoleucine	ile-L[e] => ile-L[c]				Transport	0	0	1000	0	2
UP_leu-L	Import L-Leucine	leu-L[e] => leu-L[c]				Transport	0	0	1000	0	2
UP_lys-L	Import L-Lysine	lys-L[e] => lys-L[c]				Transport	0	0	1000	0	2
UP_met-L	Import L-Methioniine	met-L[e] => met-L[c]				Transport	0	0	1000	0	2
UP_phe-L	Import L-Phenylalanine	phe-L[e] => phe-L[c]				Transport	0	0	1000	0	2
UP_thr-L	Import L-Threonine	thr-L[e] => thr-L[c]				Transport	0	0	1000	0	2
UP_trp-L	Import L-Tryptophan	trp-L[e] => trp-L[c]				Transport	0	0	1000	0	2
UP_val-L	Import L-Valine	val-L[e] => val-L[c]				Transport	0	0	1000	0	2
B_GROW	Biomass objective function	0.46644 ala-L[c] + 0.32153 arg-L[c] + 0.39088 asn-L[c] + 0.30721 asp-L[c] + 0.08838 cys-L[c] + 0.28857 gln-L[c] + 0.3914 glu-L[c] + 0.29399 gly[c] + 0.14425 his-L[c] + 0.29457 ile-L[c] + 0.46131 leu-L[c] + 0.44229 lys-L[c] + 0.12542 met-L[c] + 0.31217 phe-L[c] + 0.31668 pro-L[c] + 0.4984 ser-L[c] + 0.28201 thr-L[c] + 0.05625 trp-L[c] + 0.31363 tyr-L[c] + 0.40818 val-L[c] + 26.713 atp[c] + 26.713 …				Biomass	0	0	1000	1	2
EX_o2(e)	Exchange oxygen	o2[e] <=>				Exchange	1	-20	1000	0	2
EX_h2o(e)	Exchange H2O	h2o[e] <=>				Exchange	1	-1000	1000	0	2
EX_co2(e)	Exchange CO2	co2[e] <=>				Exchange	1	-1000	1000	0	2
EX_h(e)	Exchange H	h[e] <=>				Exchange	1	-1000	1000	0	2
EX_pi(e)	Exchange phosphate	pi[e] <=>				Exchange	1	-1000	1000	0	2
EX_nh4(e)	Exchange ammonia	nh4[e] <=>				Exchange	1	-1000	1000	0	2
EX_h2s(e)	Exchange H2S	h2s[e] <=>				Exchange	1	-1000	1000	0	2
EX_fe2(e)	Exchange Fe2+	fe2[e] <=>				Exchange	1	-1000	1000	0	2
EX_fe3(e)	Exchange Fe3+	fe3[e] <=>				Exchange	1	-1000	1000	0	2
EX_fru(e)	Exchange D-Fructose	fru[e] <=>				Exchange	1	-1000	1000	0	2
EX_glc-D(e)	Exchange Glucose	glc-D[e] <=>				Exchange	1	-1000	1000	0	2
EX_sucr(e)	Exchange Sucrose	sucr[e] <=>				Exchange	1	-1000	1000	0	2
EX_hcys-L(e)	Exchange L-Homocysteine	hcys-L[e] <=>				Exchange	1	-1000	1000	0	2
EX_thmmp(e)	Exchange Thiamin monophosphate	thmmp[e] <=>				Exchange	1	-1000	1000	0	2
EX_thmpp(e)	Exchange Thiamine diphosphate	thmpp[e] <=>				Exchange	1	-1000	1000	0	2
EX_ribflv(e)	Exchange Riboflavin	ribflv[e] <=>				Exchange	1	-1000	1000	0	2
EX_pdx5p(e)	Exchange Pyridoxine 5-phosphate	pdx5p[e] <=>				Exchange	1	-1000	1000	0	2
EX_nicrnt(e)	Exchange Nicotinate D-ribonucleotide	nicrnt[e] <=>				Exchange	1	-1000	1000	0	2
EX_dad-5(e)	Exchange 5'-Deoxyadenosine	dad-5[e] <=>				Exchange	1	-1000	1000	0	2
EX_ac(e)	Exchange Acetate	ac[e] <=>				Exchange	1	-1000	1000	0	2
EX_rhcys(e)	Exchange S-Ribosyl-L-homocysteine	rhcys[e] <=>				Exchange	1	-1000	1000	0	2
EX_meoh(e)	Exchange Methanol	meoh[e] <=>				Exchange	1	-1000	1000	0	2
EX_for(e)	Exchange Formate	for[e] <=>				Exchange	1	-1000	1000	0	2
EX_gcald(e)	Exchange Glycolaldehyde	gcald[e] <=>				Exchange	1	-1000	1000	0	2
EX_amob(e)	Exchange S-Adenosyl-4-methylthio-2-oxobutanoate	amob[e] <=>				Exchange	1	-1000	1000	0	2
EX_5drib(e)	Exchange 5'-Deoxyribose	5drib[e] <=>				Exchange	1	-1000	1000	0	2
EX_5mtr(e)	Exchange 5-Methylthio-D-Ribose	5mtr[e] <=>				Exchange	1	-1000	1000	0	2
EX_btn(e)	Exchange Biotin	btn[e] <=>				Exchange	1	-1000	1000	0	2
EX_dha(e)	Exchange Dihydroxyacetone	dha[e] <=>				Exchange	1	-1000	1000	0	2
EX_pppi(e)	Exchange Inorganic triphosphate	pppi[e] <=>				Exchange	1	-1000	1000	0	2
EX_gsn(e)	Exchange Guanosine	gsn[e] <=>				Exchange	1	-1000	1000	0	2
EX_acald(e)	Exchange Acetaldehyde	acald[e] <=>				Exchange	1	-1000	1000	0	2
EX_aprut(e)	Exchange N-Acetylputrescine	aprut[e] <=>				Exchange	1	-1000	1000	0	2
EX_dcyt(e)	Exchange Deoxycytidine	dcyt[e] <=>				Exchange	1	-1000	1000	0	2
EX_duri(e)	Exchange Deoxyuridine	duri[e] <=>				Exchange	1	-1000	1000	0	2
EX_fadh2(e)	Exchange Flavin adenine dinucleotide reduced	fadh2[e] <=>				Exchange	1	-1000	1000	0	2
EX_thf(e)	Exchange 5,6,7,8-Tetrahydrofolate	thf[e] <=>				Exchange	1	-1000	1000	0	2
EX_2obut(e)	Exchange 2-Oxobutanoate	2obut[e] <=>				Exchange	1	-1000	1000	0	2
EX_ala-L(e)	Exchange L-Alanine	ala-L[e] <=>				Exchange	1	-1000	1000	0	2
EX_arg-L(e)	Exchange L-Arginine	arg-L[e] <=>				Exchange	1	-1000	1000	0	2
EX_asn-L(e)	Exchange L-Asparagine	asn-L[e] <=>				Exchange	1	-1000	1000	0	2
EX_asp-L(e)	Exchange L-Aspartate	asp-L[e] <=>				Exchange	1	-1000	1000	0	2
EX_cys-L(e)	Exchange L-Cysteine	cys-L[e] <=>				Exchange	1	-1000	1000	0	2
EX_glu-L(e)	Exchange L-Glutamate	glu-L[e] <=>				Exchange	1	-1000	1000	0	2
EX_gln-L(e)	Exchange L-Glutamine	gln-L[e] <=>				Exchange	1	-1000	1000	0	2
EX_gly(e)	Exchange L-Glycine	gly[e] <=>				Exchange	1	-1000	1000	0	2
EX_his-L(e)	Exchange L-Histidine	his-L[e] <=>				Exchange	1	-1000	1000	0	2
EX_ile-L(e)	Exchange L-Isoleucine	ile-L[e] <=>				Exchange	1	-1000	1000	0	2
EX_leu-L(e)	Exchange L-Leucine	leu-L[e] <=>				Exchange	1	-1000	1000	0	2
EX_lys-L(e)	Exchange L-Lysine	lys-L[e] <=>				Exchange	1	-1000	1000	0	2
EX_met-L(e)	Exchange L-Methioniine	met-L[e] <=>				Exchange	1	-1000	1000	0	2
EX_phe-L(e)	Exchange L-Phenylalanine	phe-L[e] <=>				Exchange	1	-1000	1000	0	2
EX_pro-L(e)	Exchange L-Proline	pro-L[e] <=>				Exchange	1	-1000	1000	0	2
EX_ser-L(e)	Exchange L-Serine	ser-L[e] <=>				Exchange	1	-1000	1000	0	2
EX_thr-L(e)	Exchange L-Threonine	thr-L[e] <=>				Exchange	1	-1000	1000	0	2
EX_trp-L(e)	Exchange L-Tryptophan	trp-L[e] <=>				Exchange	1	-1000	1000	0	2
EX_tyr-L(e)	Exchange L-Tyrosine	tyr-L[e] <=>				Exchange	1	-1000	1000	0	2
EX_val-L(e)	Exchange L-Valine	val-L[e] <=>				Exchange	1	-1000	1000	0	2

## Sheet: Table S3b
Table S3. Stand-alone Bemisia metabolic model b) metabolite list
Abbreviation	Description	Neutral formula	Charged formula	Charge	Compartment	KEGG ID	PubChem ID	ChEBI ID	InChI string	SMILES	HMDB ID
10fthf[c]	10-Formyltetrahydrofolate	C20H23N7O7	C20H21N7O7	-2		C00234
13dpg[c]	3-Phospho-D-glyceroyl phosphate	C3H8O10P2	C3H4O10P2	-4		C00236
1pyr5c[c]	1-Pyrroline-5-carboxylate	C5H7NO2	C5H6NO2	-1		C03912
23dhdp[c]	2,3-Dihydrodipicolinate	C7H7NO4	C7H5NO4	-2		C03340
25aics[c]	(S)-2-[5-Amino-1-(5-phospho-D-ribosyl)imidazole-4-carboxamido]succinate	C13H19N4O12P	C13H15N4O12P	-4		C04823
26dap-LL[c]	LL-2,6-Diaminoheptanedioate	C7H14N2O4	C7H14N2O4	0		C00666
26dap-M[c]	meso-2,6-Diaminoheptanedioate	C7H14N2O4	C7H14N2O4	0		C00680
2dhp[c]	2-Dehydropantoate	C6H10O4	C6H9O4	-1		C00966
2fe1s[c]	[2Fe-1S] desulfurated iron-sulfur cluster	SFe2	SFe2	2
2fe2s[c]	[2Fe-2S] iron-sulfur cluster	S2Fe2	S2Fe2	2
2obut[c]	2-Oxobutanoate	C4H6O3	C4H5O3	-1		C00109
2obut[e]	2-Oxobutanoate	C4H6O3	C4H5O3	-1		C00109
2pg[c]	D-Glycerate 2-phosphate	C3H7O7P	C3H4O7P	-3		C00631
3mob[c]	3-Methyl-2-oxobutanoate	C5H8O3	C5H7O3	-1		C00141
3mop[c]	(S)-3-Methyl-2-oxopentanoate	C6H10O3	C6H9O3	-1		C00671
3pg[c]	3-Phospho-D-glycerate	C3H7O7P	C3H4O7P	-3		C00197
3php[c]	3-Phosphohydroxypyruvate	C3H5O7P	C3H2O7P	-3		C03232
4abz[c]	4-Aminobenzoate	C7H7NO2	C7H6NO2	-1		C00568
4adcho[c]	4-amino-4-deoxychorismate	C10H11NO5	C10H10NO5	-1		C11355
4fe4s[c]	[4Fe-4S] iron-sulfur cluster	S4Fe4	S4Fe4	2
4mop[c]	4-Methyl-2-oxopentanoate	C6H10O3	C6H9O3	-1		C00233
4ppan[c]	D-4-Phosphopantothenate	C9H18NO8P	C9H15NO8P	-3		C03492
4ppcys[c]	N-((R)-4-Phosphopantothenoyl)-L-cysteine	C12H23N2O9PS	C12H20N2O9PS	-3		C04352
5aizc[c]	5-amino-1-(5-phospho-D-ribosyl)imidazole-4-carboxylate	C9H14N3O9P	C9H11N3O9P	-3		C04751
5aop[c]	5-Amino-4-oxopentanoate	C5H9NO3	C5H9NO3	0		C00430
5dpmev[c]	R-5-Diphosphomevalonate	C6H14O10P2	C6H10O10P2	-4		C01143
5drib[c]	5-deoxyribose	C5H10O4	C5H10O4	0
5drib[e]	5-deoxyribose	C5H10O4	C5H10O4	0
5mtr[c]	5-Methylthio-D-ribose	C6H12O4S	C6H12O4S	0		C03089
5mtr[e]	5-Methylthio-D-ribose	C6H12O4S	C6H12O4S	0		C03089
5pmev[c]	R-5-Phosphomevalonate	C6H13O7P	C6H10O7P	-3		C01107
6pgc[c]	6-Phospho-D-gluconate	C6H13O10P	C6H10O10P	-3		C00345
6pgl[c]	6-phospho-D-glucono-1,5-lactone	C6H11O9P	C6H9O9P	-2		C01236
6pthp[c]	6-Pyruvoyl-5,6,7,8-tetrahydropterin	C9H11N5O3	C9H11N5O3	0
8aonn[c]	8-Amino-7-oxononanoate	C9H17NO3	C9H17NO3	0		C01092
aacoa[c]	Acetoacetyl-CoA	C25H40N7O18P3S	C25H36N7O18P3S	-4		C00332
ac[c]	Acetate	C2H4O2	C2H3O2	-1		C00033
ac[e]	Acetate	C2H4O2	C2H3O2	-1		C00033
acald[c]	Acetaldehyde	C2H4O	C2H4O	0		C00084
acald[e]	Acetaldehyde	C2H4O	C2H4O	0		C00084
accoa[c]	Acetyl-CoA	C23H38N7O17P3S	C23H34N7O17P3S	-4		C00024
acon-C[c]	cis-Aconitate	C6H6O6	C6H3O6	-3		C00417
acorn[c]	N2-Acetyl-L-ornithine	C7H14N2O3	C7H14N2O3	0		C00437
adn[c]	Adenosine	C10H13N5O4	C10H13N5O4	0		C00212
adp[c]	ADP	C10H15N5O10P2	C10H12N5O10P2	-3		C00008
ahcys[c]	S-Adenosyl-L-homocysteine	C14H20N6O5S	C14H20N6O5S	0		C00021
ahdt[c]	2-Amino-4-hydroxy-6-(erythro-1,2,3-trihydroxypropyl)dihydropteridine triphosphate	C9H16N5O13P3	C9H12N5O13P3	-4		C04895
aicar[c]	5-Amino-1-(5-Phospho-D-ribosyl)imidazole-4-carboxamide	C9H15N4O8P	C9H13N4O8P	-2		C04677
air[c]	5-amino-1-(5-phospho-D-ribosyl)imidazole	C8H14N3O7P	C8H12N3O7P	-2		C03373
akg[c]	2-Oxoglutarate	C5H6O5	C5H4O5	-2		C00026
ala-B[c]	beta-Alanine	C3H7NO2	C3H7NO2	0		C00099
ala-L[c]	L-Alanine	C3H7NO2	C3H7NO2	0		C00041
ala-L[e]	L-Alanine	C3H7NO2	C3H7NO2	0		C00041
allphn[c]	Allophanate	C2H4N2O3	C2H3N2O3	-1		C01010
amet[c]	S-Adenosyl-L-methionine	C15H22N6O5S	C15H23N6O5S	1		C00019
amob[c]	S-Adenosyl-4-methylthio-2-oxobutanoate	C15H20N5O6S	C15H19N5O6S	0		C04425
amob[e]	S-Adenosyl-4-methylthio-2-oxobutanoate	C15H20N5O6S	C15H19N5O6S	0		C04425
amp[c]	AMP	C10H14N5O7P	C10H12N5O7P	-2		C00020
aprut[c]	N-Acetylputrescine	C6H14N2O	C6H15N2O	1		C02714
aprut[e]	N-Acetylputrescine	C6H14N2O	C6H15N2O	1		C02714
arg-L[c]	L-Arginine	C6H14N4O2	C6H15N4O2	1		C00062
arg-L[e]	L-Arginine	C6H14N4O2	C6H15N4O2	1		C00062
argsuc[c]	N(omega)-(L-Arginino)succinate	C10H18N4O6	C10H17N4O6	-1		C03406
asn-L[c]	L-Asparagine	C4H8N2O3	C4H8N2O3	0		C00152
asn-L[e]	L-Asparagine	C4H8N2O3	C4H8N2O3	0		C00152
asp-L[c]	L-Aspartate	C4H7NO4	C4H6NO4	-1		C00049
asp-L[e]	L-Aspartate	C4H7NO4	C4H6NO4	-1		C00049
atp[c]	ATP	C10H16N5O13P3	C10H12N5O13P3	-4		C00002
btn[c]	Biotin	C10H16N2O3S	C10H15N2O3S	-1		C00120
btn[e]	Biotin	C10H16N2O3S	C10H15N2O3S	-1		C00120
cbasp[c]	N-Carbamoyl-L-aspartate	C5H8N2O5	C5H6N2O5	-2		C00438
cbp[c]	Carbamoyl phosphate	CH4NO5P	CH2NO5P	-2		C00169
cdp[c]	CDP	C9H15N3O11P2	C9H12N3O11P2	-3		C00112
chor[c]	chorismate	C10H10O6	C10H8O6	-2		C00251
cit[c]	Citrate	C6H8O7	C6H5O7	-3		C00158
citr-L[c]	L-Citrulline	C6H13N3O3	C6H13N3O3	0		C00327
cmp[c]	CMP	C9H14N3O8P	C9H12N3O8P	-2		C00055
co2[c]	CO2	CO2	CO2	0		C00011
co2[e]	CO2	CO2	CO2	0		C00011
coa[c]	Coenzyme A	C21H36N7O16P3S	C21H32N7O16P3S	-4		C00010
cpppg3[c]	Coproporphyrinogen III	C36H44N4O8	C36H40N4O8	-4		C03263
ctp[c]	CTP	C9H16N3O14P3	C9H12N3O14P3	-4		C00063
cys-L[c]	L-Cysteine	C3H7NO2S	C3H7NO2S	0		C00097
cys-L[e]	L-Cysteine	C3H7NO2S	C3H7NO2S	0		C00097
cyst-L[c]	L-Cystathionine	C7H14N2O4S	C7H14N2O4S	0		C02291
dad-5[c]	5-Deoxyadenosine	C10H13N5O3	C10H13N5O3	0		C05198
dad-5[e]	5-Deoxyadenosine	C10H13N5O3	C10H13N5O3	0		C05198
dadp[c]	dADP	C10H15N5O9P2	C10H12N5O9P2	-3		C00206
dann[c]	7,8-Diaminononanoate	C9H20N2O2	C9H21N2O2	1		C01037
datp[c]	dATP	C10H16N5O12P3	C10H12N5O12P3	-4		C00131
dcamp[c]	N6-(1,2-Dicarboxyethyl)-AMP	C14H18N5O11P	C14H14N5O11P	-4		C03794
dcdp[c]	dCDP	C9H15N3O10P2	C9H12N3O10P2	-3		C00705
dcmp[c]	dCMP	C9H14N3O7P	C9H12N3O7P	-2		C00239
dctp[c]	dCTP	C9H16N3O13P3	C9H12N3O13P3	-4		C00458
dcyt[c]	Deoxycytidine	C9H13N3O4	C9H13N3O4	0		C00881
dcyt[e]	Deoxycytidine	C9H13N3O4	C9H13N3O4	0		C00881
dgdp[c]	dGDP	C10H15N5O10P2	C10H12N5O10P2	-3		C00361
dgmp[c]	dGMP	C10H14N5O7P	C10H12N5O7P	-2		C00362
dgtp[c]	dGTP	C10H16N5O13P3	C10H12N5O13P3	-4		C00286
dha[c]	Dihydroxyacetone	C3H6O3	C3H6O3	0		C00184
dha[e]	Dihydroxyacetone	C3H6O3	C3H6O3	0		C00184
dhap[c]	Dihydroxyacetone phosphate	C3H7O6P	C3H5O6P	-2		C00111
dhbpt[c]	6,7-Dihydrobiopterin	C9H13N5O3	C9H13N5O3	0		C00268
dhf[c]	7,8-Dihydrofolate	C19H21N7O6	C19H19N7O6	-2		C00415
dhnpt[c]	Dihydroneopterin	C9H13N5O4	C9H13N5O4	0		C04874
dhor-S[c]	(S)-Dihydroorotate	C5H6N2O4	C5H5N2O4	-1		C00337
dhpt[c]	Dihydropteroate	C14H14N6O3	C14H13N6O3	-1		C00921
dmpp[c]	Dimethylallyl diphosphate	C5H12O7P2	C5H9O7P2	-3		C00235
dna5mtc[c]	DNA 5-methylcytosine	C10H16N3O7PR2	C10H16N3O7PR2	0		C02967
dnac[c]	DNA cytosine	C9H14N3O7PR2	C9H14N3O7PR2	0		C00856
dnad[c]	Deamino-NAD+	C21H27N6O15P2	C21H24N6O15P2	-2		C00857
dpcoa[c]	Dephospho-CoA	C21H35N7O13P2S	C21H33N7O13P2S	-2		C00882
dtbt[c]	Dethiobiotin	C10H18N2O3	C10H17N2O3	-1		C01909
dtdp[c]	dTDP	C10H16N2O11P2	C10H13N2O11P2	-3		C00363
dtmp[c]	dTMP	C10H15N2O8P	C10H13N2O8P	-2		C00364
dttp[c]	dTTP	C10H17N2O14P3	C10H13N2O14P3	-4		C00459
dudp[c]	dUDP	C9H14N2O11P2	C9H11N2O11P2	-3		C01346
dump[c]	dUMP	C9H13N2O8P	C9H11N2O8P	-2		C00365
duri[c]	Deoxyuridine	C9H12N2O5	C9H12N2O5	0		C00526
duri[e]	Deoxyuridine	C9H12N2O5	C9H12N2O5	0		C00526
dutp[c]	dUTP	C9H15N2O14P3	C9H11N2O14P3	-4		C00460
e4p[c]	D-Erythrose 4-phosphate	C4H9O7P	C4H7O7P	-2		C00279
f1p[c]	D-Fructose 1-phosphate	C6H13O9P	C6H11O9P	-2		C02976
f6p[c]	D-Fructose 6-phosphate	C6H13O9P	C6H11O9P	-2		C00085
fad[c]	Flavin adenine dinucleotide oxidized	C27H33N9O15P2	C27H31N9O15P2	-2		C00016
fadh2[c]	Flavin adenine dinucleotide reduced	C27H35N9O15P2	C27H33N9O15P2	-2		C01352
fadh2[e]	Flavin adenine dinucleotide reduced	C27H35N9O15P2	C27H33N9O15P2	-2		C01352
fdp[c]	D-Fructose 1,6-bisphosphate	C6H14O12P2	C6H10O12P2	-4		C00354
fe2[c]	Fe2+	Fe	Fe	2		C00023
fe2[e]	Fe2+	Fe	Fe	2		C00023
fe3[c]	Fe3+	Fe	Fe	3		C14819
fe3[e]	Fe3+	Fe	Fe	3		C14819
fgam[c]	N2-Formyl-N1-(5-phospho-D-ribosyl)glycinamide	C8H15N2O9P	C8H13N2O9P	-2		C04376
ficytc[c]	Ferricytochrome c	C42H44FeN8O8S2R4	C42H46FeN8O8S2R4	3		C00125
fmn[c]	FMN	C17H21N4O9P	C17H19N4O9P	-2		C00061
fmnh2[c]	Reduced FMN	C17H23N4O9P	C17H21N4O9P	-2		C01847
focytc[c]	Ferrocytochrome c	C42H44FeN8O8S2R4	C42H46FeN8O8S2R4	2		C00126
fol[c]	Folate	C19H19N7O6	C19H17N7O6	-2		C00504
for[c]	Formate	CH2O2	CH1O2	-1		C00058
for[e]	Formate	CH2O2	CH1O2	-1		C00058
fpram[c]	2-(Formamido)-N1-(5-phospho-D-ribosyl)acetamidine	C8H16N3O8P	C8H15N3O8P	-1		C04640
fprica[c]	5-Formamido-1-(5-phospho-D-ribosyl)imidazole-4-carboxamide	C10H15N4O9P	C10H13N4O9P	-2		C04734
frdp[c]	Farnesyl diphosphate	C15H28O7P2	C15H25O7P2	-3		C00448
fru[c]	D-Fructose	C6H12O6	C6H12O6	0		C00095
fru[e]	D-Fructose	C6H12O6	C6H12O6	0		C00095
fum[c]	Fumarate	C4H4O4	C4H2O4	-2		C00122
g1p[c]	D-Glucose 1-phosphate	C6H13O9P	C6H11O9P	-2		C00103
g3p[c]	Glyceraldehyde 3-phosphate	C3H7O6P	C3H5O6P	-2		C00661
g6p[c]	D-Glucose 6-phosphate	C6H13O9P	C6H11O9P	-2		C00092
gar[c]	N1-(5-Phospho-D-ribosyl)glycinamide	C7H15N2O8P	C7H14N2O8P	-1		C03838
gcald[c]	Glycolaldehyde	C2H4O2	C2H4O2	0		C00266
gcald[e]	Glycolaldehyde	C2H4O2	C2H4O2	0		C00266
gdp[c]	GDP	C10H15N5O11P2	C10H12N5O11P2	-3		C00035
ggdp[c]	Geranylgeranyl diphosphate	C20H36O7P2	C20H33O7P2	-3
glc-D[c]	D-Glucose	C6H12O6	C6H12O6	0		C00031
glc-D[e]	D-Glucose	C6H12O6	C6H12O6	0		C00031
gln-L[c]	L-Glutamine	C5H10N2O3	C5H10N2O3	0		C00064
gln-L[e]	L-Glutamine	C5H10N2O3	C5H10N2O3	0		C00064
glu5sa[c]	L-Glutamate 5-semialdehyde	C5H9NO3	C5H9NO3	0		C01165
glucys[c]	gamma-L-Glutamyl-L-cysteine	C8H14N2O5S	C8H13N2O5S	-1		C00669
glu-L[c]	L-Glutamate	C5H9NO4	C5H8NO4	-1		C00025
glu-L[e]	L-Glutamate	C5H9NO4	C5H8NO4	-1		C00025
glutrna[c]	L-Glutamyl-tRNA(Glu)	C5H7NO3R	C5H7NO3R	0		C02987
gly[c]	Glycine	C2H5NO2	C2H5NO2	0		C00037
gly[e]	Glycine	C2H5NO2	C2H5NO2	0		C00037
glyald[c]	D-Glyceraldehyde	C3H6O3	C3H6O3	0		C00577
glycogen[c]	glycogen	C6H10O5	C6H10O5	0		C00182
gmp[c]	GMP	C10H14N5O8P	C10H12N5O8P	-2		C00144
grdp[c]	Geranyl diphosphate	C10H20O7P2	C10H17O7P2	-3		C00341
gsn[c]	Guanosine	C10H13N5O5	C10H13N5O5	0		C00387
gsn[e]	Guanosine	C10H13N5O5	C10H13N5O5	0		C00387
gthox[c]	Oxidized glutathione	C20H32N6O12S2	C20H30N6O12S2	-2		C00127
gthrd[c]	Reduced glutathione	C10H17N3O6S	C10H16N3O6S	-1		C00051
gtp[c]	GTP	C10H16N5O14P3	C10H12N5O14P3	-4		C00044
h[c]	H+	H	H	1		C00080
h[e]	H+	H	H	1		C00080
h2o[c]	H2O	H2O	H2O	0		C00001
h2o[e]	H2O	H2O	H2O	0		C00001
h2o2[c]	Hydrogen peroxide	H2O2	H2O2	0		C00027
h2s[c]	Hydrogen sulfide	H2S	H2S	0		C00283
h2s[e]	Hydrogen sulfide	H2S	H2S	0		C00283
hco3[c]	Bicarbonate	CH2O3	CHO3	-1		C00288
hcys-L[c]	L-Homocysteine	C4H9NO2S	C4H9NO2S	0		C00155
hcys-L[e]	L-Homocysteine	C4H9NO2S	C4H9NO2S	0		C00155
hemeA[c]	Heme A	C49H56FeN4O6	C49H56FeN4O6	0		C15670
hemeO[c]	Heme O	C49H58FeN4O5	C49H56FeN4O5	-2		C15672
his-L[c]	L-Histidine	C6H9N3O2	C6H9N3O2	0		C00135
his-L[e]	L-Histidine	C6H9N3O2	C6H9N3O2	0		C00135
hisp[c]	L-Histidinol phosphate	C6H12N3O4P	C6H11N3O4P	-1		C01100
histd[c]	L-Histidinol	C6H11N3O	C6H12N3O	1		C00860
hmbil[c]	Hydroxymethylbilane	C40H46N4O17	C40H38N4O17	-8		C01024
hmgcoa[c]	Hydroxymethylglutaryl-CoA	C27H44N7O20P3S	C27H39N7O20P3S	-5		C00356
icit[c]	Isocitrate	C6H8O7	C6H5O7	-3		C00311
ile-L[c]	L-Isoleucine	C6H13NO2	C6H13NO2	0		C00407
ile-L[e]	L-Isoleucine	C6H13NO2	C6H13NO2	0		C00407
imp[c]	IMP	C10H13N4O8P	C10H11N4O8P	-2		C00130
ipdp[c]	Isopentenyl diphosphate	C5H12O7P2	C5H9O7P2	-3		C00129
iscs[c]	IscS sulfur acceptor protein	HSR	HSR	0
iscssh[c]	IscS with bound sulfur	HS2R	HS2R	0
iscu[c]	IscU scaffold protein	H8O2S6R	H8O2S6R	0
iscu-2fe2s[c]	IscU with bound [2Fe-2S] cluster	H6O2S8Fe2R	H4O2S8Fe2R	-2
iscu-2fe2s2[c]	IscU with two bound [2Fe-2S] clusters	H4O2S10Fe4R	O2S10Fe4R	-4
iscu-4fe4s[c]	IscU with bound [4Fe-4S] cluster	H6O2S10Fe4R	H4O2S10Fe4R	-2
leu-L[c]	L-Leucine	C6H13NO2	C6H13NO2	0		C00123
leu-L[e]	L-Leucine	C6H13NO2	C6H13NO2	0		C00123
lys-L[c]	L-Lysine	C6H14N2O2	C6H15N2O2	1		C00047
lys-L[e]	L-Lysine	C6H14N2O2	C6H15N2O2	1		C00047
mal-L[c]	L-Malate	C4H6O5	C4H4O5	-2		C00149
meoh[c]	Methanol	CH4O1	CH4O1	0		C00132
meoh[e]	Methanol	CH4O1	CH4O1	0		C00132
methf[c]	5,10-Methenyltetrahydrofolate	C20H22N7O6	C20H20N7O6	-1		C00445
met-L[c]	L-Methionine	C5H11NO2S	C5H11NO2S	0		C00073
met-L[e]	L-Methionine	C5H11NO2S	C5H11NO2S	0		C00073
mev-R[c]	R-Mevalonate	C6H12O4	C6H11O4	-1		C00418
mlthf[c]	5,10-Methylenetetrahydrofolate	C20H23N7O6	C20H21N7O6	-2		C00143
nac[c]	Nicotinate	C6H5NO2	C6H4NO2	-1		C00253
nad[c]	Nicotinamide adenine dinucleotide	C21H28N7O14P2	C21H26N7O14P2	-1		C00003
nadh[c]	Nicotinamide adenine dinucleotide - reduced	C21H29N7O14P2	C21H27N7O14P2	-2		C00004
nadp[c]	Nicotinamide adenine dinucleotide phosphate	C21H28N7O17P3	C21H25N7O17P3	-3		C00006
nadph[c]	Nicotinamide adenine dinucleotide phosphate - reduced	C21H30N7O17P3	C21H26N7O17P3	-4		C00005
ncam[c]	Nicotinamide	C6H6N2O	C6H6N2O	0		C00153
nh4[c]	Ammonium	H3N	H4N	1		C01342
nh4[e]	Ammonium	H3N	H4N	1		C01342
nicrns[c]	Nicotinate D-ribonucleoside	C11H14NO6	C11H13NO6	0		C05841
nicrnt[c]	Nicotinate D-ribonucleotide	C11H15NO9P	C11H12NO9P	-2		C01185
nicrnt[e]	Nicotinate D-ribonucleotide	C11H15NO9P	C11H12NO9P	-2		C01185
nmn[c]	Nicotinamide D-ribonucleotide	C11H15N2O8P	C11H14N2O8P	-1		C00455
o2[c]	O2	O2	O2	0		C00007
o2[e]	O2	O2	O2	0		C00007
oaa[c]	Oxaloacetate	C4H4O5	C4H2O5	-2		C00036
octapb[c]	octanoate (protein bound)	C8H14O	C8H15O	1
orn[c]	Ornithine	C5H12N2O2	C5H13N2O2	1		C01602
orot[c]	Orotate	C5H4N2O4	C5H3N2O4	-1		C00295
orot5p[c]	Orotidine 5-phosphate	C10H13N2O11P	C10H10N2O11P	-3		C01103
pan4p[c]	Pantetheine 4-phosphate	C11H23N2O7PS	C11H21N2O7PS	-2		C01134
pant-R[c]	(R)-Pantoate	C6H12O4	C6H11O4	-1		C00522
pap[c]	Adenosine 3,5-bisphosphate	C10H15N5O10P2	C10H11N5O10P2	-4		C00054
pdx5p[c]	Pyridoxine 5-phosphate	C8H12NO6P	C8H10NO6P	-2		C00627
pdx5p[e]	Pyridoxine 5-phosphate	C8H12NO6P	C8H10NO6P	-2		C00627
pep[c]	Phosphoenolpyruvate	C3H5O6P	C3H2O6P	-3		C00074
pg160[c]	Phosphatidylglycerol (dihexadecanoyl, n-C16:0)	C38H75O10P1	C38H74O10P1	-1		C00344
phe-L[c]	L-Phenylalanine	C9H11NO2	C9H11NO2	0		C00079
phe-L[e]	L-Phenylalanine	C9H11NO2	C9H11NO2	0		C00079
pheme[c]	Protoheme	C34H32FeN4O4	C34H30FeN4O4	-2		C00032
phpyr[c]	Phenylpyruvate	C9H8O3	C9H7O3	-1		C00166
pi[c]	Phosphate	H3O4P	HO4P	-2		C00009
pi[e]	Phosphate	H3O4P	HO4P	-2		C00009
pnto-R[c]	(R)-Pantothenate	C9H17NO5	C9H16NO5	-1		C00864
ppbng[c]	Porphobilinogen	C10H14N2O4	C10H13N2O4	-1		C00931
pphn[c]	Prephenate	C10H10O6	C10H8O6	-2		C00254
ppi[c]	Diphosphate	H4O7P2	HO7P2	-3		C00013
ppp9[c]	Protoporphyrin	C34H34N4O4	C34H32N4O4	-2		C02191
pppg9[c]	Protoporphyrinogen IX	C34H40N4O4	C34H38N4O4	-2		C01079
pppi[c]	Inorganic triphosphate	H5O10P3	HO10P3	-4		C00536
pppi[e]	Inorganic triphosphate	H5O10P3	HO10P3	-4		C00536
pram[c]	5-Phospho-beta-D-ribosylamine	C5H12NO7P	C5H11NO7P	-1		C03090
pro-L[c]	L-Proline	C5H9NO2	C5H9NO2	0		C00148
pro-L[e]	L-Proline	C5H9NO2	C5H9NO2	0		C00148
prpp[c]	5-Phospho-alpha-D-ribose 1-diphosphate	C5H13O14P3	C5H8O14P3	-5		C00119
pser-L[c]	O-Phospho-L-serine	C3H8NO6P	C3H6NO6P	-2		C01005
pyam5p[c]	Pyridoxamine 5-phosphate	C8H13N2O5P	C8H12N2O5P	-1		C00647
pydam[c]	Pyridoxamine	C8H12N2O2	C8H13N2O2	1		C00534
pydx[c]	Pyridoxal	C8H9NO3	C8H9NO3	0		C00250
pydx5p[c]	Pyridoxal 5-phosphate	C8H10NO6P	C8H8NO6P	-2		C00018
pydxn[c]	Pyridoxine	C8H11NO3	C8H11NO3	0		C00314
pyr[c]	Pyruvate	C3H4O3	C3H3O3	-1		C00022
q9[c]	Ubiquinone-9	C54H82O4	C54H82O4	0		C01967
q9h2[c]	Ubiquinol-9	C54H84O4	C54H84O4	0		C00390
r5p[c]	alpha-D-Ribose 5-phosphate	C5H11O8P	C5H9O8P	-2		C00117
rbflvrd[c]	Reduced riboflavin	C17H22N4O6	C17H22N4O6	0		C01007
rhcys[c]	S-Ribosyl-L-homocysteine	C9H17NO6S	C9H17NO6S	0		C03539
rhcys[e]	S-Ribosyl-L-homocysteine	C9H17NO6S	C9H17NO6S	0		C03539
ribflv[c]	Riboflavin	C17H20N4O6	C17H20N4O6	0		C00255
ribflv[e]	Riboflavin	C17H20N4O6	C17H20N4O6	0		C00255
rnam[c]	N-Ribosylnicotinamide	C11H14N2O5	C11H15N2O5	1		C03150
ru5p-D[c]	D-Ribulose 5-phosphate	C5H11O8P	C5H9O8P	-2		C00199
s17bp[c]	Sedoheptulose 1,7-bisphosphate	C7H16O13P2	C7H12O13P2	-4		C00447
s7p[c]	Sedoheptulose 7-phosphate	C7H15O10P	C7H13O10P	-2		C05382
ser-L[c]	L-Serine	C3H7NO3	C3H7NO3	0		C00065
ser-L[e]	L-Serine	C3H7NO3	C3H7NO3	0		C00065
succ[c]	Succinate	C4H6O4	C4H4O4	-2		C00042
succoa[c]	Succinyl-CoA	C25H40N7O19P3S	C25H35N7O19P3S	-5		C00091
sucr[c]	Sucrose	C12H22O11	C12H22O11	0		C00089
sucr[e]	Sucrose	C12H22O11	C12H22O11	0		C00089
thbpt[c]	Tetrahydrobiopterin	C9H15N5O3	C9H15N5O3	0		C00272
thdp[c]	2,3,4,5-Tetrahydrodipicolinate	C7H9NO4	C7H7NO4	-2		C03972
thf[c]	5,6,7,8-Tetrahydrofolate	C19H23N7O6	C19H21N7O6	-2		C00101
thf[e]	5,6,7,8-Tetrahydrofolate	C19H23N7O6	C19H21N7O6	-2		C00101
thmmp[c]	Thiamin monophosphate	C12H17N4O4PS	C12H16N4O4PS	-1		C01081
thmmp[e]	Thiamin monophosphate	C12H17N4O4PS	C12H16N4O4PS	-1		C01081
thmpp[c]	Thiamine diphosphate	C12H19N4O7P2S	C12H16N4O7P2S	-3		C00068
thmpp[e]	Thiamine diphosphate	C12H19N4O7P2S	C12H16N4O7P2S	-3		C00068
thr-L[c]	L-Threonine	C4H9NO3	C4H9NO3	0		C00188
thr-L[e]	L-Threonine	C4H9NO3	C4H9NO3	0		C00188
trdox[c]	Oxidized thioredoxin	X	X	0		C00343
trdrd[c]	Reduced thioredoxin	XH2	XH2	0		C00342
trnaglu[c]	tRNA (Glu)	R	R	0		C01641
trp-L[c]	L-Tryptophan	C11H12N2O2	C11H12N2O2	0		C00078
trp-L[e]	L-Tryptophan	C11H12N2O2	C11H12N2O2	0		C00078
tyr-L[c]	L-Tyrosine	C9H11NO3	C9H11NO3	0		C00082
tyr-L[e]	L-Tyrosine	C9H11NO3	C9H11NO3	0		C00082
udp[c]	UDP	C9H14N2O12P2	C9H11N2O12P2	-3		C00015
udpg[c]	UDP glucose	C15H24N2O17P2	C15H22N2O17P2	-2		C00029
ump[c]	UMP	C9H13N2O9P	C9H11N2O9P	-2		C00105
uppg3[c]	Uroporphyrinogen III	C40H44N4O16	C40H36N4O16	-8		C01051
urea[c]	Urea	CH4N2O	CH5N2O	1		C00086
utp[c]	UTP	C9H15N2O15P3	C9H11N2O15P3	-4		C00075
val-L[c]	L-Valine	C5H11NO2	C5H11NO2	0		C00183
val-L[e]	L-Valine	C5H11NO2	C5H11NO2	0		C00183
xmp[c]	Xanthosine 5-phosphate	C10H13N4O9P	C10H11N4O9P	-2		C00655
xu5p-D[c]	D-Xylulose 5-phosphate	C5H11O8P	C5H9O8P	-2		C00231
