# Supplementary material for: Cooperative Metabolism in a Three-Partner Insect-Bacterial Symbiosis Revealed by Metabolic Modeling
Source: J Bacteriol. 2017 Jul 11;199(15):e00872-16. doi: 10.1128/JB.00872-16 (PMC5512215; doi:10.1128/JB.00872-16)
Supplement: Supplemental material [file JB.00872-16_zjb999094413s5.xls]

## Sheet: Table S4a
Table S4. Three-compartment Portiera-Hamiltonella-Bemisia metabaolic model a) reaction list
Abbreviation	Description	Reaction	GPR	Genes	Proteins	Subsystem	Reversible	Lower bound	Upper bound	Objective	Confidence Score	EC Number	Notes	References
POR_CBPS	carbamoyl-phosphate synthase (glutamine-hydrolysing)	2 atp[p] + gln-L[p] + h2o[p] + hco3[p] => 2 adp[p] + cbp[p] + glu-L[p] + 2 h[p] + pi[p]	(Por0232 and Por0231)	Por0232 Por0231		Arginine Biosynthesis	0	0	1000	0	2	6.3.5.5	carAB
POR_OCBT	ornithine carbamoyltransferase	cbp[p] + orn[p] => citr-L[p] + h[p] + pi[p]	Por0101	Por0101		Arginine Biosynthesis	0	0	1000	0	2	2.1.3.3	argF
POR_ARGSS	argininosuccinate synthase	asp-L[p] + atp[p] + citr-L[p] => amp[p] + argsuc[p] + h[p] + ppi[p]	Por0176	Por0176		Arginine Biosynthesis	0	0.082103	1000	0	2	6.3.4.5	argG
POR_METS*	methionine synthase	5mthf[p] + hcys-L[p] => h[p] + met-L[p] + thf[p]	Por0247	Por0247		Methionine Biosynthesis	0	0	0.0569756	0	2	2.1.1.14	metE
POR_PRPPS	phosphoribosylpyrophosphate synthetase	atp[p] + r5p[p] => amp[p] + h[p] + prpp[p]	Por0165	Por0165		Histidine Biosynthesis	0	0	1000	0	2	2.7.6.1	prs
POR_ATPPRT	ATP phosphoribosyltransferase	atp[p] + prpp[p] => ppi[p] + prbatp[p]	(Por0157 and Por0087)	Por0157 Por0087		Histidine Biosynthesis	0	0	1000	0	2	2.4.2.17	hisGZ
POR_PRATPP	phosphoribosyl-ATP pyrophosphatase	h2o[p] + prbatp[p] => h[p] + ppi[p] + prbamp[p]	Por0248	Por0248		Histidine Biosynthesis	0	0	1000	0	2	3.6.1.31	hisI
POR_PRAMPC	phosphoribosyl-AMP cyclohydrolase	h2o[p] + prbamp[p] => prfp[p]	Por0002	Por0002		Histidine Biosynthesis	0	0	1000	0	2	3.5.4.19	hisI
POR_PRMICI	1-(5-phosphoribosyl)-5-[(5-phosphoribosylamino)methylideneamino)imidazole-4-carboxamide isomerase	prfp[p] => prlp[p]	Por0147	Por0147		Histidine Biosynthesis	0	0	1000	0	2	5.3.1.16	hisA
POR_IG3PS	Imidazole-glycerol-3-phosphate synthase	gln-L[p] + prlp[p] => aicar[p] + eig3p[p] + glu-L[p] + h[p]	(Por0146 and Por0148)	Por0146 Por0148		Histidine Biosynthesis	0	0	1000	0	2	2.4.2.-	hisHF
POR_IGPDH	imidazoleglycerol-phosphate dehydratase	eig3p[p] => h2o[p] + imacp[p]	Por0145	Por0145		Histidine Biosynthesis	0	0	1000	0	2	4.2.1.19	hisB
POR_HSTPT	histidinol-phosphate transaminase	glu-L[p] + imacp[p] => akg[p] + hisp[p]	Por0149	Por0149		Histidine Biosynthesis	0	0	1000	0	2	2.6.1.9	hisC
POR_ASPK	aspartate kinase	asp-L[p] + atp[p] => 4pasp[p] + adp[p]	(Por0190 or Por0136)	Por0190 Por0136		Lysine Biosynthesis	0	0	1000	0	2	2.7.2.4	lysC thrA
POR_ASAD	aspartate-semialdehyde dehydrogenase	4pasp[p] + h[p] + nadph[p] => aspsa[p] + nadp[p] + pi[p]	Por0098	Por0098		Lysine Biosynthesis	0	0	1000	0	2	1.2.1.11	asd
POR_DHDPS	4-hydroxy-tetrahydrodipicolinate synthase	aspsa[p] + pyr[p] => 23dhdp[p] + h[p] + 2 h2o[p]	Por0270	Por0270		Lysine Biosynthesis	0	0	1000	0	2	4.3.3.7	dapA
POR_THDPS	tetrahydrodipicolinate succinylase	h2o[p] + succoa[p] + thdp[p] => coa[p] + sl2a6o[p]	Por0239	Por0239		Lysine Biosynthesis	0	0	1000	0	2	2.3.1.117	dapD
POR_SDPTA	succinyldiaminopimelate transaminase	glu-L[p] + sl2a6o[p] <=> akg[p] + sl26da[p]	Por0180	Por0180		Lysine Biosynthesis	1	-1000	1000	0	2	2.6.1.17	argD
POR_SDPDS	succinyl-diaminopimelate desuccinylase	h2o[p] + sl26da[p] => 26dap-LL[p] + succ[p]	Por0238	Por0238		Lysine Biosynthesis	0	0	1000	0	2	3.5.1.18	dapE
POR_HSD	homoserine dehydrogenase (NADPH)	aspsa[p] + h[p] + nadph[p] <=> hom-L[p] + nadp[p]	Por0136	Por0136		Threonine Biosynthesis	1	-1000	1000	0	2	1.1.1.3	thrA
POR_HSK	homoserine kinase	atp[p] + hom-L[p] => adp[p] + h[p] + phom[p]	Por0150	Por0150		Threonine Biosynthesis	0	0	1000	0	2	2.7.1.39	thrB
POR_THRS*	threonine synthase	h2o[p] + phom[p] => pi[p] + thr-L[p]	Por0135	Por0135		Threonine Biosynthesis	0	0	0.100596	0	2	4.2.3.1	thrC
POR_DDPA	3-deoxy-D-arabino-heptulosonate 7-phosphate synthetase	e4p[p] + h2o[p] + pep[p] => 2dda7p[p] + pi[p]	Por0246	Por0246		Chorismate Biosynthesis	0	0	1000	0	2	2.5.1.54	aroFGH
POR_DHQS	3-dehydroquinate synthase	2dda7p[p] => 3dhq[p] + pi[p]	Por0253	Por0253		Chorismate Biosynthesis	0	0	1000	0	2	4.2.3.4	aroB
POR_DHQTi	3-dehydroquinate dehydratase, irreversible	3dhq[p] => 3dhsk[p] + h2o[p]	Por0213	Por0213		Chorismate Biosynthesis	0	0	1000	0	2	4.2.1.10	aroQ
POR_SHK3Dr	shikimate dehydrogenase	3dhsk[p] + h[p] + nadph[p] <=> nadp[p] + skm[p]	Por0203	Por0203		Chorismate Biosynthesis	1	-1000	1000	0	2	1.1.1.25	aroE
POR_SHKK	shikimate kinase	atp[p] + skm[p] => adp[p] + h[p] + skm5p[p]	Por0252	Por0252		Chorismate Biosynthesis	0	0	1000	0	2	2.7.1.71	aroK
POR_PSCVT	3-phosphoshikimate 1-carboxyvinyltransferase	pep[p] + skm5p[p] <=> 3psme[p] + pi[p]	Por0268	Por0268		Chorismate Biosynthesis	1	-1000	1000	0	2	2.5.1.19	aroA
POR_CHORS	chorismate synthase	3psme[p] => chor[p] + pi[p]	Por0262	Por0262		Chorismate Biosynthesis	0	0	1000	0	2	4.2.3.5	aroC
POR_ANS	anthranilate synthase	chor[p] + gln-L[p] => anth[p] + glu-L[p] + h[p] + pyr[p]	(Por0169 and Por0170)	Por0169 Por0170		Tryptophan Biosynthesis	0	0	1000	0	2	4.1.3.27	trpE
POR_ANPRT	anthranilate phosphoribosyltransferase	anth[p] + prpp[p] => ppi[p] + pran[p]	Por0168	Por0168		Tryptophan Biosynthesis	0	0	1000	0	2	2.4.2.18	trpD
POR_PRAIi	phosphoribosylanthranilate isomerase (irreversible)	pran[p] => 2cpr5p[p]	Por0096	Por0096		Tryptophan Biosynthesis	0	0	1000	0	2	5.3.1.24	trpF
POR_IGPS	indole-3-glycerol-phosphate synthase	2cpr5p[p] + h[p] => 3ig3p[p] + co2[p] + h2o[p]	Por0167	Por0167		Tryptophan Biosynthesis	0	0	1000	0	2	4.1.1.48	trpC
POR_TRPS3	tryptophan synthase (indoleglycerol phosphate)	3ig3p[p] => g3p[p] + indole[p]	(Por0185 and Por0186)	Por0185 Por0186		Tryptophan Biosynthesis	0	0	1000	0	2	4.2.1.20	trpAB
POR_TRPS1	tryptophan synthase (indoleglycerol phosphate)	3ig3p[p] + ser-L[p] => g3p[p] + h2o[p] + trp-L[p]	(Por0185 and Por0186)	Por0185 Por0186		Tryptophan Biosynthesis	0	0	1000	0	2	4.2.1.20	trpAB
POR_TRPS2	tryptophan synthase (indole)	indole[p] + ser-L[p] => h2o[p] + trp-L[p]	(Por0185 and Por0186)	Por0185 Por0186		Tryptophan Biosynthesis	0	0	1000	0	2	4.2.1.20	trpAB
POR_CHORM	chorismate mutase	chor[p] => pphn[p]	Por0267	Por0267		Phenylalanine Biosynthesis	0	0	1000	0	2	5.4.99.5	pheA
POR_PPNDH	prephenate dehydratase	h[p] + pphn[p] => co2[p] + h2o[p] + phpyr[p]	Por0267	Por0267		Phenylalanine Biosynthesis	0	0	1000	0	2	4.2.1.51	pheA
POR_THRD_L	L-threonine deaminase	thr-L[p] => 2obut[p] + nh4[p]	Por0111	Por0111		Isoleucine Biosynthesis	0	0	1000	0	2	4.3.1.19	ilvA
POR_ACHBS	2-aceto-2-hydroxybutanoate synthase	2obut[p] + h[p] + pyr[p] => 2ahbut[p] + co2[p]	(Por0141 and Por0142)	Por0141 Por0142		Isoleucine Biosynthesis	0	0	1000	0	2	2.2.1.6	ilvHI
POR_KARA2	ketol-acid reductoisomerase (2-Acetolactate)	2ahbut[p] + h[p] + nadph[p] <=> 23dhmp[p] + nadp[p]	Por0140	Por0140		Isoleucine Biosynthesis	1	-1000	1000	0	2	1.1.1.86	ilvC
POR_DHAD2	Dihydroxy-acid dehydratase (2,3-dihydroxy-3-methylpentanoate)	23dhmp[p] => 3mop[p] + h2o[p]	Por0090	Por0090		Isoleucine Biosynthesis	0	0	1000	0	2	4.2.1.9	ilvD
POR_ACLS	acetolactate synthase	h[p] + 2 pyr[p] => alac-S[p] + co2[p]	(Por0141 and Por0142)	Por0141 Por0142		Valine Biosynthesis	0	0	1000	0	2	2.2.1.6	ilvHI
POR_KARA1	ketol-acid reductoisomerase (2,3-dihydroxy-3-methylbutanoate)	alac-S[p] + h[p] + nadph[p] <=> 23dhmb[p] + nadp[p]	Por0140	Por0140		Valine Biosynthesis	1	-1000	1000	0	2	1.1.1.86	ilvC
POR_DHAD1	dihydroxy-acid dehydratase (2,3-dihydroxy-3-methylbutanoate)	23dhmb[p] => 3mob[p] + h2o[p]	Por0090	Por0090		Valine Biosynthesis	0	0	1000	0	2	4.2.1.9	ilvD
POR_IPPS	2-isopropylmalate synthase	3mob[p] + accoa[p] + h2o[p] => 3c3hmp[p] + coa[p] + h[p]	Por0259	Por0259		Leucine Biosynthesis	0	0	1000	0	2	2.3.3.13	leuA
POR_IPPMIb	2-isopropylmalate hydratase	3c3hmp[p] <=> 2ippm[p] + h2o[p]	(Por0263 and Por0100)	Por0263 Por0100		Leucine Biosynthesis	1	-1000	1000	0	2	4.2.1.33	leuCD
POR_IPPMIa	3-isopropylmalate dehydratase	2ippm[p] + h2o[p] <=> 3c2hmp[p]	(Por0263 and Por0100)	Por0263 Por0100		Leucine Biosynthesis	1	-1000	1000	0	2	4.2.1.33	leuCD
POR_IPMD	3-isopropylmalate dehydrogenase	3c2hmp[p] + nad[p] => 3c4mop[p] + h[p] + nadh[p]	Por0099	Por0099		Leucine Biosynthesis	0	0	1000	0	2	1.1.1.85	leuB
POR_OMCDC	2-Oxo-4-methyl-3-carboxypentanoate decarboxylation	3c4mop[p] + h[p] => 4mop[p] + co2[p]				Leucine Biosynthesis	0	0	1000	0	2	1.1.1.85	spontaneous
POR_HEX1	glucokinase	atp[p] + glc-D[p] => adp[p] + g6p[p] + h[p]	Por0205	Por0205		Glycolysis	0	0	1000	0	2	2.7.1.1	glk
POR_PDH	pyruvate dehydrogenase	coa[p] + nad[p] + pyr[p] => accoa[p] + co2[p] + nadh[p]	(Por0271 and Por0272 and Por0023)	Por0271 Por0272 Por0023		Glycolysis	0	0	1000	0	2	1.2.1.-	aceEF lpd
POR_AKGDH	2-Oxoglutarate dehydrogenase	akg[p] + coa[p] + nad[p] => co2[p] + nadh[p] + succoa[p]	(Por0025 and Por0024 and Por0023)	Por0025 Por0024 Por0023		Citric Acid Cycle	0	0	1000	0	2		sucAB lpd
POR_G6PDH2	glucose 6-phosphate dehydrogenase	g6p[p] + nadp[p] => 6pgl[p] + h[p] + nadph[p]	Por0206	Por0206		Pentose Phosphate Pathway	0	0	1000	0	2	1.1.1.49	zwf
POR_GND	phosphogluconate dehydrogenase	6pgc[p] + nadp[p] => co2[p] + nadph[p] + ru5p-D[p]	Por0078	Por0078		Pentose Phosphate Pathway	0	0	1000	0	2	1.1.1.44	gnd
POR_ATPS4rpp	ATP synthase (four protons for one ATP) (periplasm)	adp[p] + pi[p] + 4 h[b] <=> atp[p] + 3 h[p] + h2o[p]	(Por0102 and Por0103 and Por0104 and Por0105 and Por0106 and Por0107 and Por0108 and Por0109)	Por0102 Por0103 Por0104 Por0105 Por0106 Por0107 Por0108 Por0109		Oxidative Phosphorylation	1	-1000	1000	0	2	3.6.3.14	atpABCDEFGH
POR_CYTBO3_4pp	cytochrome oxidase bo3 (ubiquinol-8: 4 protons) (periplasm)	4 h[p] + 0.5 o2[p] + q8h2[p] => h2o[p] + q8[p] + 4 h[b]	(Por0011 and Por0012 and Por0013 and Por0014 and Por0009)	Por0011 Por0012 Por0013 Por0014 Por0009		Oxidative Phosphorylation	0	0	1000	0	2		cyoABCDE
POR_NADH16pp	NADH dehydrogenase (ubiquinone-8 & 3 protons) (periplasm)	4 h[p] + nadh[p] + q8[p] => nad[p] + q8h2[p] + 3 h[b]	(Por0117 and Por0118 and Por0119 and Por0120 and Por0121 and Por0122 and Por0123 and Por0124 and Por0125 and Por0126 and Por0127 and Por0128 and Por0129)	Por0117 Por0118 Por0119 Por0120 Por0121 Por0122 Por0123 Por0124 Por0125 Por0126 Por0127 Por0128 Por0129		Oxidative Phosphorylation	0	0	1000	0	2	1.6.5.3	nuoABCEFGHIJKLMN
POR_PSY1	phytoene synthase (1)	2 ggdp[p] => ppi[p] + prephytedp[p]	Por0162	Por0162		Carotenoid biosynthesis	0	0	1000	0	2	2.5.1.32	crtB
POR_PSY2	phytoene synthase (2)	prephytedp[p] => ppi[p] + phytoe[p]	Por0162	Por0162		Carotenoid biosynthesis	0	0	1000	0	2	2.5.1.32	crtB
POR_PDS1	phytoene desaturase (1)	nadp[p] + phytoe[p] => h[p] + nadph[p] + phytof[p]	Por0161	Por0161		Carotenoid biosynthesis	0	0	1000	0	2	1.3.99.31	crtI
POR_PDS2	phytoene desaturase (2)	nadp[p] + phytof[p] => h[p] + nadph[p] + zcarote[p]	Por0161	Por0161		Carotenoid biosynthesis	0	0	1000	0	2	1.3.99.31	crtI
POR_ZCAROTDH1	zeta-carotene desaturase (1)	h[p] + o2[p] + nadph[p] + zcarote[p] => 2 h2o[p] + nadp[p] + neuspn[p]	Por0161	Por0161		Carotenoid Biosynthesis	0	0	1000	0	2	1.3.99.31	crtI
POR_ZCAROTDH2	zeta-carotene desaturase(2)	h[p] + o2[p] + nadph[p] + neuspn[p] => 2 h2o[p] + nadp[p] + lycop[p]	Por0161	Por0161		Carotenoid Biosynthesis	0	0	1000	0	2	1.3.99.31	crtI
POR_LCYBZC	lycopene cyclase (beta-zeacarotene producing)	neuspn[p] => bzcarote[p]	Por0163	Por0163		Carotenoid biosynthesis	0	0	1000	0	2	5.5.1.19	crtY
POR_GLUTRS	Glutamyl-tRNA synthetase	atp[p] + glu-L[p] + trnaglu[p] => amp[p] + glutrna[p] + ppi[p]	Por0026	Por0026		Heme Biosynthesis	0	0	1000	0		6.1.1.17	gltX
POR_HEMEOS	Heme O synthase	frdp[p] + h2o[p] + pheme[p] => hemeO[p] + ppi[p]	Por0009	Por0009		Heme Biosynthesis	0	0	1000	0	2		cyoE
POR_LIPOS	Lipoate synthase	4fe4s[p] + 2 amet[p] + h[p] + nad[p] + octapb[p] => 2fe2s[p] + 2 dad-5[p] + 2 fe2[p] + lipopb[p] + 2 met-L[p] + nadh[p]	Por0192	Por0192		Lipoate Biosynthesis and Incorporation I	0	0	1000	0	2	2.8.1.8	lipA
POR_MTHFR2	5,10-methylenetetrahydrofolate reductase (NADH)	2 h[p] + mlthf[p] + nadh[p] => 5mthf[p] + nad[p]	Por0211	Por0211		Folate Metabolism	0	0	1000	0	2	1.5.1.20	metF
POR_SCYSDS	SUF Cysteine desulfuration	cys-L[p] + sufse[p] => ala-L[p] + sufsesh[p]	(Por0003 and Por0083)	Por0003 Por0083		Cofactor and Prosthetic Group Biosynthesis	0	0	1000	0	2		sufES
POR_S2FE2SR	SUF [2Fe-2S] regeneration	2fe1s[p] + atp[p] + h2o[p] + sufbcd[p] + sufsesh[p] => adp[p] + 5 h[p] + pi[p] + sufbcd-2fe2s[p] + sufse[p]	(Por0086 and Por0085 and Por0084 and Por0083 and Por0003 )	Por0086 Por0085 Por0084 Por0083 Por0003		Cofactor and Prosthetic Group Biosynthesis	0	0	1000	0	2		sufBCDSE
POR_S4FE4SR	SUF [4Fe-4S] Reduction	fadh2[p] + 2 h[p] + sufbcd-2fe2s2[p] => fad[p] + sufbcd-4fe4s[p]	(Por0086 and Por0085 and Por0084)	Por0086 Por0085 Por0084		Cofactor and Prosthetic Group Biosynthesis	0	0	1000	0	2		sufBCD
POR_S2FE2SS	SUF [2Fe-2S] Synthesis	atp[p] + fadh2[p] + 2 fe2[p] + h2o[p] + sufbcd[p] + 2 sufsesh[p] => adp[p] + fad[p] + 7 h[p] + pi[p] + sufbcd-2fe2s[p] + 2 sufse[p]	(Por0086 and Por0085 and Por0084 and Por0083 and Por0003 )	Por0086 Por0085 Por0084 Por0083 Por0003		Cofactor and Prosthetic Group Biosynthesis	0	0	1000	0	2		sufBCDSE
POR_S2FE2SS2	SUF [2Fe-2S] Synthesis II	atp[p] + fadh2[p] + 2 fe2[p] + h2o[p] + sufbcd-2fe2s[p] + 2 sufsesh[p] => adp[p] + fad[p] + 7 h[p] + pi[p] + sufbcd-2fe2s2[p] + 2 sufse[p]	(Por0086 and Por0085 and Por0084 and Por0083 and Por0003 )	Por0086 Por0085 Por0084 Por0083 Por0003		Cofactor and Prosthetic Group Biosynthesis	0	0	1000	0	2		sufBCDSE
POR_S4FE4ST	SUF [4Fe-4S] Transfer	4 h[p] + sufbcd-4fe4s[p] => 4fe4s[p] + sufbcd[p]	(Por0086 and Por0085 and Por0084)	Por0086 Por0085 Por0084		Cofactor and Prosthetic Group Biosynthesis	0	0	1000	0	2		sufABCD
POR_DPR	2-dehydropantoate 2-reductase	2dhp[p] + h[p] + nadph[p] => nadp[p] + pant-R[p]	Por0140	Por0140		Phosphopantothenate Biosynthesis	0	0	1000	0	2	1.1.1.169	ilvC
POR_CLPNS160pp	cardiolipin synthase (periplasmic, n-C16:0)	2 pg160[p] <=> clpn160[p] + glyc[p]	Por0197	Por0197		Cardiolipin Biosynthesis	1	-1000	1000	0	2	2.7.8.-	clsA
P_GROW	Biomass objective function	0.3208 ala-L[p] + 0.21594 arg-L[p] + 0.27238 asn-L[p] + 0.28334 asp-L[p] + 0.03231 cys-L[p] + 0.1607 gln-L[p] + 0.37901 glu-L[p] + 0.32163 gly[p] + 0.082 his-L[p] + 0.43019 ile-L[p] + 0.42814 leu-L[p] + 0.43881 lys-L[p] + 0.14595 met-L[p] + 0.15598 phe-L[p] + 0.15415 pro-L[p] + 0.32982 ser-L[p] + 0.25236 thr-L[p] + 0.03107 trp-L[p] + 0.12909 tyr-L[p] + 0.36104 val-L[p] + 0.03667 datp[p] + 0.01303…				Biomass	0	0.0493294	1000	0	2
DM_4FE4S	Source to allow [4Fe-4S] iron-sulfur cluster to enter system	=> 4fe4s[p]				Source	0	0	1000	0	2
DM_SUFSE	Source to allow SUFSE to enter system	=> sufse[p]				Source	0	0	1000	0	2
DM_SUFSESH	Sink to allow SUFSESH to leave system	sufsesh[p] =>				Sink	0	0	1000	0	2
DM_LIPOPB	Sink to allow lipoate to leave system	lipopb[p] =>				Sink	0	0	1000	0	2
POR_DM_GLYC	Sink to allow Glycerol to leave system	glyc[p] =>				Sink	0	0	1000	0	2
POR_O2tex	oxygen transport via diffusion	o2[b] <=> o2[p]				Transport	1	-1000	1000	0	2
POR_H2Otex	H2O transport via diffusion	h2o[b] <=> h2o[p]				Transport	1	-1000	1000	0	2
POR_CO2tcy	CO2 transport via diffusion	co2[p] <=> co2[b]				Transport	1	-1000	1000	0	2
POR_FE2tex	iron (II) transport via diffusion	fe2[b] <=> fe2[p]				Transport	1	-1000	1000	0	2
POR_Htex	H transport by diffusion	h[p] <=> h[b]				Transport	1	-1000	1000	0	2
POR_Pitex	Phosphate transport by diffusion	pi[p] <=> pi[b]				Transport	1	-1000	1000	0	2
POR_UP_Q8H2	Import Ubiquinol-8	q8h2[b] => q8h2[p]				Transport	0	0	1000	0	2
POR_UP_HCO3	Import HCO3	hco3[b] => hco3[p]				Transport	0	0	1000	0	2
POR_UP_6PGC	Import 6-Phospho-D-gluconate	6pgc[b] => 6pgc[p]				Transport	0	0	1000	0	2
POR_UP_2DHP	Import 2-Dehydropantoate	2dhp[b] => 2dhp[p]				Transport	0	0	1000	0	2
POR_UP_PYR	Import Pyruvate	pyr[b] => pyr[p]				Transport	0	0	1000	0	2
POR_UP_PPHN	Import Prephenate	pphn[b] => pphn[p]				Transport	0	0	1000	0	2
POR_UP_2OBUT	Import 2-Oxobutanoate	2obut[b] => 2obut[p]				Transport	0	0	1000	0	2
POR_UP_E4P	Import D-Erythrose 4-phosphate	e4p[b] => e4p[p]				Transport	0	0	1000	0	2
POR_UP_PEP	Import Phosphoenolpyruvate	pep[b] => pep[p]				Transport	0	0	1000	0	2
POR_UP_R5P	Import alpha-D-Ribose 5-phosphate	r5p[b] => r5p[p]				Transport	0	0	1000	0	2
POR_UP_PG160	Import Phosphatidylglycerol (didodecanoyl, n-C12:0)	pg160[b] => pg160[p]				Transport	0	0	1000	0	2
POR_UP_GGDP	Import Geranylgeranyl diphosphate	ggdp[b] => ggdp[p]				Transport	0	0	1000	0	2
POR_UP_GLC-D	Import D-Glucose	glc-D[b] => glc-D[p]				Transport	0	0	1000	0	2
POR_UP_FRDP	Import Farnesyl diphosphate	frdp[b] => frdp[p]				Transport	0	0	1000	0	2
POR_UP_TRNAGLU	Import tRNA (Glu)	trnaglu[b] => trnaglu[p]				Transport	0	0	1000	0	2
POR_UP_OCTAPB	Import octanoate (protein bound)	octapb[b] => octapb[p]				Transport	0	0	1000	0	2
POR_UP_FADH2	Import FADH2	fadh2[b] => fadh2[p]				Transport	0	0	1000	0	2
POR_UP_PYDX5P	Import Pyridoxal 5'-phosphate	pydx5p[b] => pydx5p[p]				Transport	0	0	1000	0	2
POR_UP_THMPP	Import Thiamine diphosphate	thmpp[b] => thmpp[p]				Transport	0	0	1000	0	2
POR_UP_FMNH2	Import Reduced FMN	fmnh2[b] => fmnh2[p]				Transport	0	0	1000	0	2
POR_UP_THDP	Import 2,3,4,5-Tetrahydrodipicolinate	thdp[b] => thdp[p]				Transport	0	0	1000	0	2
POR_UP_MLTHF	Import 5,10-Methylenetetrahydrofolate	mlthf[b] => mlthf[p]				Transport	0	0	1000	0	2
POR_UP_COA	Import Coenzyme A	coa[b] => coa[p]				Transport	0	0	1000	0	2
POR_UP_PHEME	Import Protoheme	pheme[b] => pheme[p]				Transport	0	0	1000	0	2
POR_UP_NADP	Import NADP	nadp[b] => nadp[p]				Transport	0	0	1000	0	2
POR_UP_NADH	Import NADH	nadh[b] => nadh[p]				Transport	0	0	1000	0	2
POR_UP_DATP	Import dATP	datp[b] => datp[p]				Transport	0	0	1000	0	2
POR_UP_DCTP	Import dCTP	dctp[b] => dctp[p]				Transport	0	0	1000	0	2
POR_UP_DGTP	Import dGTP	dgtp[b] => dgtp[p]				Transport	0	0	1000	0	2
POR_UP_DTTP	Import dTTP	dttp[b] => dttp[p]				Transport	0	0	1000	0	2
POR_UP_ADP	Import ADP	adp[b] => adp[p]				Transport	0	0	1000	0	2
POR_UP_CTP	Import CTP	ctp[b] => ctp[p]				Transport	0	0	1000	0	2
POR_UP_GTP	Import GTP	gtp[b] => gtp[p]				Transport	0	0	1000	0	2
POR_UP_UTP	Import UTP	utp[b] => utp[p]				Transport	0	0	1000	0	2
POR_UP_AMET	Import S-Adenosyl-L-methionine	amet[b] => amet[p]				Transport	0	0	1000	0	2
POR_UP_HCYS-L	Import L-Homocysteine	hcys-L[b] => hcys-L[p]				Transport	0	0	1000	0	2
POR_UP_ORN	Import Ornithine	orn[b] => orn[p]				Transport	0	0	1000	0	2
POR_UP_CBP	Import Carbamoyl phosphate	cbp[b] => cbp[p]				Transport	0	0	1000	0	2
POR_UP_ALA-L	Import L-Alanine	ala-L[b] => ala-L[p]				Transport	0	0	1000	0	2
POR_UP_ASN-L	Import L-Asparagine	asn-L[b] => asn-L[p]				Transport	0	0	1000	0	2
POR_UP_ASP-L	Import L-Aspartate	asp-L[b] => asp-L[p]				Transport	0	0	1000	0	2
POR_UP_CYS-L	Import L-Cysteine	cys-L[b] => cys-L[p]				Transport	0	0	1000	0	2
POR_UP_GLN-L	Import L-Glutamine	gln-L[b] => gln-L[p]				Transport	0	0	1000	0	2
POR_UP_GLY	Import Glycine	gly[b] => gly[p]				Transport	0	0	1000	0	2
POR_UP_PRO-L	Import L-Proline	pro-L[b] => pro-L[p]				Transport	0	0	1000	0	2
POR_UP_SER-L	Import L-Serine	ser-L[b] => ser-L[p]				Transport	0	0	1000	0	2
POR_UP_TYR-L	Import L-Tyrosine	tyr-L[b] => tyr-L[p]				Transport	0	0	1000	0	2
POR_UP_ARG-L	Import Arginine	arg-L[b] => arg-L[p]				Transport	0	0	1000	0	2
POR_UP_HIS-L	Import Histidine	his-L[b] => his-L[p]				Transport	0	0	1000	0	2
POR_UP_ILE-L	Import Isoleucine	ile-L[b] => ile-L[p]				Transport	0	0	1000	0	2
POR_UP_LEU-L	Import Leucine	leu-L[b] => leu-L[p]				Transport	0	0	1000	0	2
POR_UP_LYS-L	Import L-Lysine	lys-L[b] => lys-L[p]				Transport	0	0	1000	0	2
POR_UP_PHE-L	Import Phenylalanine	phe-L[b] => phe-L[p]				Transport	0	0	1000	0	2
POR_UP_VAL-L	Import L-Valine	val-L[b] => val-L[p]				Transport	0	0	1000	0	2
POR_EF_CHOR	Export Chorismate	chor[p] => chor[b]				Transport	0	0	1000	0	2
POR_EF_SUCC	Export Succinate	succ[p] => succ[b]				Transport	0	0	1000	0	2
POR_EF_6PGL	Export 6-phospho-D-glucono-1,5-lactone	6pgl[p] => 6pgl[b]				Transport	0	0	1000	0	2
POR_EF_RU5P-D	Export D-Ribulose 5-phosphate	ru5p-D[p] => ru5p-D[b]				Transport	0	0	1000	0	2
POR_EF_G3P	Export Glyceraldehyde 3-phosphate	g3p[p] => g3p[b]				Transport	0	0	1000	0	2
POR_EF_PPI	Export Diphosphate	ppi[p] => ppi[b]				Transport	0	0	1000	0	2
POR_EF_PANT-R	Export (R)-Pantoate	pant-R[p] => pant-R[b]				Transport	0	0	1000	0	2
POR_EF_PHPYR	Export Phenylpyruvate	phpyr[p] => phpyr[b]				Transport	0	0	1000	0	2
POR_EF_3MOB	Export 3-Methyl-2-oxobutanoate	3mob[p] <=> 3mob[b]				Transport	0	0	1000	0	2
POR_EF_3MOP	Export (S)-3-Methyl-2-oxopentanoate	3mop[p] => 3mop[b]				Transport	0	0	1000	0	2
POR_EF_4MOP	Export 4-Methyl-2-oxopentanoate	4mop[p] => 4mop[b]				Transport	0	0	1000	0	2
POR_EF_SUCCOA	Export succinyl coA	succoa[p] <=> succoa[b]				Transport	0	0	1000	0	2
POR_EF_DAD-5	Export 5'-Deoxyadenosine	dad-5[p] => dad-5[b]				Transport	0	0	1000	0	2
POR_EF_AMP	Export AMP	amp[p] => amp[b]				Transport	0	0	1000	0	2
POR_EF_THF	Export 5,6,7,8-Tetrahydrofolate	thf[p] => thf[b]				Transport	0	0	1000	0	2
POR_EF_FAD	Export FAD	fad[p] => fad[b]				Transport	0	0	1000	0	2
POR_EF_AICAR	Export 5-Amino-1-(5-Phospho-D-ribosyl)imidazole-4-carboxamide	aicar[p] => aicar[b]				Transport	0	0	1000	0	2
POR_EF_NH4	Export ammonia	nh4[p] <=> nh4[b]				Transport	0	0	1000	0	2
POR_EF_GLUTRNA	Export L-Glutamyl-tRNA(Glu)	glutrna[p] => glutrna[b]				Transport	0	0	1000	0	2
POR_EF_CITR-L	Export L-Citrulline	citr-L[p] => citr-L[b]				Transport	0	0	1000	0	2
POR_EF_23DHDP	Export 2,3-Dihydrodipicolinate	23dhdp[p] => 23dhdp[b]				Transport	0	0	1000	0	2
POR_EF_26DAP-LL	Export LL-2,6-Diaminoheptanedioate	26dap-LL[p] => 26dap-LL[b]				Transport	0	0	1000	0	2
POR_EF_ARGSUC	Export N(omega)-(L-Arginino)succinate	argsuc[p] => argsuc[b]				Transport	0	0	1000	0	2
POR_EF_HISP	Export L-Histidinol phosphate	hisp[p] => hisp[b]				Transport	0	0	1000	0	2
POR_EF_TRP-L	Export L-Tryptophan	trp-L[p] => trp-L[b]				Transport	0	0	1000	0	2
POR_EF_THR-L	Export L-Threonine	thr-L[p] => thr-L[b]				Transport	0	0	1000	0	2
POR_EF_MET-L	Export L-Methionine	met-L[p] => met-L[b]				Transport	0	0	1000	0	2
HAM_ASPT	L-aspartase	asp-L[h] => fum[h] + nh4[h]	Ham1308	Ham1308		L-Glutamate Degradation II	0	0	1000	0	2	4.3.1.1	aspA
HAM_P5CD	1-pyrroline-5-carboxylate dehydrogenase	glu-L[h] + h[h] + nadh[h] <=> 1pyr5c[h] + 2 h2o[h] + nad[h]	Ham1477	Ham1477		Proline Degradation	1	-1000	1000	0	2	1.2.1.88	putA
HAM_P5CR	pyrroline-5-carboxylate reductase	1pyr5c[h] + 2 h[h] + nadph[h] => nadp[h] + pro-L[h]	Ham1002	Ham1002		Proline Biosynthesis	0	0	1000	0	2	1.5.1.2	proC
HAM_PROD2	Proline dehydrogenase	1pyr5c[h] + fadh2[h] + h[h] <=> fad[h] + pro-L[h]	Ham1477	Ham1477		Proline Degradation	1	-1000	1000	0	2	1.5.5.2	putA
HAM_ALATA_L	L-alanine transaminase	glu-L[h] + pyr[h] <=> akg[h] + ala-L[h]	Ham1221	Ham1221		Alanine BiosynthesisI	1	-1000	1000	0	2	2.6.1.2	alaA
HAM_ALAR	alanine racemase	ala-L[h] <=> ala-D[h]	Ham1423	Ham1423		Alanine Biosynthesis	1	-1000	1000	0	2	5.1.1.1	alr
HAM_ASNS1	asparagine synthase (glutamine-hydrolysing)	asp-L[h] + atp[h] + gln-L[h] + h2o[h] => amp[h] + asn-L[h] + glu-L[h] + h[h] + ppi[h]	Ham0258	Ham0258		Asparagine Biosynthesis	0	0	1000	0	2	6.3.5.4	asnB
HAM_ASPTA	aspartate transaminase	glu-L[h] + oaa[h] <=> akg[h] + asp-L[h]	Ham0791	Ham0791		Glutamate Degradation	1	-1000	1000	0	2	2.6.1.1	aspC
HAM_ASPK	aspartate kinase	asp-L[h] + atp[h] => 4pasp[h] + adp[h]	Ham1150	Ham1150		Lysine Biosynthesis	0	0	1000	0	2	2.7.2.4	thrA/lysC
HAM_ASAD	aspartate-Semialdehyde dehydrogenase	4pasp[h] + h[h] + nadph[h] <=> aspsa[h] + nadp[h] + pi[h]	Ham0233	Ham0233		Lysine Biosynthesis	1	-1000	1000	0	2	1.2.1.11	asd
HAM_DHDPS	dihydrodipicolinate synthase	aspsa[h] + pyr[h] => 23dhdp[h] + h[h] + 2 h2o[h]	Ham1206	Ham1206		Lysine Biosynthesis	0	0	1000	0	2	4.2.1.52	dapA
HAM_DHDPRy	dihydrodipicolinate reductase (NADPH)	23dhdp[h] + h[h] + nadph[h] => nadp[h] + thdp[h]	Ham1459	Ham1459		Lysine Biosynthesis	0	0	1000	0	2	1.3.1.26	dapB
HAM_THDPS	tetrahydrodipicolinate succinylase	h2o[h] + succoa[h] + thdp[h] => coa[h] + sl2a6o[h]	Ham0839	Ham0839		Lysine Biosynthesis	0	0	1000	0	2	2.3.1.117	dapD
HAM_SDPTA	succinyldiaminopimelate transaminase	glu-L[h] + sl2a6o[h] <=> akg[h] + sl26da[h]	Ham1375	Ham1375		Lysine Biosynthesis	1	-1000	1000	0	2	2.6.1.17	serC
HAM_SDPDS	succinyl-Diaminopimelate desuccinylase	h2o[h] + sl26da[h] => 26dap-LL[h] + succ[h]	Ham0786	Ham0786		Lysine Biosynthesis	0	0	1000	0	2	3.5.1.18	dapE
HAM_DAPE	diaminopimelate epimerase	26dap-LL[h] <=> 26dap-M[h]	Ham1407	Ham1407		Lysine Biosynthesis	1	-1000	1000	0	2	5.1.1.7	dapF
HAM_DAPDC	diaminopimelate decarboxylase	26dap-M[h] + h[h] => co2[h] + lys-L[h]	Ham0701	Ham0701		Lysine Biosynthesis	0	0	1000	0	2	4.1.1.20	lysA
HAM_HSDy	homoserine dehydrogenase (NADPH)	aspsa[h] + h[h] + nadph[h] <=> hom-L[h] + nadp[h]	Ham1150	Ham1150		Threonine Biosynthesis	1	-1000	1000	0	2	1.1.1.3	thrA
HAM_HSK	homoserine kinase	atp[h] + hom-L[h] => adp[h] + h[h] + phom[h]	Ham1151	Ham1151		Threonine Biosynthesis	0	0	1000	0	2	2.7.1.39	thrB
HAM_THRS	threonine synthase	h2o[h] + phom[h] => pi[h] + thr-L[h]	Ham1152	Ham1152		Threonine Biosynthesis	0	0	1000	0	2	4.2.3.1	thrC
HAM_THRAi	Threonine aldolase	thr-L[h] => acald[h] + gly[h]	Ham0846	Ham0846		Threonine Metabolism	0	0	1000	0	2	4.1.2.5	glyA
HAM_METSOXR2	Methionine sulfoxide reductase	metsox-R-L[h] + trdrd[h] => h2o[h] + met-L[h] + trdox[h]	(Ham1334 and Ham0782)	Ham0782 Ham1334		Methionine Metabolism	0	0	1000	0	2		msrB trxA
HAM_PGCD	phosphoglycerate dehydrogenase	3pg[h] + nad[h] => 3php[h] + h[h] + nadh[h]	Ham0238	Ham0238		Serine Biosynthesis	0	0	1000	0	2	1.1.1.95	serA
HAM_PSERT	phosphoserine transaminase	3php[h] + glu-L[h] => akg[h] + pser-L[h]	Ham1375	Ham1375		Serine Biosynthesis	0	0	1000	0	2	2.6.1.52	serC
HAM_SERAT	serine O-acetyltransferase	accoa[h] + ser-L[h] => acser[h] + coa[h]	Ham0089	Ham0089		Cysteine Biosynthesis	0	0	1000	0	2	2.3.1.30	cysE
HAM_CYSS	cysteine synthase	acser[h] + h2s[h] => ac[h] + cys-L[h] + h[h]	Ham1173	Ham1173		Cysteine Biosynthesis	0	0	1000	0	2	2.5.1.47	cysK
HAM_PRPPS	phosphoribosylpyrophosphate synthetase	atp[h] + r5p[h] => amp[h] + h[h] + prpp[h]	Ham0246	Ham0246		Histidine Biosynthesis	0	0	1000	0	2	2.7.6.1	prs
HAM_AHCYSNS	S-adenosylhomocysteine nucleosidase	ahcys[h] + h2o[h] => ade[h] + rhcys[h]	Ham1545	Ham1545		Methionine Metabolism	0	0	1000	0	2	3.2.2.9	mtn
HAM_METAT	methionine adenosyltransferase	atp[h] + h2o[h] + met-L[h] => amet[h] + pi[h] + ppi[h]	Ham1022	Ham1022		S-Adenosyl-L-Methionine Cycle I	0	0	1000	0	2	2.5.1.6	metK
HAM_DDPA	3-Deoxy-D-arabino-heptulosonate 7-phosphate synthetase	e4p[h] + h2o[h] + pep[h] => 2dda7p[h] + pi[h]	Ham0765	Ham0765		Chorismate Biosynthesis	0	0	1000	0	2	4.1.2.15	aroG
HAM_DHQS	3-Dehydroquinate synthase	2dda7p[h] => 3dhq[h] + pi[h]	Ham0579	Ham0579		Chorismate Biosynthesis	0	0	1000	0	2	4.2.3.4	aroB
HAM_DHQTi	3-dehydroquinate dehydratase, irreversible	3dhq[h] => 3dhsk[h] + h2o[h]	Ham0764	Ham0764		Chorismate Biosynthesis	0	0	1000	0	2	4.2.1.10	aroQ
HAM_SHK3Dr	shikimate dehydrogenase	3dhsk[h] + h[h] + nadph[h] <=> nadp[h] + skm[h]	Ham0046	Ham0046		Chorismate Biosynthesis	1	-1000	1000	0	2	1.1.1.25	aroE
HAM_SHKK	shikimate kinase	atp[h] + skm[h] => adp[h] + h[h] + skm5p[h]	Ham0580	Ham0580		Chorismate Biosynthesis	0	0	1000	0	2	2.7.1.71	aroK
HAM_PSCVT	3-phosphoshikimate 1-carboxyvinyltransferase	pep[h] + skm5p[h] <=> 3psme[h] + pi[h]	Ham1412	Ham1412		Chorismate Biosynthesis	1	-1000	1000	0	2	2.5.1.19	aroA
HAM_CHORS	chorismate synthase	3psme[h] => chor[h] + pi[h]	Ham0979	Ham0979		Chorismate Biosynthesis	0	0	1000	0	2	4.2.3.5	aroC
HAM_ADCS	4-amino-4-Deoxychorismate synthase	chor[h] + gln-L[h] => 4adcho[h] + glu-L[h]	(Ham1089 and Ham0175)	Ham1089 Ham0175		4-Aminobenzoate Biosynthesis	0	0	1000	0	2	2.6.1.85	pabAB
HAM_GTPCI	GTP cyclohydrolase I	gtp[h] + h2o[h] => ahdt[h] + for[h] + h[h]	Ham0916	Ham0916		Tetrahydrofolate Biosynthesis	0	0	1000	0	2	3.5.4.16	folE
HAM_DNTPPA	Dihydroneopterin triphosphate pyrophosphatase	ahdt[h] + h2o[h] => dhpmp[h] + h[h] + ppi[h]	Ham1054	Ham1054		Tetrahydrofolate Biosynthesis	0	0	1000	0	2	3.6.1.67	mutT
HAM_DNMPPA	Dihydroneopterin monophosphate dephosphorylase	dhpmp[h] + h2o[h] => dhnpt[h] + pi[h]				Tetrahydrofolate Biosynthesis	0	0	1000	0	2
HAM_DHNPA_1	dihydroneopterin aldolase	dhnpt[h] => 6hmhpt[h] + gcald[h]	Ham0988	Ham0988		Tetrahydrofolate Biosynthesis	0	0	1000	0	2	4.1.2.25	folB
HAM_HPPK2	6-hydroxymethyl-Dihydropterin pyrophosphokinase	6hmhpt[h] + atp[h] => 6hmhptpp[h] + amp[h] + h[h]	Ham0561	Ham0561		Tetrahydrofolate Biosynthesis	0	0	1000	0	2	2.7.6.3	folK
HAM_DHPS2	dihydropteroate synthase	4abz[h] + 6hmhptpp[h] => dhpt[h] + ppi[h]	Ham0407	Ham0407		Tetrahydrofolate Biosynthesis	0	0	1000	0	2	2.5.1.15	folP
HAM_DHFS	dihydrofolate synthase	atp[h] + dhpt[h] + glu-L[h] => adp[h] + dhf[h] + h[h] + pi[h]	Ham0081	Ham0081		Tetrahydrofolate Biosynthesis	0	0	1000	0	2	6.3.2.12	folC
HAM_DHFR	dihydrofolate reductase	dhf[h] + h[h] + nadph[h] <=> nadp[h] + thf[h]	Ham0565	Ham0565		Tetrahydrofolate Biosynthesis	1	-1000	1000	0	2	1.5.1.3	folA
HAM_GHMT2r	glycine hydroxymethyltransferase, reversible	ser-L[h] + thf[h] <=> gly[h] + h2o[h] + mlthf[h]	Ham0846	Ham0846		N10-Formyl-Tetrahydrofolate Biosynthesis	1	-1000	1000	0	2	2.1.2.1	glyA
HAM_MTHFD	methylenetetrahydrofolate dehydrogenase (NADP)	mlthf[h] + nadp[h] <=> methf[h] + nadph[h]	Ham1153	Ham1153		N10-Formyl-Tetrahydrofolate Biosynthesis	1	-1000	1000	0	2	1.5.1.5	folD
HAM_THFAT	Tetrahydrofolate aminomethyltransferase	h2o[h] + methf[h] => 5fthf[h] + h[h]	Ham0846	Ham0846		N10-Formyl-Tetrahydrofolate Biosynthesis	0	0	1000	0	2	2.1.2.10	glyA
HAM_MTHFC	methenyltetrahydrofolate cyclohydrolase	h2o[h] + methf[h] <=> 10fthf[h] + h[h]	Ham1153	Ham1153		N10-Formyl-Tetrahydrofolate Biosynthesis	1	-1000	1000	0	2	3.5.4.9	folD
HAM_FTHFD	formyltetrahydrofolate deformylase	10fthf[h] + h2o[h] => for[h] + h[h] + thf[h]	Ham0225	Ham0225		N10-Formyl-Tetrahydrofolate Biosynthesis	0	0	1000	0	2	3.5.1.10	purU
HAM_GTPCII2	GTP cyclohydrolase II (25drapp)	gtp[h] + 3 h2o[h] => 25drapp[h] + for[h] + 2 h[h] + ppi[h]	Ham0806	Ham0806		Flavin Biosynthesis	0	0	1000	0	2	3.5.4.25	ribA
HAM_DHPPDA2	diaminohydroxyphosphoribosylaminopryrimidine deaminase (25drapp)	25drapp[h] + h[h] + h2o[h] => 5apru[h] + nh4[h]	Ham0723	Ham0723		Flavin Biosynthesis	0	0	1000	0	2	3.5.4.26	ribD
HAM_APRAUR	5-amino-6-(5-phosphoribosylamino)uracil reductase	5apru[h] + h[h] + nadph[h] => 5aprbu[h] + nadp[h]	Ham0723	Ham0723		Flavin Biosynthesis	0	0	1000	0	2	1.1.1.193	ribD
HAM_PMDPHT	pyrimidine phosphatase	5aprbu[h] + h2o[h] => 4r5au[h] + pi[h]	Ham0668	Ham0668		Flavin Biosynthesis	0	0	1000	0	2		ybjI
HAM_DB4PS	3,4-Dihydroxy-2-Butanone-4-phosphate synthase	ru5p-D[h] => db4p[h] + for[h] + h[h]	Ham0796	Ham0796		Flavin Biosynthesis	0	0	1000	0	2	4.1.99.12	ribB
HAM_RBFSb	riboflavin synthase (6,7-dimethyl-8-ribityllumazine synthase)	4r5au[h] + db4p[h] => dmlz[h] + 2 h2o[h] + pi[h]	Ham1125	Ham1125		Flavin Biosynthesis	0	0	1000	0	2	2.5.1.78	ribE
HAM_RBFSa	riboflavin synthase	2 dmlz[h] => 4r5au[h] + ribflv[h]	Ham1469	Ham1469		Flavin Biosynthesis	0	0	1000	0	2	2.5.1.9	ribC
HAM_RBFK	riboflavin kinase	atp[h] + ribflv[h] => adp[h] + fmn[h] + h[h]	Ham1097	Ham1097		Flavin Biosynthesis	0	0	1000	0	2	2.7.1.26	ribF
HAM_FMNAT	FMN adenylyltransferase	atp[h] + fmn[h] + h[h] => fad[h] + ppi[h]	Ham1097	Ham1097		Flavin Biosynthesis	0	0	1000	0	2	2.7.7.2	ribF
HAM_ASPO3	L-aspartate oxidase	asp-L[h] + q8[h] => h[h] + iasp[h] + q8h2[h]	Ham1038	Ham1038		NAD Biosynthesis	0	0	1000	0	2		nadB
HAM_QULNS	quinolinate synthase	dhap[h] + iasp[h] => 2 h2o[h] + pi[h] + quln[h]	Ham0523	Ham0523		NAD Biosynthesis	0	0	1000	0	2		nadA
HAM_NNDPR	nicotinate-nucleotide diphosphorylase (carboxylating)	2 h[h] + prpp[h] + quln[h] => co2[h] + nicrnt[h] + ppi[h]	Ham0026	Ham0026		NAD Biosynthesis	0	0	1000	0	2	2.4.2.19	nadC
HAM_NNAT	nicotinate-nucleotide adenylyltransferase	atp[h] + h[h] + nicrnt[h] => dnad[h] + ppi[h]	Ham0531	Ham0531		NAD Salvage Pathway	0	0	1000	0	2	2.7.7.18	nadD
HAM_NADS1	NAD synthase (nh3)	atp[h] + dnad[h] + nh4[h] => amp[h] + h[h] + nad[h] + ppi[h]	Ham0886	Ham0886		NAD Salvage Pathway	0	0	1000	0	2	6.3.1.5	nadE
HAM_NADDP	NAD diphosphatase	h2o[h] + nad[h] => amp[h] + 2 h[h] + nmn[h]	Ham0066	Ham0066		NAD Salvage Pathway	0	0	1000	0	2	3.6.1.22	ligA
HAM_NMNAT	nicotinamide-nucleotide adenylyltransferase	atp[h] + h[h] + nmn[h] => nad[h] + ppi[h]	Ham0531	Ham0531		NAD Salvage Pathway	0	0	1000	0	2	2.7.7.1	nadD
HAM_NADK	NAD kinase	atp[h] + nad[h] => adp[h] + h[h] + nadp[h]	Ham1284	Ham1284		NAD Phosphorylation	0	0	1000	0	2	2.7.1.23	nadK
HAM_MALCOAMT	Malonyl-CoA methyltransferase	amet[h] + malcoa[h] => ahcys[h] + malcoame[h]	Ham1482	Ham1482		Biotin Biosynthesis	0	0	1000	0	2		bioC
HAM_OGMEACPS	3-Oxo-glutaryl-[ACP] methyl ester synthase	h[h] + malACP[h] + malcoame[h] => co2[h] + coa[h] + ogmeACP[h]	Ham0963	Ham0963		Biotin Biosynthesis	0	0	1000	0	2		fabH
HAM_OGMEACPR	3-Oxo-glutaryl-[ACP] methyl ester reductase	h[h] + nadph[h] + ogmeACP[h] => hgmeACP[h] + nadp[h]	Ham0965	Ham0965		Biotin Biosynthesis	0	0	1000	0	2	1.1.1.100	fabG
HAM_OGMEACPD	3-Oxo-glutaryl-[ACP] methyl ester dehydratase	hgmeACP[h] => egmeACP[h] + h2o[h]	Ham0099	Ham0099		Biotin Biosynthesis	0	0	1000	0	2	4.2.1.59	fabZ
HAM_EGMEACPR	Enoylglutaryl-[ACP] methyl ester reductase	egmeACP[h] + h[h] + nadph[h] => gmeACP[h] + nadp[h]	(Ham0260 and Ham0261)	Ham0260 Ham0261		Biotin Biosynthesis	0	0	1000	0	2	1.3.1.10	fabI
HAM_OPMEACPS	3-Oxo-pimeloyl-[ACP] methyl ester synthase	gmeACP[h] + h[h] + malACP[h] => ACP[h] + co2[h] + opmeACP[h]	Ham0784	Ham0784		Biotin Biosynthesis	0	0	1000	0	2	2.3.1.41	fabB
HAM_OPMEACPR	3-Oxo-pimeloyl-[ACP] methyl ester reductase	h[h] + nadph[h] + opmeACP[h] => hpmeACP[h] + nadp[h]	Ham0965	Ham0965		Biotin Biosynthesis	0	0	1000	0	2	1.1.1.100	fabG
HAM_OPMEACPD	3-Oxo-pimeloyl-[ACP] methyl ester dehydratase	hpmeACP[h] => epmeACP[h] + h2o[h]	Ham0099	Ham0099		Biotin Biosynthesis	0	0	1000	0	2	4.2.1.59	fabZ
HAM_EPMEACPR	Enoylpimeloyl-[ACP] methyl ester reductase	epmeACP[h] + h[h] + nadph[h] => nadp[h] + pmeACP[h]	(Ham0260 and Ham0261)	Ham0260 Ham0261		Biotin Biosynthesis	0	0	1000	0	2	1.3.1.10	fabI
HAM_PMEACPE	Pimeloyl-[ACP] methyl ester esterase	h2o[h] + pmeACP[h] => meoh[h] + pimACP[h]	Ham1057	Ham1057		Biotin Biosynthesis	0	0	1000	0	2		bioH
HAM_AOXSr2	8-amino-7-oxononanoate synthase	ala-L[h] + pimACP[h] => 8aonn[h] + ACP[h] + co2[h]	Ham1481	Ham1481		Biotin Biosynthesis	0	0	1000	0	2	2.3.1.47	bioF
HAM_AMAOT	adenosylmethionine-8-amino-7-oxononanoate transaminase	8aonn[h] + amet[h] => amob[h] + dann[h]	(Ham1366 and Ham1367)	Ham1366 Ham1367		Biotin Biosynthesis	0	0	1000	0	2	2.6.1.62	bioA
HAM_DBTS	dethiobiotin synthase	atp[h] + co2[h] + dann[h] => adp[h] + dtbt[h] + 3 h[h] + pi[h]	Ham1483	Ham1483		Biotin Biosynthesis	0	0	1000	0	2	6.3.3.3	bioD
HAM_BTS5	Biotin synthase	2fe2s[h] + amet[h] + dtbt[h] => 2fe1s[h] + btn[h] + dad-5[h] + h[h] + met-L[h]	Ham1480	Ham1480		Biotin Biosynthesis	0	0	1000	0	2	2.8.1.6	bioB
HAM_PNTK	pantothenate kinase	atp[h] + pnto-R[h] => 4ppan[h] + adp[h] + h[h]	Ham0515	Ham0515		Phosphopantothenate Biosynthesis	0	0	1000	0	2	2.7.1.33	coaA
HAM_PPNCL2	phosphopantothenate-cysteine ligase	4ppan[h] + ctp[h] + cys-L[h] => 4ppcys[h] + cmp[h] + h[h] + ppi[h]	Ham0670	Ham0670		Coenzyme A Biosynthesis	0	0	1000	0	2	6.3.2.5	dfp
HAM_PPCDC	phosphopantothenoylcysteine decarboxylase	4ppcys[h] + h[h] => co2[h] + pan4p[h]	Ham0670	Ham0670		Coenzyme A Biosynthesis	0	0	1000	0	2	4.1.1.36	dfp
HAM_PTPATi	pantetheine-phosphate adenylyltransferase	atp[h] + h[h] + pan4p[h] => dpcoa[h] + ppi[h]	Ham1230	Ham1230		Coenzyme A Biosynthesis	0	0	1000	0	2	2.7.7.3	coaD
HAM_DPCOAK	dephospho-CoA kinase	atp[h] + dpcoa[h] => adp[h] + coa[h] + h[h]	Ham1382	Ham1382		Coenzyme A Biosynthesis	0	0	1000	0	2	2.7.1.24	coaE
HAM_GLUTRS	Glutamyl-tRNA synthetase	atp[h] + glu-L[h] + trnaglu[h] => amp[h] + glutrna[h] + ppi[h]	Ham0946	Ham0946		Heme Biosynthesis	0	0	1000	0	2	6.1.1.17	gltX
HAM_GLUTRR	glutamyl-tRNA reductase	glutrna[h] + h[h] + nadph[h] => glu1sa[h] + nadp[h] + trnaglu[h]	(Ham0278 and Ham0279)	Ham0278 Ham0279		Heme Biosynthesis	0	0	1000	0	2	1.2.1.70	hemA
HAM_G1SAT	glutamate-1-Semialdehyde aminotransferase	glu1sa[h] <=> 5aop[h]	(Ham0500 and Ham0501)	Ham0500 Ham0501		Heme Biosynthesis	1	-1000	1000	0	2	5.4.3.8	hemL
HAM_PPBNGS	porphobilinogen synthase	2 5aop[h] => h[h] + 2 h2o[h] + ppbng[h]	Ham0272	Ham0272		Heme Biosynthesis	0	0	1000	0	2	4.2.1.24	hemB
HAM_HMBS	hydroxymethylbilane synthase	h2o[h] + 4 ppbng[h] => hmbil[h] + 4 nh4[h]	(Ham1403 and Ham1404)	Ham1403 Ham1404		Heme Biosynthesis	0	0	1000	0	2	4.3.1.8	hemC
HAM_UPP3S	uroporphyrinogen-III synthase	hmbil[h] => h2o[h] + uppg3[h]	Ham1402	Ham1402		Heme Biosynthesis	0	0	1000	0	2	4.2.1.75	hemD
HAM_UPPDC1	uroporphyrinogen decarboxylase (uroporphyrinogen III)	4 h[h] + uppg3[h] => 4 co2[h] + cpppg3[h]	(Ham1343 and Ham1342)	Ham1343 Ham1342		Heme Biosynthesis	0	0	1000	0	2	4.1.1.37	hemE
HAM_CPPPGO2	Oxygen Independent coproporphyrinogen-III oxidase	2 amet[h] + cpppg3[h] => 2 co2[h] + 2 dad-5[h] + 2 met-L[h] + pppg9[h]	Ham1135	Ham1135		Heme Biosynthesis	0	0	1000	0	2		hemN
HAM_CPPPGO	coproporphyrinogen oxidase (O2 required)	cpppg3[h] + 2 h[h] + o2[h] => 2 co2[h] + 2 h2o[h] + pppg9[h]	(Ham0041 and Ham0042)	Ham0041 Ham0042		Heme Biosynthesis	0	0	1000	0	2	1.3.3.3	hemF
HAM_PPPGO	protoporphyrinogen oxidase (aerobic)	1.5 o2[h] + pppg9[h] => 3 h2o[h] + ppp9[h]	(Ham1274 and Ham1275)	Ham1274 Ham1275		Heme Biosynthesis	0	0	1000	0	2	1.3.3.4	hemG
HAM_PPPGO3	protoporphyrinogen oxidase (anaerobic)	3 fum[h] + pppg9[h] => ppp9[h] + 3 succ[h]	(Ham1274 and Ham1275)	Ham1274 Ham1275		Heme Biosynthesis	0	0	1000	0	2	1.3.3.4	hemG
HAM_FCLT	Ferrochelatase	fe2[h] + ppp9[h] => 2 h[h] + pheme[h]	Ham0881	Ham0881		Heme Biosynthesis	0	0	1000	0	2	4.99.1.1	hemH
HAM_HEMEOS	Heme O synthase	frdp[h] + h2o[h] + pheme[h] => hemeO[h] + ppi[h]	Ham0756	Ham0756		Heme Biosynthesis	0	0	1000	0	2		cyoE
HAM_CHRPL	Chorismate pyruvate lyase	chor[h] => 4hbz[h] + pyr[h]	Ham0572	Ham0572		4-Hydroxybenzoate BiosynthesisI	0	0	1000	0	2	4.1.3.40	ubiC
HAM_OCTDPS	Octaprenyl pyrophosphate synthase	frdp[h] + 5 ipdp[h] => octdp[h] + 5 ppi[h]	Ham1278	Ham1278		Ubiquinol-8 Biosynthesis	0	0	1000	0	2		ispB
HAM_HBZOPT	Hydroxybenzoate octaprenyltransferase	4hbz[h] + octdp[h] => 3ophb[h] + ppi[h]	Ham0571	Ham0571		Ubiquinol-8 Biosynthesis	0	0	1000	0	2	2.5.1.39	ubiA
HAM_OPHBDC	Octaprenyl-hydroxybenzoate decarboxylase	3ophb[h] + h[h] => 2oph[h] + co2[h]	(Ham0085 and Ham0270)	Ham0085 Ham0270		Ubiquinol-8 Biosynthesis	0	0	1000	0	2	4.1.1.98	ubiXD
HAM_OPHHX	2-Octaprenylphenol hydroxylase	2oph[h] + 0.5 o2[h] => 2ohph[h]	Ham0511	Ham0511		Ubiquinol-8 Biosynthesis	0	0	1000	0	2		ubiB
HAM_OHPHM	2-octaprenyl-6-hydroxyphenol methylase	2ohph[h] + amet[h] => 2omph[h] + ahcys[h] + h[h]	Ham1520	Ham1520		Ubiquinol-8 Biosynthesis	0	0	1000	0	2	2.1.1.222	ubiG
HAM_OMPHHX	2-octaprenyl-6-Methoxyphenol hydroxylase	2omph[h] + 0.5 o2[h] => 2ombzl[h]	Ham0719	Ham0719		Ubiquinol-8 Biosynthesis	0	0	1000	0	2		ubiH
HAM_OMBZLM	2-Octaprenyl-6-Methoxy-Benzoquinol methylase	2ombzl[h] + amet[h] => 2ommbl[h] + ahcys[h] + h[h]	Ham0509	Ham0509		Ubiquinol-8 Biosynthesis	0	0	1000	0	2	2.1.1.201	ubiE
HAM_OMMBLHX	2-Octaprenyl-3-Methyl-6-Methoxy-1,4-Benzoquinol hydroxylase	2ommbl[h] + 0.5 o2[h] => 2omhmbl[h]	Ham0761	Ham0761		Ubiquinol-8 Biosynthesis	0	0	1000	0	2		ubiF
HAM_DMQMT	3-Dimethylubiquinonol 3-Methyltransferase	2omhmbl[h] + amet[h] => ahcys[h] + h[h] + q8h2[h]	Ham1520	Ham1520		Ubiquinol-8 Biosynthesis	0	0	1000	0	2	2.1.1.64	ubiG
HAM_E4PD	Erythrose 4-phosphate dehydrogenase	e4p[h] + h2o[h] + nad[h] <=> 4per[h] + 2 h[h] + nadh[h]	Ham0715	Ham0715		Cofactor and Prosthetic Group Biosynthesis	1	-1000	1000	0	2		gapA
HAM_PERD	Erythronate 4-phosphate (4per) dehydrogenase	4per[h] + nad[h] => h[h] + nadh[h] + ohpb[h]	Ham0075	Ham0075		Pyridoxal 5'-Phosphate Biosynthesis	0	0	1000	0	2	1.1.1.290	pdxB
HAM_OHPBAT	O-Phospho-4-hydroxy-L-threonine:2-oxoglutarate aminotransferase	glu-L[h] + ohpb[h] <=> akg[h] + phthr[h]	Ham1375	Ham1375		Pyridoxal 5'-Phosphate Biosynthesis	1	-1000	1000	0	2	2.6.1.52	serC
HAM_PDX5PS	Pyridoxine 5'-phosphate synthase	dxyl5p[h] + nad[h] + phthr[h] => co2[h] + h[h] + 2 h2o[h] + nadh[h] + pdx5p[h] + pi[h]	(Ham0652 and Ham0072)	Ham0652 Ham0072		Pyridoxal 5'-Phosphate Biosynthesis	0	0	1000	0	2	1.1.1.262/2.6.99.2	pdxJA
HAM_PDX5POi	pyridoxine 5'-phosphate oxidase	o2[h] + pdx5p[h] => h2o2[h] + pydx5p[h]	Ham1432	Ham1432		Pyridoxal 5'-Phosphate Biosynthesis	0	0	1000	0	2	1.4.3.5	pdxH
HAM_GLUCYS	gamma-glutamylcysteine synthetase	atp[h] + cys-L[h] + glu-L[h] => adp[h] + glucys[h] + h[h] + pi[h]	Ham0683	Ham0683		Glutathione Biosynthesis	0	0	1000	0	2	6.3.2.2	gshA
HAM_GTHS	glutathione synthetase	atp[h] + glucys[h] + gly[h] => adp[h] + gthrd[h] + h[h] + pi[h]	Ham0111	Ham0111		Glutathione Biosynthesis	0	0	1000	0	2	6.3.2.3	gshB
HAM_GRXR	glutaredoxin reductase	grxox[h] + 2 gthrd[h] => grxrd[h] + gthox[h]	Ham0785 or Ham1544	Ham0785 Ham1544		Glutathione-Glutaredoxin Redox Reactions	0	0	1000	0	2	1.8.4.2	grxAD
HAM_ICYSDS	ISC Cysteine desulfuration	cys-L[h] + iscs[h] => ala-L[h] + iscssh[h]	Ham1053	Ham1053		Thiamine Diphosphate Biosynthesis	0	0	1000	0	2		iscS
HAM_TMPK	thiamine-phosphate kinase	atp[h] + thmmp[h] => adp[h] + thmpp[h]	Ham1127	Ham1127		Thiamine Diphosphate Biosynthesis	0	0	1000	0	2	2.7.4.16	thiL
HAM_S2FE2SR	SUF [2Fe-2S] regeneration	2fe1s[h] + atp[h] + h2o[h] + sufbcd[h] + sufsesh[h] => adp[h] + 5 h[h] + pi[h] + sufbcd-2fe2s[h] + sufse[h]	(Ham0751 and Ham0752 and Ham0753 and Ham0754 and Ham0755)	Ham0751 Ham0752 Ham0753 Ham0754 Ham0755		Cofactor and Prosthetic Group Biosynthesis	0	0	1000	0	2		sufBCDSE
HAM_S2FE2ST	SUF [2Fe-2S] Transfer	4 h[h] + sufbcd-2fe2s[h] => 2fe2s[h] + sufbcd[h]	(Ham0750 and Ham0751 and Ham0752 and Ham0753)	Ham0750 Ham0751 Ham0752 Ham0753		Cofactor and Prosthetic Group Biosynthesis	0	0	1000	0	2		sufABCD
HAM_S2FE2SS2	SUF [2Fe-2S] Synthesis II	atp[h] + fadh2[h] + 2 fe2[h] + h2o[h] + sufbcd-2fe2s[h] + 2 sufsesh[h] -> adp[h] + fad[h] + 7 h[h] + pi[h] + sufbcd-2fe2s2[h] + 2 sufse[h]	(Ham0751 and Ham0752 and Ham0753 and Ham0754 and Ham0755)	Ham0751 Ham0752 Ham0753 Ham0754 Ham0755		Cofactor and Prosthetic Group Biosynthesis	0	0	1000	0	2		sufBCDSE
HAM_S2FE2SS	SUF [2Fe-2S] Synthesis	atp[h] + fadh2[h] + 2 fe2[h] + h2o[h] + sufbcd[h] + 2 sufsesh[h] -> adp[h] + fad[h] + 7 h[h] + pi[h] + sufbcd-2fe2s[h] + 2 sufse[h]	(Ham0751 and Ham0752 and Ham0753 and Ham0754 and Ham0755)	Ham0751 Ham0752 Ham0753 Ham0754 Ham0755		Cofactor and Prosthetic Group Biosynthesis	0	0	1000	0	2		sufBCDSE
HAM_S4FE4SR	SUF [4Fe-4S] Reduction	fadh2[h] + 2 h[h] + sufbcd-2fe2s2[h] => fad[h] + sufbcd-4fe4s[h]	(Ham0751 and Ham0752 and Ham0753)	Ham0751 Ham0752 Ham0753		Cofactor and Prosthetic Group Biosynthesis	0	0	1000	0	2		sufBCD
HAM_S4FE4ST	SUF [4Fe-4S] Transfer	4 h[h] + sufbcd-4fe4s[h] => 4fe4s[h] + sufbcd[h]	(Ham0750 and Ham0751 and Ham0752 and Ham0753)	Ham0750 Ham0751 Ham0752 Ham0753		Cofactor and Prosthetic Group Biosynthesis	0	0	1000	0	2		sufABCD
HAM_SCYSDS	SUF Cysteine desulfuration	cys-L[h] + sufse[h] => ala-L[h] + sufsesh[h]	(Ham0755 and Ham0754)	Ham0755 Ham0754		Cofactor and Prosthetic Group Biosynthesis	0	0	1000	0	2		sufES
HAM_ADMDC	adenosylmethionine decarboxylase	amet[h] + h[h] => ametam[h] + co2[h]	Ham1026	Ham1026		Spermidine Biosynthesis	0	0	1000	0	2	4.1.1.50	speD
HAM_SPMS	spermidine synthase	ametam[h] + ptrc[h] => 5mta[h] + h[h] + spmd[h]	Ham1027	Ham1027		Spermidine Biosynthesis	0	0	1000	0	2	2.5.1.16	speE
HAM_MTAN	methylthioadenosine nucleosidase	5mta[h] + h2o[h] => 5mtr[h] + ade[h]	Ham1545	Ham1545		S-Methyl-5'-Thioadenosine Degradation	0	0	1000	0	2	3.2.2.16	mtn
HAM_5DOAN	5'-Deoxyadenosine nuclosidase	dad-5[h] + h2o[h] => 5drib[h] + ade[h]	Ham1545	Ham1545		Cofactor and Prosthetic Group Biosynthesis	0	0	1000	0	2	3.2.2.16	mtn
HAM_CPH4S	6-carboxy-5,6,7,8-tetrahydropterin synthase	ahdt[h] + h2o[h] => acald[h] + 6ctd[h] + pppi[h]	Ham0443	Ham0443		PreQ0 biosynthesis	0	0	1000	0	2	4.1.2.50	queD
HAM_CDGS1	7-carboxy-7-deazaguanine synthase	6ctd[h] => cdg[h] + nh4[h]	(Ham0884 and Ham0648)	Ham0884 Ham0648		PreQ0 biosynthesis	0	0	1000	0	2	4.3.99.3	queE
HAM_CCGS	7-cyano-7-carbaguanine synthase	atp[h] + cdg[h] + nh4[h] => adp[h] + h[h] + h2o[h] + pi[h] + preq0[h]	Ham0064	Ham0064		PreQ0 biosynthesis	0	0	1000	0	2		queC
HAM_CDGR	7-cyano-7-Deazaguanine reductase	3 h[h] + 2 nadph[h] + preq0[h] => 2 nadp[h] + preq1[h]	Ham1514	Ham1514		Queuosine biosynthesis	0	0	1000	0	2		queF
HAM_ARGDC	arginine decarboxylase	arg-L[h] + h[h] => agm[h] + co2[h]	Ham1513	Ham1513		Putrescine Biosynthesis	0	0	1000	0	2	4.1.1.19	speA
HAM_AGMDA	agmatine deaminase	agm[h] + h2o[h] => Ncbmpts[h] + h[h] + nh4[h]	Ham0107	Ham0107		Putrescine Biosynthesis	0	0	1000	0	2	3.5.3.12	aguA
HAM_CBPAH	N-carbamoylputrescine amidohydrolase	Ncbmpts[h] + 2 h[h] + 2 h2o[h] => hco3[h] + nh4[h] + ptrc[h]	Ham0108	Ham0108		Putrescine Biosynthesis	0	0	1000	0	2	3.5.1.53	aguB
HAM_PTRCAT1	putrescine acetyltransferase/Spermidine acetyltransferase	accoa[h] + ptrc[h] => coa[h] + h[h] + aprut[h]	Ham1413	Ham1413		Arginine and Proline Metabolism	0	0	1000	0	2	2.3.1.57	speG
HAM_FADRx	FAD reductase	fad[h] + h[h] + nadh[h] => fadh2[h] + nad[h]	Ham0269	Ham0269		Cofactor and Prosthetic Group Biosynthesis	0	0	1000	0	2		fre
HAM_FE3Ri	Fe(III) reduction	fadh2[h] + 2 fe3[h] => fad[h] + 2 fe2[h] + 2 h[h]	Ham0269	Ham0269		Cofactor and Prosthetic Group Biosynthesis	0	0	1000	0	2		fre
HAM_FLVRx	flavin reductase (NAD)	h[h] + nadh[h] + ribflv[h] => nad[h] + rbflvrd[h]	Ham0269	Ham0269		Cofactor and Prosthetic Group Biosynthesis	0	0	1000	0	2	1.5.1.30	fre
HAM_FLVR	flavin reductase	h[h] + nadph[h] + ribflv[h] => nadp[h] + rbflvrd[h]	Ham0269	Ham0269		Flavin Reduction	0	0	1000	0	2	1.5.1.30	fre
HAM_FMNRx	FMN reductase	fmn[h] + h[h] + nadh[h] => fmnh2[h] + nad[h]	Ham0269	Ham0269		Cofactor and Prosthetic Group Biosynthesis	0	0	1000	0	2		fre
HAM_FMNRx2	FMN reductase	fmn[h] + h[h] + nadph[h] => fmnh2[h] + nadp[h]	Ham0269	Ham0269		Flavin Reduction	0	0	1000	0	2		fre
HAM_GTHO	glutathione oxidoreductase	gthox[h] + h[h] + nadph[h] => 2 gthrd[h] + nadp[h]	Ham1144	Ham1144		Cofactor and Prosthetic Group Biosynthesis	0	0	1000	0	2	1.8.1.7	gor
HAM_PTA	phosphotransacetylase	accoa[h] + pi[h] => actp[h] + coa[h]	Ham0582	Ham0582		Acetate Formation From Acetyl-CoA I	0	0	1000	0	2	2.3.1.8	pta
HAM_ACKr	acetate kinase	actp[h] + adp[h] <=> ac[h] + atp[h]	Ham0583	Ham0583		Acetate Formation From Acetyl-CoA I	1	-1000	1000	0	2	2.7.2.1	ackA
HAM_FRUK	fructose-1-phosphate kinase	atp[h] + f1p[h] => adp[h] + fdp[h] + h[h]	Ham1223	Ham1223		Alternate Carbon Metabolism	0	0	1000	0	2	2.7.1.56	fruK
HAM_GLYCDx	Glycerol dehydrogenase	glyc[h] + nad[h] => dha[h] + h[h] + nadh[h]	Ham1327	Ham1327		Alternate Carbon Metabolism	0	0	1000	0	2	1.1.1.6	gldA
HAM_PGI	glucose-6-phosphate isomerase	g6p[h] <=> f6p[h]	Ham0740	Ham0740		Glycolysis/Gluconeogenesis	1	-1000	1000	0	2	5.3.1.9	pgi
HAM_PFK	phosphofructokinase	atp[h] + f6p[h] => adp[h] + fdp[h] + h[h]	Ham1156	Ham1156		Glycolysis/Gluconeogenesis	0	0	1000	0	2	2.7.1.11	pfkA
HAM_FBA	fructose-Bisphosphate aldolase	fdp[h] <=> dhap[h] + g3p[h]	Ham1503	Ham1503		Glycolysis/Gluconeogenesis	1	-1000	1000	0	2	4.1.2.13	fba
HAM_TPI	triose-phosphate isomerase	dhap[h] <=> g3p[h]	Ham0744	Ham0744		Glycolysis/Gluconeogenesis	1	-1000	1000	0	2	5.3.1.1	tpiA
HAM_GAPD	glyceraldehyde-3-phosphate dehydrogenase	g3p[h] + nad[h] + pi[h] <=> 13dpg[h] + h[h] + nadh[h]	Ham0715	Ham0715		Glycolysis/Gluconeogenesis	1	-1000	1000	0	2	1.2.1.12	gapA
HAM_PGK	phosphoglycerate kinase	13dpg[h] + adp[h] <=> 3pg[h] + atp[h]	Ham1502	Ham1502		Glycolysis/Gluconeogenesis	0	0	1000	0	2	2.7.2.3	pgk
HAM_PGM	phosphoglycerate mutase	3pg[h] => 2pg[h]	Ham1354	Ham1354		Glycolysis/Gluconeogenesis	0	0	1000	0	2	5.4.2.1	gpmA
HAM_ENO	enolase	2pg[h] <=> h2o[h] + pep[h]	Ham0063	Ham0063		Glycolysis/Gluconeogenesis	1	-1000	1000	0	2	4.2.1.11	eno
HAM_PYK	pyruvate kinase	adp[h] + h[h] + pep[h] => atp[h] + pyr[h]	Ham1079	Ham1079		Glycolysis/Gluconeogenesis	0	0	1000	0	2	2.7.1.40	pykF
HAM_PDH	pyruvate dehydrogenase	coa[h] + nad[h] + pyr[h] => accoa[h] + co2[h] + nadh[h]	(Ham0532 and Ham0533 and Ham0534)	Ham0532 Ham0533 Ham0534		Glycolysis/Gluconeogenesis	0	0	1000	0	2		lpd aceFE
HAM_CS	citrate synthase	accoa[h] + h2o[h] + oaa[h] => cit[h] + coa[h] + h[h]	Ham1166	Ham1166		Citric Acid Cycle	0	0	1000	0	2		gltA
HAM_ACONTa	aconitase (half-Reaction A, Citrate hydro-Lyase)	cit[h] <=> acon-C[h] + h2o[h]	Ham0128	Ham0128		Citric Acid Cycle	1	-1000	1000	0	2	4.2.1.3	acnA
HAM_ACONTb	aconitase (half-Reaction B, Isocitrate hydro-Lyase)	acon-C[h] + h2o[h] <=> icit[h]	Ham0128	Ham0128		Citric Acid Cycle	1	-1000	1000	0	2	4.2.1.3	acnB
HAM_ICDH	isocitrate dehydrogenase (NADP)	icit[h] + nadp[h] => akg[h] + co2[h] + nadph[h]	Ham0662	Ham0662		Citric Acid Cycle	0	0	1000	0	2	1.1.1.42	icd
HAM_AKGDH	2-Oxogluterate dehydrogenase	akg[h] + coa[h] + nad[h] => co2[h] + nadh[h] + succoa[h]	(Ham1160 and Ham1161 and Ham0532)	Ham1160 Ham1161 Ham0532		Citric Acid Cycle	0	0	1000	0	2		sucAB lpd
HAM_SUCOAS	succinyl-CoA synthetase (ADP-forming)	adp[h] + pi[h] + succoa[h] <=> atp[h] + coa[h] + succ[h]	(Ham1158 and Ham1159)	Ham1158 Ham1159		Citric Acid Cycle	1	0	1000	0	2	6.2.1.5	sucDC
HAM_SUCDi	succinate dehydrogenase (irreversible)	q8[h] + succ[h] => fum[h] + q8h2[h]	(Ham1165 and Ham1164 and Ham1163 and Ham1162)	Ham1165 Ham1164 Ham1163 Ham1162		Citric Acid Cycle	0	0	1000	0	2	1.3.99.1	sdhCDAB
HAM_FUM	fumarase	fum[h] + h2o[h] <=> mal-L[h]	Ham0522	Ham0522		Citric Acid Cycle	1	-1000	1000	0	2	4.2.1.2	fumC
HAM_MDH	malate dehydrogenase	mal-L[h] + nad[h] => h[h] + nadh[h] + oaa[h]	Ham0980	Ham0980		Citric Acid Cycle	0	0	1000	0	2	1.1.1.37	mdh
HAM_ME1	malic enzyme (NAD)	mal-L[h] + nad[h] => co2[h] + nadh[h] + pyr[h]	Ham1236	Ham1236		Anaplerotic Reactions	0	0	1000	0	2	1.1.1.38	maeA
HAM_PPCK	phosphoenolpyruvate carboxykinase	atp[h] + oaa[h] => adp[h] + co2[h] + pep[h]	Ham0933	Ham0933		Anaplerotic Reactions	0	0	1000	0	2	4.1.1.49	pckA
HAM_G6PDH2	glucose 6-phosphate dehydrogenase	g6p[h] + nadp[h] => 6pgl[h] + h[h] + nadph[h]	Ham1450	Ham1450		Pentose Phosphate Pathway	0	0	1000	0	2	1.1.1.49	zwf
HAM_PGL	6-phosphogluconolactonase	6pgl[h] + h2o[h] => 6pgc[h] + h[h]	Ham0044	Ham0044		Pentose Phosphate Pathway	0	0	1000	0	2	3.1.1.31	pgl
HAM_GND	phosphogluconate dehydrogenase	6pgc[h] + nadp[h] => co2[h] + nadph[h] + ru5p-D[h]	Ham0732	Ham0732		Pentose Phosphate Pathway	0	0	1000	0	2	1.1.1.44	gnd
HAM_RPI	ribose-5-phosphate isomerase	ru5p-D[h] <=> r5p[h]	Ham0237	Ham0237		Pentose Phosphate Pathway	1	-1000	1000	0	2	5.3.1.6	rpiA
HAM_RPE	ribulose 5-phosphate 3-epimerase	ru5p-D[h] <=> xu5p-D[h]	Ham0577	Ham0577		Pentose Phosphate Pathway	1	-1000	1000	0	2	5.1.3.1	rpe
HAM_TKT1	transketolase	r5p[h] + xu5p-D[h] <=> g3p[h] + s7p[h]	Ham1512	Ham1512		Pentose Phosphate Pathway	1	-1000	1000	0	2	2.2.1.1	tktA
HAM_TALA	transaldolase	g3p[h] + s7p[h] <=> e4p[h] + f6p[h]	Ham1386	Ham1386		Pentose Phosphate Pathway	1	-1000	1000	0	2	2.2.1.2	talA
HAM_TKT2	transketolase	e4p[h] + xu5p-D[h] <=> f6p[h] + g3p[h]	Ham1512	Ham1512		Pentose Phosphate Pathway	1	-1000	1000	0	2	2.2.1.1	tktA
HAM_PFK_3	phosphofructokinase (s7p)	atp[h] + s7p[h] => adp[h] + h[h] + s17bp[h]	Ham1156	Ham1156		Sedoheptulose Bisphosphate Bypass	0	0	1000	0	2	2.7.1.11	pfkA
HAM_FBA3	Sedoheptulose 1,7-Bisphosphate D-glyceraldehyde-3-phosphate-Lyase	s17bp[h] <=> dhap[h] + e4p[h]	Ham1503	Ham1503		Sedoheptulose Bisphosphate Bypass	1	-1000	1000	0	2	4.1.2.13	fbaA
HAM_MAN6PI	mannose-6-phosphate isomerase	man6p[h] <=> f6p[h]	Ham1005	Ham1005		GDP-Mannose Biosynthesis	1	-1000	1000	0	2	5.3.1.8	manA
HAM_PMANM	phosphomannomutase	man1p[h] <=> man6p[h]	Ham0859	Ham0859		GDP-Mannose Biosynthesis	1	-1000	1000	0	2	5.4.2.8	cpsG
HAM_MAN1PT2	mannose-1-phosphate guanylyltransferase (GDP)	gdp[h] + h[h] + man1p[h] => gdpmann[h] + pi[h]	(Ham0866 and Ham0867)	Ham0866 Ham0867		GDP-Mannose Biosynthesis	0	0	1000	0	2	2.7.7.22	cpsB
HAM_GMAND	GDP-D-mannose dehydratase	gdpmann[h] => gdpddman[h] + h2o[h]	Ham0872	Ham0872		GDP-L-Fucose Biosynthesis	0	0	1000	0		4.2.1.47	gdm
HAM_GDMANE	GDP-4-Dehydro-6-Deoxy-D-Mannose epimerase	gdpddman[h] => gdpofuc[h]	Ham0868	Ham0868		GDP-L-Fucose Biosynthesis	0	0	1000	0	2	1.1.1.271	fcl
HAM_GOFUCR	GDP-4-oxo-L-fucose reductase	gdpofuc[h] + h[h] + nadph[h] => gdpfuc[h] + nadp[h]	Ham0868	Ham0868		GDP-L-Fucose Biosynthesis	0	0	1000	0	2	1.1.1.271	fcl
HAM_ATPS4rpp	ATP synthase (four protons for one ATP) (periplasm)	adp[h] + pi[h] + 4 h[b] <=> atp[h] + 3 h[h] + h2o[h]	( Ham0687 and Ham0688 and Ham0689 and Ham0690 and Ham0691 and Ham0692 and Ham0693 and Ham0694 )	Ham0687 Ham0688 Ham0689 Ham0690 Ham0691 Ham0692 Ham0693 Ham0694		Oxidative Phosphorylation	1	-1000	1000	0	2	3.6.3.14	atpCDGAHFEB
HAM_CYTBO3_4pp	cytochrome oxidase bo3 (ubiquinol-8: 4 protons) (periplasm)	4 h[h] + 0.5 o2[h] + q8h2[h] => h2o[h] + q8[h] + 4 h[b]	((Ham0757 and Ham0758 and Ham0759 and Ham0760) or (Ham0757 and Ham0758 and Ham1625 and Ham0760))	Ham0757 Ham0758 Ham0759 Ham1625 Ham0760		Oxidative Phosphorylation	0	0	1000	0	2		cyoDCBA
HAM_NADH16pp	NADH dehydrogenase (ubiquinone-8 & 3 protons) (periplasm)	4 h[h] + nadh[h] + q8[h] => nad[h] + q8h2[h] + 3 h[b]	(Ham1018 and Ham0549 and Ham0550 and Ham0551 and Ham0552 and Ham0553 and Ham0554 and Ham0555 and Ham1362 and Ham1361 and Ham1360 and Ham1359 and Ham1358)	Ham1018 Ham0549 Ham0550 Ham0551 Ham0552 Ham0553 Ham0554 Ham0555 Ham1362 Ham1361 Ham1360 Ham1359 Ham1358		Oxidative Phosphorylation	0	0	1000	0	2	1.6.5.3	nuoNMLKJIHGFECDBA
HAM_PPA	inorganic diphosphatase	h2o[h] + ppi[h] => h[h] + 2 pi[h]	Ham0940	Ham0940		Anaplerotic Reactions	0	0	1000	0	2	3.6.1.1	ppa
HAM_TRDR	thioredoxin reductase (NADPH)	h[h] + nadph[h] + trdox[h] => nadp[h] + trdrd[h]	((Ham0782 and Ham0711) or Ham0711)	Ham0782 Ham0711		Oxidative Phosphorylation	0	0	1000	0	2	1.8.1.9	trxAB
HAM_NADTRHD	NAD transhydrogenase	nad[h] + nadph[h] => nadh[h] + nadp[h]	Ham0939	Ham0939		Oxidative Phosphorylation	0	0	1000	0	2		sthA
HAM_CBPS	carbamoyl-phosphate synthase (glutamine-hydrolysing)	2 atp[h] + gln-L[h] + h2o[h] + hco3[h] => 2 adp[h] + cbp[h] + glu-L[h] + 2 h[h] + pi[h]	(Ham0798 and Ham0799)	Ham0798 Ham0799		UMP biosynthesis	0	0	1000	0	2	6.3.5.5	carAB
HAM_ASPCT	aspartate carbamoyltransferase	asp-L[h] + cbp[h] => cbasp[h] + h[h] + pi[h]	Ham1120	Ham1120		UMP Biosynthesis	0	0	1000	0	2	2.1.3.2	pyrB
HAM_DHORTS	dihydroorotase	cbasp[h] + h[h] <=> dhor-S[h] + h2o[h]	Ham0958	Ham0958		UMP Biosynthesis	1	-1000	1000	0	2	3.5.2.3	pyrC
HAM_DHORD2	dihydoorotic acid dehydrogenase (quinone8)	dhor-S[h] + q8[h] => orot[h] + q8h2[h]	Ham1441	Ham1441		UMP Biosynthesis	0	0	1000	0	2	1.3.3.1	pyrD
HAM_ORPT	orotate phosphoribosyltransferase	orot[h] + prpp[h] <=> orot5p[h] + ppi[h]	Ham1023	Ham1023		UMP Biosynthesis	1	-1000	1000	0	2	2.4.2.10	pyrE
HAM_OMPDC	orotidine-5'-phosphate decarboxylase	h[h] + orot5p[h] => co2[h] + ump[h]	Ham0802	Ham0802		UMP Biosynthesis	0	0	1000	0	2	4.1.1.23	pyrF
HAM_UMPK	UMP kinase	atp[h] + ump[h] <=> adp[h] + udp[h]	Ham1411 or Ham0131	Ham1411 Ham0131		UTP and CTP de novo biosynthesis	1	-1000	1000	0	2	2.7.4.14	pyrH cmk
HAM_NDPK2	nucleoside-Diphosphate kinase (ATP:UDP)	atp[h] + udp[h] <=> adp[h] + utp[h]	Ham0050 or Ham0255	Ham0050 Ham0255		UTP and CTP de novo biosynthesis	1	-1000	1000	0	2	2.7.4.6	ndk adk
HAM_CTPS2	CTP synthase (glutamine)	atp[h] + gln-L[h] + h2o[h] + utp[h] => adp[h] + ctp[h] + glu-L[h] + 2 h[h] + pi[h]	Ham0062	Ham0062		UTP and CTP de novo biosynthesis	0	0	1000	0	2	6.3.4.2	pyrG
HAM_GLUPRT	glutamine phosphoribosyldiphosphate amidotransferase	gln-L[h] + h2o[h] + prpp[h] => glu-L[h] + ppi[h] + pram[h]	Ham0084	Ham0084		5-Aminoimidazole Ribonucleotide Biosynthesis	0	0	1000	0	2	2.4.2.14	purF
HAM_PRAGS	phosphoribosylglycinamide synthase	atp[h] + gly[h] + pram[h] => adp[h] + gar[h] + h[h] + pi[h]	Ham0526	Ham0526		5-Aminoimidazole Ribonucleotide Biosynthesis	0	0	1000	0	2	6.3.4.13	purD
HAM_GARFT	phosphoribosylglycinamide formyltransferase	10fthf[h] + gar[h] <=> fgam[h] + h[h] + thf[h]	Ham1414	Ham1414		5-Aminoimidazole Ribonucleotide Biosynthesis	1	-1000	1000	0	2	2.1.2.2	purN
HAM_PRFGS	phosphoribosylformylglycinamidine synthase	atp[h] + fgam[h] + gln-L[h] + h2o[h] => adp[h] + fpram[h] + glu-L[h] + h[h] + pi[h]	Ham0376	Ham0376		5-Aminoimidazole Ribonucleotide Biosynthesis	0	0	1000	0	2	6.3.5.3	purL
HAM_PRAIS	phosphoribosylaminoimidazole synthase	atp[h] + fpram[h] => adp[h] + air[h] + 2 h[h] + pi[h]	Ham1415	Ham1415		5-Aminoimidazole Ribonucleotide Biosynthesis	0	0	1000	0	2	6.3.3.1	purM
HAM_AIRC2	phosphoribosylaminoimidazole carboxylase	air[h] + atp[h] + hco3[h] => 5caiz[h] + adp[h] + h[h] + pi[h]	Ham1381	Ham1381		IMP Biosynthesis	0	0	1000	0	2	6.3.4.18	purK
HAM_AIRC3	phosphoribosylaminoimidazole carboxylase (mutase rxn)	5caiz[h] <=> 5aizc[h]	Ham1380	Ham1380		IMP Biosynthesis	1	-1000	1000	0	2	5.4.99.18	purE
HAM_PRASCS	phosphoribosylaminoimidazolesuccinocarboxamide synthase	5aizc[h] + asp-L[h] + atp[h] <=> 25aics[h] + adp[h] + h[h] + pi[h]	Ham1208	Ham1208		IMP Biosynthesis	1	-1000	1000	0	2	6.3.2.6	purC
HAM_ADSL2	adenylosuccinate lyase	25aics[h] <=> aicar[h] + fum[h]	Ham1063	Ham1063		IMP Biosynthesis	1	-1000	1000	0	2	4.3.2.2	purB
HAM_AICART	phosphoribosylaminoimidazolecarboxamide formyltransferase	10fthf[h] + aicar[h] => fprica[h] + thf[h]	Ham0525	Ham0525		IMP Biosynthesis	0	0	1000	0	2	2.1.2.3	purH
HAM_IMPC	IMP cyclohydrolase	fprica[h] <=> h2o[h] + imp[h]	Ham0525	Ham0525		IMP Biosynthesis	1	-1000	1000	0	2	3.5.4.10	purH
HAM_IMPD	IMP dehydrogenase	h2o[h] + imp[h] + nad[h] => h[h] + nadh[h] + xmp[h]	Ham1130	Ham1130		Guanosine Nucleotides BiosynthesisI	0	0	1000	0	2	1.1.1.205	guaB
HAM_GMPS2	GMP synthase	atp[h] + gln-L[h] + h2o[h] + xmp[h] => amp[h] + glu-L[h] + gmp[h] + 2 h[h] + ppi[h]	Ham1129	Ham1129		Guanosine Nucleotides BiosynthesisI	0	0	1000	0	2	6.3.5.2	guaA
HAM_GK1	guanylate kinase (GMP:ATP)	atp[h] + gmp[h] => adp[h] + gdp[h]	Ham1468	Ham1468		Guanosine Nucleotides BiosynthesisI	0	0	1000	0	2	2.7.4.8	gmk
HAM_NDPK1	nucleoside-Diphosphate kinase (ATP:GDP)	atp[h] + gdp[h] <=> adp[h] + gtp[h]	Ham0050 or Ham0255	Ham0050 Ham0255		Guanosine Nucleotides BiosynthesisI	0	0	1000	0	2	2.7.4.6	ndk adk
HAM_RNDR2	ribonucleoside-Diphosphate reductase (GDP)	gdp[h] + trdrd[h] => dgdp[h] + h2o[h] + trdox[h]	(( Ham0144 and Ham0145 ) or ( Ham0144 and Ham0145 and Ham0782 ))	Ham0144 Ham0145 Ham0782		Guanosine Nucleotides BiosynthesisI	0	0	1000	0	2	1.17.4.1	nrdBA trxA
HAM_NDPK5	nucleoside-Diphosphate kinase (ATP:dGDP)	atp[h] + dgdp[h] <=> adp[h] + dgtp[h]	Ham0050 or Ham0255	Ham0050 Ham0255		Guanosine Nucleotides BiosynthesisI	1	-1000	1000	0	2	2.7.4.6	ndk adk
HAM_ADSS	adenylosuccinate synthase	asp-L[h] + gtp[h] + imp[h] => dcamp[h] + gdp[h] + 2 h[h] + pi[h]	Ham0140	Ham0140		Adenosine Ribonucleotides Biosynthesis	0	0	1000	0	2	6.3.4.4	purA
HAM_ADSL1	adenylsuccinate lyase	dcamp[h] => amp[h] + fum[h]	Ham1063	Ham1063		Adenosine Ribonucleotides Biosynthesis	0	0	1000	0	2	4.3.2.2	purB
HAM_ADK1	adenylate kinase	amp[h] + atp[h] <=> 2 adp[h]	Ham0255	Ham0255		Adenosine Ribonucleotides Biosynthesis	1	-1000	1000	0	2	2.7.4.3	adk
HAM_DGK1	deoxyguanylate kinase (dGMP:ATP)	atp[h] + dgmp[h] => adp[h] + dgdp[h]	Ham1468	Ham1468		Adenosine Deoxyribonucleotides de novo BiosynthesisI	0	0	1000	0	2	2.7.4.8	gmk
HAM_RNDR1	ribonucleoside-Diphosphate reductase (ADP)	adp[h] + trdrd[h] => dadp[h] + h2o[h] + trdox[h]	(( Ham0144 and Ham0145 ) or ( Ham0144 and Ham0145 and Ham0782 ))	Ham0144 Ham0145 Ham0782		Adenosine Deoxyribonucleotides de novo BiosynthesisI	0	0	1000	0	2	1.17.4.1	nrdBA trxA
HAM_NDPK8	nucleoside-Diphosphate kinase (ATP:dADP)	atp[h] + dadp[h] <=> adp[h] + datp[h]	Ham0050 or Ham0255	Ham0050 Ham0255		Adenosine Deoxyribonucleotides de novo BiosynthesisI	1	-1000	1000	0	2	2.7.4.6	ndk adk
HAM_NTP5	nucleoside-triphosphatase (CTP)	ctp[h] + h2o[h] => cdp[h] + h[h] + pi[h]	Ham0996	Ham0996		Pyrimidine Deoxyribonucleotides de novo Biosynthesis-Superpathway	0	0	1000	0	2	3.6.1.15	rsgA
HAM_RNDR3	ribonucleoside-Diphosphate reductase (CDP)	cdp[h] + trdrd[h] => dcdp[h] + h2o[h] + trdox[h]	(( Ham0144 and Ham0145 ) or ( Ham0144 and Ham0145 and Ham0782 ))	Ham0144 Ham0145 Ham0782		Pyrimidine Deoxyribonucleotides de novo Biosynthesis-Superpathway	0	0	1000	0	2	1.17.4.1	nrdBA trxA
HAM_NDPK7	nucleoside-Diphosphate kinase (ATP:dCDP)	atp[h] + dcdp[h] <=> adp[h] + dctp[h]	Ham0050 or Ham0255	Ham0050 Ham0255		Pyrimidine Deoxyribonucleotides de novo Biosynthesis-Superpathway	1	-1000	1000	0	2	2.7.4.6	ndk adk
HAM_DCTPD	dCTP deaminase	dctp[h] + h[h] + h2o[h] => dutp[h] + nh4[h]	Ham0735	Ham0735		Pyrimidine Deoxyribonucleotides de novo Biosynthesis-Superpathway	0	0	1000	0	2	3.5.4.13	dcd
HAM_RNDR4	ribonucleoside-Diphosphate reductase (UDP)	trdrd[h] + udp[h] => dudp[h] + h2o[h] + trdox[h]	(( Ham0144 and Ham0145 ) or ( Ham0144 and Ham0145 and Ham0782 ))	Ham0144 Ham0145 Ham0782		Pyrimidine Deoxyribonucleotides de novo Biosynthesis-Superpathway	0	0	1000	0	2	1.17.4.1	nrdBA trxA
HAM_NDPK6	nucleoside-Diphosphate kinase (ATP:dUDP)	atp[h] + dudp[h] <=> adp[h] + dutp[h]	Ham0050 or Ham0255	Ham0050 Ham0255		Pyrimidine Deoxyribonucleotides de novo Biosynthesis-Superpathway	1	-1000	1000	0	2	2.7.4.6	ndk adk
HAM_DUTPDP	dUTP diphosphatase	dutp[h] + h2o[h] => dump[h] + h[h] + ppi[h]	Ham0671 or Ham1442	Ham0671 Ham1442		Pyrimidine Deoxyribonucleotides de novo Biosynthesis-Superpathway	0	0	1000	0	2	3.6.1.23	dut yfaO
HAM_TMDS	thymidylate synthase	dump[h] + mlthf[h] => dhf[h] + dtmp[h]	Ham1138	Ham1138		Pyrimidine Deoxyribonucleotides de novo Biosynthesis-Superpathway	0	0	1000	0	2	2.1.1.45	thyA
HAM_DTMPK	dTMP kinase	atp[h] + dtmp[h] <=> adp[h] + dtdp[h]	Ham0970	Ham0970		Pyrimidine Deoxyribonucleotides de novo Biosynthesis-Superpathway	1	-1000	1000	0	2	2.7.4.9	tmk
HAM_NDPK4	nucleoside-Diphosphate kinase (ATP:dTDP)	atp[h] + dtdp[h] <=> adp[h] + dttp[h]	Ham0050 or Ham0255	Ham0050 Ham0255		Pyrimidine Deoxyribonucleotides de novo Biosynthesis-Superpathway	1	-1000	1000	0	2	2.7.4.6	ndk adk
HAM_CYTK1	cytidylate kinase (CMP)	atp[h] + cmp[h] <=> adp[h] + cdp[h]	Ham1411	Ham1411		CMP phosphorylation	1	-1000	1000	0	2	2.7.4.14	cmk
HAM_NDPK3	nucleoside-Diphosphate kinase (ATP:CDP)	atp[h] + cdp[h] <=> adp[h] + ctp[h]	Ham0050 or Ham0255	Ham0050 Ham0255		CMP phosphorylation	1	-1000	1000	0	2	2.7.4.6	ndk adk
HAM_CYTK2	cytidylate kinase (dCMP)	atp[h] + dcmp[h] <=> adp[h] + dcdp[h]	Ham1411	Ham1411		Pyrimidine Deoxyribonucleotide Phosphorylation	1	-1000	1000	0	2	2.7.4.14	cmk
HAM_NTD3	5'-nucleotidase (dCMP)	dcmp[h] + h2o[h] => dcyt[h] + pi[h]	Ham1484	Ham1484		Nucleotide Salvage Pathway	0	0	1000	0	2	3.1.3.5	yfbR
HAM_NTD5	5'-nucleotidase (dTMP)	dtmp[h] + h2o[h] => pi[h] + thymd[h]	Ham1484	Ham1484		Nucleotide Salvage Pathway	0	0	1000	0	2	3.1.3.5	yfbR
HAM_NTD6	5'-nucleotidase (dAMP)	damp[h] + h2o[h] <=> dad-2[h] + pi[h]	Ham1484	Ham1484		Adenine and Adenosine Salvage	1	-1000	1000	0	2	3.1.3.5	yfbR
HAM_ADPT	adenine phosphoribosyltransferase	ade[h] + prpp[h] => amp[h] + ppi[h]	Ham0249	Ham0249		Adenine and Adenosine Salvage	0	0	1000	0	2	2.4.2.7	apt
HAM_NTD8	5'-nucleotidase (dGMP)	dgsn[h] + pi[h] <=> dgmp[h] + h2o[h]	Ham1484	Ham1484		Adenine and Adenosine Salvage	0	0	1000	0	2	3.1.3.5	yfbR
HAM_NTPP5	Nucleoside triphosphate pyrophosphorylase (datp)	datp[h] + h2o[h] => damp[h] + h[h] + ppi[h]	Ham1054	Ham1054		Nucleotide Salvage Pathway	0	0	1000	0	2	3.6.1.19	mutT
HAM_ADK3	adenylate kinase (GTP)	amp[h] + gtp[h] <=> adp[h] + gdp[h]	Ham0255	Ham0255		Nucleotide Salvage Pathway	1	-1000	1000	0	2		adk
HAM_ADK4	adenylate kinase (ITP)	amp[h] + itp[h] <=> adp[h] + idp[h]	Ham0255	Ham0255		Nucleotide Salvage Pathway	1	-1000	1000	0	2		adk
HAM_DADK	deoxyadenylate kinase	atp[h] + damp[h] <=> adp[h] + dadp[h]	Ham0255	Ham0255		Nucleotide Salvage Pathway	1	-1000	1000	0	2	2.7.4.11	adk
HAM_NTD1	5'-nucleotidase (dUMP)	dump[h] + h2o[h] => duri[h] + pi[h]	Ham1484	Ham1484		Nucleotide Salvage Pathway	0	0	1000	0	2	3.1.3.5	yfbR
HAM_GTPDPK	GTP diphosphokinase	atp[h] + gtp[h] => amp[h] + gdptp[h] + h[h]	Ham0924	Ham0924		ppGpp Biosynthesis	0	0	1000	0	2	2.7.6.5	relA
HAM_GDPTPDP	guanosine 3'-Diphosphate 5'-triphosphate 3'-Diphosphatase	gdptp[h] + h2o[h] => gtp[h] + ppi[h]	Ham1466	Ham1466		ppGpp Biosynthesis	0	0	1000	0	2	3.1.7.2	spoT
HAM_GDPDPK	GDP diphosphokinase	atp[h] + gdp[h] => amp[h] + h[h] + ppgpp[h]	Ham1466 or Ham0924	Ham1466 Ham0924		ppGpp Biosynthesis	0	0	1000	0	2	3.1.7.2/2.7.6.5	spoT relA
HAM_PPGPPDP	guanosine-3',5'-Bis(diphosphate) 3'-Diphosphatase	h2o[h] + ppgpp[h] => gdp[h] + ppi[h]	Ham1466	Ham1466		ppGpp Biosynthesis	0	0	1000	0	2	3.1.7.2	spoT
HAM_NTP1	nucleoside-triphosphatase (ATP)	atp[h] + h2o[h] => adp[h] + h[h] + pi[h]	Ham0996	Ham0996		Nucleotide Salvage Pathway	0	0	1000	0	2	3.6.1.15	rsgA
HAM_NTP10	nucleoside-triphosphatase (ITP)	h2o[h] + itp[h] => h[h] + idp[h] + pi[h]	Ham0996	Ham0996		Nucleotide Salvage Pathway	0	0	1000	0	2	3.6.1.15	rsgA
HAM_NTP3	nucleoside-triphosphatase (GTP)	gtp[h] + h2o[h] => gdp[h] + h[h] + pi[h]	Ham0996	Ham0996		Nucleotide Salvage Pathway	0	0	1000	0	2	3.6.1.15	rsgA
HAM_NTPP1	Nucleoside triphosphate pyrophosphorylase (dgtp)	dgtp[h] + h2o[h] => dgmp[h] + h[h] + ppi[h]	Ham1054	Ham1054		Nucleotide Salvage Pathway	0	0	1000	0	2	3.6.1.-	mutT
HAM_NTPP2	Nucleoside triphosphate pyrophosphorylase (gtp)	gtp[h] + h2o[h] => gmp[h] + h[h] + ppi[h]	Ham1054	Ham1054		Nucleotide Salvage Pathway	0	0	1000	0	2	3.6.1.-	mutT
HAM_NTPP3	Nucleoside triphosphate pyrophosphorylase (dctp)	dctp[h] + h2o[h] => dcmp[h] + h[h] + ppi[h]	Ham1442	Ham1442		Nucleotide Salvage Pathway	0	0	1000	0	2	3.6.1.-	nudI yfaO
HAM_NTPP7	Nucleoside triphosphate pyrophosphorylase (dttp)	dttp[h] + h2o[h] => dtmp[h] + h[h] + ppi[h]	Ham1442	Ham1442		Nucleotide Salvage Pathway	0	0	1000	0	2	3.6.1.-	nudI yfaO
HAM_AP4AH	Ap4A hydrolase	ap4a[h] + h2o[h] => 2 adp[h] + 2 h[h]	Ham0070	Ham0070		Nucleotide Salvage Pathway	0	0	1000	0	2	3.6.1.41	apaH
HAM_NTPP11	Nucleoside triphosphate pyrophosphorylase (xtp)	h2o[h] + xtp[h] <=> h[h] + ppi[h] + xmp[h]	Ham1134	Ham1134		Nucleotide Salvage Pathway	1	-1000	1000	0	2	3.6.1.19	rdgB
HAM_NTPP9	Nucleoside triphosphate pyrophosphorylase (itp)	h2o[h] + itp[h] => h[h] + imp[h] + ppi[h]	Ham1134	Ham1134		Nucleotide Salvage Pathway	1	-1000	1000	0	2	3.6.1.19	rdgB
HAM_ACPS1	acyl-carrier protein synthase	apoACP[h] + coa[h] => ACP[h] + h[h] + pap[h]	Ham0651	Ham0651		Acyl Carrier Protein Metabolism	0	0	1000	0	2	2.7.8.7	acpS
HAM_DXPS	1-Deoxy-D-xylulose 5-phosphate synthase	g3p[h] + h[h] + pyr[h] => co2[h] + dxyl5p[h]	Ham0547	Ham0547		Methylerythritol Phosphate Pathway I	0	0	1000	0	2	2.2.1.7	dxs
HAM_DXPRIi	1-Deoxy-D-xylulose reductoisomerase	dxyl5p[h] + h[h] + nadph[h] => 2me4p[h] + nadp[h]	Ham0129	Ham0129		Methylerythritol Phosphate Pathway I	0	0	1000	0	2	1.1.1.267	dxr
HAM_MEPCT	2-C-Methyl-D-erythritol 4-phosphate cytidylyltransferase	2me4p[h] + ctp[h] + h[h] => 4c2me[h] + ppi[h]	Ham0441	Ham0441		Methylerythritol Phosphate Pathway I	0	0	1000	0	2	2.7.7.60	ispD
HAM_CDPMEK	4-(cytidine 5'-Diphospho)-2-C-Methyl-D-erythritol kinase	4c2me[h] + atp[h] => 2p4c2me[h] + adp[h] + h[h]	Ham0281	Ham0281		Methylerythritol Phosphate Pathway I	0	0	1000	0	2	2.7.1.48	ispE
HAM_MECDPS	2-C-Methyl-D-erythritol 2,4-cyclodiphosphate synthase	2p4c2me[h] => 2mecdp[h] + cmp[h]	Ham0440	Ham0440		Methylerythritol Phosphate Pathway I	0	0	1000	0	2	4.6.1.12	ispF
HAM_MECDPDH5	2C-Methyl-D-erythritol 2,4 cyclodiphosphate dehydratase	2mecdp[h] + 2 flxr[h] + h[h] => 2 flxso[h] + h2mb4p[h] + h2o[h]	( Ham0648 and Ham0054 )	Ham0648 Ham0054		Methylerythritol Phosphate Pathway I	0	0	1000	0	2	1.17.7.3	ispG fldA
HAM_DMPPS	1-hydroxy-2-Methyl-2-(E)-Butenyl 4-Diphosphate reductase (dmpp)	h[h] + h2mb4p[h] + nadh[h] => dmpp[h] + h2o[h] + nad[h]	Ham1101	Ham1101		Methylerythritol Phosphate Pathway I	0	0	1000	0	2	1.17.7.-	ispH
HAM_IPDPS	1-hydroxy-2-Methyl-2-(E)-Butenyl 4-Diphosphate reductase (ipdp)	h[h] + h2mb4p[h] + nadh[h] => h2o[h] + ipdp[h] + nad[h]	Ham1101	Ham1101		Methylerythritol Phosphate Pathway I	0	0	1000	0	2	1.17.7.-	ispH
HAM_DMATT	dimethylallyltranstransferase	dmpp[h] + ipdp[h] => grdp[h] + ppi[h]	Ham0546	Ham0546		Polyisoprenoid Biosynthesis	0	0	1000	0	2	2.5.1.1	ispA
HAM_GRTT	geranyltranstransferase	grdp[h] + ipdp[h] => frdp[h] + ppi[h]	Ham0546	Ham0546		Polyisoprenoid Biosynthesis	0	0	1000	0	2	2.5.1.10	ispA
HAM_UDCPDPS	Undecaprenyl diphosphate synthase	frdp[h] + 8 ipdp[h] => 8 ppi[h] + udcpdp[h]	Ham0105	Ham0105		Polyisoprenoid Biosynthesis	0	0	1000	0	2	2.5.1.31	ispU
HAM_UDCPDP	undecaprenyl-diphosphatase	h2o[h] + udcpdp[h] => h[h] + pi[h] + udcpp[h]	Ham0805	Ham0805		Peptidoglycan Biosynthesis	0	0	1000	0	2	3.6.1.27	pgpB
HAM_GF6PTA	glutamine-fructose-6-phosphate transaminase	f6p[h] + gln-L[h] => gam6p[h] + glu-L[h]	Ham0896	Ham0896		UDP-N-Acetyl-D-Glucosamine Biosynthesis	0	0	1000	0	2	2.6.1.16	glmS
HAM_PGAMT	phosphoglucosamine mutase	gam6p[h] <=> gam1p[h]	Ham0406	Ham0406		UDP-N-Acetyl-D-Glucosamine Biosynthesis	1	-1000	1000	0	2	5.4.2.10	glmM
HAM_G1PACT	glucosamine-1-phosphate N-acetyltransferase	accoa[h] + gam1p[h] => acgam1p[h] + coa[h] + h[h]	Ham0897	Ham0897		UDP-N-Acetyl-D-Glucosamine Biosynthesis	0	0	1000	0	2	2.3.1.157	glmU
HAM_UAGDP	UDP-N-acetylglucosamine diphosphorylase	acgam1p[h] + h[h] + utp[h] => ppi[h] + uacgam[h]	Ham0897	Ham0897		UDP-N-Acetyl-D-Glucosamine Biosynthesis	0	0	1000	0	2	2.7.7.23	glmU
HAM_UAGCVT	UDP-N-acetylglucosamine 1-carboxyvinyltransferase	pep[h] + uacgam[h] => pi[h] + uaccg[h]	Ham1107	Ham1107		Peptidoglycan Biosynthesis	0	0	1000	0	2	2.5.1.7	murA
HAM_UAPGR	UDP-N-acetylenolpyruvoylglucosamine reductase	h[h] + nadph[h] + uaccg[h] => nadp[h] + uamr[h]	Ham0539	Ham0539		Peptidoglycan Biosynthesis	0	0	1000	0	2	1.1.1.158	murB
HAM_UAMAS	UDP-N-acetylmuramoyl-L-alanine synthetase	ala-L[h] + atp[h] + uamr[h] => adp[h] + h[h] + pi[h] + uama[h]	Ham1256	Ham1256		Peptidoglycan Biosynthesis	0	0	1000	0	2	6.3.2.8	murC
HAM_GLUR	glutamate racemase	glu-L[h] <=> glu-D[h]	Ham0993	Ham0993		Peptidoglycan Biosynthesis	1	-1000	1000	0	2	5.1.1.3	murI
HAM_UAMAGS	UDP-N-acetylmuramoyl-L-alanyl-D-glutamate synthetase	atp[h] + glu-D[h] + uama[h] => adp[h] + h[h] + pi[h] + uamag[h]	Ham1253	Ham1253		Peptidoglycan Biosynthesis	0	0	1000	0	2	6.3.2.9	murD
HAM_UAAGDS	UDP-N-acetylmuramoyl-L-alanyl-D-glutamyl-Meso-2,6-Diaminopimelate synthetase	26dap-M[h] + atp[h] + uamag[h] => adp[h] + h[h] + pi[h] + ugmd[h]	Ham1250	Ham1250		Peptidoglycan Biosynthesis	0	0	1000	0	2	6.3.2.13	murE
HAM_ALAALA	D-alanine-D-alanine ligase	2 ala-D[h] + atp[h] => adp[h] + alaala[h] + h[h] + pi[h]	Ham1257	Ham1257		Peptidoglycan Biosynthesis	0	0	1000	0	2	6.3.2.4	ddlB
HAM_UGMDDS	UDP-N-acetylmuramoyl-L-alanyl-D-glutamyl-Meso-2,6-Diaminopimeloyl-D-alanyl-D-alanine synthetase	alaala[h] + atp[h] + ugmd[h] => adp[h] + h[h] + pi[h] + ugmda[h]	Ham1251	Ham1251		Peptidoglycan Biosynthesis	0	0	1000	0	2	6.3.2.15	murF
HAM_PAPPT3	phospho-N-acetylmuramoyl-pentapeptide-transferase (meso-2,6-Diaminopimelate)	udcpp[h] + ugmda[h] => uagmda[h] + ump[h]	Ham1252	Ham1252		Peptidoglycan Biosynthesis	0	0	1000	0	2	2.7.8.13	mraY
HAM_UAGPT3	UDP-N-acetylglucosamine-N-acetylmuramyl-(pentapeptide)pyrophosphoryl-undecaprenol N-acetylglucosamine transferase	uacgam[h] + uagmda[h] => h[h] + uaagmda[h] + udp[h]	Ham1255	Ham1255		Peptidoglycan Biosynthesis	0	0	1000	0	2	2.4.1.227	murG
HAM_MPTG	murein polymerizing transglycosylase	2 uaagmda[h] => 2 h[h] + 2 udcpdp[h] + murein5p5p[h]	(Ham1456 or ( Ham0386 and Ham1456 ))	Ham1456 Ham0386		Peptidoglycan Maturation	0	0	1000	0	2	2.4.1.129	murJ mrcB
HAM_MDDCP3pp	murein D,D-carboxypeptidase (murein5p5p) (periplasm)	h2o[h] + murein5p5p[h] => ala-D[h] + murein5p4p[h]	Ham1428	Ham1428		Peptidoglycan Maturation	0	0	1000	0	2	3.4.16.4	dacA
HAM_MDDCP4pp	murein D,D-carboxypeptidase (murein5p4p) (periplasm)	h2o[h] + murein5p4p[h] => ala-D[h] + murein4p4p[h]	Ham1428	Ham1428		Peptidoglycan Maturation	0	0	1000	0	2	3.4.16.4	dacA
HAM_MPTG2	murein polymerizing transglycosylase 2 (three linked units)	uaagmda[h] + murein5p5p[h] => h[h] + udcpdp[h] + murein5p5p5p[h]	(Ham1456 or ( Ham0386 and Ham1456 ))	Ham1456 Ham0386		Peptidoglycan Maturation	0	0	1000	0	2	2.4.1.129	murJ mrcB
HAM_MCTP2App	murein crosslinking transpeptidase 1A:(A2pm->D-ala) (periplasm)	murein5p5p5p[h] => 2 ala-D[h] + murein5px4px4p[h]	Ham1430 or Ham0386 or Ham1249	Ham1430 Ham0386 Ham1249		Peptidoglycan Maturation	0	0	1000	0	2	3.4.16.4	mrdA mrcB ftsI
HAM_MDDCP2pp	murein D,D-carboxypeptidase (murein5px4px4p) (periplasm)	h2o[h] + murein5px4px4p[h] => ala-D[h] + murein4px4px4p[h]	Ham1428	Ham1428		Peptidoglycan Maturation	0	0	1000	0	2	3.4.16.4	dacA
HAM_MCTP1App	murein crosslinking transpeptidase 1A:(A2pm->D-ala) (periplasm)	murein5p5p[h] => ala-D[h] + murein5px4p[h]	Ham1430 or Ham0386 or Ham1249	Ham1430 Ham0386 Ham1249		Peptidoglycan Maturation	0	0	1000	0	2	3.4.16.4	mrdA mrcB ftsI
HAM_MDDCP1pp	murein D,D-carboxypeptidase (murein5px4p) (periplasm)	h2o[h] + murein5px4p[h] => ala-D[h] + murein4px4p[h]	Ham1428	Ham1428		Peptidoglycan Maturation	0	0	1000	0	2	3.4.16.4	dacA
HAM_MCTP1Bpp	murein crosslinking transpeptidase 1B:(A2pm->A2pm) (periplasm)	murein5p5p[h] => alaala[h] + murein5px3p[h]	Ham0386 and Ham0793	Ham0386 Ham0793		Peptidoglycan Maturation	0	0	1000	0	2	2.4.1.129	mrcB lpoB
HAM_MDDCP5pp	murein D,D-carboxypeptidase (murein5p3p) (periplasm)	h2o[h] + murein5p3p[h] => ala-D[h] + murein4p3p[h]	Ham1428	Ham1428		Murein Biosynthesis	0	0	1000	0	2	3.4.16.4	dacA
HAM_MLDEP2pp	murein L,D-endopeptidase (murein5px3p) (periplasm)	h2o[h] + murein5px3p[h] => murein5p3p[h]				Murein Recycling	0	0	1000	0	2
HAM_MLDCP2App	murein L,D-carboxypeptidase (murein5p5p) (periplasm)	h2o[h] + murein5p5p[h] => alaala[h] + murein5p3p[h]				Murein Biosynthesis	0	0	1000	0	2	3.4.17.13
HAM_MLDCP2Bpp	murein L,D-carboxypeptidase (murein4p3p) (periplasm)	h2o[h] + murein4p3p[h] => ala-D[h] + murein3p3p[h]				Murein Biosynthesis	0	0	1000	0	2	3.4.17.13
HAM_AGM3PApp	N-Acetyl-D-glucosamine(anhydrous)N-Acetylmuramyl-tripeptide amidase (periplasm)	anhgm3p[h] + h2o[h] => LalaDgluMdap[h] + anhgm[h]	Ham1008	Ham1008		Murein Recycling	0	0	1000	0	2		amiB
HAM_MLTGY2pp	murein lytic transglycosylase (murein4p3p) (periplasm)	murein4p3p[h] => anhgm3p[h] + anhgm4p[h]	Ham0955	Ham0955		Murein Recycling	0	0	1000	0	2		mltC
HAM_MLTGY3pp	murein lytic transglycosylase (murein3p3p) (periplasm)	murein3p3p[h] => 2 anhgm3p[h]	Ham0955	Ham0955		Murein Recycling	0	0	1000	0	2		mltC
HAM_MLTGY1pp	murein lytic transglycosylase (murein4p4p) (periplasm)	murein4p4p[h] => 2 anhgm4p[h]	Ham0955	Ham0955		Peptidoglycan Recycling	0	0	1000	0	2		mltC
HAM_AGM4PApp	N-Acetyl-D-glucosamine(anhydrous)N-Acetylmuramyl-tetrapeptide amidase (periplasm)	anhgm4p[h] + h2o[h] => LalaDgluMdapDala[h] + anhgm[h]	Ham1008	Ham1008		Peptidoglycan Recycling	0	0	1000	0	2	3.5.1.28	amiB
HAM_ACCOAC	acetyl-CoA carboxylase	accoa[h] + atp[h] + hco3[h] => adp[h] + h[h] + malcoa[h] + pi[h]	(Ham0762 and Ham0763 and Ham0079 and Ham0882)	Ham0762 Ham0763 Ham0079 Ham0882		Fatty Acid Biosynthesisnitiation I	0	0	1000	0	2	6.4.1.2	accCBDA
HAM_MCOATA	Malonyl-CoA-ACP transacylase	ACP[h] + malcoa[h] <=> coa[h] + malACP[h]	(Ham0966 and Ham0964)	Ham0966 Ham0964		Fatty Acid Biosynthesisnitiation I	1	-1000	1000	0	2	2.3.1.39	fabD acpP
HAM_KAS15	beta-ketoacyl-ACP synthase (2)	accoa[h] + h[h] + malACP[h] => actACP[h] + co2[h] + coa[h]	Ham0963	Ham0963		Fatty Acid Biosynthesisnitiation I	0	0	1000	0	2	2.3.1.180	fabH
HAM_MACPD	Malonyl-ACP decarboxylase	h[h] + malACP[h] => acACP[h] + co2[h]	Ham0784	Ham0784		Fatty Acid Biosynthesisnitiation	0	0	1000	0	2	2.3.1.-	fabB
HAM_ACOATA	Acetyl-CoA ACP transacylase	ACP[h] + accoa[h] <=> acACP[h] + coa[h]	(Ham0966 and Ham0963)	Ham0966 Ham0963		Fatty Acid Biosynthesisnitiation II	1	-1000	1000	0	2	2.3.1.38	fabH acpP
HAM_KAS14	beta-ketoacyl-ACP synthase	acACP[h] + h[h] + malACP[h] => ACP[h] + actACP[h] + co2[h]	((Ham0967 and Ham0968) or Ham0784)	Ham0967 Ham0968 Ham0784		Fatty Acid Biosynthesisnitiation II	0	0	1000	0	2	2.3.1.41	fabFB
HAM_3OAR40	3-oxoacyl-[acyl-carrier-protein] reductase (n-C4:0)	actACP[h] + h[h] + nadph[h] <=> 3haACP[h] + nadp[h]	Ham0965	Ham0965		Fatty Acid Elongation-Saturated	1	-1000	1000	0	2	1.1.1.100	fabG
HAM_3HAD40	3-hydroxyacyl-[acyl-carrier-protein] dehydratase (n-C4:0)	3haACP[h] => but2eACP[h] + h2o[h]	Ham0658 or Ham0099	Ham0658 Ham0099		Fatty Acid Elongation-Saturated	0	0	1000	0	2	4.2.1.58	fabAZ
HAM_EAR40x	enoyl-[acyl-carrier-protein] reductase (NADH) (n-C4:0)	but2eACP[h] + h[h] + nadh[h] => butACP[h] + nad[h]	(Ham0260 and Ham0261)	Ham0260 Ham0279		Fatty Acid Elongation-Saturated	0	0	1000	0	2	1.3.1.9	fabI
HAM_3OAS60	3-oxoacyl-[acyl-carrier-protein] synthase (n-C6:0)	butACP[h] + h[h] + malACP[h] => 3ohexACP[h] + ACP[h] + co2[h]	Ham0784 or Ham0968	Ham0784 Ham0968		Fatty Acid Elongation-Saturated	0	0	1000	0	2	2.3.1.41	fabB
HAM_3OAR60	3-oxoacyl-[acyl-carrier-protein] reductase (n-C6:0)	3ohexACP[h] + h[h] + nadph[h] <=> 3hhexACP[h] + nadp[h]	Ham0965	Ham0965		Fatty Acid Elongation-Saturated	1	-1000	1000	0	2	1.1.1.100	fabG
HAM_3HAD60	3-hydroxyacyl-[acyl-carrier-protein] dehydratase (n-C6:0)	3hhexACP[h] => h2o[h] + thex2eACP[h]	Ham0658 or Ham0099	Ham0658 Ham0099		Fatty Acid Elongation-Saturated	0	0	1000	0	2	4.2.1.58	fabAZ
HAM_EAR60x	enoyl-[acyl-carrier-protein] reductase (NADH) (n-C6:0)	h[h] + nadh[h] + thex2eACP[h] => hexACP[h] + nad[h]	(Ham0260 and Ham0261)	Ham0260 Ham0281		Fatty Acid Elongation-Saturated	0	0	1000	0	2	1.3.1.9	fabI
HAM_3OAS80	3-oxoacyl-[acyl-carrier-protein] synthase (n-C8:0)	h[h] + hexACP[h] + malACP[h] => 3ooctACP[h] + ACP[h] + co2[h]	Ham0784 or Ham0968	Ham0784 Ham0968		Fatty Acid Elongation-Saturated	0	0	1000	0	2	2.3.1.41	fabB
HAM_3OAR80	3-oxoacyl-[acyl-carrier-protein] reductase (n-C8:0)	3ooctACP[h] + h[h] + nadph[h] <=> 3hoctACP[h] + nadp[h]	Ham0965	Ham0965		Fatty Acid Elongation-Saturated	1	-1000	1000	0	2	1.1.1.100	fabG
HAM_3HAD80	3-hydroxyacyl-[acyl-carrier-protein] dehydratase (n-C8:0)	3hoctACP[h] => h2o[h] + toct2eACP[h]	Ham0658 or Ham0099	Ham0658 Ham0099		Fatty Acid Elongation-Saturated	0	0	1000	0	2	4.2.1.58	fabAZ
HAM_EAR80x	enoyl-[acyl-carrier-protein] reductase (NADH) (n-C8:0)	h[h] + nadh[h] + toct2eACP[h] => nad[h] + ocACP[h]	(Ham0260 and Ham0261)	Ham0260 Ham0283		Fatty Acid Elongation-Saturated	0	0	1000	0	2	1.3.1.9	fabI
HAM_3OAS100	3-oxoacyl-[acyl-carrier-protein] synthase (n-C10:0)	h[h] + malACP[h] + ocACP[h] => 3odecACP[h] + ACP[h] + co2[h]	Ham0784 or Ham0968	Ham0784 Ham0968		Fatty Acid Elongation-Saturated	0	0	1000	0	2	2.3.1.41	fabB
HAM_3OAR100	3-oxoacyl-[acyl-carrier-protein] reductase (n-C10:0)	3odecACP[h] + h[h] + nadph[h] <=> 3hdecACP[h] + nadp[h]	Ham0965	Ham0965		Fatty Acid Elongation-Saturated	1	-1000	1000	0	2	1.1.1.100	fabG
HAM_3HAD100	3-hydroxyacyl-[acyl-carrier-protein] dehydratase (n-C10:0)	3hdecACP[h] => h2o[h] + tdec2eACP[h]	Ham0658 or Ham0099	Ham0658 Ham0099		Fatty Acid Elongation-Saturated	0	0	1000	0	2	4.2.1.60	fabAZ
HAM_EAR100x	enoyl-[acyl-carrier-protein] reductase (NADH) (n-C10:0)	h[h] + nadh[h] + tdec2eACP[h] => dcaACP[h] + nad[h]	(Ham0260 and Ham0261)	Ham0260 Ham0261		Fatty Acid Elongation-Saturated	0	0	1000	0	2	1.3.1.9	fabI
HAM_3OAS120	3-oxoacyl-[acyl-carrier-protein] synthase (n-C12:0)	dcaACP[h] + h[h] + malACP[h] => 3oddecACP[h] + ACP[h] + co2[h]	Ham0784 or Ham0968	Ham0784 Ham0968		Fatty Acid Elongation-Saturated	0	0	1000	0	2	2.3.1.41	fabB
HAM_3OAR120	3-oxoacyl-[acyl-carrier-protein] reductase (n-C12:0)	3oddecACP[h] + h[h] + nadph[h] <=> 3hddecACP[h] + nadp[h]	Ham0965	Ham0965		Fatty Acid Elongation-Saturated	1	-1000	1000	0	2	1.1.1.100	fabG
HAM_3HAD120	3-hydroxyacyl-[acyl-carrier-protein] dehydratase (n-C12:0)	3hddecACP[h] => h2o[h] + tddec2eACP[h]	Ham0658 or Ham0099	Ham0658 Ham0099		Fatty Acid Elongation-Saturated	0	0	1000	0	2	4.2.1.61	fabAZ
HAM_EAR120x	enoyl-[acyl-carrier-protein] reductase (NADH) (n-C12:0)	h[h] + nadh[h] + tddec2eACP[h] => ddcaACP[h] + nad[h]	(Ham0260 and Ham0261)	Ham0260 Ham0263		Fatty Acid Elongation-Saturated	0	0	1000	0	2	1.3.1.9	fabI
HAM_3OAS140	3-oxoacyl-[acyl-carrier-protein] synthase (n-C14:0)	ddcaACP[h] + h[h] + malACP[h] => 3omrsACP[h] + ACP[h] + co2[h]	Ham0784 or Ham0968	Ham0784 Ham0968		Fatty Acid Elongation-Saturated	0	0	1000	0	2	2.3.1.41	fabB
HAM_3OAR140	3-oxoacyl-[acyl-carrier-protein] reductase (n-C14:0)	3omrsACP[h] + h[h] + nadph[h] <=> 3hmrsACP[h] + nadp[h]	Ham0965	Ham0965		Fatty Acid Elongation-Saturated	1	-1000	1000	0	2	1.1.1.100	fabG
HAM_3HAD140	3-hydroxyacyl-[acyl-carrier-protein] dehydratase (n-C14:0)	3hmrsACP[h] => h2o[h] + tmrs2eACP[h]	Ham0658 or Ham0099	Ham0658 Ham0099		Fatty Acid Elongation-Saturated	0	0	1000	0	2	4.2.1.61	fabAZ
HAM_EAR140x	enoyl-[acyl-carrier-protein] reductase (NADH) (n-C14:0)	h[h] + nadh[h] + tmrs2eACP[h] => myrsACP[h] + nad[h]	(Ham0260 and Ham0261)	Ham0260 Ham0267		Fatty Acid Elongation-Saturated	0	0	1000	0	2	1.3.1.9	fabI
HAM_3OAS160	3-oxoacyl-[acyl-carrier-protein] synthase (n-C16:0)	h[h] + malACP[h] + myrsACP[h] => 3opalmACP[h] + ACP[h] + co2[h]	Ham0784 or Ham0968	Ham0784 Ham0968		Fatty Acid Elongation-Saturated	0	0	1000	0	2	2.3.1.41	fabB
HAM_3OAR160	3-oxoacyl-[acyl-carrier-protein] reductase (n-C16:0)	3opalmACP[h] + h[h] + nadph[h] <=> 3hpalmACP[h] + nadp[h]	Ham0965	Ham0965		Fatty Acid Elongation-Saturated	1	-1000	1000	0	2	1.1.1.100	fabG
HAM_3HAD160	3-hydroxyacyl-[acyl-carrier-protein] dehydratase (n-C16:0)	3hpalmACP[h] => h2o[h] + tpalm2eACP[h]	Ham0658 or Ham0099	Ham0658 Ham0099		Fatty Acid Elongation-Saturated	0	0	1000	0	2	4.2.1.61	fabAZ
HAM_EAR160x	enoyl-[acyl-carrier-protein] reductase (NADH) (n-C16:0)	h[h] + nadh[h] + tpalm2eACP[h] => nad[h] + palmACP[h]	(Ham0260 and Ham0261)	Ham0260 Ham0271		Fatty Acid Elongation-Saturated	0	0	1000	0	2	1.3.1.9	fabI
HAM_3OAS180	3-oxoacyl-[acyl-carrier-protein] synthase (n-C18:0)	h[h] + malACP[h] + palmACP[h] => 3ooctdACP[h] + ACP[h] + co2[h]	Ham0784 or Ham0968	Ham0784 Ham0968		Fatty Acid Elongation-Saturated	0	0	1000	0	2	2.3.1.41	fabB
HAM_3OAR180	3-oxoacyl-[acyl-carrier-protein] reductase (n-C18:0)	3ooctdACP[h] + h[h] + nadph[h] <=> 3hoctaACP[h] + nadp[h]	Ham0965	Ham0965		Fatty Acid Elongation-Saturated	1	-1000	1000	0	2	1.1.1.100	fabG
HAM_3HAD180	3-hydroxyacyl-[acyl-carrier-protein] dehydratase (n-C18:0)	3hoctaACP[h] => h2o[h] + toctd2eACP[h]	Ham0658 or Ham0099	Ham0658 Ham0099		Fatty Acid Elongation-Saturated	0	0	1000	0	2	4.2.1.61	fabAZ
HAM_EAR180x	enoyl-[acyl-carrier-protein] reductase (NADH) (n-C18:0)	h[h] + nadh[h] + toctd2eACP[h] => nad[h] + ocdcaACP[h]	(Ham0260 and Ham0261)	Ham0260 Ham0275		Fatty Acid Elongation-Saturated	0	0	1000	0	2	1.3.1.9	fabI
HAM_T2DECAI	trans-2-Decenoyl-ACP isomerase	tdec2eACP[h] <=> cdec3eACP[h]	Ham0658	Ham0658		Fatty Acid Elongation	1	-1000	1000	0	2		fabA
HAM_3OAS121	3-oxoacyl-[acyl-carrier-protein] synthase (n-C12:1)	cdec3eACP[h] + h[h] + malACP[h] => 3ocddec5eACP[h] + ACP[h] + co2[h]	Ham0784	Ham0784		Fatty Acid Elongation-Unsaturated	0	0	1000	0	2	2.3.1.41	fabB
HAM_3OAR121	3-oxoacyl-[acyl-carrier-protein] reductase (n-C12:1)	3ocddec5eACP[h] + h[h] + nadph[h] => 3hcddec5eACP[h] + nadp[h]	Ham0965	Ham0965		Fatty Acid Elongation-Unsaturated	0	0	1000	0	2	1.1.1.100	fabG
HAM_3HAD121	3-hydroxyacyl-[acyl-carrier-protein] dehydratase (n-C12:1)	3hcddec5eACP[h] => h2o[h] + t3c5ddeceACP[h]	Ham0658 or Ham0099	Ham0658 Ham0099		Fatty Acid Elongation-Unsaturated	0	0	1000	0	2	4.2.1.61	fabAZ
HAM_EAR121x	enoyl-[acyl-carrier-protein] reductase (NADH) (n-C12:1)	h[h] + nadh[h] + t3c5ddeceACP[h] => cddec5eACP[h] + nad[h]	(Ham0260 and Ham0261)	Ham0260 Ham0265		Fatty Acid Elongation-Unsaturated	0	0	1000	0	2	1.3.1.9	fabI
HAM_3OAS141	3-oxoacyl-[acyl-carrier-protein] synthase (n-C14:1)	cddec5eACP[h] + h[h] + malACP[h] => 3ocmrs7eACP[h] + ACP[h] + co2[h]	Ham0784	Ham0784		Fatty Acid Elongation-Unsaturated	0	0	1000	0	2	2.3.1.41	fabB
HAM_3OAR141	3-oxoacyl-[acyl-carrier-protein] reductase (n-C14:1)	3ocmrs7eACP[h] + h[h] + nadph[h] => 3hcmrs7eACP[h] + nadp[h]	Ham0965	Ham0965		Fatty Acid Elongation-Unsaturated	0	0	1000	0	2	1.1.1.100	fabG
HAM_3HAD141	3-hydroxyacyl-[acyl-carrier-protein] dehydratase (n-C14:1)	3hcmrs7eACP[h] => h2o[h] + t3c7mrseACP[h]	Ham0658 or Ham0099	Ham0658 Ham0099		Fatty Acid Elongation-Unsaturated	0	0	1000	0	2	4.2.1.61	fabAZ
HAM_EAR141x	enoyl-[acyl-carrier-protein] reductase (NADH) (n-C14:1)	h[h] + nadh[h] + t3c7mrseACP[h] => nad[h] + tdeACP[h]	(Ham0260 and Ham0261)	Ham0260 Ham0269		Fatty Acid Elongation-Unsaturated	0	0	1000	0	2	1.3.1.9	fabI
HAM_3OAS161	3-oxoacyl-[acyl-carrier-protein] synthase (n-C16:1)	h[h] + malACP[h] + tdeACP[h] => 3ocpalm9eACP[h] + ACP[h] + co2[h]	Ham0784	Ham0784		Fatty Acid Elongation-Unsaturated	0	0	1000	0	2	2.3.1.41	fabB
HAM_3OAR161	3-oxoacyl-[acyl-carrier-protein] reductase (n-C16:1)	3ocpalm9eACP[h] + h[h] + nadph[h] => 3hcpalm9eACP[h] + nadp[h]	Ham0965	Ham0965		Fatty Acid Elongation-Unsaturated	0	0	1000	0	2	1.1.1.100	fabG
HAM_3HAD161	3-hydroxyacyl-[acyl-carrier-protein] dehydratase (n-C16:1)	3hcpalm9eACP[h] => h2o[h] + t3c9palmeACP[h]	Ham0658 or Ham0099	Ham0658 Ham0099		Fatty Acid Elongation-Unsaturated	0	0	1000	0	2	4.2.1.61	fabAZ
HAM_EAR161x	enoyl-[acyl-carrier-protein] reductase (NADH) (n-C16:1)	h[h] + nadh[h] + t3c9palmeACP[h] => hdeACP[h] + nad[h]	(Ham0260 and Ham0261)	Ham0260 Ham0273		Fatty Acid Elongation-Unsaturated	0	0	1000	0	2	1.3.1.9	fabI
HAM_3OAS181	3-oxoacyl-[acyl-carrier-protein] synthase (n-C18:1)	h[h] + hdeACP[h] + malACP[h] => 3ocvac11eACP[h] + ACP[h] + co2[h]	Ham0968	Ham0968		Fatty Acid Elongation-Unsaturated	0	0	1000	0	2	2.3.1.41	fabF
HAM_3OAR181	3-oxoacyl-[acyl-carrier-protein] reductase (n-C18:1)	3ocvac11eACP[h] + h[h] + nadph[h] => 3hcvac11eACP[h] + nadp[h]	Ham0965	Ham0965		Fatty Acid Elongation-Unsaturated	0	0	1000	0	2	1.1.1.100	fabG
HAM_3HAD181	3-hydroxyacyl-[acyl-carrier-protein] dehydratase (n-C18:1)	3hcvac11eACP[h] => h2o[h] + t3c11vaceACP[h]	Ham0658 or Ham0099	Ham0658 Ham0099		Fatty Acid Elongation-Unsaturated	0	0	1000	0	2	4.2.1.61	fabAZ
HAM_EAR181x	enoyl-[acyl-carrier-protein] reductase (NADH) (n-C18:1)	h[h] + nadh[h] + t3c11vaceACP[h] => nad[h] + octeACP[h]	(Ham0260 and Ham0261)	Ham0260 Ham0277		Fatty Acid Elongation-Unsaturated	0	0	1000	0	2	1.3.1.9	fabI
HAM_LIPOCT	Lipoyl(octanoyl) transferase	h[h] + ocACP[h] => ACP[h] + octapb[h]	Ham1426	Ham1426		Lipoate Biosynthesis and Incorporation I	0	0	1000	0	2	2.3.1.181	lipB
HAM_LIPOS	Lipoate synthase	4fe4s[h] + 2 amet[h] + h[h] + nad[h] + octapb[h] => 2fe2s[h] + 2 dad-5[h] + 2 fe2[h] + lipopb[h] + 2 met-L[h] + nadh[h]	Ham1425	Ham1425		Lipoate Biosynthesis and Incorporation I	0	0	1000	0	2	2.8.1.8	lipA
HAM_G3PD2i	glycerol-3-phosphate dehydrogenase (NADP)	dhap[h] + h[h] + nadph[h] => glyc3p[h] + nadp[h]	Ham0088	Ham0088		CDP-diacylglycerol BiosynthesisI	0	0	1000	0	2	1.1.1.94	gpsA
HAM_G3PAT120	glycerol-3-phosphate acyltransferase (C12:0)	ddcaACP[h] + glyc3p[h] => 1ddecg3p[h] + ACP[h]	(Ham0780 and Ham0966)	Ham0780 Ham0966		CDP-diacylglycerol BiosynthesisI	0	0	1000	0	2	2.3.1.15	plsB acpP
HAM_AGPAT120	1-tetradecanoyl-Sn-glycerol 3-phosphate O-acyltransferase (n-C12:0)	1ddecg3p[h] + ddcaACP[h] => ACP[h] + pa120[h]	Ham1078	Ham1078		CDP-diacylglycerol BiosynthesisI	0	0	1000	0	2	2.3.1.51	plsC
HAM_DASYN120	CDP-Diacylglycerol synthetase (n-C12:0)	ctp[h] + h[h] + pa120[h] => cdpdddecg[h] + ppi[h]	Ham0104	Ham0104		Cardiolipin Biosynthesis	0	0	1000	0	2	2.7.7.41	cdsA
HAM_PGSA120	Phosphatidylglycerol synthase (n-C12:0)	cdpdddecg[h] + glyc3p[h] => cmp[h] + h[h] + pgp120[h]	Ham1508	Ham1508		Cardiolipin Biosynthesis	0	0	1000	0	2	2.7.8.5	pgsA
HAM_PGPP120	phosphatidylglycerol phosphate phosphatase (n-C14:0)	h2o[h] + pgp120[h] => pg120[h] + pi[h]	Ham1128	Ham1128		Cardiolipin Biosynthesis	0	0	1000	0	2	3.1.3.27	pgpA
HAM_CLPNS120pp	cardiolipin synthase (periplasmic, n-C12:0)	2 pg120[h] <=> clpn120[h] + glyc[h]	Ham0228	Ham0228		Cardiolipin Biosynthesis	1	-1000	1000	0	2	2.7.8.-	clsA
HAM_PSSA120	Phosphatidylserine syntase (n-C12:0)	cdpdddecg[h] + ser-L[h] => cmp[h] + h[h] + ps120[h]	Ham0382	Ham0382		Phosphatidylethanolamine Biosynthesis	0	0	1000	0	2	2.7.8.8	pssA
HAM_PSD120	Phosphatidylserine decarboxylase (n-C12:0)	h[h] + ps120[h] => co2[h] + pe120[h]	Ham0997	Ham0997		Phosphatidylethanolamine Biosynthesis	0	0	1000	0	2	4.1.1.65	psd
HAM_G3PAT140	glycerol-3-phosphate acyltransferase (C14:0)	glyc3p[h] + myrsACP[h] => 1tdecg3p[h] + ACP[h]	(Ham0780 and Ham0966)	Ham0780 Ham0966		CDP-diacylglycerol BiosynthesisI	0	0	1000	0	2	2.3.1.15	plsB acpP
HAM_AGPAT140	1-tetradecanoyl-Sn-glycerol 3-phosphate O-acyltransferase (n-C14:0)	1tdecg3p[h] + myrsACP[h] => ACP[h] + pa140[h]	Ham1078	Ham1078		CDP-diacylglycerol BiosynthesisI	0	0	1000	0	2	2.3.1.51	plsC
HAM_DASYN140	CDP-Diacylglycerol synthetase (n-C14:0)	ctp[h] + h[h] + pa140[h] => cdpdtdecg[h] + ppi[h]	Ham0104	Ham0104		Glycerophospholipid Metabolism	0	0	1000	0	2	2.7.7.41	cdsA
HAM_PGSA140	Phosphatidylglycerol synthase (n-C14:0)	cdpdtdecg[h] + glyc3p[h] => cmp[h] + h[h] + pgp140[h]	Ham1508	Ham1508		Cardiolipin Biosynthesis	0	0	1000	0	2	2.7.8.5	pgsA
HAM_PGPP140	phosphatidylglycerol phosphate phosphatase (n-C14:0)	h2o[h] + pgp140[h] => pg140[h] + pi[h]	Ham1128	Ham1128		Cardiolipin Biosynthesis	0	0	1000	0	2	3.1.3.27	pgpA
HAM_CLPNS140pp	cardiolipin synthase (periplasmic, n-C14:0)	2 pg140[h] <=> clpn140[h] + glyc[h]	Ham0228	Ham0228		Cardiolipin Biosynthesis	1	-1000	1000	0	2	2.7.8.-	clsA
HAM_PSSA140	Phosphatidylserine syntase (n-C14:0)	cdpdtdecg[h] + ser-L[h] => cmp[h] + h[h] + ps140[h]	Ham0382	Ham0382		Phosphatidylethanolamine Biosynthesis	0	0	1000	0	2	2.7.8.8	pssA
HAM_PSD140	Phosphatidylserine decarboxylase (n-C14:0)	h[h] + ps140[h] => co2[h] + pe140[h]	Ham0997	Ham0997		Phosphatidylethanolamine Biosynthesis	0	0	1000	0	2	4.1.1.65	psd
HAM_G3PAT141	glycerol-3-phosphate acyltransferase (C14:1)	glyc3p[h] + tdeACP[h] => 1tdec7eg3p[h] + ACP[h]	(Ham0780 and Ham0966)	Ham0780 Ham0966		CDP-diacylglycerol BiosynthesisI	0	0	1000	0	2	2.3.1.15	plsB acpP
HAM_AGPAT141	1-tetradec-7-enoyl-Sn-glycerol 3-phosphate O-acyltransferase (n-C14:1)	1tdec7eg3p[h] + tdeACP[h] => ACP[h] + pa141[h]	Ham1078	Ham1078		CDP-diacylglycerol BiosynthesisI	0	0	1000	0	2	2.3.1.51	plsC
HAM_DASYN141	CDP-Diacylglycerol synthetase (n-C14:1)	ctp[h] + h[h] + pa141[h] => cdpdtdec7eg[h] + ppi[h]	Ham0104	Ham0104		Cardiolipin Biosynthesis	0	0	1000	0	2	2.7.7.41	cdsA
HAM_PGSA141	Phosphatidylglycerol synthase (n-C14:1)	cdpdtdec7eg[h] + glyc3p[h] => cmp[h] + h[h] + pgp141[h]	Ham1508	Ham1508		Cardiolipin Biosynthesis	0	0	1000	0	2	2.7.8.5	pgsA
HAM_PGPP141	phosphatidylglycerol phosphate phosphatase (n-C14:1)	h2o[h] + pgp141[h] => pg141[h] + pi[h]	Ham1128	Ham1128		Cardiolipin Biosynthesis	0	0	1000	0	2	3.1.3.27	pgpA
HAM_CLPNS141pp	cardiolipin synthase (periplasmic, n-C14:1)	2 pg141[h] <=> clpn141[h] + glyc[h]	Ham0228	Ham0228		Cardiolipin Biosynthesis	1	-1000	1000	0	2	2.7.8.-	clsA
HAM_PSSA141	Phosphatidylserine syntase (n-C14:1)	cdpdtdec7eg[h] + ser-L[h] => cmp[h] + h[h] + ps141[h]	Ham0382	Ham0382		Phosphatidylethanolamine Biosynthesis	0	0	1000	0	2	2.7.8.8	pssA
HAM_PSD141	Phosphatidylserine decarboxylase (n-C14:1)	h[h] + ps141[h] => co2[h] + pe141[h]	Ham0997	Ham0997		Phosphatidylethanolamine Biosynthesis	0	0	1000	0	2	4.1.1.65	psd
HAM_G3PAT160	glycerol-3-phosphate acyltransferase (C16:0)	glyc3p[h] + palmACP[h] => 1hdecg3p[h] + ACP[h]	(Ham0780 and Ham0966)	Ham0780 Ham0966		CDP-diacylglycerol BiosynthesisI	0	0	1000	0	2	2.3.1.15	plsB acpP
HAM_AGPAT160	1-hexadecanoyl-Sn-glycerol 3-phosphate O-acyltransferase (n-C16:0)	1hdecg3p[h] + palmACP[h] => ACP[h] + pa160[h]	Ham1078	Ham1078		CDP-diacylglycerol BiosynthesisI	0	0	1000	0	2	2.3.1.51	plsC
HAM_DASYN160	CDP-Diacylglycerol synthetase (n-C16:0)	ctp[h] + h[h] + pa160[h] => cdpdhdecg[h] + ppi[h]	Ham0104	Ham0104		Cardiolipin Biosynthesis	0	0	1000	0	2	2.7.7.41	cdsA
HAM_PGSA160	Phosphatidylglycerol synthase (n-C16:0)	cdpdhdecg[h] + glyc3p[h] => cmp[h] + h[h] + pgp160[h]	Ham1508	Ham1508		Cardiolipin Biosynthesis	0	0	1000	0	2	2.7.8.5	pgsA
HAM_PGPP160	phosphatidylglycerol phosphate phosphatase (n-C16:0)	h2o[h] + pgp160[h] => pg160[h] + pi[h]	Ham1128	Ham1128		Cardiolipin Biosynthesis	0	0	1000	0	2	3.1.3.27	pgpA
HAM_CLPNS160pp	cardiolipin synthase (periplasmic, n-C16:0)	2 pg160[h] <=> clpn160[h] + glyc[h]	Ham0228	Ham0228		Cardiolipin Biosynthesis	1	-1000	1000	0	2	2.7.8.-	clsA
HAM_PSSA160	Phosphatidylserine syntase (n-C16:0)	cdpdhdecg[h] + ser-L[h] => cmp[h] + h[h] + ps160[h]	Ham0382	Ham0382		Phosphatidylethanolamine Biosynthesis	0	0	1000	0	2	2.7.8.8	pssA
HAM_PSD160	Phosphatidylserine decarboxylase (n-C16:0)	h[h] + ps160[h] => co2[h] + pe160[h]	Ham0997	Ham0997		Phosphatidylethanolamine Biosynthesis	0	0	1000	0	2	4.1.1.65	psd
HAM_G3PAT161	glycerol-3-phosphate acyltransferase (C16:1)	glyc3p[h] + hdeACP[h] => 1hdec9eg3p[h] + ACP[h]	(Ham0780 and Ham0966)	Ham0780 Ham0966		CDP-diacylglycerol BiosynthesisI	0	0	1000	0	2	2.3.1.15	plsB acpP
HAM_AGPAT161	1-hexadec-7-enoyl-Sn-glycerol 3-phosphate O-acyltransferase (n-C16:1)	1hdec9eg3p[h] + hdeACP[h] => ACP[h] + pa161[h]	Ham1078	Ham1078		CDP-diacylglycerol BiosynthesisI	0	0	1000	0	2	2.3.1.51	plsC
HAM_DASYN161	CDP-Diacylglycerol synthetase (n-C16:1)	ctp[h] + h[h] + pa161[h] => cdpdhdec9eg[h] + ppi[h]	Ham0104	Ham0104		Cardiolipin Biosynthesis	0	0	1000	0	2	2.7.7.41	cdsA
HAM_PGSA161	Phosphatidylglycerol synthase (n-C16:1)	cdpdhdec9eg[h] + glyc3p[h] => cmp[h] + h[h] + pgp161[h]	Ham1508	Ham1508		Cardiolipin Biosynthesis	0	0	1000	0	2	2.7.8.5	pgsA
HAM_PGPP161	phosphatidylglycerol phosphate phosphatase (n-C16:1)	h2o[h] + pgp161[h] => pg161[h] + pi[h]	Ham1128	Ham1128		Cardiolipin Biosynthesis	0	0	1000	0	2	3.1.3.27	pgpA
HAM_CLPNS161pp	cardiolipin synthase (periplasmic, n-C16:1)	2 pg161[h] <=> clpn161[h] + glyc[h]	Ham0228	Ham0228		Cardiolipin Biosynthesis	1	-1000	1000	0	2	2.7.8.-	clsA
HAM_PSSA161	Phosphatidylserine syntase (n-C16:1)	cdpdhdec9eg[h] + ser-L[h] => cmp[h] + h[h] + ps161[h]	Ham0382	Ham0382		Phosphatidylethanolamine Biosynthesis	0	0	1000	0	2	2.7.8.8	pssA
HAM_PSD161	Phosphatidylserine decarboxylase (n-C16:1)	h[h] + ps161[h] => co2[h] + pe161[h]	Ham0997	Ham0997		Phosphatidylethanolamine Biosynthesis	0	0	1000	0	2	4.1.1.65	psd
HAM_G3PAT180	glycerol-3-phosphate acyltransferase (C18:0)	glyc3p[h] + ocdcaACP[h] => 1odecg3p[h] + ACP[h]	(Ham0780 and Ham0966)	Ham0780 Ham0966		CDP-diacylglycerol BiosynthesisI	0	0	1000	0	2	2.3.1.15	plsB acpP
HAM_AGPAT180	1-octadecanoyl-Sn-glycerol 3-phosphate O-acyltransferase (n-C18:0)	1odecg3p[h] + ocdcaACP[h] => ACP[h] + pa180[h]	Ham1078	Ham1078		CDP-diacylglycerol BiosynthesisI	0	0	1000	0	2	2.3.1.51	plsC
HAM_DASYN180	CDP-Diacylglycerol synthetase (n-C18:0)	ctp[h] + h[h] + pa180[h] => cdpdodecg[h] + ppi[h]	Ham0104	Ham0104		Cardiolipin Biosynthesis	0	0	1000	0	2	2.7.7.41	cdsA
HAM_PGSA180	Phosphatidylglycerol synthase (n-C18:0)	cdpdodecg[h] + glyc3p[h] => cmp[h] + h[h] + pgp180[h]	Ham1508	Ham1508		Cardiolipin Biosynthesis	0	0	1000	0	2	2.7.8.5	pgsA
HAM_PGPP180	phosphatidylglycerol phosphate phosphatase (n-C18:0)	h2o[h] + pgp180[h] => pg180[h] + pi[h]	Ham1128	Ham1128		Cardiolipin Biosynthesis	0	0	1000	0	2	3.1.3.27	pgpA
HAM_CLPNS180pp	cardiolipin synthase (periplasmic, n-C18:0)	2 pg180[h] <=> clpn180[h] + glyc[h]	Ham0228	Ham0228		Cardiolipin Biosynthesis	1	-1000	1000	0	2	2.7.8.-	clsA
HAM_PSSA180	Phosphatidylserine syntase (n-C18:0)	cdpdodecg[h] + ser-L[h] => cmp[h] + h[h] + ps180[h]	Ham0382	Ham0382		Phosphatidylethanolamine Biosynthesis	0	0	1000	0	2	2.7.8.8	pssA
HAM_PSD180	Phosphatidylserine decarboxylase (n-C18:0)	h[h] + ps180[h] => co2[h] + pe180[h]	Ham0997	Ham0997		Phosphatidylethanolamine Biosynthesis	0	0	1000	0	2	4.1.1.65	psd
HAM_G3PAT181	glycerol-3-phosphate acyltransferase (C18:1)	glyc3p[h] + octeACP[h] => 1odec11eg3p[h] + ACP[h]	(Ham0780 and Ham0966)	Ham0780 Ham0966		CDP-diacylglycerol BiosynthesisI	0	0	1000	0	2	2.3.1.15	plsB acpP
HAM_AGPAT181	1-octadec-7-enoyl-Sn-glycerol 3-phosphate O-acyltransferase (n-C18:1)	1odec11eg3p[h] + octeACP[h] => ACP[h] + pa181[h]	Ham1078	Ham1078		CDP-diacylglycerol BiosynthesisI	0	0	1000	0	2	2.3.1.51	plsC
HAM_DASYN181	CDP-Diacylglycerol synthetase (n-C18:1)	ctp[h] + h[h] + pa181[h] => cdpdodec11eg[h] + ppi[h]	Ham0104	Ham0104		Cardiolipin Biosynthesis	0	0	1000	0	2	2.7.7.41	cdsA
HAM_PGSA181	Phosphatidylglycerol synthase (n-C18:1)	cdpdodec11eg[h] + glyc3p[h] => cmp[h] + h[h] + pgp181[h]	Ham1508	Ham1508		Cardiolipin Biosynthesis	0	0	1000	0	2	2.7.8.5	pgsA
HAM_PGPP181	phosphatidylglycerol phosphate phosphatase (n-C18:1)	h2o[h] + pgp181[h] => pg181[h] + pi[h]	Ham1128	Ham1128		Cardiolipin Biosynthesis	0	0	1000	0	2	3.1.3.27	pgpA
HAM_CLPNS181pp	cardiolipin synthase (periplasmic, n-C18:1)	2 pg181[h] <=> clpn181[h] + glyc[h]	Ham0228	Ham0228		Cardiolipin Biosynthesis	1	-1000	1000	0	2	2.7.8.-	clsA
HAM_PSSA181	Phosphatidylserine syntase (n-C18:1)	cdpdodec11eg[h] + ser-L[h] => cmp[h] + h[h] + ps181[h]	Ham0382	Ham0382		Phosphatidylethanolamine Biosynthesis	0	0	1000	0	2	2.7.8.8	pssA
HAM_PSD181	Phosphatidylserine decarboxylase (n-C18:1)	h[h] + ps181[h] => co2[h] + pe181[h]	Ham0997	Ham0997		Phosphatidylethanolamine Biosynthesis	0	0	1000	0	2	4.1.1.65	psd
HAM_GALUi	UTP-glucose-1-phosphate uridylyltransferase (irreversible)	g1p[h] + h[h] + utp[h] => ppi[h] + udpg[h]	Ham0733	Ham0733		UDP-Glucose Biosynthesis	0	0	1000	0	2	2.7.7.9	galU
HAM_UDPGD	UDPglucose 6-Dehydrogenase	h2o[h] + 2 nad[h] + udpg[h] => 3 h[h] + 2 nadh[h] + udpglcur[h]	Ham1050	Ham1050		UDP-α-D-Glucuronate Biosynthesis	0	0	1000	0	2	1.1.1.22	ugd
HAM_UDPGDC	UDP-glucuronate C-4'' decarboxylase	nad[h] + udpglcur[h] => co2[h] + nadh[h] + udpLa4o[h]	Ham0391	Ham0391		Polymyxin Resistance	0	0	1000	0	2	1.1.1.305	arnA
HAM_UDPKAAT	UDP-4''-ketopentose:UDP-4-amino-4-deoxy-L-arabinose aminotransferase	glu-L[h] + udpLa4o[h] <=> akg[h] + udpLa4n[h]	Ham1519	Ham1519		Polymyxin Resistance	1	-1000	1000	0	2	2.6.1.87	arnB
HAM_ULA4NFT	UDP-L-Ara4N formyltransferase	10fthf[h] + udpLa4n[h] => h[h] + thf[h] + udpLa4fn[h]	Ham0391	Ham0391		Polymyxin Resistance	0	0	1000	0	2	2.1.2.13	arnA
HAM_UPLA4FNT	undecaprenyl phosphate-L-Ara4FN transferase	udcpp[h] + udpLa4fn[h] => uLa4fn[h] + udp[h]	Ham0392	Ham0392		Polymyxin Resistance	0	0	1000	0	2	2.4.2.53	arnC
HAM_UPLA4FNF	undecaprenyl phosphate-L-Ara4FN formylase	h2o[h] + uLa4fn[h] => for[h] + uLa4n[h]	Ham0390	Ham0390		Polymyxin Resistance	0	0	1000	0	2		arnD
HAM_S7PI	sedoheptulose 7-phosphate isomerase	s7p[h] => gmhep7p[h]	Ham0267	Ham0267		ADP-L-Glycero-β-D-Manno-Heptose Biosynthesis	0	0	1000	0	2	5.3.2.18	gmhA
HAM_GMHEPK	D-glycero-D-Manno-heptose 7-phosphate kinase	atp[h] + gmhep7p[h] => adp[h] + gmhep17bp[h] + h[h]	Ham0091	Ham0091		ADP-L-Glycero-β-D-Manno-Heptose Biosynthesis	0	0	1000	0	2	2.7.1.167	hldE
HAM_GMHEPPA	D-glycero-D-manno-heptose 1,7-bisphosphate phosphatase	gmhep17bp[h] + h2o[h] => gmhep1p[h] + pi[h]	Ham0869	Ham0869		ADP-L-Glycero-β-D-Manno-Heptose Biosynthesis	0	0	1000	0	2	3.1.3.82	gmhB
HAM_GMHEPAT	D-glycero-D-Manno-hepose 1-phosphate adenyltransferase	atp[h] + gmhep1p[h] + h[h] => adphep-DD[h] + ppi[h]	Ham0091	Ham0091		ADP-L-Glycero-β-D-Manno-Heptose Biosynthesis	0	0	1000	0	2	2.7.7.70	hldE
HAM_AGMHE	ADP-D-glycero-D-Manno-heptose epimerase	adphep-DD[h] => adphep-LD[h]	Ham0739	Ham0739		ADP-L-Glycero-β-D-Manno-Heptose Biosynthesis	0	0	1000	0	2	5.1.3.20	hldD
HAM_A5PISO	arabinose-5-phosphate isomerase	ru5p-D[h] <=> ara5p[h]	Ham1113	Ham1113		Lipopolysaccharide Biosynthesis	1	-1000	1000	0	2	5.3.1.13	kdsD
HAM_KDOPS	3-Deoxy -D-Manno-octulosonic -acid 8-phosphate synthase	ara5p[h] + h2o[h] + pep[h] => kdo8p[h] + pi[h]	Ham0930	Ham0930		Lipopolysaccharide Biosynthesis	0	0	1000	0	2	4.1.2.16	kdsA
HAM_KDOPP	3-Deoxy-Manno-octulosonate-8-phosphatase	h2o[h] + kdo8p[h] => kdo[h] + pi[h]	Ham1114	Ham1114		Lipopolysaccharide Biosynthesis	0	0	1000	0	2	3.1.3.45	kdsC
HAM_KDOCT2	3-Deoxy-Manno-octulosonate cytidylyltransferase	ctp[h] + kdo[h] => ckdo[h] + ppi[h]	Ham0905	Ham0905		Lipopolysaccharide Biosynthesis	0	0	1000	0	2	2.7.7.38	kdsB
HAM_UAGAAT	UDP-N-acetylglucosamine acyltransferase	3hmrsACP[h] + uacgam[h] <=> ACP[h] + u3aga[h]	(Ham0966 and Ham0098)	Ham0966 Ham0098		Lipopolysaccharide Biosynthesis	1	-1000	1000	0	2	2.3.1.129	lpxA acpP
HAM_UHGADA	UDP-3-O-acetylglucosamine deacetylase	h2o[h] + u3aga[h] => ac[h] + u3hga[h]	Ham1261	Ham1261		Lipopolysaccharide Biosynthesis	0	0	1000	0	2	3.5.1.108	lpxC
HAM_U23GAAT	UDP-3-O-(3-hydroxymyristoyl)glucosamine acyltransferase	3hmrsACP[h] + u3hga[h] => ACP[h] + h[h] + u23ga[h]	Ham0100	Ham0100		Lipopolysaccharide Biosynthesis	0	0	1000	0	2	2.3.1.191	lpxD
HAM_USHD	UDP-Sugar hydrolase	h2o[h] + u23ga[h] => 2 h[h] + lipidX[h] + ump[h]	Ham1499	Ham1499		Lipopolysaccharide Biosynthesis	0	0	1000	0	2	3.6.1.54	lpxH
HAM_LPADSS	Lipid A disaccaride synthase	lipidX[h] + u23ga[h] => h[h] + lipidAds[h] + udp[h]	Ham0097	Ham0097		Lipopolysaccharide Biosynthesis	0	0	1000	0	2	2.4.1.182	lpxB
HAM_TDSK	Tetraacyldisaccharide 4'kinase	atp[h] + lipidAds[h] => adp[h] + h[h] + lipidA[h]	Ham0901	Ham0901		Lipopolysaccharide Biosynthesis	0	0	1000	0	2	2.7.1.130	lpxK
HAM_MOAT	3-Deoxy-D-Manno-octulosonic acid transferase	ckdo[h] + lipidA[h] => cmp[h] + h[h] + kdolipid4[h]	Ham1232	Ham1232		Lipopolysaccharide Biosynthesis	0	0	1000	0	2	2.4.99.12	waaA
HAM_MOAT2	3-Deoxy-D-Manno-octulosonic acid transferase	ckdo[h] + kdolipid4[h] => cmp[h] + h[h] + kdo2lipid4[h]	Ham1232	Ham1232		Lipopolysaccharide Biosynthesis	0	0	1000	0	2	2.4.99.13	waaA
HAM_EDTXS1	Endotoxin Synthesis (lauroyl transferase)	ddcaACP[h] + kdo2lipid4[h] => ACP[h] + kdo2lipid4L[h]	Ham1090	Ham1090		Lipopolysaccharide Biosynthesis	0	0	1000	0	2	2.3.1.241	lpxL
HAM_EDTXS2	Endotoxin Synthesis (myristoyl transferase)	kdo2lipid4L[h] + myrsACP[h] => ACP[h] + lipa[h]	Ham1443	Ham1443		Lipopolysaccharide Biosynthesis	0	0	1000	0	2	2.3.1.243	lpxM
HAM_HEPT1	heptosyltransferase I (LPS core synthesis)	adphep-LD[h] + lipa[h] => adp[h] + h[h] + hlipa[h]	Ham1105	Ham1105		Lipopolysaccharide Biosynthesis	0	0	1000	0	2	2.4.1.-	waaC
HAM_HEPT2	heptosyltransferase II (LPS core synthesis)	adphep-LD[h] + hlipa[h] => adp[h] + h[h] + hhlipa[h]	Ham1104	Ham1104		Lipopolysaccharide Biosynthesis	0	0	1000	0	2	2.4.1.-	waaF
HAM_LIPAabctex	lipid A transport via ABC system (periplasm to extracellular)	atp[h] + h2o[h] + lipa[h] => adp[h] + h[h] + pi[h] + lipa[b]	(Ham1115 and Ham1116 and Ham1117 and Ham0893 and Ham0894)	Ham1115 Ham1116 Ham1117 Ham0893 Ham0894		Lipopolysaccharide Transport	0	0	1000	0	2		lptCABFG
HAM_HCO3E	HCO3 equilibration reaction	co2[h] + h2o[h] <=> h[h] + hco3[h]	Ham1106	Ham1106		Unassigned	1	-1000	1000	0	2	4.2.1.1	cynT
HAM_SPODM	superoxide dismutase	2 h[h] + 2 o2s[h] => h2o2[h] + o2[h]	Ham0743	Ham0743		Superoxide Radicals Degradation	0	0	0	0	2	1.15.1.1	sodA
HAM_FLDR2	flavodoxin reductase (NADPH)	2 flxso[h] + nadph[h] => 2 flxr[h] + h[h] + nadp[h]	(Ham0648 and Ham0745 )	Ham0648 Ham0745		Unassigned	0	0	1000	0	2		fpr fldA
HAM_ACPT	acyl-carrier protein transferase	ACP[h] + h2o[h] => apoACP[h] + h[h] + pan4p[h]				Cofactor and Prosthetic Group Biosynthesis	0	0	1000	0	1
HAM_NTPTP1	Nucleoside triphosphate tripolyhydrolase	dgtp[h] + h2o[h] => dgsn[h] + pppi[h]	Ham1546	Ham1546		Nucleotide Salvage Pathway	0	0	1000	0	2	3.1.5.1	dgt
HAM_AP4AS	Ap4A synthetase	2 atp[h] + h[h] => ap4a[h] + ppi[h]	Ham0705	Ham0705		Nucleotide Salvage Pathway	0	0	1000	0	2		lysU
HAM_RNDR1b	ribonucleoside-diphosphate reductase (ADP) (glutaredoxin)	adp[h] + grxrd[h] => dadp[h] + grxox[h] + h2o[h]	(Ham0785 and Ham0145 and Ham0144) or (Ham1544 and Ham0145 and Ham0144)	Ham0785 Ham1544 Ham0145 Ham0144		Nucleotide Salvage Pathway	0	0	1000	0	2		nrdE grxAC
HAM_RNDR2b	ribonucleoside-diphosphate reductase (GDP) (glutaredoxin)	gdp[h] + grxrd[h] => dgdp[h] + grxox[h] + h2o[h]	(Ham0785 and Ham0145 and Ham0144) or (Ham1544 and Ham0145 and Ham0144)	Ham0785 Ham1544 Ham0145 Ham0144		Nucleotide Salvage Pathway	0	0	1000	0	2		nrdE grxAC
HAM_RNDR3b	ribonucleoside-diphosphate reductase (CDP) (glutaredoxin)	cdp[h] + grxrd[h] => dcdp[h] + grxox[h] + h2o[h]	(Ham0785 and Ham0145 and Ham0144) or (Ham1544 and Ham0145 and Ham0144)	Ham0785 Ham1544 Ham0145 Ham0144		Nucleotide Salvage Pathway	0	0	1000	0	2		nrdE grxAC
HAM_RNDR4b	ribonucleoside-diphosphate reductase (UDP) (glutaredoxin)	grxrd[h] + udp[h] => dudp[h] + grxox[h] + h2o[h]	(Ham0785 and Ham0145 and Ham0144) or (Ham1544 and Ham0145 and Ham0144)	Ham0785 Ham1544 Ham0145 Ham0144		Nucleotide Salvage Pathway	0	0	1000	0	2		nrdE grxAC
HAM_THIORDXi	hydrogen peroxide reductase (thioredoxin)	h2o2[h] + trdrd[h] => 2 h2o[h] + trdox[h]	((Ham0795 and Ham0782 ) or Ham0795)	Ham0782 Ham0795		Unassigned	0	0	1000	0	2		trxA bcp
HAM_FTHFCL	5-formethyltetrahydrofolate cyclo-ligase	5fthf[h] + atp[h] => adp[h] + methf[h] + pi[h]	Ham0239	Ham0239		Vitamins & Cofactor Biosynthesis	0	0	1000	0	2	6.3.3.2	mthfs
HAM_Piuabcpp	phosphate transport via ABC system (uptake, periplasm)	atp[h] + h2o[h] + pi[b] => adp[h] + h[h] + 2 pi[h]	(Ham1301 and Ham1302 and Ham1300 and Ham1299)	Ham1301 Ham1302 Ham1300 Ham1299		Inorganic Ion Transport and Metabolism	0	0	1000	0	2		pstBACS
HAM_METOX2s	methionine oxidation 2 (spontaneous)	h2o2[h] + met-L[h] => h2o[h] + metsox-R-L[h]				Methionine Metabolism	0	0	1000	0	2		spontaneous
H_GROW	Biomass objective function	0.3208 ala-L[h] + 0.21594 arg-L[h] + 0.27238 asn-L[h] + 0.28334 asp-L[h] + 0.03231 cys-L[h] + 0.1607 gln-L[h] + 0.37901 glu-L[h] + 0.32163 gly[h] + 0.082 his-L[h] + 0.43019 ile-L[h] + 0.42814 leu-L[h] + 0.43881 lys-L[h] + 0.14595 met-L[h] + 0.15598 phe-L[h] + 0.15415 pro-L[h] + 0.32982 ser-L[h] + 0.25236 thr-L[h] + 0.03107 trp-L[h] + 0.12909 tyr-L[h] + 0.36104 val-L[h] + 0.02966 datp[h] + 0.02003…				Biomass	0	0.0324272	1000	0	2
HAM_DM_APOACP	Source to provide apoprotein ACP for system	=> apoACP[h]				Source	0	0	1000	0	2
HAM_DM_LIPOPB	Sink to allow lipoate to leave system	lipopb[h] =>				Sink	0	0	1000	0	2
HAM_H2Otex	H2O transport via diffusion	h2o[b] <=> h2o[h]				Transport	1	-1000	1000	0	2
HAM_CO2tex	CO2 transport via diffusion	co2[h] <=> co2[b]				Transport	1	-1000	1000	0	2
HAM_O2tex	oxygen transport via diffusion	o2[b] <=> o2[h]				Transport	1	-1000	1000	0	2
HAM_Htex	H transport by diffusion	h[h] <=> h[b]				Transport	1	-1000	1000	0	2
HAM_H2Stex	H2S transport via diffusion	h2s[b] <=> h2s[h]				Transport	1	-1000	1000	0	2
HAM_NH4tex	ammonia transport via diffusion	nh4[h] <=> nh4[b]				Transport	1	-1000	1000	0	2
HAM_Pitex	phosphate transport via diffusion	pi[h] <=> pi[b]				Transport	1	-1000	1000	0	2
HAM_PNTOt4pp	Pantothenate transport (periplasm)	pnto-R[b] => pnto-R[h]	Ham1087	Ham1087		Transport	0	0	1000	0	2		panF
HAM_FRUptspp	D-fructose transport via PEP:Pyr PTS (periplasm)	pep[h] + fru[b] => f1p[h] + pyr[h]	(Ham1222 and Ham1224 and Ham0163 and Ham0162)	Ham1222 Ham1224 Ham0163 Ham0162		Transport	0	0	1000	0	2	2.7.1.202	fruAB ptsHI
HAM_GLCptspp	D-glucose transport via PEP:Pyr PTS (periplasm)	pep[h] + glc-D[b] => g6p[h] + pyr[h]	(Ham0161 and Ham0974 and Ham0163 and Ham0162 )	Ham0161 Ham0974 Ham0163 Ham0162		Transport	0	0	1000	0	2		crr malX ptsHI
HAM_UP_FE3	Import Fe3+	fe3[b] => fe3[h]				Transport	0	0	1000	0	2
HAM_UP_THMMP	Import Thiamin monophosphate	thmmp[b] => thmmp[h]				Transport	0	0	1000	0	2
HAM_UP_DAD-5	Import 5'-Deoxyadenosine	dad-5[b] => dad-5[h]				Transport	0	0	1000	0	2
HAM_UP_DHNPT	Import Dihydroneopterin	dhnpt[b] => dhnpt[h]				Transport	0	0	1000	0	2
HAM_UP_4ABZ	Import 4-Aminobenzoate	4abz[b] => 4abz[h]				Transport	0	0	1000	0	2
HAM_UP_GLUTRNA	Import L-Glutamyl-tRNA(Glu)	glutrna[b] => glutrna[h]				Transport	0	0	1000	0	2
HAM_UP_GLN-L	Import L-Glutamine	gln-L[b] => gln-L[h]				Transport	0	0	1000	0	2
HAM_UP_GLU-L	Import L-Glutamate	glu-L[b] => glu-L[h]				Transport	0	0	1000	0	2
HAM_UP_SER-L	Import L-Serine	ser-L[b] => ser-L[h]				Transport	0	0	1000	0	2
HAM_UP_TYR-L	Import Tyrosine	tyr-L[b] => tyr-L[h]				Transport	0	0	1000	0	2
HAM_UP_ARG-L	Import L-Arginine	arg-L[b] => arg-L[h]				Transport	0	0	1000	0	2
HAM_UP_HIS-L	Import L-Histidine	his-L[b] => his-L[h]				Transport	0	0	1000	0	2
HAM_UP_ILE-L	Import L-Isoleucine	ile-L[b] => ile-L[h]				Transport	0	0	1000	0	2
HAM_UP_LEU-L	Import L-Leucine	leu-L[b] => leu-L[h]				Transport	0	0	1000	0	2
HAM_UP_MET-L	Import L-Methionine	met-L[b] => met-L[h]				Transport	0	0	1000	0	2
HAM_UP_PHE-L	Import L-Phenylalanine	phe-L[b] => phe-L[h]				Transport	0	0	1000	0	2
HAM_UP_TRP-L	Import L-Tryptophan	trp-L[b] => trp-L[h]				Transport	0	0	1000	0	2
HAM_UP_VAL-L	Import L-Valine	val-L[b] => val-L[h]				Transport	0	0	1000	0	2
HAM_EF_AC	Export Acetate	ac[h] => ac[b]				Transport	0	0	1000	0	2
HAM_EF_E4P	Export D-Erythrose 4-phosphate	e4p[h] => e4p[b]				Transport	0	0	1000	0	2
HAM_EF_PEP	Export Phosphoenolpyruvate	pep[h] => pep[b]				Transport	0	0	1000	0	2
HAM_EF_R5P	Export alpha-D-Ribose 5-phosphate	r5p[h] => r5p[b]				Transport	0	0	1000	0	2
HAM_EF_6PGC	Export 6-Phospho-D-gluconate	6pgc[h] => 6pgc[b]				Transport	0	0	1000	0	2
HAM_EF_5DRIB	Export 5'-Deoxyribose	5drib[h] => 5drib[b]				Transport	0	0	1000	0	2
HAM_EF_5MTR	Export 5-Methylthio-D-Ribose	5mtr[h] => 5mtr[b]				Transport	0	0	1000	0	2
HAM_EF_FRDP	Export Farnesyl diphosphate	frdp[h] => frdp[b]				Transport	0	0	1000	0	2
HAM_EF_TRNAGLU	Export tRNA (Glu)	trnaglu[h] => trnaglu[b]				Transport	0	0	1000	0	2
HAM_EF_ACALD	Export Acetaldehyde	acald[h] => acald[b]				Transport	0	0	1000	0	2
HAM_EF_FOR	Export Formate	for[h] => for[b]				Transport	0	0	1000	0	2
HAM_EF_GCALD	Export Glycolaldehyde	gcald[h] => gcald[b]				Transport	0	0	1000	0	2
HAM_EF_MEOH	Export Methanol	meoh[h] => meoh[b]				Transport	0	0	1000	0	2
HAM_EF_PPPI	Export Inorganic triphosphate	pppi[h] => pppi[b]				Transport	0	0	1000	0	2
HAM_EF_DHA	Export Dihydroxyacetone	dha[h] => dha[b]				Transport	0	0	1000	0	2
HAM_EF_OCTAPB	Export octanoate (protein bound)	octapb[h] => octapb[b]				Transport	0	0	1000	0	2
HAM_EF_Q8H2	Export Ubiquinol-8	q8h2[h] => q8h2[b]				Transport	0	0	1000	0	2
HAM_EF_RHCYS	Export S-Ribosyl-L-homocysteine	rhcys[h] => rhcys[b]				Transport	0	0	1000	0	2
HAM_EF_DHPT	Export Dihydropteroate	dhpt[h] => dhpt[b]				Transport	0	0	1000	0	2
HAM_EF_DCYT	Export Deoxycytidine	dcyt[h] => dcyt[b]				Transport	0	0	1000	0	2
HAM_EF_DURI	Export Deoxyuridine	duri[h] => duri[b]				Transport	0	0	1000	0	2
HAM_EF_FADH2	Export FADH2	fadh2[h] => fadh2[b]				Transport	0	0	1000	0	2
HAM_EF_PHEME	Export Protoheme	pheme[h] => pheme[b]				Transport	0	0	1000	0	2
HAM_EF_COA	Export Coenzyme A	coa[h] => coa[b]				Transport	0	0	1000	0	2
HAM_EF_GTHRD	Export Reduced glutathione	gthrd[h] => gthrd[b]				Transport	0	0	1000	0	2
HAM_EF_MLTHF	Export 5,10-Methylenetetrahydrofolate	mlthf[h] => mlthf[b]				Transport	0	0	1000	0	2
HAM_EF_PYDX5P	Export Pyridoxal 5'-phosphate	pydx5p[h] => pydx5p[b]				Transport	0	0	1000	0	2
HAM_EF_FMNH2	Export Reduced FMN	fmnh2[h] => fmnh2[b]				Transport	0	0	1000	0	2
HAM_EF_NADH	Export NADH	nadh[h] => nadh[b]				Transport	0	0	1000	0	2
HAM_EF_NADP	Export NADP	nadp[h] => nadp[b]				Transport	0	0	1000	0	2
HAM_EF_RIBFLV	Export Riboflavin	ribflv[h] => ribflv[b]				Transport	0	0	1000	0	2
HAM_EF_BTN	Export Biotin	btn[h] => btn[b]				Transport	0	0	1000	0	2
HAM_EF_PDX5P	Export Pyridoxine 5' phosphate	pdx5p[h] => pdx5p[b]				Transport	0	0	1000	0	2
HAM_EF_APRUT	Export N-Acetylputrescine	aprut[h] => aprut[b]				Transport	0	0	1000	0	2
HAM_EF_THMPP	Export Thiamine diphosphate	thmpp[h] => thmpp[b]				Transport	0	0	1000	0	2
HAM_EF_4ADCHO	Export 4-amino-4-Deoxychorismate	4adcho[h] => 4adcho[b]				Transport	0	0	1000	0	2
HAM_EF_AMOB	Export S-Adenosyl-4-Methylthio-2-oxobutanoate	amob[h] => amob[b]				Transport	0	0	1000	0	2
HAM_EF_PAP	Export Adenosine 3',5'-Bisphosphate	pap[h] => pap[b]				Transport	0	0	1000	0	2
HAM_EF_PSER-L	Export O-Phospho-L-Serine	pser-L[h] => pser-L[b]				Transport	0	0	1000	0	2
HAM_EF_HOM-L	Export L-Homoserine	hom-L[h] => hom-L[b]	Ham1145	Ham1145		Transport	0	0	1000	0	2
HAM_EF_LYS-L	Export L-Lysine	lys-L[h] => lys-L[b]	Ham1422	Ham1422		Transport	0	0	1000	0	2
HAM_EF_THR-L	Export L-Threonine	thr-L[h] => thr-L[b]	Ham1145	Ham1145		Transport	0	0	1000	0	2
BTA_ALATA_L	L-alanine transaminase	glu-L[b] + pyr[b] <=> akg[b] + ala-L[b]	(Bta15725 or Bta15771)	Bta15725 Bta15771		Alanine BiosynthesisI	1	-1000	26.73	0	2	2.6.1.2
BTA_ASPTA	aspartate transaminase	glu-L[b] + oaa[b] <=> akg[b] + asp-L[b]	(Bta12720 or Bta00564 or Bta04470 or Bta04471)	Bta12720 Bta00564 Bta04470 Bta04471	AspC	Glutamate Degradation	1	-1000	169.74	0	2	2.6.1.1
BTA_ASNS1*	asparagine synthase (glutamine-hydrolysing)	asp-L[b] + atp[b] + gln-L[b] + h2o[b] => amp[b] + asn-L[b] + glu-L[b] + h[b] + ppi[b]	(Bta12274 or Bta01673)	Bta12274 Bta01673	AsnB	Aspartate Metabolism	0	0	0.177961	0	2	6.3.5.4
BTA_ASNN	L-asparaginase	asn-L[b] + h2o[b] => asp-L[b] + nh4[b]	Bta03313	Bta03313	AnsA	Asparagine Degradation	0	0	70.65	0	2	3.5.1.1
BTA_DHDPRy	dihydrodipicolinate reductase (NADPH)	23dhdp[b] + h[b] + nadph[b] => nadp[b] + thdp[b]	Bta20020	Bta20020	DapB	Lysine Biosynthesis	0	0	288.47	0	2	1.17.1.8
BTA_DAPE	diaminopimelate epimerase	26dap-LL[b] <=> 26dap-M[b]	Bta06657	Bta06657	DapF	Lysine Biosynthesis	1	-1000	122.77	0	2	5.1.1.7
BTA_DAPDC*	diaminopimelate decarboxylase	26dap-M[b] + h[b] => co2[b] + lys-L[b]	(Bta03593 or Bta03589)	Bta03593 Bta03589	LysA	Lysine Biosynthesis	0	0	0.1272	0	2	4.1.1.20
BTA_URCB	urea carboxylase/Urea amidolyase	atp[b] + urea[b] + hco3[b] <=> adp[b] + pi[b] + allphn[b] + 2 h[b]	Bta04508	Bta04508	DUR1,2	Urea degradation	1	-1000	0.86	0	2	6.3.4.6
BTA_ALPH	allophanate hydrolase/Urea amidolyase	allphn[b] + h2o[b] + 3 h[b] => 2 co2[b] + 2 nh4[b]	Bta04508	Bta04508	AH/AHS1,2	Urea degradation	0	0	0.86	0	2	3.5.1.54
BTA_GLUDy	glutamate dehydrogenase (NADP)	akg[b] + h[b] + nadph[b] + nh4[b] <=> glu-L[b] + h2o[b] + nadp[b]	Bta09506	Bta09506	GdhA	Glutamate Biosynthesis	1	-1000	36.16	0	2	1.4.1.4
BTA_GLUSy	glutamate synthase (NADPH)	akg[b] + gln-L[b] + h[b] + nadph[b] => 2 glu-L[b] + nadp[b]	Bta05423	Bta05423	GltB/GOGAT	Glutamate Biosynthesis	0	0	50.96	0	2	1.4.1.13
BTA_GLNS	glutamine synthetase	atp[b] + glu-L[b] + nh4[b] => adp[b] + gln-L[b] + h[b] + pi[b]	Bta13734	Bta13734	GlnA/GLNS /GS	Glutamine Biosynthesis	0	0	525.23	0	2	6.3.1.2
BTA_CBPS	carbamoyl-phosphate synthase (glutamine-hydrolysing)	2 atp[b] + gln-L[b] + h2o[b] + hco3[b] => 2 adp[b] + cbp[b] + glu-L[b] + 2 h[b] + pi[b]	Bta12325	Bta12325	CAD	Arginine Biosynthesis	0	0	55.75	0	2	6.3.5.5
BTA_AMCY	aminoacylase-1	acorn[b] + h2o[b] => ac[b] + orn[b]	Bta09105	Bta09105	ACY1	Arginine Biosynthesis	0	0	12.66	0	2	3.5.1.14
BTA_PROD2	Proline dehydrogenase	fad[b] + pro-L[b] => 1pyr5c[b] + fadh2[b] + h[b]	Bta03295	Bta03295	PRODH	Proline Degradation	0	0	83.63	0	2	1.5.5.2
BTA_P5CR	pyrroline-5-carboxylate reductase	1pyr5c[b] + 2 h[b] + nadph[b] <=> nadp[b] + pro-L[b]	(Bta06347 or Bta10005 or Bta06764)	Bta06347 Bta10005 Bta06764	P5CR	Proline Biosynthesis	0	-1000	109.97	0	2	1.5.1.2
BTA_P5CDr	1-pyrroline-5-carboxylate dehydrogenase	glu-L[b] + h[b] + nadh[b] <=> 1pyr5c[b] + 2 h2o[b] + nad[b]	Bta11812	Bta11812	ALDH4A1/PCD	Glutamate Metabolism	1	-1000	43.46	0	2	1.2.1.88
BTA_GSC	Glutamate semialdehyde conversion	1pyr5c[b] + h[b] + h2o[b] <=> glu5sa[b]			spontaneous	Proline Biosynthesis	1	-1000	43.46	0	2
BTA_ORNTAr	ornithine transaminase	glu-L[b] + glu5sa[b] <=> akg[b] + orn[b]	(Bta13069 or Bta04668)	Bta13069 Bta04668	OAT	Proline Biosynthesis	0	0	36.72	0	2	2.6.1.13
BTA_ARGSS	argininosuccinate synthase	asp-L[b] + atp[b] + citr-L[b] => amp[b] + argsuc[b] + h[b] + ppi[b]	Bta00062	Bta00062	ArgG	Arginine Biosynthesis	0	0	117.7	0	2	6.3.4.5
BTA_ARGSL*	argininosuccinate lyase	argsuc[b] => arg-L[b] + fum[b]	Bta00063	Bta00063	ArgH	Arginine Biosynthesis	0	0	0.359196	0	2	4.3.2.1
BTA_METAT	methionine adenosyltransferase	atp[b] + h2o[b] + met-L[b] => amet[b] + pi[b] + ppi[b]	Bta07523	Bta07523	MetK	S-Adenosyl-L-Methionine Cycle	0	0	135.7	0	2	2.5.1.6
BTA_DMT	DNA (cytosine-5-)-methyltransferase	amet[b] + dnac[b] <=> ahcys[b] + h[b] + dna5mtc[b]	Bta10144	Bta10144	DCM/DNMT1	Methionine Metabolism	0	0	15.78	0	2	2.1.1.37
BTA_AHCi	adenosylhomocysteinase	ahcys[b] + h2o[b] => hcys-L[b] + adn[b]	(Bta09759 or Bta09902)	Bta09759 Bta09902	SAHH/AhcY	Methionine Metabolism	0	0	370.28	0	2	3.3.1.1
BTA_BPNT	3',5'-bisphosphate nucleotidase	h2o[b] + pap[b] => amp[b] + pi[b]	Bta03037	Bta03037		Cysteine Metabolism	0	0	15.62	0	2	3.1.3.7
BTA_CYSTS	Cystathionine beta synthase	hcys-L[b] + ser-L[b] => cyst-L[b] + h2o[b]	Bta12658	Bta12658		Cysteine Metabolism	0	0	24.83	0	2	4.2.1.22
BTA_CYSTGL	cystathionine g-lyase	h2o[b] + cyst-L[b] => 2obut[b] + cys-L[b] + nh4[b]	(Bta10210 or Bta15089)	Bta10210 Bta15089	CGL/Cth	Cysteine Biosynthesis	0	0	203.17	0	2	4.4.1.1
BTA_HCYSMT	homocysteine S-methyltransferase	amet[b] + hcys-L[b] => ahcys[b] + h[b] + met-L[b]	(Bta02998 or Bta00136)	Bta02998 Bta00136	MmuM	Methionine Biosynthesis	0	0	31.06	0	2	2.1.1.10
BTA_HISTP	histidinol-phosphatase	h2o[b] + hisp[b] => histd[b] + pi[b]	Bta02108	Bta02108	PNPK/HisB	Histidine Biosynthesis	0	0	17.01	0	2	3.1.3.15
BTA_HISTD*	histidinol dehydrogenase	h2o[b] + histd[b] + 2 nad[b] => 3 h[b] + his-L[b] + 2 nadh[b]			HisD	Histidine Biosynthesis	0	0	0.630344	0	2	1.1.1.23
BTA_THRD_L	L-threonine deaminase	thr-L[b] => 2obut[b] + nh4[b]	(Bta13250 or Bta13117)	Bta13250 Bta13117	TD/SDS/THD1/IlvA	Threonine Degradation	0	0	46.44	0	2	4.3.1.19
BTA_ILETA	isoleucine transaminase	3mop[b] + glu-L[b] => akg[b] + ile-L[b]	Bta10673	Bta10673	BCAT	Isoleucine Biosynthesis	0	0	454.74	0	2	2.6.1.42
BTA_LEUTAi	leucine transaminase (irreversible)	4mop[b] + glu-L[b] => akg[b] + leu-L[b]	Bta10673	Bta10673	BCAT	Leucine Biosynthesis	0	0	454.74	0	2	2.6.1.42
BTA_CHORM	chorismate mutase	chor[b] => pphn[b]	Bta15103	Bta15103	CM	Phenylalanine Biosynthesis	0	0	165.21	0	2	5.4.99.5
BTA_PHETA1	phenylalanine transaminase	glu-L[b] + phpyr[b] <=> akg[b] + phe-L[b]	(Bta12720 or Bta00564 or Bta04470 or Bta04471 or Bta10673)	Bta12720 Bta00564 Bta04470 Bta04471 Bta10673	AspC BCAT	Phenylalanine Biosynthesis	1	-1000	454.74	0	2	2.6.1.58
BTA_PHETHPTOX*	L-Phenylalanine,tetrahydrobiopterin:oxygen oxidoreductase (4-hydroxylating)/phenylalanine hydroxylase	o2[b] + phe-L[b] + thbpt[b] => dhbpt[b] + h2o[b] + tyr-L[b]	Bta04165	Bta04165	PhhA	Phenylalanine degradation	0	0	0.0764611	0	2	1.14.16.1
BTA_PGCD	phosphoglycerate dehydrogenase	3pg[b] + nad[b] => 3php[b] + h[b] + nadh[b]	Bta07129	Bta07129	SerA	Serine Biosynthesis	0	0	318.88	0	2	1.1.1.95
BTA_PSERT	phosphoserine transaminase	3php[b] + glu-L[b] => akg[b] + pser-L[b]	Bta04363	Bta04363	SerC	Serine Biosynthesis	0	0	144.26	0	2	2.6.1.52
BTA_PSP_L*	phosphoserine phosphatase (L-serine)	h2o[b] + pser-L[b] => pi[b] + ser-L[b]	Bta05814	Bta05814	SerB	Serine Biosynthesis	0	0	0.162059	0	2	3.1.3.3
BTA_THRAL	threonine ammonia-lyase (serine)	pyr[b] + nh4[b] <=> ser-L[b]	(Bta13250 or Bta13117)	Bta13250 Bta13117	TD/SDS/THD1/IlvA	Serine Metabolism	0	0	46.44	0	2	4.3.1.19
BTA_VALTA*	valine transaminase	3mob[b] + glu-L[b] <=> akg[b] + val-L[b]	Bta10673	Bta10673	BCAT	Valine Biosynthesis	1	-1000	0.111332	0	2	2.6.1.42
BTA_GLUTRS	Glutamyl-tRNA synthetase	atp[b] + glu-L[b] + trnaglu[b] => amp[b] + glutrna[b] + ppi[b]	Bta08350	Bta08350		Heme Biosynthesis	0	0	75.88	0		6.1.1.17
BTA_GTPCI	GTP cyclohydrolase I	gtp[b] + h2o[b] => ahdt[b] + for[b] + h[b]	Bta03546	Bta03546	FolE	Folate Biosynthesis	0	0	234.59	0	2	3.5.4.16
BTA_AKP1	Alkaline phosphatase Dihydroneopterin	ahdt[b] + 3 h2o[b] <=> dhnpt[b] + 2 h[b] + 3 pi[b]	(Bta06445 or Bta14984 or Bta14395 or Bta07544 or Bta06445)	Bta06445 Bta14984 Bta14395 Bta07544 Bta06445			1	-1000	286.01	0	2	3.1.3.1
BTA_PTHPS	6-pyruvoyltetrahydropterin synthase	ahdt[b] => pppi[b] + 6pthp[b]	Bta10349	Bta10349	PTPS	Folate Biosynthesis	0	0	163.03	0	2	4.2.3.12
BTA_SPR	sepiapterin reductase	2 h[b] + 6pthp[b] + 2 nadph[b] => 2 nadp[b] + thbpt[b]	Bta02512	Bta02512	SPR/FabG	Folate Biosynthesis	0	0	54.03	0	2	1.1.1.153
BTA_THBIO1	5,6,7,8-tetrahydrobiopterin:NAD+ oxidoreductase	thbpt[b] + nad[b] <=> dhbpt[b] + nadh[b] + h[b]	Bta15235	Bta15235	Qdpr	Folate Biosynthesis	0	0	56.7	0	2	1.5.1.34
BTA_THBIO2	5,6,7,8-tetrahydrobiopterin:NADP+ oxidoreductase	thbpt[b] + nadp[b] <=> dhbpt[b] + nadph[b] + h[b]	Bta15235	Bta15235	Qdpr	Folate Biosynthesis	0	0	56.7	0	2	1.5.1.34
BTA_DHFS	dihydrofolate synthase/Folylpolyglutamate synthase	atp[b] + dhpt[b] + glu-L[b] => adp[b] + dhf[b] + h[b] + pi[b]	Bta03489	Bta03489	FolC	Folate Biosynthesis	0	0	19.21	0	2	6.3.2.17
BTA_FOLR2	Folate reductase	dhf[b] + nadp[b] <=> fol[b] + nadph[b] + h[b]	Bta14649	Bta14649	FolA	One carbon pool by folate	0	0	32.31	0	2	1.5.1.3
BTA_DHFR	Dihydrofolate reductase (NADP+)	dhf[b] + nadph[b] + h[b] <=> thf[b] + nadp[b]	Bta14649	Bta14649	FolA	One carbon pool by folate	1	-1000	32.31	0	2	1.5.1.3
BTA_THFOR2	5,6,7,8-Tetrahydrofolate:NADP+ oxidoreductase	fol[b] + 2 nadph[b] + 2 h[b] => thf[b] + 2 nadp[b]	Bta14649	Bta14649	FolA	One carbon pool by folate	0	0	32.31	0	2	1.5.1.3
BTA_FTHFL	Formate--tetrahydrofolate ligase	atp[b] + for[b] + thf[b] => 10fthf[b] + adp[b] + pi[b]	Bta00118	Bta00118	Fhs	One carbon pool by folate	0	0	269.1	0	2	6.3.4.3
BTA_FTHFO	10-formyltetrahydrofolate:NADP+ oxidoreductase	10fthf[b] + nadp[b] + h2o[b] => thf[b] + co2[b] + nadph[b] + h[b]	Bta06426	Bta06426	Fmt/ALDH	One carbon pool by folate	0	0	8.73	0	2	1.5.1.6
BTA_GHMT2r	glycine hydroxymethyltransferase, reversible	ser-L[b] + thf[b] <=> gly[b] + h2o[b] + mlthf[b]	(Bta07487 or Bta00368)	Bta07487 Bta00368	GlyA	N10-Formyl-Tetrahydrofolate Biosynthesis	1	-1000	440.16	0	2	2.1.2.1
BTA_GLYCL	Glycine Cleavage System	gly[b] + nad[b] + thf[b] <=> co2[b] + mlthf[b] + nadh[b] + nh4[b]	(Bta04574 and Bta08960 and Bta15632 and Bta11390) or (Bta04574 and Bta08960 and Bta03713 and Bta11390) or (Bta04574 and Bta08960 and Bta07488 and Bta11390)	Bta04574 Bta08960 Bta15632 Bta11390 Bta04574 Bta08960 Bta03713 Bta11390 Bta04574 Bta08960 Bta07488 Bta11390	GcvT	N10-Formyl-Tetrahydrofolate Biosynthesis	1	-1000	59.6908	0	2	2.1.2.10
BTA_MTHFD	methylenetetrahydrofolate dehydrogenase (NADP)	mlthf[b] + nadp[b] <=> methf[b] + nadph[b]	Bta11854	Bta11854		N10-Formyl-Tetrahydrofolate Biosynthesis	1	-1000	12.88	0	2	1.5.1.5
BTA_MTHFC	methenyltetrahydrofolate cyclohydrolase	h2o[b] + methf[b] <=> 10fthf[b] + h[b]	Bta11854	Bta11854		N10-Formyl-Tetrahydrofolate Biosynthesis	1	-1000	12.88	0	2	3.5.4.9
BTA_RBFK	riboflavin kinase	atp[b] + ribflv[b] => adp[b] + fmn[b] + h[b]	Bta00139	Bta00139	RibF/RFK	Flavin Biosynthesis	0	0	30.36	0	2	2.7.1.26
BTA_FMNAT	FMN adenylyltransferase	atp[b] + fmn[b] + h[b] => fad[b] + ppi[b]	Bta06563	Bta06563	RibF/FLAD1	Flavin Biosynthesis	0	0	43.91	0	2	2.7.7.2
BTA_FADRx2	FAD reductase	fad[b] + h[b] + nadph[b] <=> fadh2[b] + nadp[b]	Bta09044	Bta09044		Cofactor and Prosthetic Group Biosynthesis	1	-1000	74.84	0	2	1.5.1.30
BTA_FADRx	FAD reductase	fad[b] + h[b] + nadh[b] => fadh2[b] + nad[b]	Bta09044	Bta09044		Cofactor and Prosthetic Group Biosynthesis	0	0	74.84	0	2
BTA_FE3Ri	Fe(III) reduction	fadh2[b] + 2 fe3[b] => fad[b] + 2 fe2[b] + 2 h[b]	Bta09044	Bta09044		Cofactor and Prosthetic Group Biosynthesis	0	0	74.84	0	2
BTA_FLVRx	flavin reductase (NAD)	h[b] + nadh[b] + ribflv[b] => nad[b] + rbflvrd[b]	Bta09044	Bta09044		Cofactor and Prosthetic Group Biosynthesis	0	0	74.84	0	2	1.5.1.30
BTA_FLVR	flavin reductase	h[b] + nadph[b] + ribflv[b] => nadp[b] + rbflvrd[b]	Bta09044	Bta09044		Flavin Reduction	0	0	74.84	0	2	1.5.1.30
BTA_FMNRx	FMN reductase	fmn[b] + h[b] + nadh[b] => fmnh2[b] + nad[b]	Bta09044	Bta09044		Cofactor and Prosthetic Group Biosynthesis	0	0	74.84	0	2
BTA_FMNRx2	FMN reductase	fmn[b] + h[b] + nadph[b] => fmnh2[b] + nadp[b]	Bta09044	Bta09044		Flavin Reduction	0	0	74.84	0	2
BTA_NARP	nicotinamide ribonucleotide phosphohydrolase	nmn[b] + h2o[b] => rnam[b] + pi[b]	(Bta07799 or Bta03995 or Bta03996 or Bta00305 or Bta05644 or Bta12748 or Bta04581 or Bta07078 or Bta13698)	Bta07799 Bta03995 Bta03996 Bta00305 Bta05644 Bta12748 Bta04581 Bta07078 Bta13698	SurE/UshA	Nicotinate and nicotinamide metabolism	0	0	43.16	0	2	3.1.3.5
BTA_RNMK	nicotinamide riboside kinase	rnam[b] + atp[b] => nmn[b] + adp[b] + h[b]	Bta14674	Bta14674	NadR/NRK1	Nicotinate and nicotinamide metabolism	0	0	38.88	0	2	2.7.1.22
BTA_NRPH	nicotinate D-ribonucleotide phosphohydrolase	nicrnt[b] + h2o[b] => nicrns[b] + pi[b]	(Bta07799 or Bta03995 or Bta03996 or Bta00305 or Bta05644 or Bta12748 or Bta04581 or Bta07078 or Bta13698)	Bta07799 Bta03995 Bta03996 Bta00305 Bta05644 Bta12748 Bta04581 Bta07078 Bta13698	SurE/UshA	Nicotinate and nicotinamide metabolism	0	0	43.16	0	2	3.1.3.5
BTA_NRSPRT	Nicotinate D-ribonucleoside:orthophosphate ribosyltransferase	nicrns[b] + pi[b] <=> nac[b] + r5p[b] + h[b]	Bta14886	Bta14886	PNP	Nicotinate and nicotinamide metabolism	1	-1000	3.31	0	2	2.4.2.1
BTA_RNMK1	nicotinamide riboside kinase	nicrns[b] + atp[b] => nicrnt[b] + adp[b] + h[b]	Bta14674	Bta14674	NadR/NRK1	Nicotinate and nicotinamide metabolism	0	0	38.88	0	2	2.7.1.173
BTA_NAPT	nicotinamide phosphoribosyltransferase	nmn[b] + ppi[b] <=> ncam[b] + prpp[b] + h[b]	Bta14886	Bta14886	PNP	Nicotinate and nicotinamide metabolism	1	-1000	3.31	0	2	2.4.2.1
BTA_NMNAT	Nicotinamide-nucleotide adenylyltransferase	atp[b] + nmn[b] + h[b] <=> ppi[b] + nad[b]	Bta01254	Bta01254	NadD/NMNAT	Nicotinate and nicotinamide metabolism	1	-1000	30.43	0	2	2.7.7.18;2.7.7.1
BTA_NAAH	nicotinamide amidohydrolase	ncam[b] + h2o[b] => nac[b] + nh4[b]	(Bta03454 or Bta07667)	Bta03454 Bta07667	PncA	Nicotinate and nicotinamide metabolism	0	0	7.42	0	2	3.5.1.19
BTA_NCTPPRT	Nicotinate phosphoribosyltransferase	atp[b] + h2o[b] + nac[b] + prpp[b] <=> adp[b] + nicrnt[b] + pi[b] + ppi[b]	Bta01636	Bta01636	PncB	Nicotinate and nicotinamide metabolism	1	-1000	8.31	0	2	6.3.4.21
BTA_ANNA	ATP:nicotinamide-nucleotide adenylyltransferase	atp[b] + nicrnt[b] + h[b] <=> ppi[b] + dnad[b]	Bta01254	Bta01254	NadD/NMNAT	Nicotinate and nicotinamide metabolism	1	-1000	30.43	0	2	2.7.7.18;2.7.7.1
BTA_DNGAL	deamido-NAD+:L-glutamine amido-ligase (AMP-forming)	atp[b] + dnad[b] + gln-L[b] + h2o[b] => amp[b] + ppi[b] + nad[b] + glu-L[b] + h[b]	Bta14083	Bta14083	NadE/NADSYN1	Nicotinate and nicotinamide metabolism	0	0	54.42	0	2	6.3.5.1
BTA_NADK	NAD kinase	atp[b] + nad[b] => adp[b] + h[b] + nadp[b]	(Bta05141 and Bta06468)	Bta05141 Bta06468	NadF/NADK/PpnK	NAD Phosphorylation	0	0	17.2	0	2	2.7.1.23
BTA_AMAOT	adenosylmethionine-8-amino-7-oxononanoate transaminase	8aonn[b] + amet[b] => amob[b] + dann[b]	(Bta01937 or Bta00841)	Bta01937 Bta00841	BioA	Biotin biosynthesis	0	0	19.18	0	2	2.6.1.62
BTA_DBTS	dethiobiotin synthase	atp[b] + co2[b] + dann[b] => adp[b] + dtbt[b] + 3 h[b] + pi[b]	(Bta00840 or Bta01938)	Bta00840 Bta01938	BioD	Biotin biosynthesis	0	0	328.19	0	2	6.3.3.3
BTA_BTS5	Biotin synthase	2fe2s[b] + amet[b] + dtbt[b] => 2fe1s[b] + btn[b] + dad-5[b] + h[b] + met-L[b]	Bta09725	Bta09725	BioB	Biotin biosynthesis	0	0	7.47	0	2	2.8.1.6
BTA_MOHMT	3-methyl-2-oxobutanoate hydroxymethyltransferase	3mob[b] + h2o[b] + mlthf[b] => 2dhp[b] + thf[b]	Bta05339	Bta05339	PanB	Pantothenate Biosynthesis	0	0	15.42	0	2	2.1.2.11
BTA_PANTS	pantothenate synthase	ala-B[b] + atp[b] + pant-R[b] => amp[b] + h[b] + pnto-R[b] + ppi[b]	Bta05339	Bta05339	PanC	Pantothenate Biosynthesis	0	0	15.42	0	2	6.3.2.1
BTA_PNTK	pantothenate kinase	atp[b] + pnto-R[b] => 4ppan[b] + adp[b] + h[b]	(Bta02237 or Bta11165)	Bta02237 Bta11165	CoaA/PanK	Phosphopantothenate Biosynthesis	0	0	45.6	0	2	2.7.1.33
BTA_PPNCL2	phosphopantothenate-cysteine ligase	4ppan[b] + ctp[b] + cys-L[b] => 4ppcys[b] + cmp[b] + h[b] + ppi[b]	Bta07251	Bta07251	CoaB/Dfp	Coenzyme A Biosynthesis	0	0	10.75	0	2	6.3.2.5
BTA_PPCDC	phosphopantothenoylcysteine decarboxylase	4ppcys[b] + h[b] => co2[b] + pan4p[b]	Bta01487	Bta01487	CoaC/Dfp	Coenzyme A Biosynthesis	0	0	59.55	0	2	4.1.1.36
BTA_PTPATi	pantetheine-phosphate adenylyltransferase	atp[b] + h[b] + pan4p[b] => dpcoa[b] + ppi[b]	Bta07979	Bta07979	CoaD	Coenzyme A Biosynthesis	0	0	6.95	0	2	2.7.7.3
BTA_DPCOAK	dephospho-CoA kinase	atp[b] + dpcoa[b] => adp[b] + coa[b] + h[b]	(Bta00424 or Bta07979)	Bta00424 Bta07979	CoaE	Coenzyme A Biosynthesis	0	0	22.31	0	2	2.7.1.24
BTA_ALASm	5-aminolevulinate synthase	gly[b] + h[b] + succoa[b] => 5aop[b] + co2[b] + coa[b]	Bta13019	Bta13019	ALAS	Heme Biosynthesis	0	0	57.6	0	2	2.3.1.37
BTA_PPBNGS	porphobilinogen synthase	2 5aop[b] => h[b] + 2 h2o[b] + ppbng[b]	Bta09502	Bta09502	HemB	Heme Biosynthesis	0	0	7.81	0	2	4.2.1.24
BTA_HMBS	hydroxymethylbilane synthase	h2o[b] + 4 ppbng[b] => hmbil[b] + 4 nh4[b]	(Bta03126 or Bta05960 or Bta05963)	Bta03126 Bta05960 Bta05963	HemC	Heme Biosynthesis	0	0	9.82	0	2	4.3.1.8
BTA_UPP3S	uroporphyrinogen-III synthase	hmbil[b] => h2o[b] + uppg3[b]	Bta04433	Bta04433	HemD	Heme Biosynthesis	0	0	6.6	0	2	4.2.1.75
BTA_UPPDC1	uroporphyrinogen decarboxylase (uroporphyrinogen III)	4 h[b] + uppg3[b] => 4 co2[b] + cpppg3[b]	Bta03943	Bta03943	HemE	Heme Biosynthesis	0	0	13.8	0	2	4.1.1.37
BTA_CPPPGO	coproporphyrinogen oxidase (O2 required)	cpppg3[b] + 2 h[b] + o2[b] => 2 co2[b] + 2 h2o[b] + pppg9[b]	Bta14841	Bta14841	HemF	Heme Biosynthesis	0	0	19	0	2	1.3.3.3
BTA_PPPGO	protoporphyrinogen oxidase (aerobic)	1.5 o2[b] + pppg9[b] => 3 h2o[b] + ppp9[b]	Bta11160	Bta11160	HemY	Heme Biosynthesis	0	0	10.79	0	2	1.3.3.4
BTA_FCLT	Ferrochelatase	fe2[b] + ppp9[b] => 2 h[b] + pheme[b]	Bta04975	Bta04975	HemH	Heme Biosynthesis	0	0	34.25	0	2	4.99.1.1
BTA_HEMEOS	Heme O synthase	frdp[b] + h2o[b] + pheme[b] => hemeO[b] + ppi[b]	Bta08349	Bta08349	CyoE	Heme Biosynthesis	0	0	46.61	0	2	2.5.1.-
BTA_HEMEAS	Heme A synthase	h2o[b] + hemeO[b] => hemeA[b] + 2 h[b]	Bta12338	Bta12338	COX15	Heme Biosynthesis	0	0	13.95	0	2
BTA_PDXPP	Pyridoxine-5'-phosphate phosphohydrolase	pdx5p[b] + h2o[b] => pydxn[b] + pi[b]	Bta13260	Bta13260	PHOSPHO2/PdxP	Vitamin B6 metabolism	0	0	10.86	0	2	3.1.3.74
BTA_PYAMPP	Pyridoxamine-5'-phosphate phosphohydrolase	pyam5p[b] + h2o[b] => pydam[b] + pi[b]	Bta13260	Bta13260	PHOSPHO2/PdxP	Vitamin B6 metabolism	0	0	10.86	0	2	3.1.3.74
BTA_PYDXPP	Pyridoxal-5'-phosphate phosphohydrolase	pydx5p[b] + h2o[b] => pydx[b] + pi[b]	Bta13260	Bta13260	PHOSPHO2/PdxP	Vitamin B6 metabolism	0	0	10.86	0	2	3.1.3.74
BTA_PYDXO	Pyridoxamine:oxygen oxidoreductase (deaminating)	pydam[b] + h2o[b] + o2[b] <=> pydx[b] + nh4[b] + h2o2[b]	(Bta00497 or Bta15613 or Bta02351)	Bta00497 Bta15613 Bta02351	PdxH/PNPO	Vitamin B6 metabolism	1	-1000	158.82	0	2	1.4.3.5
BTA_PYDXNO	Pyridoxine:oxygen oxidoreductase (deaminating)	pydxn[b] + o2[b] <=> pydx[b] + h2o2[b]	(Bta00497 or Bta15613 or Bta02351)	Bta00497 Bta15613 Bta02351	PdxH/PNPO	Vitamin B6 metabolism	1	-1000	158.82	0	2	1.4.3.5
BTA_PYAM5PO	pyridoxamine 5'-phosphate oxidase	h2o[b] + o2[b] + pyam5p[b] => h2o2[b] + nh4[b] + pydx5p[b]	(Bta00497 or Bta15613 or Bta02351)	Bta00497 Bta15613 Bta02351	PdxH/PNPO	Pyridoxal 5'-Phosphate Salvage	0	0	158.82	0	2	1.4.3.5
BTA_PDX5POi	pyridoxine 5'-phosphate oxidase	o2[b] + pdx5p[b] => h2o2[b] + pydx5p[b]	(Bta00497 or Bta15613 or Bta02351)	Bta00497 Bta15613 Bta02351	PdxH/PNPO	Pyridoxal 5'-Phosphate Biosynthesis	0	0	158.82	0	2	1.4.3.5
BTA_PYDXK	pyridoxal kinase	atp[b] + pydx[b] => adp[b] + h[b] + pydx5p[b]	Bta11386	Bta11386	PdxK	Pyridoxal 5'-Posphate Salvage	0	0	11.46	0	2	2.7.1.35
BTA_PYDAMK	ATP:pyridoxal 5'-phosphotransferase	atp[b] + pydam[b] => adp[b] + pyam5p[b] + h[b]	Bta11386	Bta11386	PdxK	Vitamin B6 metabolism	0	0	11.46	0	2	2.7.1.35
BTA_PYDXNK	ATP:pyridoxine 5'-phosphotransferase	atp[b] + pydxn[b] => adp[b] + pdx5p[b] + h[b]	Bta11386	Bta11386	PdxK	Vitamin B6 metabolism	0	0	11.46	0	2	2.7.1.35
BTA_GCL	glutamate---cysteine ligase	atp[b] + cys-L[b] + glu-L[b] => adp[b] + glucys[b] + h[b] + pi[b]	Bta10345	Bta10345	GCS/GshA	Glutamate metabolism;Glutathione metabolism	0	0	68.03	0	2	6.3.2.2
BTA_GTHS	glutathione synthetase	atp[b] + glucys[b] + gly[b] => adp[b] + gthrd[b] + h[b] + pi[b]	Bta13939	Bta13939	GSH/GshB	Glutathione Biosynthesis	0	0	45.02	0	2	6.3.2.3
BTA_GTHP	glutathione peridoxase	2 gthrd[b] + h2o2[b] <=> gthox[b] + 2 h2o[b]	(Bta01631 or Bta00070 or Bta09710 or Bta14614)	Bta01631 Bta00070 Bta09710 Bta14614	GSHPx/GstA	Glutathione metabolism	1	-1000	86.56	0	2	1.11.1.9/1.5.4.1
BTA_ICYSDS	ISC Cysteine desulfuration	cys-L[b] + iscs[b] => ala-L[b] + iscssh[b]	Bta06780	Bta06780	IscS	Cofactor and Prosthetic Group Biosynthesis	0	0	8.54	0	2
BTA_I2FE2SS	ISC [2Fe-2S] Synthesis	fadh2[b] + 2 fe2[b] + 2 iscssh[b] + iscu[b] => fad[b] + 6 h[b] + 2 iscs[b] + iscu-2fe2s[b]	(Bta14930 and Bta06780 and Bta13481)	Bta14930 Bta06780 Bta13481	CyaY IscS IscU	Cofactor and Prosthetic Group Biosynthesis	0	0	50.62	0	2
BTA_I2FE2SS2	ISC [2Fe-2S] Synthesis II	fadh2[b] + 2 fe2[b] + 2 iscssh[b] + iscu-2fe2s[b] => fad[b] + 6 h[b] + 2 iscs[b] + iscu-2fe2s2[b]	(Bta14930 and Bta06780 and Bta13481)	Bta14930 Bta06780 Bta13481	CyaY IscS IscU	Cofactor and Prosthetic Group Biosynthesis	0	0	50.62	0	2
BTA_I2FE2SR	ISC [2Fe-2S] regeneration	2fe1s[b] + iscssh[b] + iscu[b] => 4 h[b] + iscs[b] + iscu-2fe2s[b]	(Bta06780 and Bta13481)	Bta06780 Bta13481	IscS IscU	Cofactor and Prosthetic Group Biosynthesis	0	0	69.705	0	2
BTA_I4FE4SR	ISC [4Fe-4S] Reduction	fadh2[b] + 2 h[b] + iscu-2fe2s2[b] => fad[b] + iscu-4fe4s[b]	Bta13481	Bta13481	IscU	Cofactor and Prosthetic Group Biosynthesis	0	0	130.87	0	2
BTA_I2FE2ST	ISC [2Fe-2S] Transfer	4 h[b] + iscu-2fe2s[b] => 2fe2s[b] + iscu[b]	(Bta04782 and Bta13481)	Bta04782 Bta13481	ErpA IscU	Cofactor and Prosthetic Group Biosynthesis	0	0	72.28	0	2
BTA_I4FE4ST	ISC [4Fe-4S] Transfer	4 h[b] + iscu-4fe4s[b] => 4fe4s[b] + iscu[b]	(Bta04782 and Bta13481)	Bta04782 Bta13481	ErpA IscU	Cofactor and Prosthetic Group Biosynthesis	0	0	72.28	0	2
BTA_ADCL	4-aminobenzoate synthase/aminodeoxychorismate lyase	4adcho[b] => 4abz[b] + h[b] + pyr[b]	Bta10673	Bta10673	BCAT/ilvE		0	0	454.74	0	2	4.1.3.38
BTA_PGMT	phosphoglucomutase	g6p[b] <=> g1p[b]	(Bta13746 or Bta04339)	Bta13746 Bta04339	PGM1 PGM2	UDP-Glucose Biosynthesis	1	-1000	70.29	0	2	5.4.2.2
BTA_GLUK	Glucokinase/hexokinase	atp[b] + glc-D[b] => adp[b] + g6p[b] + h[b]	(Bta07969 or Bta00587)	Bta07969 Bta00587	HK1/HK2	Glycolysis/Gluconeogenesis	0	0	138.1	0	2	2.7.1.1
BTA_PGI	glucose-6-phosphate isomerase	g6p[b] <=> f6p[b]	Bta02770	Bta02770	PGI	Glycolysis/Gluconeogenesis	0	0	68.63	0	2	5.3.1.9
BTA_PFK	phosphofructokinase	atp[b] + f6p[b] => adp[b] + fdp[b] + h[b]	Bta01836	Bta01836	PFK	Glycolysis/Gluconeogenesis	0	0	61.84	0	2	2.7.1.11
BTA_FBP	fructose-bisphosphatase	fdp[b] + h2o[b] => f6p[b] + pi[b]	Bta11063	Bta11063	FBP	Glycolysis/Gluconeogenesis	0	0	119.8	0	2	3.1.3.11
BTA_FBA	fructose-bisphosphate aldolase	fdp[b] <=> dhap[b] + g3p[b]	(Bta01203 or Bta12417)	Bta01203 Bta12417	FBA1	Glycolysis/Gluconeogenesis	1	-1000	622.39	0	2	4.1.2.13
BTA_TPI	triose-phosphate isomerase	dhap[b] <=> g3p[b]	Bta01856	Bta01856	TpiA/TIM	Glycolysis/Gluconeogenesis	1	-1000	332.99	0	2	5.3.1.1
BTA_GAPD	glyceraldehyde-3-phosphate dehydrogenase	g3p[b] + nad[b] + pi[b] <=> 13dpg[b] + h[b] + nadh[b]	Bta14872	Bta14872	GapA/GAPDH	Glycolysis/Gluconeogenesis	1	-1000	1036.41	0	2	1.2.1.12
BTA_PGK	phosphoglycerate kinase	13dpg[b] + adp[b] <=> 3pg[b] + atp[b]	(Bta10181 and Bta00344)	Bta10181 Bta00344	PGK1	Glycolysis/Gluconeogenesis	1	-1000	76.28	0	2	2.7.2.3
BTA_PGM	phosphoglycerate mutase	3pg[b] <=> 2pg[b]	Bta00309	Bta00309	GpmA	Glycolysis/Gluconeogenesis	1	-1000	308.11	0	2	5.4.2.1
BTA_ENO	enolase	2pg[b] <=> h2o[b] + pep[b]	Bta01010	Bta01010	Eno	Glycolysis/Gluconeogenesis	1	-1000	488	0	2	4.2.1.11
BTA_PYK	pyruvate kinase	adp[b] + h[b] + pep[b] => atp[b] + pyr[b]	Bta13507	Bta13507	PykF/PK	Glycolysis/Gluconeogenesis	0	0	182.85	0	2	2.7.1.40
BTA_PDH	pyruvate dehydrogenase	coa[b] + nad[b] + pyr[b] => accoa[b] + co2[b] + nadh[b]	(((Bta04248 and Bta04784) or (Bta01400 and Bta04784)) and ((Bta04248 or Bta01400) and (Bta04784)) and (Bta01972 or Bta01981 or Bta11964) and Bta11390)	Bta04248 Bta04784 Bta01400 Bta04248 Bta04784 Bta01401 Bta01972 Bta01981 Bta11964 Bta11390	AceE/PDHA1/PDHA2/PDHB/AceF/DLAT/lpd/DLD	Glycolysis/Gluconeogenesis	0	0	28.5309	0	2	1.2.4.1;2.3.1.12;1.8.1.4
BTA_ACS	acetyl-CoA synthetase	ac[b] + atp[b] + coa[b] => accoa[b] + amp[b] + ppi[b]	Bta05311	Bta05311		Glycolysis/Gluconeogenesis	0	0	9.43	0	2	6.2.1.1
BTA_PPCK	phosphoenolpyruvate carboxykinase (GTP)	gtp[b] + oaa[b] => gdp[b] + co2[b] + pep[b]	Bta09047	Bta09047	Pck/PEPCK	Anaplerotic Reactions	0	0	218.89	0	2	4.1.1.32
BTA_PPS	phosphoenolpyruvate synthase	atp[b] + h2o[b] + pyr[b] => amp[b] + 2 h[b] + pep[b] + pi[b]	Bta12847	Bta12847	Ppsa	Pyruvate Metabolism	0	0	1.41	0	2	2.7.9.2
BTA_PCr	Pyruvate carboxylase	atp[b] + hco3[b] + pyr[b] <=> adp[b] + h[b] + oaa[b] + pi[b]	Bta05449	Bta05449	PC/Pyc	Citric Acid Cycle	1	-1000	187.02	0	2	6.4.1.1
BTA_CS	citrate synthase	accoa[b] + h2o[b] + oaa[b] => cit[b] + coa[b] + h[b]	(Bta09223 or Bta12163)	Bta09223 Bta12163	GltA/ACLY	Citric Acid Cycle	0	0	140.21	0	2	2.3.3.1/2.3.3.8
BTA_ACONTa	aconitase (half-reaction A, Citrate hydro-lyase)	cit[b] <=> acon-C[b] + h2o[b]	(Bta07580 and Bta04424)	Bta07580 Bta04424	AcnA	Citric Acid Cycle	1	-1000	52.445	0	2	4.2.1.3
BTA_ACONTb	aconitase (half-reaction B, Isocitrate hydro-lyase)	acon-C[b] + h2o[b] <=> icit[b]	(Bta07580 and Bta04424)	Bta07580 Bta04424	AcnB	Citric Acid Cycle	1	-1000	52.445	0	2	4.2.1.3
BTA_ICDHyr	isocitrate dehydrogenase (NADP)	icit[b] + nadp[b] <=> akg[b] + co2[b] + nadph[b]	(Bta08322 or Bta13569)	Bta08322 Bta13569	Icd	Citric Acid Cycle	1	-1000	335.68	0	2	1.1.1.42
BTA_ICDHm	isocitrate dehydrogenase (NAD)	icit[b] + nad[b] => akg[b] + co2[b] + nadh[b]	(Bta08007 and Bta09864 and Bta08958)	Bta08007 Bta09864 Bta08958	Icd	Citric Acid Cycle	0	0	33.03	0	2	1.1.1.41
BTA_AKGDH	2-Oxogluterate dehydrogenase	akg[b] + coa[b] + nad[b] => co2[b] + nadh[b] + succoa[b]	(Bta15706 and Bta08647 and Bta02426 and Bta11390)	Bta15706 Bta08647 Bta02426 Bta11390	SucAB lpd	Citric Acid Cycle	0	0	58.575	0	2	1.2.4.2/1.8.1.4/2.3.1.61
BTA_SUCOAS	succinyl-CoA synthetase (ADP-forming)	adp[b] + pi[b] + succoa[b] <=> atp[b] + coa[b] + succ[b]	(Bta10415 and Bta04028 and Bta04825)	Bta10415 Bta04028 Bta04825	SucDC	Citric Acid Cycle	1	-1000	72.6933	0	2	6.2.1.5/6.2.1.5
BTA_SUCDi	succinate dehydrogenase (irreversible)	q9[b] + succ[b] => fum[b] + q9h2[b]	(Bta02860 and Bta08985 and Bta04798 and Bta03754)	Bta02860 Bta08985 Bta04798 Bta03754	SdhCDAB	Citric Acid Cycle	0	0	117.828	0	2	1.3.5.1
BTA_FUM	fumarase	fum[b] + h2o[b] <=> mal-L[b]	Bta03985	Bta03985	FumC	Citric Acid Cycle	1	-1000	113.79	0	2	4.2.1.2
BTA_MDH	Malate dehydrogenase	mal-L[b] + nad[b] <=> h[b] + nadh[b] + oaa[b]	(Bta02470 or Bta20007)	Bta02470 Bta20007	Mdh	Citric Acid Cycle	1	-1000	567.82	0	2	1.1.1.37
BTA_G6PADH	glucose-6-phosphate-1-dehydrogenase	g6p[b] + nadp[b] => 6pgl[b] + h[b] + nadph[b]	Bta08749	Bta08749	Zwf	Pentose Phosphate Pathway	0	0	24.53	0	2	1.1.1.49
BTA_PGL	6-phosphogluconolactonase	6pgl[b] + h2o[b] => 6pgc[b] + h[b]	Bta04597	Bta04597	Pgl	Pentose Phosphate Pathway	0	0	152.15	0	2	3.1.1.31
BTA_GND	phosphogluconate dehydrogenase	6pgc[b] + nadp[b] => co2[b] + nadph[b] + ru5p-D[b]	Bta07945	Bta07945	Gnd	Pentose Phosphate Pathway	0	0	233.69	0	2	1.1.1.44
BTA_RPE	ribulose 5-phosphate 3-epimerase	ru5p-D[b] <=> xu5p-D[b]	Bta01251	Bta01251	Rpe	Pentose Phosphate Pathway	1	-1000	53.58	0	2	5.1.3.1
BTA_RPI	ribose-5-phosphate isomerase	ru5p-D[b] <=> r5p[b]	Bta04997	Bta04997	RpiA	Pentose Phosphate Pathway	1	-1000	89.59	0	2	5.3.1.6
BTA_TKT1	transketolase	r5p[b] + xu5p-D[b] <=> g3p[b] + s7p[b]	Bta10564	Bta10564	TktA	Pentose Phosphate Pathway	1	-1000	978.82	0	2	2.2.1.1
BTA_TALA	transaldolase	g3p[b] + s7p[b] <=> e4p[b] + f6p[b]	Bta08413	Bta08413	TalAB	Pentose Phosphate Pathway	1	-1000	424.27	0	2	2.2.1.2
BTA_TKT2	transketolase	e4p[b] + xu5p-D[b] <=> f6p[b] + g3p[b]	Bta10564	Bta10564	TktA	Pentose Phosphate Pathway	1	-1000	978.82	0	2	2.2.1.1
BTA_PFK_3	phosphofructokinase (s7p)	atp[b] + s7p[b] => adp[b] + h[b] + s17bp[b]	Bta01836	Bta01836	PfkA	Sedoheptulose Bisphosphate Bypass	0	0	61.84	0	2	2.7.1.11
BTA_FBA3	Sedoheptulose 1,7-bisphosphate D-glyceraldehyde-3-phosphate-lyase	s17bp[b] <=> dhap[b] + e4p[b]	(Bta01203 or Bta12417)	Bta01203 Bta12417	FbaA	Sedoheptulose Bisphosphate Bypass	1	-1000	622.39	0	2	4.1.2.13
BTA_GALUi	UTP-glucose-1-phosphate uridylyltransferase (irreversible)	g1p[b] + h[b] + utp[b] => ppi[b] + udpg[b]	Bta10225	Bta10225	UGP	Sucrose metabolism	0	0	98.76	0	2	2.7.7.9
BTA_GLCS2	glycogen synthase (UDPGlc)	udpg[b] => udp[b] + glycogen[b] + h[b]	Bta13679	Bta13679	GYS	Glycogen Biosynthesis	0	0	34.17	0	2	2.4.1.11
BTA_GLCP	glycogen phosphorylase	glycogen[b] + pi[b] => g1p[b]	Bta05577	Bta05577	GlgP	Glycogen Degradation	0	0	122.38	0	2	2.4.1.1
BTA_XYLI2	xylose isomerase	glc-D[b] <=> fru[b]	(Bta01668 and Bta01667)	Bta01668 Bta01667	XylA	Xylose Degradation	1	-1000	0.635	0	2	5.3.1.5
BTA_SAGH	alpha/beta-fructofuranosidase	sucr[b] + h2o[b] => fru[b] + glc-D[b]	(Bta04549 or Bta00773 or Bta12617)	Bta04549 Bta00773 Bta12617	SacC/ScrB/YicI	Sucrose Metabolism	0	0	95.1	0	2	3.2.1.26;3.2.1.20
BTA_ATPS4m	ATP synthase Complex V	adp[b] + pi[b] + 4 h[e] <=> atp[b] + 3 h[b] + h2o[b]	(Bta08447 and Bta07573 and Bta15459 and Bta00691 and (Bta12932 or Bta00642) and Bta01250 and Bta04749 and Bta15084 and (Bta13958 or Bta13716) and (Bta08415 or Bta06492) and Bta13918 and Bta09813 and Bta06348)	Bta08447 Bta07573 Bta15459 Bta00691 Bta12932 Bta00642 Bta01250 Bta04749 Bta15084 Bta13958 Bta13716 Bta08415 Bta06492 Bta13918 Bta09813 Bta06348	V and F type ATPase	Oxidative Phosphorylation	0	0	108.302	0	2	3.6.3.14
BTA_CYOO6m	cytochrome c oxidase Complex IV	4 focytc[b] + 8 h[b] + o2[b] => 4 ficytc[b] + 4 h[e] + 2 h2o[b]	(Bta08349 and Bta01987 and (Bta05959 or Bta11630) and Bta01999 and Bta10351 and (Bta09475 or Bta09475) and Bta09984 and Bta05491 and Bta03935 and Bta12656 and Bta04589 and Bta12961 and Bta11559 and Bta12338 and Bta12615)	Bta08349 Bta01987 Bta05959 Bta11630 Bta01999 Bta10351 Bta09475 Bta09475 Bta09984 Bta05491 Bta03935 Bta12656 Bta04589 Bta12961 Bta11559 Bta12338 Bta12615		Oxidative Phosphorylation	0	0	243.298	0	2	1.9.3.1
BTA_CYOR(q9)m	ubiquinol-cytochrome c oxidoreductase Complex III	2 ficytc[b] + 2 h[b] + q9h2[b] => 2 focytc[b] + 4 h[e] + q9[b]	(Bta11991 and Bta12514 and Bta09686 and Bta04477 and Bta10814 and Bta10590)	Bta11991 Bta12514 Bta09686 Bta04477 Bta10814 Bta10590		Oxidative Phosphorylation	0	0	264.982	0	2	1.10.2.2
BTA_NADHOR	NADH dehydrogenase (ubiquinone-9 ) Complex I	5 h[b] + nadh[b] + q9[b] => 4 h[e] + nad[b] + q9h2[b]	(Bta03244 and Bta11816 and Bta05899 and Bta05808 and Bta08867 and (Bta05403 or Bta05209) and Bta15627 and Bta12759 and Bta13866 and Bta11011) or (Bta12192 and Bta08235 and Bta00094 and Bta12825 and Bta00774 and Bta04618 and Bta03040 and Bta14131 and Bta09399 and Bta11755 and Bta01601 and Bta05773 and Bta01877) or (Bta05601 and Bta09224 and Bta10175 and Bta12825 and Bta01231 and Bta10611 and Bta13…	Bta01877 Bta12192Bta03244 Bta11816 Bta05899 Bta05808 Bta08867 Bta05403 Bta05209 Bta15627 Bta12759 Bta13866 Bta11011 Bta08235 Bta00094 Bta12825 Bta00774 Bta04618 Bta03040 Bta14131 Bta09399 Bta11755 Bta01601 Bta05773 Bta05601 Bta09224 Bta10175 Bta12825 Bta01231 Bta10611 Bta13267 Bta10930 Bta00328 Bta00127 Bta13582		Oxidative Phosphorylation	0	0	130.993	0	2	1.6.5.3; 1.6.99.3
BTA_TRDR	thioredoxin reductase (NADPH)	h[b] + nadph[b] + trdox[b] => nadp[b] + trdrd[b]	Bta11292	Bta11292		Oxidative Phosphorylation	0	0	109.29	0	2	1.8.1.9
BTA_PPA	inorganic diphosphatase	h2o[b] + ppi[b] => h[b] + 2 pi[b]	Bta08309	Bta08309	Ppa	Oxidative Phosphorylation	0	0	216.35	0	2	3.6.1.1
BTA_ALKP	Alkaline phosphatase	dhap[b] + h2o[b] <=> dha[b] + pi[b]	(Bta06445 or Bta14984 or Bta14395 or Bta07544 or Bta06445)	Bta06445 Bta14984 Bta14395 Bta07544 Bta06445			1	-1000	286.01	0	2	3.1.3.1
BTA_DHAK	Dihydroxyacetone kinase	atp[b] + dha[b] => adp[b] + dhap[b] + h[b]	Bta08935	Bta08935	Dak1/Dak2	Glycerolipid metabolism	0	0	3.92	0	2	2.7.1.29
BTA_TRIOK	Triokinase	atp[b] + glyald[b] <=> adp[b] + g3p[b] + h[b]	Bta08935	Bta08935			1	-1000	3.92	0	2	2.7.1.28
BTA_FBA2	fructose-bisphosphate aldolase	f1p[b] <=> dhap[b] + glyald[b]	(Bta01203 or Bta12417)	Bta01203 Bta12417		Fructose and mannose metabolism	1	-1000	622.39	0	2	4.1.2.13
BTA_GDPPH	GDP phosphohydrolase	gdp[b] + h2o[b] => gmp[b] + pi[b] + h[b]	Bta12729	Bta12729		Purine metabolism	0	0	29.1	0	2	3.6.1.6
BTA_UDPPH	UDP phosphohydrolase	udp[b] + h2o[b] => ump[b] + pi[b] + h[b]	Bta12729	Bta12729		Pyrimidine metabolism	0	0	29.1	0	2	3.6.1.6
BTA_ACACT1r	acetyl-CoA C-acetyltransferase	2 accoa[b] <=> aacoa[b] + coa[b]	(Bta01059 or Bta01477 or Bta03506 or Bta01904 or Bta09917)	Bta01059 Bta01477 Bta03506 Bta01904 Bta09917	PaaJ	Polyisoprenoid Biosynthesis	1	-1000	75.23	0	2	2.3.1.9
BTA_HMGCOAS	hydroxymethylglutaryl-coa synthase	accoa[b] + h2o[b] + aacoa[b] <=> hmgcoa[b] + coa[b] + h[b]				Polyisoprenoid Biosynthesis	1	-1000	75.23	0	2	2.3.3.10
BTA_HMGCOARx	Hydroxymethylglutaryl CoA reductase (ir)	2 h[b] + hmgcoa[b] + 2 nadph[b] => coa[b] + mev-R[b] + 2 nadp[b]	(Bta09163 or Bta12392)	Bta09163 Bta12392	HMG1/HMGCR	Polyisoprenoid Biosynthesis	0	0	20.97	0	2	1.1.1.34
BTA_MEVK1x	mevalonate kinase (atp)	atp[b] + mev-R[b] => h[b] + adp[b] + 5pmev[b]	Bta06793	Bta06793	MVK	Polyisoprenoid Biosynthesis	0	0	34.11	0	2	2.7.1.36
BTA_PMEVKx	phosphomevalonate kinase	atp[b] + 5pmev[b] => adp[b] + 5dpmev[b]	Bta11704	Bta11704	PMVK	Polyisoprenoid Biosynthesis	0	0	6.67	0	2	2.7.4.2
BTA_DPMVDx	diphosphomevalonate decarboxylase	atp[b] + 5dpmev[b] => adp[b] + co2[b] + ipdp[b] + pi[b]	Bta08569	Bta08569	MVD	Polyisoprenoid Biosynthesis	0	0	11.68	0	2	4.1.1.33
BTA_IPDDI	isopentenyl-diphosphate D-isomerase	ipdp[b] <=> dmpp[b]	Bta09208	Bta09208	Idi	Polyisoprenoid Biosynthesis	1	-1000	16.25	0	2	5.3.3.2
BTA_DMATT	dimethylallyltranstransferase	dmpp[b] + ipdp[b] => grdp[b] + ppi[b]	(Bta06242 or Bta05207)	Bta06242 Bta05207	IspA	Polyisoprenoid Biosynthesis	0	0	19.38	0	2	2.5.1.1
BTA_GRTT	geranyltranstransferase/Farnesyl diphosphate synthase	grdp[b] + ipdp[b] => frdp[b] + ppi[b]	(Bta06242 or Bta05207)	Bta06242 Bta05207	IspA	Polyisoprenoid Biosynthesis	0	0	19.38	0	2	2.5.1.10
BTA_FRTT	Geranylgeranyl pyrophosphate synthase/farnesyltransferase	frdp[b] + ipdp[b] => ppi[b] + ggdp[b]	(Bta02408)	Bta02408	GGPPS/IspA	Polyisoprenoid Biosynthesis	0	0	19.74	0	2	2.5.1.29
BTA_HCO3E	HCO3 equilibration reaction	co2[b] + h2o[b] <=> h[b] + hco3[b]	(Bta02110 or Bta09805 or Bta07815 or Bta10445 or Bta09899 or Bta09900)	Bta02110 Bta09805 Bta07815 Bta10445 Bta09899 Bta09900	Cah	Unassigned	1	-1000	16.22	0	2	4.2.1.1
BTA_CAT	catalase	2 h2o2[b] <=> 2 h2o[b] + o2[b]	(Bta08493 or Bta08461 or Bta08463 or Bta04558 or Bta15573 or Bta01915)	Bta08493 Bta01915 Bta08461 Bta08463 Bta04558 Bta15573	KatE	Unassigned	1	-1000	110.26	0	2	1.11.1.6
BTA_R5PDP	ribose-phosphate diphosphokinase	atp[b] + r5p[b] => amp[b] + prpp[b] + h[b]	(Bta08132 or Bta12724)	Bta08132 Bta12724	PrsA	Nucleotide biosynthesis	0	0	112.13	0	2	2.7.6.1
BTA_ASPCT	aspartate carbamoyltransferase, cytosol	cbp[b] + asp-L[b] => pi[b] + h[b] + cbasp[b]	Bta12325	Bta12325	CAD	UMP Biosynthesis	0	0	55.75	0	2	2.1.3.2
BTA_DHORTS	dihydroorotase	cbasp[b] + h[b] <=> dhor-S[b] + h2o[b]	Bta12325	Bta12325	CAD	UMP Biosynthesis	1	-1000	55.75	0	2	3.5.2.3
BTA_DHORD2	dihydoorotic acid dehydrogenase (quinone9)	dhor-S[b] + q9[b] => orot[b] + q9h2[b]	Bta07905	Bta07905	PyrD/DHODH	UMP Biosynthesis	1	-1000	5.96	0	2	1.3.5.2
BTA_ORPRT	orotate phosphoribosyltransferase	orot[b] + prpp[b] <=> orot5p[b] + ppi[b]	Bta01575	Bta01575	PyrE	UMP Biosynthesis	1	-1000	19.34	0	2	2.4.2.10
BTA_ORPDC	orotidine-5'-phosphate decarboxylase	orot5p[b] + h[b] => ump[b] + co2[b]	Bta01575	Bta01575	PyrF	UMP Biosynthesis	0	0	19.34	0	2	4.1.1.23
BTA_UMPK	UMP kinase	atp[b] + ump[b] => adp[b] + udp[b]	Bta11916	Bta11916 Bta12729	Cmk/Adk	UTP and CTP de novo biosynthesis	0	0	31.16	0	2	2.7.4.14
BTA_ATUD	ATP:UDP phosphotransferase	atp[b] + udp[b] <=> adp[b] + utp[b]	(Bta08348 or Bta12301 or Bta14798)	Bta08348 Bta12301 Bta14798	Ndk	UTP and CTP de novo biosynthesis	1	-1000	608.82	0	2	2.7.4.6
BTA_UTAL	UTP:ammonia ligase (ADP-forming)	atp[b] + utp[b] + nh4[b] => adp[b] + pi[b] + ctp[b] + 2 h[b]	(Bta02172 or Bta07223)	Bta02172 Bta07223	PyrG	UTP and CTP de novo biosynthesis	0	0	13.01	0	2	6.3.4.2
BTA_UTGAL	UTP:L-glutamine amido-ligase (ADP-forming)	atp[b] + utp[b] + gln-L[b] + h2o[b] => adp[b] + pi[b] + ctp[b] + glu-L[b] + 2 h[b]	(Bta02172 or Bta07223)	Bta02172 Bta07223	PyrG	UTP and CTP de novo biosynthesis	0	0	13.01	0	2	6.3.4.2
BTA_ATCM	ATP:CMP phosphotransferase	atp[b] + cmp[b] <=> adp[b] + cdp[b]	Bta11916	Bta11916 Bta12729	Cmk/Adk	UTP and CTP de novo biosynthesis	1	-1000	31.16	0	2	2.7.4.14
BTA_ATCD	ATP:CDP phosphotransferase	atp[b] + cdp[b] <=> adp[b] + ctp[b]	(Bta08348 or Bta12301 or Bta14798)	Bta08348 Bta12301 Bta14798	Ndk	UTP and CTP de novo biosynthesis	1	-1000	608.82	0	2	2.7.4.6
BTA_ATDCM	ATP:dCMP phosphotransferase	atp[b] + dcmp[b] <=> adp[b] + dcdp[b]	Bta11916	Bta11916 Bta12729	Cmk/Adk	UTP and CTP de novo biosynthesis	1	-1000	31.16	0	2	2.7.4.14
BTA_ATDCD	ATP:dCDP phosphotransferase	atp[b] + dcdp[b] <=> adp[b] + dctp[b]	(Bta08348 or Bta12301 or Bta14798)	Bta08348 Bta12301 Bta14798	Ndk	UTP and CTP de novo biosynthesis	1	-1000	608.82	0	2	2.7.4.6
BTA_ATDGD	ATP:dGDP phosphotransferase	atp[b] + dgdp[b] <=> adp[b] + dgtp[b]	(Bta08348 or Bta12301 or Bta14798)	Bta08348 Bta12301 Bta14798	Ndk	UTP and CTP de novo biosynthesis	1	-1000	608.82	0	2	2.7.4.6
BTA_ATGD	ATP:GDP phosphotransferase	atp[b] + gdp[b] <=> adp[b] + gtp[b]	(Bta08348 or Bta12301 or Bta14798)	Bta08348 Bta12301 Bta14798	Ndk	UTP and CTP de novo biosynthesis	1	-1000	608.82	0	2	2.7.4.6
BTA_NDPK	nucleoside-diphosphate kinase	atp[b] + dadp[b] <=> adp[b] + datp[b]	(Bta08348 or Bta12301 or Bta14798)	Bta08348 Bta12301 Bta14798	Ndk	UTP and CTP de novo biosynthesis	1	-1000	608.82	0	2	2.7.4.6
BTA_ATDTD	ATP:dTDP phosphotransferase	atp[b] + dtdp[b] <=> adp[b] + dttp[b]	(Bta08348 or Bta12301 or Bta14798)	Bta08348 Bta12301 Bta14798	Ndk	UTP and CTP de novo biosynthesis	1	-1000	608.82	0	2	2.7.4.6
BTA_ATDUD	ATP:dUDP phosphotransferase	atp[b] + dudp[b] <=> adp[b] + dutp[b]	(Bta08348 or Bta12301 or Bta14798)	Bta08348 Bta12301 Bta14798	Ndk	UTP and CTP de novo biosynthesis	1	-1000	608.82	0	2	2.7.4.6
BTA_NTDP	nucleoside-triphosphate diphosphatase (GTP)	gtp[b] + h2o[b] => gmp[b] + ppi[b] + h[b]	Bta07132	Bta07132	ITPA	Nucleotide Salvage Pathway	0	0	62.14	0	2	3.6.1.19
BTA_PRDPAR	5-phosphoribosylamine:diphosphate phospho-alpha-D-ribosyltransferase (glutamate-amidating)	gln-L[b] + prpp[b] + h2o[b] => pram[b] + ppi[b] + glu-L[b]	Bta09726	Bta09726	PurF/PPAT	5-Aminoimidazole Ribonucleotide Biosynthesis	0	0	13.99	0	2	2.4.2.14
BTA_PPRGL	phosphoribosylamine---glycine ligase	atp[b] + pram[b] + gly[b] => adp[b] + pi[b] + gar[b] + h[b]	Bta09595	Bta09595	PurD/GART	5-Aminoimidazole Ribonucleotide Biosynthesis	0	0	8.93	0	2	6.3.4.13
BTA_FPGFT	phosphoribosylglycinamide formyltransferase, cytosol	10fthf[b] + gar[b] <=> thf[b] + fgam[b] + h[b]	Bta09595	Bta09595	PurN/GART	5-Aminoimidazole Ribonucleotide Biosynthesis	1	-1000	8.93	0	2	2.1.2.2
BTA_PRFGS	phosphoribosylformylglycinamidine synthase	atp[b] + fgam[b] + gln-L[b] + h2o[b] => adp[b] + pi[b] + fpram[b] + glu-L[b] + h[b]	Bta01408	Bta01408	PurL/PFAS	5-Aminoimidazole Ribonucleotide Biosynthesis	0	0	96.88	0	2	6.3.5.3
BTA_PRFGCL	phosphoribosylformylglycinamidine cyclo-ligase	atp[b] + fpram[b] => adp[b] + pi[b] + air[b] + 2 h[b]	Bta09595	Bta09595	PurM/GART	5-Aminoimidazole Ribonucleotide Biosynthesis	0	0	8.93	0	2	6.3.3.1
BTA_PRAIC	phosphoribosylaminoimidazole carboxylase, cytosol	air[b] + co2[b] <=> 5aizc[b] + h[b]	Bta12620	Bta12620	PurE/PIACS	Purine metabolism	1	-1000	25.4	0	2	4.1.1.21
BTA_PRAIS	phosphoribosylaminoimidazolesuccinocarboxamide synthase, cytosol	atp[b] + 5aizc[b] + asp-L[b] => adp[b] + pi[b] + 25aics[b] + h[b]	(Bta12620 and Bta09728)	Bta12620 Bta09728	PurC/PAICS	IMP Biosynthesis	0	0	17.9	0	2	6.3.2.6
BTA_AIAL	1-(5'-Phosphoribosyl)-5-amino-4-(N-succinocarboxamide)-imidazole AMP-lyase	25aics[b] <=> fum[b] + aicar[b]	Bta13558	Bta13558	PurB/ADSL	IMP Biosynthesis	1	-1000	70.24	0	2	4.3.2.2
BTA_FPAIF	phosphoribosylaminoimidazolecarboxamide formyltransferase	10fthf[b] + aicar[b] <=> thf[b] + fprica[b]	Bta07583	Bta07583	PurH/ATIC	IMP Biosynthesis	1	-1000	151.76	0	2	2.1.2.3
BTA_ICH	IMP cyclohydrolase	fprica[b] <=> imp[b] + h2o[b]	Bta07583	Bta07583	PurH/ATIC	IMP Biosynthesis	1	-1000	151.76	0	2	2.1.2.3;3.5.4.10
BTA_IMPD	IMP dehydrogenase	imp[b] + nad[b] + h2o[b] => xmp[b] + nadh[b] + h[b]	Bta01290	Bta01290	GuaB/IMPDH	Guanosine Nucleotides Biosynthesis	0	0	104.95	0	2	1.1.1.205
BTA_GMPS(glu)	GMP synthase (glutamine-hydrolysing), cytosol	atp[b] + xmp[b] + gln-L[b] + h2o[b] => amp[b] + ppi[b] + gmp[b] + glu-L[b] + 2 h[b]	Bta02589	Bta02589	GuaA/GMPS	Guanosine Nucleotides Biosynthesis	0	0	33.77	0	2	6.3.5.2
BTA_GMP5N	GMP-5'-nucleotidase	gmp[b] + h2o[b] => gsn[b] + pi[b]	(Bta07799 or Bta03995 or Bta03996 or Bta00305 or Bta05644 or Bta12748 or Bta04581 or Bta07078 or Bta13698)	Bta07799 Bta03995 Bta03996 Bta00305 Bta05644 Bta12748 Bta04581 Bta07078 Bta13698	SurE/UshA	Nucleotide Salvage Pathway	0	0	43.16	0	2	3.1.3.5
BTA_AGPT	ATP:GMP phosphotransferase	atp[b] + gmp[b] => adp[b] + gdp[b]	(Bta11319 or Bta04721 or Bta12100 or Bta13747 or Bta03532 or Bta14703)	Bta11319 Bta04721 Bta13747 Bta12100 Bta03532 Bta14703	Gmk/GUK1/GMPK	Guanosine Nucleotides Biosynthesis	0	0	8.81	0	2	2.7.4.8
BTA_DGOTO	2'-Deoxyguanosine 5'-diphosphate:oxidized-thioredoxin 2'-oxidoreductase	gdp[b] + trdrd[b] => dgdp[b] + trdox[b] + h2o[b]	(Bta02556 and Bta11444)	Bta02556 Bta11444	NrdAF	Guanosine Nucleotides Biosynthesis	0	0	98.37	0	2	1.17.4.1
BTA_ATDGM	ATP:dGMP phosphotransferase	atp[b] + dgmp[b] => adp[b] + dgdp[b]	(Bta11319 or Bta04721 or Bta12100 or Bta13747 or Bta03532 or Bta14703)	Bta11319 Bta04721 Bta13747 Bta12100 Bta03532 Bta14704	Gmk/GUK1/GMPK	Guanosine Nucleotides Biosynthesis	0	0	8.81	0	2	2.7.4.8
BTA_ADSS	adenylosuccinate synthase	gtp[b] + imp[b] + asp-L[b] => gdp[b] + pi[b] + dcamp[b] + 2 h[b]	(Bta06614 or Bta13048)	Bta06614 Bta13048	PurA/ADSS	Adenosine Ribonucleotides Biosynthesis	0	0	168.92	0	2	6.3.4.4
BTA_AAL(fum)	N6-(1,2-dicarboxyethyl)AMP AMP-lyase (fumarate-forming)	dcamp[b] => fum[b] + amp[b]	Bta13558	Bta13558	PurB/ADSL	Adenosine Ribonucleotides Biosynthesis	0	0	70.24	0	2	4.3.2.2
BTA_ATAM	ATP:AMP phosphotransferase	atp[b] + amp[b] <=> 2 adp[b]	(Bta05456 or Bta11916 or Bta13505 or Bta13505 or Bta05457 or Bta14388)	Bta05456 Bta11916 Bta13505 Bta13505 Bta05457 Bta14388	Adk	Adenosine Ribonucleotides Biosynthesis	0	0	182.62	0	2	2.7.4.3;2.7.4.10
BTA_DAOTO	2'-Deoxyadenosine 5'-diphosphate:oxidized-thioredoxin 2'-oxidoreductase	trdrd[b] + adp[b] => dadp[b] + trdox[b] + h2o[b]	(Bta11319 or Bta04721 or Bta12100 or Bta13747 or Bta03532 or Bta14703)	Bta11319 Bta04721 Bta13747 Bta12100 Bta03532 Bta14703	Gmk/GUK1/GMPK	Purine Metabolism	0	0	8.81	0	2	1.17.4.1
BTA_DCDT	2'-Deoxycytidine diphosphate:oxidized-thioredoxin 2'-oxidoreductase	trdrd[b] + cdp[b] => dcdp[b] + trdox[b] + h2o[b]	(Bta11319 or Bta04721 or Bta12100 or Bta13747 or Bta03532 or Bta14703)	Bta11319 Bta04721 Bta13747 Bta12100 Bta03532 Bta14703	Gmk/GUK1/GMPK	Purine Metabolism	0	0	8.81	0	2	1.17.4.1
BTA_DUDT	2'-Deoxyuridine 5'-diphosphate:oxidized-thioredoxin 2'-oxidoreductase	trdrd[b] + udp[b] => dudp[b] + trdox[b] + h2o[b]	(Bta11319 or Bta04721 or Bta12100 or Bta13747 or Bta03532 or Bta14703)	Bta11319 Bta04721 Bta13747 Bta12100 Bta03532 Bta14703	Gmk/GUK1/GMPK	Purine Metabolism	0	0	8.81	0	2	1.17.4.1
BTA_DGTD	2'-Deoxyguanosine 5'-triphosphate diphosphohydrolase	dgtp[b] + h2o[b] => dgmp[b] + ppi[b] + h[b]	Bta07132	Bta07132	ITPA	Nucleotide Salvage Pathway	0	0	62.14	0	2	3.6.1.19
BTA_DCMAH	dCMP aminohydrolase	dcmp[b] + h2o[b] + h[b] => dump[b] + nh4[b]	(Bta01900 and Bta01901)	Bta01900 Bta01901	ComEB	Pyrimidine metabolism	0	0	12.16	0	2	3.5.4.12
BTA_TMDS	thymidylate synthase	dump[b] + mlthf[b] => dhf[b] + dtmp[b]	Bta09205	Bta09205	ThyA		0	0	32.49	0	2	2.1.1.45
BTA_DTMPK	dTMP kinase	atp[b] + dtmp[b] <=> adp[b] + dtdp[b]	Bta00886	Bta00886	Tmk	Pyrimidine Deoxyribonucleotides de novo Biosynthesis-Superpathway	0	0	60.71	0	2	2.7.4.9
BTA_ADNK	adenosine kinase	atp[b] + adn[b] <=> adp[b] + amp[b] + h[b]	Bta05145	Bta05145		Nucleotide Salvage Pathway	1	-1000	86.99	0	2	2.7.1.20
BTA_AMP5N	AMP-5'-nucleotidase	amp[b] + h2o[b] => adn[b] + pi[b]	(Bta07799 or Bta03995 or Bta03996 or Bta00305 or Bta05644 or Bta12748 or Bta04581 or Bta07078 or Bta13698)	Bta07799 Bta03995 Bta03996 Bta00305 Bta05644 Bta12748 Bta04581 Bta07078 Bta13698	SurE/UshA	Nucleotide Salvage Pathway	0	0	43.16	0	2	3.1.3.5
BTA_DUTNH	dUTP nucleotidohydrolase	dutp[b] + h2o[b] <=> dump[b] + ppi[b] + h[b]	Bta07132	Bta07132	ITPA	Pyrimidine metabolism	1	-1000	62.14	0	2	3.6.1.23;3.6.1.19
BTA_AMPD	AMP deaminase	amp[b] + h2o[b] + h[b] => imp[b] + nh4[b]	Bta03764	Bta03764		Purine metabolism	0	0	27.17	0	2	3.5.4.6
BTA_DM_DNAC	Source to allow DNA cytosine to enter system	=> dnac[b]				Souce	0	0	1000	0	2
BTA_DM_8AONN	Source to allow 8-Amino-7-oxononanoate to enter system	=> 8aonn[b]				Souce	0	0	1000	0	2
BTA_DM_ALA-B	Source to allow beta-Alanine to enter system	=> ala-B[b]				Souce	0	0	1000	0	2
BTA_DM_PG160	Source to allow Phosphatidylglycerol to enter system	=> pg160[b]				Souce	0	0	1000	0	2
BTA_DM_OCTAPB	Source to allow Octanoate to enter system	=> octapb[b]				Souce	0	0	1000	0	2
BTA_DM_DNA5MTC	Sink to allow DNA 5-methylcytosine to leave system	dna5mtc[b] =>				Sink	0	0	1000	0	2
BTA_DM_DHBPT	Sink to allow 6,7-Dihydrobiopterin to leave system	dhbpt[b] =>				Sink	0	0	1000	0	2
BTA_O2tex	oxygen transport via diffusion	o2[e] <=> o2[b]				Transport	1	-1000	1000	0	2
BTA_H2Otex	H2O transport via diffusion	h2o[e] <=> h2o[b]				Transport	1	-1000	1000	0	2
BTA_CO2tex	CO2 transport via diffusion	co2[b] <=> co2[e]				Transport	1	-1000	1000	0	2
BTA_Htex	H transport by diffusion	h[b] <=> h[e]				Transport	1	-1000	1000	0	2
BTA_Pitex	phosphate transport via diffusion	pi[b] <=> pi[e]				Transport	1	-1000	1000	0	2
BTA_NH4tex	ammonia transport via diffusion	nh4[b] <=> nh4[e]				Transport	1	-1000	1000	0	2
BTA_H2Stex	H2S transport via diffusion	h2s[e] <=> h2s[b]				Transport	1	-1000	1000	0	2
BTA_Fe2ex	Fe2+ transport via diffusion	fe2[e] <=> fe2[b]				Transport	1	-1000	1000	0	2
BTA_Fe3ex	Fe3+ transport via diffusion	fe3[e] <=> fe3[b]				Transport	1	-1000	1000	0	2
BTA_UP_fru	Import D-Fructose	fru[e] => fru[b]				Transport	0	0	1000	0	2
BTA_UP_glc-D	Import Glucose	glc-D[e] => glc-D[b]				Transport	0	0	1000	0	2
BTA_UP_sucr	Import Sucrose	sucr[e] => sucr[b]				Transport	0	0	1000	0	2
BTA_UP_hcys-L	Import L-Homocysteine	hcys-L[e] => hcys-L[b]				Transport	0	0	1000	0	2
BTA_UP_thmmp	Import Thiamin monophosphate	thmmp[e] => thmmp[b]				Transport	0	0	1000	0	2
BTA_UP_thmpp	Import Thiamine diphosphate	thmpp[e] => thmpp[b]				Transport	0	0	1000	0	2
BTA_UP_ribflv	Import Riboflavin	ribflv[e] => ribflv[b]				Transport	0	0	1000	0	2
BTA_UP_pdx5p	Import Pyridoxine 5-phosphate	pdx5p[e] => pdx5p[b]				Transport	0	0	1000	0	2
BTA_UP_nicrnt	Import Nicotinate D-ribonucleotide	nicrnt[e] => nicrnt[b]				Transport	0	0	1000	0	2
BTA_EF_dad-5	Export 5'-Deoxyadenosine	dad-5[b] => dad-5[e]				Transport	0	0	1000	0	2
BTA_EF_AC	Export Acetate	ac[b] => ac[e]				Transport	0	0	1000	0	2
BTA_EF_rhcys	Export S-Ribosyl-L-homocysteine	rhcys[b] => rhcys[e]				Transport	0	0	1000	0	2
BTA_EF_meoh	Export Methanol	meoh[b] => meoh[e]				Transport	0	0	1000	0	2
BTA_EF_for	Export Formate	for[b] => for[e]				Transport	0	0	1000	0	2
BTA_EF_gcald	Export Glycolaldehyde	gcald[b] => gcald[e]				Transport	0	0	1000	0	2
BTA_EF_amob	Export S-Adenosyl-4-methylthio-2-oxobutanoate	amob[b] => amob[e]				Transport	0	0	1000	0	2
BTA_EF_5drib	Export 5'-Deoxyribose	5drib[b] => 5drib[e]				Transport	0	0	1000	0	2
BTA_EF_5mtr	Export 5-Methylthio-D-Ribose	5mtr[b] => 5mtr[e]				Transport	0	0	1000	0	2
BTA_EF_btn	Export Biotin	btn[b] => btn[e]				Transport	0	0	1000	0	2
BTA_EF_dha	Export Dihydroxyacetone	dha[b] => dha[e]				Transport	0	0	1000	0	2
BTA_EF_pppi	Export Inorganic triphosphate	pppi[b] => pppi[e]				Transport	0	0	1000	0	2
BTA_EF_gsn	Export Guanosine	gsn[b] => gsn[e]				Transport	0	0	1000	0	2
BTA_EF_acald	Export Acetaldehyde	acald[b] => acald[e]				Transport	0	0	1000	0	2
BTA_EF_aprut	Export N-Acetylputrescine	aprut[b] => aprut[e]				Transport	0	0	1000	0	2
BTA_EF_dcyt	Export Deoxycytidine	dcyt[b] => dcyt[e]				Transport	0	0	1000	0	2
BTA_EF_duri	Export Deoxyuridine	duri[b] => duri[e]				Transport	0	0	1000	0	2
BTA_EF_fadh2	Export Flavin adenine dinucleotide reduced	fadh2[b] => fadh2[e]				Transport	0	0	1000	0	2
BTA_EF_thf	Export 5,6,7,8-Tetrahydrofolate	thf[b] => thf[e]				Transport	0	0	1000	0	2
BTA_EF_ala-L	Export L-Alanine	ala-L[b] => ala-L[e]				Transport	0	0	1000	0	2
BTA_EF_arg-L	Export L-Arginine	arg-L[b] => arg-L[e]				Transport	0	0	1000	0	2
BTA_EF_asn-L	Export L-Asparagine	asn-L[b] => asn-L[e]				Transport	0	0	1000	0	2
BTA_EF_asp-L	Export L-Aspartate	asp-L[b] => asp-L[e]				Transport	0	0	1000	0	2
BTA_EF_cys-L	Export L-Cysteine	cys-L[b] => cys-L[e]				Transport	0	0	1000	0	2
BTA_EF_glu-L	Export L-Glutamate	glu-L[b] => glu-L[e]				Transport	0	0	1000	0	2
BTA_EF_gln-L	Export L-Glutamine	gln-L[b] => gln-L[e]				Transport	0	0	1000	0	2
BTA_EF_gly	Export L-Glycine	gly[b] => gly[e]				Transport	0	0	1000	0	2
BTA_EF_his-L	Export L-Histidine	his-L[b] => his-L[e]				Transport	0	0	1000	0	2
BTA_EF_ile-L	Export L-Isoleucine	ile-L[b] => ile-L[e]				Transport	0	0	1000	0	2
BTA_EF_leu-L	Export L-Leucine	leu-L[b] => leu-L[e]				Transport	0	0	1000	0	2
BTA_EF_lys-L	Export L-Lysine	lys-L[b] => lys-L[e]				Transport	0	0	1000	0	2
BTA_EF_met-L	Export L-Methioniine	met-L[b] => met-L[e]				Transport	0	0	1000	0	2
BTA_EF_phe-L	Export L-Phenylalanine	phe-L[b] => phe-L[e]				Transport	0	0	1000	0	2
BTA_EF_pro-L	Export L-Proline	pro-L[b] => pro-L[e]				Transport	0	0	1000	0	2
BTA_EF_ser-L	Export L-Serine	ser-L[b] => ser-L[e]				Transport	0	0	1000	0	2
BTA_EF_thr-L	Export L-Threonine	thr-L[b] => thr-L[e]				Transport	0	0	1000	0	2
BTA_EF_trp-L	Export L-Tryptophan	trp-L[b] => trp-L[e]				Transport	0	0	1000	0	2
BTA_EF_tyr-L	Export L-Tyrosine	tyr-L[b] => tyr-L[e]				Transport	0	0	1000	0	2
BTA_EF_val-L	Export L-Valine	val-L[b] => val-L[e]				Transport	0	0	1000	0	2
B_GROW	Biomass objective function	0.46644 ala-L[b] + 0.32153 arg-L[b] + 0.39088 asn-L[b] + 0.30721 asp-L[b] + 0.08838 cys-L[b] + 0.28857 gln-L[b] + 0.3914 glu-L[b] + 0.29399 gly[b] + 0.14425 his-L[b] + 0.29457 ile-L[b] + 0.46131 leu-L[b] + 0.44229 lys-L[b] + 0.12542 met-L[b] + 0.31217 phe-L[b] + 0.31668 pro-L[b] + 0.4984 ser-L[b] + 0.28201 thr-L[b] + 0.05625 trp-L[b] + 0.31363 tyr-L[b] + 0.40818 val-L[b] + 26.713 atp[b] + 26.713 …				Biomass	0	0	1000	1	2
EX_meoh(e)	Exchange Methanol	meoh[e] <=>				Exchange	0	0	1000	0	2
EX_for(e)	Exchange Formate	for[e] <=>				Exchange	0	0	1000	0	2
EX_gcald(e)	Exchange Glycolaldehyde	gcald[e] <=>				Exchange	0	0	1000	0	2
EX_amob(e)	Exchange S-Adenosyl-4-methylthio-2-oxobutanoate	amob[e] <=>				Exchange	0	0	1000	0	2
EX_gsn(e)	Exchange Guanosine	gsn[e] <=>				Exchange	0	0	1000	0	2
EX_rhcys(e)	Exchange S-Ribosyl-L-homocysteine	rhcys[e] <=>				Exchange	0	0	1000	0	2
EX_5drib(e)	Exchange 5'-Deoxyribose	5drib[e] <=>				Exchange	0	0	1000	0	2
EX_5mtr(e)	Exchange 5-Methylthio-D-Ribose	5mtr[e] <=>				Exchange	0	0	1000	0	2
EX_acald(e)	Exchange Acetaldehyde	acald[e] <=>				Exchange	0	0	1000	0	2
EX_aprut(e)	Exchange N-Acetylputrescine	aprut[e] <=>				Exchange	0	0	1000	0	2
EX_btn(e)	Exchange Biotin	btn[e] <=>				Exchange	0	0	1000	0	2
EX_dcyt(e)	Exchange Deoxycytidine	dcyt[e] <=>				Exchange	0	0	1000	0	2
EX_dha(e)	Exchange Dihydroxyacetone	dha[e] <=>				Exchange	0	0	1000	0	2
EX_duri(e)	Exchange Deoxyuridine	duri[e] <=>				Exchange	0	0	1000	0	2
EX_pppi(e)	Exchange Inorganic triphosphate	pppi[e] <=>				Exchange	0	0	1000	0	2
EX_ac(e)	Exchange Acetate	ac[e] <=>				Exchange	0	0	1000	0	2
EX_fadh2(e)	Exchange Flavin adenine dinucleotide reduced	fadh2[e] <=>				Exchange	0	0	1000	0	2
EX_thf(e)	Exchange 5,6,7,8-Tetrahydrofolate	thf[e] <=>				Exchange	0	0	1000	0	2
EX_dad-5(e)	Exchange 5'-Deoxyadenosine	dad-5[e] <=>				Exchange	0	0	1000	0	2
EX_o2(e)	Exchange O2	o2[e] <=>				Exchange	1	-20	1000	0	2
EX_h2o(e)	Exchange H2O	h2o[e] <=>				Exchange	1	-100	1000	0	2
EX_h(e)	Exchange H+	h[e] <=>				Exchange	1	-100	1000	0	2
EX_co2(e)	Exchange CO2	co2[e] <=>				Exchange	1	-100	1000	0	2
EX_fe2(e)	Exchange Fe2+	fe2[e] <=>				Exchange	1	-100	1000	0	2
EX_fe3(e)	Exchange Fe3+	fe3[e] <=>				Exchange	1	-100	1000	0	2
EX_h2s(e)	Exchange H2S	h2s[e] <=>				Exchange	1	-100	1000	0	2
EX_pi(e)	Exchange Phosphate	pi[e] <=>				Exchange	1	-100	1000	0	2
EX_glc-D(e)	Exchange Glucose	glc-D[e] <=>				Exchange	1	-100	1000	0	2
EX_fru(e)	Exchange D-Fructose	fru[e] <=>				Exchange	1	-100	1000	0	2
EX_sucr(e)	Exchange Sucrose	sucr[e] <=>				Exchange	1	-100	1000	0	2
EX_nh4(e)	Exchange Ammonium	nh4[e] <=>				Exchange	1	-100	1000	0	2
EX_hcys-L(e)	Exchange L-Homocysteine	hcys-L[e] <=>				Exchange	1	-100	1000	0	2
EX_thmmp(e)	Exchange Thiamin monophosphate	thmmp[e] <=>				Exchange	1	-100	1000	0	2
EX_thmpp(e)	Exchange Thiamine diphosphate	thmpp[e] <=>				Exchange	1	-100	1000	0	2
EX_ribflv(e)	Exchange Riboflavin	ribflv[e] <=>				Exchange	1	-100	1000	0	2
EX_pdx5p(e)	Exchange Pyridoxine 5-phosphate	pdx5p[e] <=>				Exchange	1	-100	1000	0	2
EX_nicrnt(e)	Exchange Nicotinate D-ribonucleotide	nicrnt[e] <=>				Exchange	1	-100	1000	0	2
EX_ala-L(e)	Exchange L-Alanine	ala-L[e] <=>				Exchange	1	-1000	1000	0	2
EX_arg-L(e)	Exchange L-Arginine	arg-L[e] <=>				Exchange	1	-1000	1000	0	2
EX_asn-L(e)	Exchange L-Asparagine	asn-L[e] <=>				Exchange	1	-1000	1000	0	2
EX_asp-L(e)	Exchange L-Aspartate	asp-L[e] <=>				Exchange	1	-1000	1000	0	2
EX_cys-L(e)	Exchange L-Cysteine	cys-L[e] <=>				Exchange	1	-1000	1000	0	2
EX_glu-L(e)	Exchange L-Glutamate	glu-L[e] <=>				Exchange	1	-1000	1000	0	2
EX_gln-L(e)	Exchange L-Glutamine	gln-L[e] <=>				Exchange	1	-1000	1000	0	2
EX_gly(e)	Exchange L-Glycine	gly[e] <=>				Exchange	1	-1000	1000	0	2
EX_his-L(e)	Exchange L-Histidine	his-L[e] <=>				Exchange	1	-1000	1000	0	2
EX_ile-L(e)	Exchange L-Isoleucine	ile-L[e] <=>				Exchange	1	-1000	1000	0	2
EX_leu-L(e)	Exchange L-Leucine	leu-L[e] <=>				Exchange	1	-1000	1000	0	2
EX_lys-L(e)	Exchange L-Lysine	lys-L[e] <=>				Exchange	1	-1000	1000	0	2
EX_met-L(e)	Exchange L-Methionine	met-L[e] <=>				Exchange	1	-1000	1000	0	2
EX_phe-L(e)	Exchange L-Phenylalanine	phe-L[e] <=>				Exchange	1	-1000	1000	0	2
EX_pro-L(e)	Exchange L-Proline	pro-L[e] <=>				Exchange	1	-1000	1000	0	2
EX_ser-L(e)	Exchange L-Serine	ser-L[e] <=>				Exchange	1	-1000	1000	0	2
EX_thr-L(e)	Exchange L-Threonine	thr-L[e] <=>				Exchange	1	-1000	1000	0	2
EX_trp-L(e)	Exchange L-Tryptophan	trp-L[e] <=>				Exchange	1	-1000	1000	0	2
EX_tyr-L(e)	Exchange L-Tyrosine	tyr-L[e] <=>				Exchange	1	-1000	1000	0	2
EX_val-L(e)	Exchange L-Valine	val-L[e] <=>				Exchange	1	-1000	1000	0	2
*Reaction constrained by metabolite data

## Sheet: Table S4b
Table S4. Three-compartment Portiera-Hamiltonella-Bemisia metabolic model b) metabolite list
Abbreviation	Description	Neutral formula	Charged formula	Charge	Compartment	KEGG ID	PubChem ID	ChEBI ID	InChI string	SMILES	HMDB ID
10fthf[b]	10-Formyltetrahydrofolate	C20H23N7O7	C20H21N7O7	-2		C00234
10fthf[h]	10-Formyltetrahydrofolate	C20H23N7O7	C20H21N7O7	-2		C00234
13dpg[b]	3-Phospho-D-glyceroyl phosphate	C3H8O10P2	C3H4O10P2	-4		C00236
13dpg[h]	3-Phospho-D-glyceroyl phosphate	C3H8O10P2	C3H4O10P2	-4		C00236
1ddecg3p[h]	1-dodecanoyl-sn-glycerol 3-phosphate	C15H31O7P1	C15H29O7P1	-2		C00681
1hdec9eg3p[h]	1-hexadec-9-enoyl-sn-glycerol 3-phosphate	C19H37O7P1	C19H35O7P1	-2		C00681
1hdecg3p[h]	1-hexadecanoyl-sn-glycerol 3-phosphate	C19H39O7P1	C19H37O7P1	-2		C00681
1odec11eg3p[h]	1-octadec-11-enoyl-sn-glycerol 3-phosphate	C21H41O7P1	C21H39O7P1	-2		C00681
1odecg3p[h]	1-octadecanoyl-sn-glycerol 3-phosphate	C21H43O7P1	C21H41O7P1	-2		C00681
1pyr5c[b]	1-Pyrroline-5-carboxylate	C5H7NO2	C5H6NO2	-1		C03912
1pyr5c[h]	1-Pyrroline-5-carboxylate	C5H7NO2	C5H6NO2	-1		C03912
1tdec7eg3p[h]	1-tetradec-7-enoyl-sn-glycerol 3-phosphate	C17H33O7P1	C17H31O7P1	-2		C00681
1tdecg3p[h]	1-tetradecanoyl-sn-glycerol 3-phosphate	C17H35O7P1	C17H33O7P1	-2		C00681
23dhdp[b]	2,3-Dihydrodipicolinate	C7H7NO4	C7H5NO4	-2		C03340
23dhdp[h]	2,3-Dihydrodipicolinate	C7H7NO4	C7H5NO4	-2		C03340
23dhdp[p]	2,3-Dihydrodipicolinate	C7H7NO4	C7H5NO4	-2		C03340
23dhmb[p]	(R)-2,3-Dihydroxy-3-methylbutanoate	C5H10O4	C5H9O4	-1		C04272
23dhmp[p]	(R)-2,3-Dihydroxy-3-methylpentanoate	C6H12O4	C6H11O4	-1		C06007
25aics[b]	(S)-2-[5-Amino-1-(5-phospho-D-ribosyl)imidazole-4-carboxamido]succinate	C13H19N4O12P	C13H15N4O12P	-4		C04823
25aics[h]	(S)-2-[5-Amino-1-(5-phospho-D-ribosyl)imidazole-4-carboxamido]succinate	C13H19N4O12P	C13H15N4O12P	-4		C04823
25drapp[h]	2,5-Diamino-6-(ribosylamino)-4-(3H)-pyrimidinone 5-phosphate	C9H16N5O8P	C9H14N5O8P	-2		C01304
26dap-LL[b]	LL-2,6-Diaminoheptanedioate	C7H14N2O4	C7H14N2O4	0		C00666
26dap-LL[h]	LL-2,6-Diaminoheptanedioate	C7H14N2O4	C7H14N2O4	0		C00666
26dap-LL[p]	LL-2,6-Diaminoheptanedioate	C7H14N2O4	C7H14N2O4	0		C00666
26dap-M[b]	meso-2,6-Diaminoheptanedioate	C7H14N2O4	C7H14N2O4	0		C00680
26dap-M[h]	meso-2,6-Diaminoheptanedioate	C7H14N2O4	C7H14N2O4	0		C00680
2ahbut[p]	(S)-2-Aceto-2-hydroxybutanoate	C6H10O4	C6H9O4	-1		C06006
2cpr5p[p]	1-(2-Carboxyphenylamino)-1-deoxy-D-ribulose 5-phosphate	C12H16NO9P	C12H13NO9P	-3		C01302
2dda7p[h]	2-Dehydro-3-deoxy-D-arabino-heptonate 7-phosphate	C7H13O10P	C7H10O10P	-3		C04691
2dda7p[p]	2-Dehydro-3-deoxy-D-arabino-heptonate 7-phosphate	C7H13O10P	C7H10O10P	-3		C04691
2dhp[b]	2-Dehydropantoate	C6H10O4	C6H9O4	-1		C00966
2dhp[p]	2-Dehydropantoate	C6H10O4	C6H9O4	-1		C00966
2fe1s[b]	[2Fe-1S] desulfurated iron-sulfur cluster	SFe2	SFe2	2
2fe1s[h]	[2Fe-1S] desulfurated iron-sulfur cluster	SFe2	SFe2	2
2fe1s[p]	[2Fe-1S] desulfurated iron-sulfur cluster	SFe2	SFe2	2
2fe2s[b]	[2Fe-2S] iron-sulfur cluster	S2Fe2	S2Fe2	2
2fe2s[h]	[2Fe-2S] iron-sulfur cluster	S2Fe2	S2Fe2	2
2fe2s[p]	[2Fe-2S] iron-sulfur cluster	S2Fe2	S2Fe2	2
2ippm[p]	2-Isopropylmaleate	C7H10O4	C7H8O4	-2		C02631
2me4p[h]	2-C-methyl-D-erythritol 4-phosphate	C5H13O7P	C5H11O7P	-2		C11434
2mecdp[h]	2-C-methyl-D-erythritol 2,4-cyclodiphosphate	C5H12O9P2	C5H10O9P2	-2		C11453
2obut[b]	2-Oxobutanoate	C4H6O3	C4H5O3	-1		C00109
2obut[p]	2-Oxobutanoate	C4H6O3	C4H5O3	-1		C00109
2ohph[h]	2-Octaprenyl-6-hydroxyphenol	C46H70O2	C46H70O2	0		C05811
2ombzl[h]	2-Octaprenyl-6-methoxy-1,4-benzoquinol	C47H72O3	C47H72O3	0
2omhmbl[h]	2-Octaprenyl-3-methyl-5-hydroxy-6-methoxy-1,4-benzoquinol	C48H74O4	C48H74O4	0
2ommbl[h]	2-Octaprenyl-3-methyl-6-methoxy- 1,4-benzoquinol	C48H74O3	C48H74O3	0
2omph[h]	2-Octaprenyl-6-methoxyphenol	C47H72O2	C47H72O2	0		C05812
2oph[h]	2-Octaprenylphenol	C46H70O	C46H70O	0		C05810
2p4c2me[h]	2-phospho-4-(cytidine 5-diphospho)-2-C-methyl-D-erythritol	C14H26N3O17P3	C14H22N3O17P3	-4		C11436
2pg[b]	D-Glycerate 2-phosphate	C3H7O7P	C3H4O7P	-3		C00631
2pg[h]	D-Glycerate 2-phosphate	C3H7O7P	C3H4O7P	-3		C00631
3c2hmp[p]	3-Carboxy-2-hydroxy-4-methylpentanoate	C7H12O5	C7H10O5	-2		C04411
3c3hmp[p]	3-Carboxy-3-hydroxy-4-methylpentanoate	C7H12O5	C7H10O5	-2		C02504
3c4mop[p]	3-Carboxy-4-methyl-2-oxopentanoate	C7H10O5	C7H8O5	-2		C04236
3dhq[h]	3-Dehydroquinate	C7H10O6	C7H9O6	-1		C00944
3dhq[p]	3-Dehydroquinate	C7H10O6	C7H9O6	-1		C00944
3dhsk[h]	3-Dehydroshikimate	C7H8O5	C7H7O5	-1		C02637
3dhsk[p]	3-Dehydroshikimate	C7H8O5	C7H7O5	-1		C02637
3haACP[h]	(3R)-3-Hydroxyacyl-[acyl-carrier protein]	C15H28N2O9PRS	C15H27N2O9PRS	-1		C01271
3hcddec5eACP[h]	(R)-3-hydroxy-cis-dodec-5-enoyl-[acyl-carrier protein]	C23H42N2O9PRS	C23H41N2O9PRS	-1
3hcmrs7eACP[h]	(R)-3-hydroxy-cis-myristol-7-eoyl-[acyl-carrier protein]	C25H46N2O9PRS	C25H45N2O9PRS	-1
3hcpalm9eACP[h]	(R)-3-hydroxy-cis-palm-9-eoyl-[acyl-carrier protein]	C27H50N2O9PRS	C27H49N2O9PRS	-1
3hcvac11eACP[h]	(R)-3-hydroxy-cis-vacc-11-enoyl-[acyl-carrier protein]	C29H54N2O9PRS	C29H53N2O9PRS	-1
3hddecACP[h]	(R)-3-Hydroxydodecanoyl-[acyl-carrier protein]	C23H44N2O9PRS	C23H43N2O9PRS	-1		C05757
3hdecACP[h]	(R)-3-Hydroxydecanoyl-[acyl-carrier protein]	C21H40N2O9PRS	C21H39N2O9PRS	-1		C04619
3hhexACP[h]	(R)-3-Hydroxyhexanoyl-[acyl-carrier protein]	C17H32N2O9PRS	C17H31N2O9PRS	-1		C05747
3hmrsACP[h]	(R)-3-Hydroxytetradecanoyl-[acyl-carrier protein]	C25H48N2O9PRS	C25H47N2O9PRS	-1		C04688
3hoctaACP[h]	(R)-3-Hydroxyoctadecanoyl-[acyl-carrier protein]	C29H56N2O9PRS	C29H55N2O9PRS	-1		C16220
3hoctACP[h]	(R)-3-Hydroxyoctanoyl-[acyl-carrier protein]	C19H36N2O9PRS	C19H35N2O9PRS	-1		C04620
3hpalmACP[h]	R-3-hydroxypalmitoyl-[acyl-carrier protein]	C27H52N2O9PRS	C27H51N2O9PRS	-1		C04633
3ig3p[p]	C-(3-Indolyl)-glycerol 3-phosphate	C11H14NO6P	C11H12NO6P	-2		C03506
3mob[b]	3-Methyl-2-oxobutanoate	C5H8O3	C5H7O3	-1		C00141
3mob[p]	3-Methyl-2-oxobutanoate	C5H8O3	C5H7O3	-1		C00141
3mop[b]	(S)-3-Methyl-2-oxopentanoate	C6H10O3	C6H9O3	-1		C00671
3mop[p]	(S)-3-Methyl-2-oxopentanoate	C6H10O3	C6H9O3	-1		C00671
3ocddec5eACP[h]	3-oxo-cis-dodec-5-enoyl-[acyl-carrier protein]	C23H40N2O9PRS	C23H39N2O9PRS	-1
3ocmrs7eACP[h]	3-oxo-cis-myristol-7-eoyl-[acyl-carrier protein]	C25H44N2O9PRS	C25H43N2O9PRS	-1
3ocpalm9eACP[h]	3-oxo-cis-palm-9-eoyl-[acyl-carrier protein]	C27H48N2O9PRS	C27H47N2O9PRS	-1
3ocvac11eACP[h]	3-oxo-cis-vacc-11-enoyl-[acyl-carrier protein]	C29H52N2O9PRS	C29H51N2O9PRS	-1
3oddecACP[h]	3-Oxododecanoyl-[acyl-carrier protein]	C23H42N2O9PRS	C23H41N2O9PRS	-1		C05756
3odecACP[h]	3-Oxodecanoyl-[acyl-carrier protein]	C21H38N2O9PRS	C21H37N2O9PRS	-1		C05753
3ohexACP[h]	3-Oxohexanoyl-[acyl-carrier protein]	C17H30N2O9PRS	C17H29N2O9PRS	-1		C05746
3omrsACP[h]	3-Oxotetradecanoyl-[acyl-carrier protein]	C25H46N2O9PRS	C25H45N2O9PRS	-1		C05759
3ooctACP[h]	3-Oxooctanoyl-[acyl-carrier protein]	C19H34N2O9PRS	C19H33N2O9PRS	-1		C05750
3ooctdACP[h]	3-Oxooctadecanoyl-[acyl-carrier protein]	C29H54N2O9PRS	C29H53N2O9PRS	-1		C16219
3opalmACP[h]	3-Oxohexadecanoyl-[acyl-carrier protein]	C27H50N2O9PRS	C27H49N2O9PRS	-1		C05762
3ophb[h]	3-Octaprenyl-4-hydroxybenzoate	C47H70O3	C47H69O3	-1		C05809
3pg[b]	3-Phospho-D-glycerate	C3H7O7P	C3H4O7P	-3		C00197
3pg[h]	3-Phospho-D-glycerate	C3H7O7P	C3H4O7P	-3		C00197
3php[b]	3-Phosphohydroxypyruvate	C3H5O7P	C3H2O7P	-3		C03232
3php[h]	3-Phosphohydroxypyruvate	C3H5O7P	C3H2O7P	-3		C03232
3psme[h]	5-O-(1-Carboxyvinyl)-3-phosphoshikimate	C10H13O10P	C10H9O10P	-4		C01269
3psme[p]	5-O-(1-Carboxyvinyl)-3-phosphoshikimate	C10H13O10P	C10H9O10P	-4		C01269
4abz[b]	4-Aminobenzoate	C7H7NO2	C7H6NO2	-1		C00568
4abz[h]	4-Aminobenzoate	C7H7NO2	C7H6NO2	-1		C00568
4adcho[b]	4-amino-4-deoxychorismate	C10H11NO5	C10H10NO5	-1		C11355
4adcho[h]	4-amino-4-deoxychorismate	C10H11NO5	C10H10NO5	-1		C11355
4c2me[h]	4-(cytidine 5-diphospho)-2-C-methyl-D-erythritol	C14H25N3O14P2	C14H23N3O14P2	-2		C11435
4fe4s[b]	[4Fe-4S] iron-sulfur cluster	S4Fe4	S4Fe4	2
4fe4s[h]	[4Fe-4S] iron-sulfur cluster	S4Fe4	S4Fe4	2
4fe4s[p]	[4Fe-4S] iron-sulfur cluster	S4Fe4	S4Fe4	2
4hbz[h]	4-Hydroxybenzoate	C7H6O3	C7H5O3	-1		C00156
4mop[b]	4-Methyl-2-oxopentanoate	C6H10O3	C6H9O3	-1		C00233
4mop[p]	4-Methyl-2-oxopentanoate	C6H10O3	C6H9O3	-1		C00233
4pasp[h]	4-Phospho-L-aspartate	C4H8NO7P	C4H6NO7P	-2		C03082
4pasp[p]	4-Phospho-L-aspartate	C4H8NO7P	C4H6NO7P	-2		C03082
4per[h]	4-Phospho-D-erythronate	C4H9O8P	C4H6O8P	-3		C03393
4ppan[b]	D-4-Phosphopantothenate	C9H18NO8P	C9H15NO8P	-3		C03492
4ppan[h]	D-4-Phosphopantothenate	C9H18NO8P	C9H15NO8P	-3		C03492
4ppcys[b]	N-((R)-4-Phosphopantothenoyl)-L-cysteine	C12H23N2O9PS	C12H20N2O9PS	-3		C04352
4ppcys[h]	N-((R)-4-Phosphopantothenoyl)-L-cysteine	C12H23N2O9PS	C12H20N2O9PS	-3		C04352
4r5au[h]	4-(1-D-Ribitylamino)-5-aminouracil	C9H16N4O6	C9H16N4O6	0		C04732
5aizc[b]	5-amino-1-(5-phospho-D-ribosyl)imidazole-4-carboxylate	C9H14N3O9P	C9H11N3O9P	-3		C04751
5aizc[h]	5-amino-1-(5-phospho-D-ribosyl)imidazole-4-carboxylate	C9H14N3O9P	C9H11N3O9P	-3		C04751
5aop[b]	5-Amino-4-oxopentanoate	C5H9NO3	C5H9NO3	0		C00430
5aop[h]	5-Amino-4-oxopentanoate	C5H9NO3	C5H9NO3	0		C00430
5aprbu[h]	5-Amino-6-(5-phosphoribitylamino)uracil	C9H17N4O9P	C9H15N4O9P	-2		C04454
5apru[h]	5-Amino-6-(5-phosphoribosylamino)uracil	C9H15N4O9P	C9H13N4O9P	-2		C01268
5caiz[h]	5-phosphoribosyl-5-carboxyaminoimidazole	C9H14N3O9P	C9H11N3O9P	-3		C15667
5dpmev[b]	R-5-Diphosphomevalonate	C6H14O10P2	C6H10O10P2	-4		C01143
5drib[b]	5-deoxyribose	C5H10O4	C5H10O4	0
5drib[e]	5-deoxyribose	C5H10O4	C5H10O4	0
5drib[h]	5-deoxyribose	C5H10O4	C5H10O4	0
5fthf[h]	5-Formyltetrahydrofolate	C20H23N7O7	C20H21N7O7	-2		C03479
5mta[h]	5-Methylthioadenosine	C11H15N5O3S	C11H15N5O3S	0		C00170
5mthf[p]	5-Methyltetrahydrofolate	C20H25N7O6	C20H24N7O6	-1		C00440
5mtr[b]	5-Methylthio-D-ribose	C6H12O4S	C6H12O4S	0		C03089
5mtr[e]	5-Methylthio-D-ribose	C6H12O4S	C6H12O4S	0		C03089
5mtr[h]	5-Methylthio-D-ribose	C6H12O4S	C6H12O4S	0		C03089
5pmev[b]	R-5-Phosphomevalonate	C6H13O7P	C6H10O7P	-3		C01107
6ctd[h]	6-carboxy-5,6,7,8-tetrahydropterin	C7H8N5O3	C7H9N5O3	-1
6hmhpt[h]	6-hydroxymethyl dihydropterin	C7H9N5O2	C7H9N5O2	0
6hmhptpp[h]	6-hydroxymethyl-dihydropterin pyrophosphate	C7H11N5O8P2	C7H8N5O8P2	-3
6pgc[b]	6-Phospho-D-gluconate	C6H13O10P	C6H10O10P	-3		C00345
6pgc[h]	6-Phospho-D-gluconate	C6H13O10P	C6H10O10P	-3		C00345
6pgc[p]	6-Phospho-D-gluconate	C6H13O10P	C6H10O10P	-3		C00345
6pgl[b]	6-phospho-D-glucono-1,5-lactone	C6H11O9P	C6H9O9P	-2		C01236
6pgl[h]	6-phospho-D-glucono-1,5-lactone	C6H11O9P	C6H9O9P	-2		C01236
6pgl[p]	6-phospho-D-glucono-1,5-lactone	C6H11O9P	C6H9O9P	-2		C01236
6pthp[b]	6-Pyruvoyl-5,6,7,8-tetrahydropterin	C9H11N5O3	C9H11N5O3	0
8aonn[b]	8-Amino-7-oxononanoate	C9H17NO3	C9H17NO3	0		C01092
8aonn[h]	8-Amino-7-oxononanoate	C9H17NO3	C9H17NO3	0		C01092
aacoa[b]	Acetoacetyl-CoA	C25H40N7O18P3S	C25H36N7O18P3S	-4		C00332
ac[b]	Acetate	C2H4O2	C2H3O2	-1		C00033
ac[e]	Acetate	C2H4O2	C2H3O2	-1		C00033
ac[h]	Acetate	C2H4O2	C2H3O2	-1		C00033
acACP[h]	Acetyl-ACP	C13H24N2O8PRS	C13H23N2O8PRS	-1		C03939
acald[b]	Acetaldehyde	C2H4O	C2H4O	0		C00084
acald[e]	Acetaldehyde	C2H4O	C2H4O	0		C00084
acald[h]	Acetaldehyde	C2H4O	C2H4O	0		C00084
accoa[b]	Acetyl-CoA	C23H38N7O17P3S	C23H34N7O17P3S	-4		C00024
accoa[h]	Acetyl-CoA	C23H38N7O17P3S	C23H34N7O17P3S	-4		C00024
accoa[p]	Acetyl-CoA	C23H38N7O17P3S	C23H34N7O17P3S	-4		C00024
acgam1p[h]	N-Acetyl-D-glucosamine 1-phosphate	C8H16NO9P	C8H14NO9P	-2		C04256
acon-C[b]	cis-Aconitate	C6H6O6	C6H3O6	-3		C00417
acon-C[h]	cis-Aconitate	C6H6O6	C6H3O6	-3		C00417
acorn[b]	N2-Acetyl-L-ornithine	C7H14N2O3	C7H14N2O3	0		C00437
ACP[h]	acyl carrier protein	C11H22N2O7PRS	C11H21N2O7PRS	-1		C00229
acser[h]	O-Acetyl-L-serine	C5H9NO4	C5H9NO4	0		C00979
actACP[h]	Acetoacetyl-ACP	C15H26N2O9PRS	C15H25N2O9PRS	-1		C05744
actp[h]	Acetyl phosphate	C2H5O5P	C2H3O5P	-2		C00227
ade[h]	Adenine	C5H5N5	C5H5N5	0		C00147
adn[b]	Adenosine	C10H13N5O4	C10H13N5O4	0		C00212
adp[b]	ADP	C10H15N5O10P2	C10H12N5O10P2	-3		C00008
adp[h]	ADP	C10H15N5O10P2	C10H12N5O10P2	-3		C00008
adp[p]	ADP	C10H15N5O10P2	C10H12N5O10P2	-3		C00008
adphep-DD[h]	ADP-D-glycero-D-manno-heptose	C17H27N5016P2	C17H25N5O16P2	-2		C06397
adphep-LD[h]	ADP-L-glycero-D-manno-heptose	C17H27N5O16P2	C17H25N5O16P2	-2		C06398
agm[h]	Agmatine	C5H14N4	C5H16N4	2		C00179
ahcys[b]	S-Adenosyl-L-homocysteine	C14H20N6O5S	C14H20N6O5S	0		C00021
ahcys[h]	S-Adenosyl-L-homocysteine	C14H20N6O5S	C14H20N6O5S	0		C00021
ahdt[b]	2-Amino-4-hydroxy-6-(erythro-1,2,3-trihydroxypropyl)dihydropteridine triphosphate	C9H16N5O13P3	C9H12N5O13P3	-4		C04895
ahdt[h]	2-Amino-4-hydroxy-6-(erythro-1,2,3-trihydroxypropyl)dihydropteridine triphosphate	C9H16N5O13P3	C9H12N5O13P3	-4		C04895
aicar[b]	5-Amino-1-(5-Phospho-D-ribosyl)imidazole-4-carboxamide	C9H15N4O8P	C9H13N4O8P	-2		C04677
aicar[h]	5-Amino-1-(5-Phospho-D-ribosyl)imidazole-4-carboxamide	C9H15N4O8P	C9H13N4O8P	-2		C04677
aicar[p]	5-Amino-1-(5-Phospho-D-ribosyl)imidazole-4-carboxamide	C9H15N4O8P	C9H13N4O8P	-2		C04677
air[b]	5-amino-1-(5-phospho-D-ribosyl)imidazole	C8H14N3O7P	C8H12N3O7P	-2		C03373
air[h]	5-amino-1-(5-phospho-D-ribosyl)imidazole	C8H14N3O7P	C8H12N3O7P	-2		C03373
akg[b]	2-Oxoglutarate	C5H6O5	C5H4O5	-2		C00026
akg[h]	2-Oxoglutarate	C5H6O5	C5H4O5	-2		C00026
akg[p]	2-Oxoglutarate	C5H6O5	C5H4O5	-2		C00026
alaala[h]	D-Alanyl-D-alanine	C6H12N2O3	C6H12N2O3	0		C00993
ala-B[b]	beta-Alanine	C3H7NO2	C3H7NO2	0		C00099
alac-S[p]	(S)-2-Acetolactate	C5H8O4	C5H7O4	-1		C06010
ala-D[h]	D-Alanine	C3H7NO2	C3H7NO2	0		C00133
ala-L[b]	L-Alanine	C3H7NO2	C3H7NO2	0		C00041
ala-L[e]	L-Alanine	C3H7NO2	C3H7NO2	0		C00041
ala-L[h]	L-Alanine	C3H7NO2	C3H7NO2	0		C00041
ala-L[p]	L-Alanine	C3H7NO2	C3H7NO2	0		C00041
allphn[b]	Allophanate	C2H4N2O3	C2H3N2O3	-1		C01010
amet[b]	S-Adenosyl-L-methionine	C15H22N6O5S	C15H23N6O5S	1		C00019
amet[h]	S-Adenosyl-L-methionine	C15H22N6O5S	C15H23N6O5S	1		C00019
amet[p]	S-Adenosyl-L-methionine	C15H22N6O5S	C15H23N6O5S	1		C00019
ametam[h]	S-Adenosylmethioninamine	C14H22N6O3S	C14H24N6O3S	2		C01137
amob[b]	S-Adenosyl-4-methylthio-2-oxobutanoate	C15H20N5O6S	C15H19N5O6S	0		C04425
amob[e]	S-Adenosyl-4-methylthio-2-oxobutanoate	C15H20N5O6S	C15H19N5O6S	0		C04425
amob[h]	S-Adenosyl-4-methylthio-2-oxobutanoate	C15H20N5O6S	C15H19N5O6S	0		C04425
amp[b]	AMP	C10H14N5O7P	C10H12N5O7P	-2		C00020
amp[h]	AMP	C10H14N5O7P	C10H12N5O7P	-2		C00020
amp[p]	AMP	C10H14N5O7P	C10H12N5O7P	-2		C00020
anhgm[h]	N-Acetyl-D-glucosamine(anhydrous)N-Acetylmuramic acid	C19H30N2O12	C19H29N2O12	-1
anhgm3p[h]	N-Acetyl-D-glucosamine(anhydrous)N-Acetylmuramyl-tripeptide	C34H54N6O19	C34H52N6O19	-2
anhgm4p[h]	N-Acetyl-D-glucosamine(anhydrous)N-Acetylmuramyl-tetrapeptide	C37H59N7O20	C37H57N7O20	-2
anth[p]	Anthranilate	C7H7NO2	C7H6NO2	-1		C00108
ap4a[h]	P1,P4-Bis(5-adenosyl) tetraphosphate	C20H28N10O19P4	C20H24N10O19P4	-4		C01260
apoACP[h]	apoprotein [acyl carrier protein]	RHO	RHO	0		C03688
aprut[b]	N-Acetylputrescine	C6H14N2O	C6H15N2O	1		C02714
aprut[e]	N-Acetylputrescine	C6H14N2O	C6H15N2O	1		C02714
aprut[h]	N-Acetylputrescine	C6H14N2O	C6H15N2O	1		C02714
ara5p[h]	D-Arabinose 5-phosphate	C5H11O8P	C5H9O8P	-2		C01112
arg-L[b]	L-Arginine	C6H14N4O2	C6H15N4O2	1		C00062
arg-L[e]	L-Arginine	C6H14N4O2	C6H15N4O2	1		C00062
arg-L[h]	L-Arginine	C6H14N4O2	C6H15N4O2	1		C00062
arg-L[p]	L-Arginine	C6H14N4O2	C6H15N4O2	1		C00062
argsuc[b]	N(omega)-(L-Arginino)succinate	C10H18N4O6	C10H17N4O6	-1		C03406
argsuc[p]	N(omega)-(L-Arginino)succinate	C10H18N4O6	C10H17N4O6	-1		C03406
asn-L[b]	L-Asparagine	C4H8N2O3	C4H8N2O3	0		C00152
asn-L[e]	L-Asparagine	C4H8N2O3	C4H8N2O3	0		C00152
asn-L[h]	L-Asparagine	C4H8N2O3	C4H8N2O3	0		C00152
asn-L[p]	L-Asparagine	C4H8N2O3	C4H8N2O3	0		C00152
asp-L[b]	L-Aspartate	C4H7NO4	C4H6NO4	-1		C00049
asp-L[e]	L-Aspartate	C4H7NO4	C4H6NO4	-1		C00049
asp-L[h]	L-Aspartate	C4H7NO4	C4H6NO4	-1		C00049
asp-L[p]	L-Aspartate	C4H7NO4	C4H6NO4	-1		C00049
aspsa[h]	L-Aspartate 4-semialdehyde	C4H7NO3	C4H7NO3	0		C00441
aspsa[p]	L-Aspartate 4-semialdehyde	C4H7NO3	C4H7NO3	0		C00441
atp[b]	ATP	C10H16N5O13P3	C10H12N5O13P3	-4		C00002
atp[h]	ATP	C10H16N5O13P3	C10H12N5O13P3	-4		C00002
atp[p]	ATP	C10H16N5O13P3	C10H12N5O13P3	-4		C00002
btn[b]	Biotin	C10H16N2O3S	C10H15N2O3S	-1		C00120
btn[e]	Biotin	C10H16N2O3S	C10H15N2O3S	-1		C00120
btn[h]	Biotin	C10H16N2O3S	C10H15N2O3S	-1		C00120
but2eACP[h]	But-2-enoyl-[acyl-carrier protein]	C15H26N2O8PRS	C15H25N2O8PRS	-1		C04246
butACP[h]	Butyryl-ACP (n-C4:0ACP)	C15H28N2O8PRS	C15H27N2O8PRS	-1		C05745
bzcarote[p]	beta-Zeacarotene	C40H58	C40H58	0		C05434
cbasp[b]	N-Carbamoyl-L-aspartate	C5H8N2O5	C5H6N2O5	-2		C00438
cbasp[h]	N-Carbamoyl-L-aspartate	C5H8N2O5	C5H6N2O5	-2		C00438
cbp[b]	Carbamoyl phosphate	CH4NO5P	CH2NO5P	-2		C00169
cbp[h]	Carbamoyl phosphate	CH4NO5P	CH2NO5P	-2		C00169
cbp[p]	Carbamoyl phosphate	CH4NO5P	CH2NO5P	-2		C00169
cddec5eACP[h]	cis-dodec-5-enoyl-[acyl-carrier protein] (n-C12:1)	C23H42N2O8PRS	C23H41N2O8PRS	-1
cdec3eACP[h]	cis-dec-3-enoyl-[acyl-carrier protein] (n-C10:1)	C21H38N2O8PRS	C21H37N2O8PRS	-1
cdg[h]	7-deaza-7-carboxyguanine	C7H6N4O3	C7H5N4O3	-1
cdp[b]	CDP	C9H15N3O11P2	C9H12N3O11P2	-3		C00112
cdp[h]	CDP	C9H15N3O11P2	C9H12N3O11P2	-3		C00112
cdpdddecg[h]	CDP-1,2-didodecanoylglycerol	C36H65N3O15P2	C36H63N3O15P2	-2		C00269
cdpdhdec9eg[h]	CDP-1,2-dihexadec-9-enoylglycerol	C44H77N3O15P2	C44H75N3O15P2	-2		C00269
cdpdhdecg[h]	CDP-1,2-dihexadecanoylglycerol	C44H81N3O15P2	C44H79N3O15P2	-2		C00269
cdpdodec11eg[h]	CDP-1,2-dioctadec-11-enoylglycerol	C48H85N3O15P2	C48H83N3O15P2	-2		C00269
cdpdodecg[h]	CDP-1,2-dioctadecanoylglycerol	C48H89N3O15P2	C48H87N3O15P2	-2		C00269
cdpdtdec7eg[h]	CDP-1,2-ditetradec-7-enoylglycerol	C40H69N3O15P2	C40H67N3O15P2	-2		C00269
cdpdtdecg[h]	CDP-1,2-ditetradecanoylglycerol	C40H73N3O15P2	C40H71N3O15P2	-2		C00269
chor[b]	chorismate	C10H10O6	C10H8O6	-2		C00251
chor[h]	chorismate	C10H10O6	C10H8O6	-2		C00251
chor[p]	chorismate	C10H10O6	C10H8O6	-2		C00251
cit[b]	Citrate	C6H8O7	C6H5O7	-3		C00158
cit[h]	Citrate	C6H8O7	C6H5O7	-3		C00158
citr-L[b]	L-Citrulline	C6H13N3O3	C6H13N3O3	0		C00327
citr-L[p]	L-Citrulline	C6H13N3O3	C6H13N3O3	0		C00327
ckdo[h]	CMP-3-deoxy-D-manno-octulosonate	C17H26N3O15P	C17H24N3O15P	-2
clpn120[h]	cardiolipin (tetradodecanoyl, n-C12:0)	C57H110O17P2	C57H108O17P2	-2		C05980
clpn140[h]	cardiolipin (tetratetradecanoyl, n-C14:0)	C65H126O17P2	C65H124O17P2	-2		C05980
clpn141[h]	cardiolipin (tetratetradec-7-enoyl, n-C14:1)	C65H118O17P2	C65H116O17P2	-2		C05980
clpn160[h]	cardiolipin (tetrahexadecanoyl, n-C16:0)	C73H142O17P2	C73H140O17P2	-2		C05980
clpn160[p]	cardiolipin (tetrahexadecanoyl, n-C16:0)	C73H142O17P2	C73H140O17P2	-2		C05980
clpn161[h]	cardiolipin (tetrahexadec-9-enoyl, n-C16:1)	C73H134O17P2	C73H132O17P2	-2		C05980
clpn180[h]	cardiolipin (tetraoctadecanoyl, n-C18:0)	C81H158O17P2	C81H156O17P2	-2		C05980
clpn181[h]	cardiolipin (tetraoctadec-11-enoyl, n-C18:1)	C81H150O17P2	C81H148O17P2	-2		C05980
cmp[b]	CMP	C9H14N3O8P	C9H12N3O8P	-2		C00055
cmp[h]	CMP	C9H14N3O8P	C9H12N3O8P	-2		C00055
co2[b]	CO2	CO2	CO2	0		C00011
co2[e]	CO2	CO2	CO2	0		C00011
co2[h]	CO2	CO2	CO2	0		C00011
co2[p]	CO2	CO2	CO2	0		C00011
coa[b]	Coenzyme A	C21H36N7O16P3S	C21H32N7O16P3S	-4		C00010
coa[h]	Coenzyme A	C21H36N7O16P3S	C21H32N7O16P3S	-4		C00010
coa[p]	Coenzyme A	C21H36N7O16P3S	C21H32N7O16P3S	-4		C00010
cpppg3[b]	Coproporphyrinogen III	C36H44N4O8	C36H40N4O8	-4		C03263
cpppg3[h]	Coproporphyrinogen III	C36H44N4O8	C36H40N4O8	-4		C03263
ctp[b]	CTP	C9H16N3O14P3	C9H12N3O14P3	-4		C00063
ctp[h]	CTP	C9H16N3O14P3	C9H12N3O14P3	-4		C00063
ctp[p]	CTP	C9H16N3O14P3	C9H12N3O14P3	-4		C00063
cys-L[b]	L-Cysteine	C3H7NO2S	C3H7NO2S	0		C00097
cys-L[e]	L-Cysteine	C3H7NO2S	C3H7NO2S	0		C00097
cys-L[h]	L-Cysteine	C3H7NO2S	C3H7NO2S	0		C00097
cys-L[p]	L-Cysteine	C3H7NO2S	C3H7NO2S	0		C00097
cyst-L[b]	L-Cystathionine	C7H14N2O4S	C7H14N2O4S	0		C02291
dad-2[h]	Deoxyadenosine	C10H13N5O3	C10H13N5O3	0		C00559
dad-5[b]	5-Deoxyadenosine	C10H13N5O3	C10H13N5O3	0		C05198
dad-5[e]	5-Deoxyadenosine	C10H13N5O3	C10H13N5O3	0		C05198
dad-5[h]	5-Deoxyadenosine	C10H13N5O3	C10H13N5O3	0		C05198
dad-5[p]	5-Deoxyadenosine	C10H13N5O3	C10H13N5O3	0		C05198
dadp[b]	dADP	C10H15N5O9P2	C10H12N5O9P2	-3		C00206
dadp[h]	dADP	C10H15N5O9P2	C10H12N5O9P2	-3		C00206
damp[h]	dAMP	C10H14N5O6P	C10H12N5O6P	-2		C00360
dann[b]	7,8-Diaminononanoate	C9H20N2O2	C9H21N2O2	1		C01037
dann[h]	7,8-Diaminononanoate	C9H20N2O2	C9H21N2O2	1		C01037
datp[b]	dATP	C10H16N5O12P3	C10H12N5O12P3	-4		C00131
datp[h]	dATP	C10H16N5O12P3	C10H12N5O12P3	-4		C00131
datp[p]	dATP	C10H16N5O12P3	C10H12N5O12P3	-4		C00131
db4p[h]	3,4-dihydroxy-2-butanone 4-phosphate	C4H9O6P	C4H7O6P	-2		C15556
dcaACP[h]	Decanoyl-ACP (n-C10:0ACP)	C21H40N2O8PRS	C21H39N2O8PRS	-1		C05755
dcamp[b]	N6-(1,2-Dicarboxyethyl)-AMP	C14H18N5O11P	C14H14N5O11P	-4		C03794
dcamp[h]	N6-(1,2-Dicarboxyethyl)-AMP	C14H18N5O11P	C14H14N5O11P	-4		C03794
dcdp[b]	dCDP	C9H15N3O10P2	C9H12N3O10P2	-3		C00705
dcdp[h]	dCDP	C9H15N3O10P2	C9H12N3O10P2	-3		C00705
dcmp[b]	dCMP	C9H14N3O7P	C9H12N3O7P	-2		C00239
dcmp[h]	dCMP	C9H14N3O7P	C9H12N3O7P	-2		C00239
dctp[b]	dCTP	C9H16N3O13P3	C9H12N3O13P3	-4		C00458
dctp[h]	dCTP	C9H16N3O13P3	C9H12N3O13P3	-4		C00458
dctp[p]	dCTP	C9H16N3O13P3	C9H12N3O13P3	-4		C00458
dcyt[b]	Deoxycytidine	C9H13N3O4	C9H13N3O4	0		C00881
dcyt[e]	Deoxycytidine	C9H13N3O4	C9H13N3O4	0		C00881
dcyt[h]	Deoxycytidine	C9H13N3O4	C9H13N3O4	0		C00881
ddcaACP[h]	Dodecanoyl-ACP (n-C12:0ACP)	C23H44N2O8PRS	C23H43N2O8PRS	-1		C05223
dgdp[b]	dGDP	C10H15N5O10P2	C10H12N5O10P2	-3		C00361
dgdp[h]	dGDP	C10H15N5O10P2	C10H12N5O10P2	-3		C00361
dgmp[b]	dGMP	C10H14N5O7P	C10H12N5O7P	-2		C00362
dgmp[h]	dGMP	C10H14N5O7P	C10H12N5O7P	-2		C00362
dgsn[h]	Deoxyguanosine	C10H13N5O4	C10H13N5O4	0		C00330
dgtp[b]	dGTP	C10H16N5O13P3	C10H12N5O13P3	-4		C00286
dgtp[h]	dGTP	C10H16N5O13P3	C10H12N5O13P3	-4		C00286
dgtp[p]	dGTP	C10H16N5O13P3	C10H12N5O13P3	-4		C00286
dha[b]	Dihydroxyacetone	C3H6O3	C3H6O3	0		C00184
dha[e]	Dihydroxyacetone	C3H6O3	C3H6O3	0		C00184
dha[h]	Dihydroxyacetone	C3H6O3	C3H6O3	0		C00184
dhap[b]	Dihydroxyacetone phosphate	C3H7O6P	C3H5O6P	-2		C00111
dhap[h]	Dihydroxyacetone phosphate	C3H7O6P	C3H5O6P	-2		C00111
dhbpt[b]	6,7-Dihydrobiopterin	C9H13N5O3	C9H13N5O3	0		C00268
dhf[b]	7,8-Dihydrofolate	C19H21N7O6	C19H19N7O6	-2		C00415
dhf[h]	7,8-Dihydrofolate	C19H21N7O6	C19H19N7O6	-2		C00415
dhnpt[b]	Dihydroneopterin	C9H13N5O4	C9H13N5O4	0		C04874
dhnpt[h]	Dihydroneopterin	C9H13N5O4	C9H13N5O4	0		C04874
dhor-S[b]	(S)-Dihydroorotate	C5H6N2O4	C5H5N2O4	-1		C00337
dhor-S[h]	(S)-Dihydroorotate	C5H6N2O4	C5H5N2O4	-1		C00337
dhpmp[h]	Dihydroneopterin monophosphate	C9H14N5O7P	C9H12N5O7P	-2		C05925
dhpt[b]	Dihydropteroate	C14H14N6O3	C14H13N6O3	-1		C00921
dhpt[h]	Dihydropteroate	C14H14N6O3	C14H13N6O3	-1		C00921
dmlz[h]	6,7-Dimethyl-8-(1-D-ribityl)lumazine	C13H18N4O6	C13H18N4O6	0		C04332
dmpp[b]	Dimethylallyl diphosphate	C5H12O7P2	C5H9O7P2	-3		C00235
dmpp[h]	Dimethylallyl diphosphate	C5H12O7P2	C5H9O7P2	-3		C00235
dna5mtc[b]	DNA 5-methylcytosine	C10H16N3O7PR2	C10H16N3O7PR2	0		C02967
dnac[b]	DNA cytosine	C9H14N3O7PR2	C9H14N3O7PR2	0		C00856
dnad[b]	Deamino-NAD+	C21H27N6O15P2	C21H24N6O15P2	-2		C00857
dnad[h]	Deamino-NAD+	C21H27N6O15P2	C21H24N6O15P2	-2		C00857
dpcoa[b]	Dephospho-CoA	C21H35N7O13P2S	C21H33N7O13P2S	-2		C00882
dpcoa[h]	Dephospho-CoA	C21H35N7O13P2S	C21H33N7O13P2S	-2		C00882
dtbt[b]	Dethiobiotin	C10H18N2O3	C10H17N2O3	-1		C01909
dtbt[h]	Dethiobiotin	C10H18N2O3	C10H17N2O3	-1		C01909
dtdp[b]	dTDP	C10H16N2O11P2	C10H13N2O11P2	-3		C00363
dtdp[h]	dTDP	C10H16N2O11P2	C10H13N2O11P2	-3		C00363
dtmp[b]	dTMP	C10H15N2O8P	C10H13N2O8P	-2		C00364
dtmp[h]	dTMP	C10H15N2O8P	C10H13N2O8P	-2		C00364
dttp[b]	dTTP	C10H17N2O14P3	C10H13N2O14P3	-4		C00459
dttp[h]	dTTP	C10H17N2O14P3	C10H13N2O14P3	-4		C00459
dttp[p]	dTTP	C10H17N2O14P3	C10H13N2O14P3	-4		C00459
dudp[b]	dUDP	C9H14N2O11P2	C9H11N2O11P2	-3		C01346
dudp[h]	dUDP	C9H14N2O11P2	C9H11N2O11P2	-3		C01346
dump[b]	dUMP	C9H13N2O8P	C9H11N2O8P	-2		C00365
dump[h]	dUMP	C9H13N2O8P	C9H11N2O8P	-2		C00365
duri[b]	Deoxyuridine	C9H12N2O5	C9H12N2O5	0		C00526
duri[e]	Deoxyuridine	C9H12N2O5	C9H12N2O5	0		C00526
duri[h]	Deoxyuridine	C9H12N2O5	C9H12N2O5	0		C00526
dutp[b]	dUTP	C9H15N2O14P3	C9H11N2O14P3	-4		C00460
dutp[h]	dUTP	C9H15N2O14P3	C9H11N2O14P3	-4		C00460
dxyl5p[h]	1-deoxy-D-xylulose 5-phosphate	C5H11O7P	C5H9O7P	-2		C11437
e4p[b]	D-Erythrose 4-phosphate	C4H9O7P	C4H7O7P	-2		C00279
e4p[h]	D-Erythrose 4-phosphate	C4H9O7P	C4H7O7P	-2		C00279
e4p[p]	D-Erythrose 4-phosphate	C4H9O7P	C4H7O7P	-2		C00279
egmeACP[h]	Enoylglutaryl-[acyl-carrier protein] methyl ester	C6H7O3R	C17H27N2O10PRS	-1
eig3p[p]	D-erythro-1-(Imidazol-4-yl)glycerol 3-phosphate	C6H11N2O6P	C6H9N2O6P	-2		C04666
epmeACP[h]	Enoylpimeloyl-[acyl-carrier protein] methyl ester	C8H11O3R	C19H31N2O10PRS	-1
f1p[b]	D-Fructose 1-phosphate	C6H13O9P	C6H11O9P	-2		C02976
f1p[h]	D-Fructose 1-phosphate	C6H13O9P	C6H11O9P	-2		C02976
f6p[b]	D-Fructose 6-phosphate	C6H13O9P	C6H11O9P	-2		C00085
f6p[h]	D-Fructose 6-phosphate	C6H13O9P	C6H11O9P	-2		C00085
fad[b]	Flavin adenine dinucleotide oxidized	C27H33N9O15P2	C27H31N9O15P2	-2		C00016
fad[h]	Flavin adenine dinucleotide oxidized	C27H33N9O15P2	C27H31N9O15P2	-2		C00016
fad[p]	Flavin adenine dinucleotide oxidized	C27H33N9O15P2	C27H31N9O15P2	-2		C00016
fadh2[b]	Flavin adenine dinucleotide reduced	C27H35N9O15P2	C27H33N9O15P2	-2		C01352
fadh2[e]	Flavin adenine dinucleotide reduced	C27H35N9O15P2	C27H33N9O15P2	-2		C01352
fadh2[h]	Flavin adenine dinucleotide reduced	C27H35N9O15P2	C27H33N9O15P2	-2		C01352
fadh2[p]	Flavin adenine dinucleotide reduced	C27H35N9O15P2	C27H33N9O15P2	-2
fdp[b]	D-Fructose 1,6-bisphosphate	C6H14O12P2	C6H10O12P2	-4		C00354
fdp[h]	D-Fructose 1,6-bisphosphate	C6H14O12P2	C6H10O12P2	-4		C00354
fe2[b]	Fe2+	Fe	Fe	2		C00023
fe2[e]	Fe2+	Fe	Fe	2		C00023
fe2[h]	Fe2+	Fe	Fe	2		C00023
fe2[p]	Fe2+	Fe	Fe	2		C00023
fe3[b]	Fe3+	Fe	Fe	3		C14819
fe3[e]	Fe3+	Fe	Fe	3		C14819
fe3[h]	Fe3+	Fe	Fe	3		C14819
fgam[b]	N2-Formyl-N1-(5-phospho-D-ribosyl)glycinamide	C8H15N2O9P	C8H13N2O9P	-2		C04376
fgam[h]	N2-Formyl-N1-(5-phospho-D-ribosyl)glycinamide	C8H15N2O9P	C8H13N2O9P	-2		C04376
ficytc[b]	Ferricytochrome c	C42H44FeN8O8S2R4	C42H46FeN8O8S2R4	3		C00125
flxr[h]	Flavodoxin reduced	XH2	XH	-1		C02745
flxso[h]	flavodoxin semi oxidized	XH	XH	0		C02869
fmn[b]	FMN	C17H21N4O9P	C17H19N4O9P	-2		C00061
fmn[h]	FMN	C17H21N4O9P	C17H19N4O9P	-2		C00061
fmnh2[b]	Reduced FMN	C17H23N4O9P	C17H21N4O9P	-2		C01847
fmnh2[h]	Reduced FMN	C17H23N4O9P	C17H21N4O9P	-2		C01847
fmnh2[p]	Reduced FMN	C17H23N4O9P	C17H21N4O9P	-2		C01847
focytc[b]	Ferrocytochrome c	C42H44FeN8O8S2R4	C42H46FeN8O8S2R4	2		C00126
fol[b]	Folate	C19H19N7O6	C19H17N7O6	-2		C00504
for[b]	Formate	CH2O2	CH1O2	-1		C00058
for[e]	Formate	CH2O2	CH1O2	-1		C00058
for[h]	Formate	CH2O2	CH1O2	-1		C00058
fpram[b]	2-(Formamido)-N1-(5-phospho-D-ribosyl)acetamidine	C8H16N3O8P	C8H15N3O8P	-1		C04640
fpram[h]	2-(Formamido)-N1-(5-phospho-D-ribosyl)acetamidine	C8H16N3O8P	C8H15N3O8P	-1		C04640
fprica[b]	5-Formamido-1-(5-phospho-D-ribosyl)imidazole-4-carboxamide	C10H15N4O9P	C10H13N4O9P	-2		C04734
fprica[h]	5-Formamido-1-(5-phospho-D-ribosyl)imidazole-4-carboxamide	C10H15N4O9P	C10H13N4O9P	-2		C04734
frdp[b]	Farnesyl diphosphate	C15H28O7P2	C15H25O7P2	-3		C00448
frdp[h]	Farnesyl diphosphate	C15H28O7P2	C15H25O7P2	-3		C00448
frdp[p]	Farnesyl diphosphate	C15H28O7P2	C15H25O7P2	-3		C00448
fru[b]	D-Fructose	C6H12O6	C6H12O6	0		C00095
fru[e]	D-Fructose	C6H12O6	C6H12O6	0		C00095
fum[b]	Fumarate	C4H4O4	C4H2O4	-2		C00122
fum[h]	Fumarate	C4H4O4	C4H2O4	-2		C00122
g1p[b]	D-Glucose 1-phosphate	C6H13O9P	C6H11O9P	-2		C00103
g1p[h]	D-Glucose 1-phosphate	C6H13O9P	C6H11O9P	-2		C00103
g3p[b]	Glyceraldehyde 3-phosphate	C3H7O6P	C3H5O6P	-2		C00661
g3p[h]	Glyceraldehyde 3-phosphate	C3H7O6P	C3H5O6P	-2		C00661
g3p[p]	Glyceraldehyde 3-phosphate	C3H7O6P	C3H5O6P	-2		C00661
g6p[b]	D-Glucose 6-phosphate	C6H13O9P	C6H11O9P	-2		C00092
g6p[h]	D-Glucose 6-phosphate	C6H13O9P	C6H11O9P	-2		C00092
g6p[p]	D-Glucose 6-phosphate	C6H13O9P	C6H11O9P	-2		C00092
gam1p[h]	D-Glucosamine 1-phosphate	C6H14NO8P	C6H13NO8P	-1		C06156
gam6p[h]	D-Glucosamine 6-phosphate	C6H14NO8P	C6H13NO8P	-1		C00352
gar[b]	N1-(5-Phospho-D-ribosyl)glycinamide	C7H15N2O8P	C7H14N2O8P	-1		C03838
gar[h]	N1-(5-Phospho-D-ribosyl)glycinamide	C7H15N2O8P	C7H14N2O8P	-1		C03838
gcald[b]	Glycolaldehyde	C2H4O2	C2H4O2	0		C00266
gcald[e]	Glycolaldehyde	C2H4O2	C2H4O2	0		C00266
gcald[h]	Glycolaldehyde	C2H4O2	C2H4O2	0		C00266
gdp[b]	GDP	C10H15N5O11P2	C10H12N5O11P2	-3		C00035
gdp[h]	GDP	C10H15N5O11P2	C10H12N5O11P2	-3		C00035
gdpddman[h]	GDP-4-dehydro-6-deoxy-D-mannose	C16H23N5O15P2	C16H21N5O15P2	-2		C01222
gdpfuc[h]	GDP-L-fucose	C16H25N5O15P2	C16H23N5O15P2	-2		C00325
gdpmann[h]	GDP-D-mannose	C16H25N5O16P2	C16H23N5O16P2	-2		C00096
gdpofuc[h]	GDP-4-oxo-L-fucose	C16H23N5O15P2	C16H21N5O15P2	-2
gdptp[h]	Guanosine 3-diphosphate 5-triphosphate	C10H18N5O20P5	C10H11N5O20P5	-7		C04494
ggdp[b]	Geranylgeranyl diphosphate	C20H36O7P2	C20H33O7P2	-3
ggdp[p]	Geranylgeranyl diphosphate	C20H36O7P2	C20H33O7P2	-3
glc-D[b]	D-Glucose	C6H12O6	C6H12O6	0		C00031
glc-D[e]	D-Glucose	C6H12O6	C6H12O6	0		C00031
glc-D[p]	D-Glucose	C6H12O6	C6H12O6	0		C00031
gln-L[b]	L-Glutamine	C5H10N2O3	C5H10N2O3	0		C00064
gln-L[e]	L-Glutamine	C5H10N2O3	C5H10N2O3	0		C00064
gln-L[h]	L-Glutamine	C5H10N2O3	C5H10N2O3	0		C00064
gln-L[p]	L-Glutamine	C5H10N2O3	C5H10N2O3	0		C00064
glu1sa[h]	L-Glutamate 1-semialdehyde	C5H9NO3	C5H9NO3	0		C03741
glu5sa[b]	L-Glutamate 5-semialdehyde	C5H9NO3	C5H9NO3	0		C01165
glucys[b]	gamma-L-Glutamyl-L-cysteine	C8H14N2O5S	C8H13N2O5S	-1		C00669
glucys[h]	gamma-L-Glutamyl-L-cysteine	C8H14N2O5S	C8H13N2O5S	-1		C00669
glu-D[h]	D-Glutamate	C5H9NO4	C5H8NO4	-1		C00217
glu-L[b]	L-Glutamate	C5H9NO4	C5H8NO4	-1		C00025
glu-L[e]	L-Glutamate	C5H9NO4	C5H8NO4	-1		C00025
glu-L[h]	L-Glutamate	C5H9NO4	C5H8NO4	-1		C00025
glu-L[p]	L-Glutamate	C5H9NO4	C5H8NO4	-1		C00025
glutrna[b]	L-Glutamyl-tRNA(Glu)	C5H7NO3R	C5H7NO3R	0		C02987
glutrna[h]	L-Glutamyl-tRNA(Glu)	C5H7NO3R	C5H7NO3R	0		C02987
glutrna[p]	L-Glutamyl-tRNA(Glu)	C5H7NO3R	C5H7NO3R	0		C02987
gly[b]	Glycine	C2H5NO2	C2H5NO2	0		C00037
gly[e]	Glycine	C2H5NO2	C2H5NO2	0		C00037
gly[h]	Glycine	C2H5NO2	C2H5NO2	0		C00037
gly[p]	Glycine	C2H5NO2	C2H5NO2	0		C00037
glyald[b]	D-Glyceraldehyde	C3H6O3	C3H6O3	0		C00577
glyc[h]	Glycerol	C3H8O3	C3H8O3	0		C00116
glyc[p]	Glycerol	C3H8O3	C3H8O3	0		C00116
glyc3p[h]	Glycerol 3-phosphate	C3H9O6P	C3H7O6P	-2		C00093
glycogen[b]	glycogen	C6H10O5	C6H10O5	0		C00182
gmeACP[h]	Glutaryl-[acyl-carrier protein] methyl ester	C6H9O3R	C17H29N2O10PRS	-1
gmhep17bp[h]	D-Glycero-D-manno-heptose 1,7-bisphosphate	C7H16O13P2	C7H12O13P2	-4		C11472
gmhep1p[h]	D-Glycero-D-manno-heptose 1-phosphate	C7H15O10P	C7H13O10P	-2		C07838
gmhep7p[h]	D-Glycero-D-manno-heptose 7-phosphate	C7H15O10P	C7H13O10P	-2		C07836
gmp[b]	GMP	C10H14N5O8P	C10H12N5O8P	-2		C00144
gmp[h]	GMP	C10H14N5O8P	C10H12N5O8P	-2		C00144
grdp[b]	Geranyl diphosphate	C10H20O7P2	C10H17O7P2	-3		C00341
grdp[h]	Geranyl diphosphate	C10H20O7P2	C10H17O7P2	-3		C00341
grxox[h]	glutaredoxin (oxidized)	X	X	0		C07293
grxrd[h]	glutaredoxin (reduced)	XH2	XH2	0		C07292
gsn[b]	Guanosine	C10H13N5O5	C10H13N5O5	0		C00387
gsn[e]	Guanosine	C10H13N5O5	C10H13N5O5	0		C00387
gthox[b]	Oxidized glutathione	C20H32N6O12S2	C20H30N6O12S2	-2		C00127
gthox[h]	Oxidized glutathione	C20H32N6O12S2	C20H30N6O12S2	-2		C00127
gthrd[b]	Reduced glutathione	C10H17N3O6S	C10H16N3O6S	-1		C00051
gthrd[h]	Reduced glutathione	C10H17N3O6S	C10H16N3O6S	-1		C00051
gtp[b]	GTP	C10H16N5O14P3	C10H12N5O14P3	-4		C00044
gtp[h]	GTP	C10H16N5O14P3	C10H12N5O14P3	-4		C00044
gtp[p]	GTP	C10H16N5O14P3	C10H12N5O14P3	-4		C00044
h[b]	H+	H	H	1		C00080
h[e]	H+	H	H	1		C00080
h[h]	H+	H	H	1		C00080
h[p]	H+	H	H	1		C00080
h2mb4p[h]	1-hydroxy-2-methyl-2-(E)-butenyl 4-diphosphate	C5H12O8P2	C5H9O8P2	-3		C11811
h2o[b]	H2O	H2O	H2O	0		C00001
h2o[e]	H2O	H2O	H2O	0		C00001
h2o[h]	H2O	H2O	H2O	0		C00001
h2o[p]	H2O	H2O	H2O	0		C00001
h2o2[b]	Hydrogen peroxide	H2O2	H2O2	0		C00027
h2o2[h]	Hydrogen peroxide	H2O2	H2O2	0		C00027
h2s[b]	Hydrogen sulfide	H2S	H2S	0		C00283
h2s[e]	Hydrogen sulfide	H2S	H2S	0		C00283
h2s[h]	Hydrogen sulfide	H2S	H2S	0		C00283
hco3[b]	Bicarbonate	CH2O3	CHO3	-1		C00288
hco3[h]	Bicarbonate	CH2O3	CHO3	-1		C00288
hco3[p]	Bicarbonate	CH2O3	CHO3	-1		C00288
hcys-L[b]	L-Homocysteine	C4H9NO2S	C4H9NO2S	0		C00155
hcys-L[e]	L-Homocysteine	C4H9NO2S	C4H9NO2S	0		C00155
hcys-L[p]	L-Homocysteine	C4H9NO2S	C4H9NO2S	0		C00155
hdeACP[h]	cis-hexadec-9-enoyl-[acyl-carrier protein] (n-C16:1)	C27H50N2O8PRS	C27H49N2O8PRS	-1
hemeA[b]	Heme A	C49H56FeN4O6	C49H56FeN4O6	0		C15670
hemeO[b]	Heme O	C49H58FeN4O5	C49H56FeN4O5	-2		C15672
hemeO[h]	Heme O	C49H58FeN4O5	C49H56FeN4O5	-2		C15672
hemeO[p]	Heme O	C49H58FeN4O5	C49H56FeN4O5	-2		C15672
hexACP[h]	Hexanoyl-ACP (n-C6:0ACP)	C17H32N2O8PRS	C17H31N2O8PRS	-1		C05749
hgmeACP[h]	3-Hydroxyglutaryl-[acyl-carrier protein] methyl ester	C6H9O4R	C17H29N2O11PRS	-1
hhlipa[h]	heptosyl-heptosyl-kdo2-lipidA	C124H226N2O51P2	C124H220N2O51P2	-6
his-L[b]	L-Histidine	C6H9N3O2	C6H9N3O2	0		C00135
his-L[e]	L-Histidine	C6H9N3O2	C6H9N3O2	0		C00135
his-L[h]	L-Histidine	C6H9N3O2	C6H9N3O2	0		C00135
his-L[p]	L-Histidine	C6H9N3O2	C6H9N3O2	0		C00135
hisp[b]	L-Histidinol phosphate	C6H12N3O4P	C6H11N3O4P	-1		C01100
hisp[p]	L-Histidinol phosphate	C6H12N3O4P	C6H11N3O4P	-1		C01100
histd[b]	L-Histidinol	C6H11N3O	C6H12N3O	1		C00860
hlipa[h]	heptosyl-kdo2-lipidA	C117H214N2O45P2	C117H208N2O45P2	-6
hmbil[b]	Hydroxymethylbilane	C40H46N4O17	C40H38N4O17	-8		C01024
hmbil[h]	Hydroxymethylbilane	C40H46N4O17	C40H38N4O17	-8		C01024
hmgcoa[b]	Hydroxymethylglutaryl-CoA	C27H44N7O20P3S	C27H39N7O20P3S	-5		C00356
hom-L[b]	L-Homoserine	C4H9NO3	C4H9NO3	0		C00263
hom-L[h]	L-Homoserine	C4H9NO3	C4H9NO3	0		C00263
hom-L[p]	L-Homoserine	C4H9NO3	C4H9NO3	0		C00263
hpmeACP[h]	3-Hydroxypimeloyl-[acyl-carrier protein] methyl ester	C8H13O4R	C19H33N2O11PRS	-1
iasp[h]	Iminoaspartate	C4H5NO4	C4H3NO4	-2		C05840
icit[b]	Isocitrate	C6H8O7	C6H5O7	-3		C00311
icit[h]	Isocitrate	C6H8O7	C6H5O7	-3		C00311
idp[h]	IDP	C10H14N4O11P2	C10H11N4O11P2	-3		C00104
ile-L[b]	L-Isoleucine	C6H13NO2	C6H13NO2	0		C00407
ile-L[e]	L-Isoleucine	C6H13NO2	C6H13NO2	0		C00407
ile-L[h]	L-Isoleucine	C6H13NO2	C6H13NO2	0		C00407
ile-L[p]	L-Isoleucine	C6H13NO2	C6H13NO2	0		C00407
imacp[p]	3-(Imidazol-4-yl)-2-oxopropyl phosphate	C6H9N2O5P	C6H7N2O5P	-2		C01267
imp[b]	IMP	C10H13N4O8P	C10H11N4O8P	-2		C00130
imp[h]	IMP	C10H13N4O8P	C10H11N4O8P	-2		C00130
indole[p]	Indole	C8H7N	C8H7N	0		C00463
ipdp[b]	Isopentenyl diphosphate	C5H12O7P2	C5H9O7P2	-3		C00129
ipdp[h]	Isopentenyl diphosphate	C5H12O7P2	C5H9O7P2	-3		C00129
iscs[b]	IscS sulfur acceptor protein	HSR	HSR	0
iscs[h]	IscS sulfur acceptor protein	HSR	HSR	0
iscssh[b]	IscS with bound sulfur	HS2R	HS2R	0
iscssh[h]	IscS with bound sulfur	HS2R	HS2R	0
iscu[b]	IscU scaffold protein	H8O2S6R	H8O2S6R	0
iscu-2fe2s[b]	IscU with bound [2Fe-2S] cluster	H6O2S8Fe2R	H4O2S8Fe2R	-2
iscu-2fe2s2[b]	IscU with two bound [2Fe-2S] clusters	H4O2S10Fe4R	O2S10Fe4R	-4
iscu-4fe4s[b]	IscU with bound [4Fe-4S] cluster	H6O2S10Fe4R	H4O2S10Fe4R	-2
itp[h]	ITP	C10H15N4O14P3	C10H11N4O14P3	-4		C00081
kdo[h]	3-Deoxy-D-manno-2-octulosonate	C8H14O8	C8H13O8	-1		C01187
kdo2lipid4[h]	KDO(2)-lipid IV(A)	C84H154N2O37P2	C84H148N2O37P2	-6		C06025
kdo2lipid4L[h]	KDO(2)-lipid IV(A) with laurate	C96H176N2O38P2	C96H170N2O38P2	-6		C06251
kdo8p[h]	3-Deoxy-D-manno-octulosonate 8-phosphate	C8H15O11P	C8H12O11P	-3		C04478
kdolipid4[h]	KDO-lipid IV(A)	C76H142N2O30P2	C76H137N2O30P2	-5		C06024
LalaDgluMdap[h]	L-alanine-D-glutamate-meso-2,6-diaminoheptanedioate	C15H26N4O8	C15H25N4O8	-1
LalaDgluMdapDala[h]	L-alanine-D-glutamate-meso-2,6-diaminoheptanedioate-D-alanine	C18H31N5O9	C18H30N5O9	-1
leu-L[b]	L-Leucine	C6H13NO2	C6H13NO2	0		C00123
leu-L[e]	L-Leucine	C6H13NO2	C6H13NO2	0		C00123
leu-L[h]	L-Leucine	C6H13NO2	C6H13NO2	0		C00123
leu-L[p]	L-Leucine	C6H13NO2	C6H13NO2	0		C00123
lipa[b]	KDO(2)-lipid (A)	C110H202N2O39P2	C110H196N2O39P2	-6		C06026
lipa[h]	KDO(2)-lipid (A)	C110H202N2O39P2	C110H196N2O39P2	-6		C06026
lipidA[h]	2,3,23-Tetrakis(beta-hydroxymyristoyl)-D-glucosaminyl-1,6-beta-D-glucosamine 1,4-bisphosphate	C68H130N2O23P2	C68H126N2O23P2	-4
lipidAds[h]	Lipid A Disaccharide	C68H129N2O20P	C68H127N2O20P	-2		C04932
lipidX[h]	2,3-Bis(3-hydroxytetradecanoyl)-beta-D-glucosaminyl 1-phosphate	C34H66NO12P	C34H64NO12P	-2		C04824
lipopb[h]	lipoate (protein bound)	C8H12OS2	C8H13OS2	1
lipopb[p]	lipoate (protein bound)	C8H12OS2	C8H13OS2	1
lycop[p]	Lycopene	C40H56	C40H56	0		C05432
lys-L[b]	L-Lysine	C6H14N2O2	C6H15N2O2	1		C00047
lys-L[e]	L-Lysine	C6H14N2O2	C6H15N2O2	1		C00047
lys-L[h]	L-Lysine	C6H14N2O2	C6H15N2O2	1		C00047
lys-L[p]	L-Lysine	C6H14N2O2	C6H15N2O2	1		C00047
malACP[h]	Malonyl-[acyl-carrier protein]	C3H3O3R	C14H22N2O10PRS	-2		C01209
malcoa[h]	Malonyl-CoA	C24H38N7O19P3S	C24H33N7O19P3S	-5		C00083
malcoame[h]	malonyl-CoA methyl ester	C25H40N7O19P3S	C25H36N7O19P3S	-4
mal-L[b]	L-Malate	C4H6O5	C4H4O5	-2		C00149
mal-L[h]	L-Malate	C4H6O5	C4H4O5	-2		C00149
man1p[h]	D-Mannose 1-phosphate	C6H13O9P	C6H11O9P	-2		C00636
man6p[h]	D-Mannose 6-phosphate	C6H13O9P	C6H11O9P	-2		C00275
meoh[b]	Methanol	CH4O1	CH4O1	0		C00132
meoh[e]	Methanol	CH4O1	CH4O1	0		C00132
meoh[h]	Methanol	CH4O1	CH4O1	0		C00132
methf[b]	5,10-Methenyltetrahydrofolate	C20H22N7O6	C20H20N7O6	-1		C00445
methf[h]	5,10-Methenyltetrahydrofolate	C20H22N7O6	C20H20N7O6	-1		C00445
met-L[b]	L-Methionine	C5H11NO2S	C5H11NO2S	0		C00073
met-L[e]	L-Methionine	C5H11NO2S	C5H11NO2S	0		C00073
met-L[h]	L-Methionine	C5H11NO2S	C5H11NO2S	0		C00073
met-L[p]	L-Methionine	C5H11NO2S	C5H11NO2S	0		C00073
metsox-R-L[h]	L-methionine-R-sulfoxide	C5H11NO3S	C5H11NO3S	0		C15998
mev-R[b]	R-Mevalonate	C6H12O4	C6H11O4	-1		C00418
mlthf[b]	5,10-Methylenetetrahydrofolate	C20H23N7O6	C20H21N7O6	-2		C00143
mlthf[h]	5,10-Methylenetetrahydrofolate	C20H23N7O6	C20H21N7O6	-2		C00143
mlthf[p]	5,10-Methylenetetrahydrofolate	C20H23N7O6	C20H21N7O6	-2		C00143
murein3p3p[h]	two linked disacharide tripeptide murein units (uncrosslinked, middle of chain)	C68H108N12O38	C68H104N12O38	-4
murein4p3p[h]	two linked disacharide tetrapeptide and tripeptide murein units (uncrosslinked, middle of chain)	C71H113N13O39	C71H109N13O39	-4
murein4p4p[h]	two linked disacharide tetrapeptide murein units (uncrosslinked, middle of chain)	C74H118N14O40	C74H114N14O40	-4
murein4px4p[h]	two disacharide linked murein units, tetrapeptide corsslinked tetrapeptide (A2pm->D-ala) (middle of chain)	C74H116N14O39	C74H112N14O39	-4
murein4px4px4p[h]	three disacharide linked murein units (tetrapeptide crosslinked tetrapeptide (A2pm->D-ala) & tetrapeptide corsslinked tetrapeptide (A2pm->D-ala)) (middle of chain)	C111H173N21O58	C111H167N21O58	-6
murein5p3p[h]	two linked disacharide pentapeptide and tripeptide murein units (uncrosslinked, middle of chain)	C74H118N14O40	C74H114N14O40	-4
murein5p4p[h]	two linked disacharide pentapeptide and tetrapeptide murein units (uncrosslinked, middle of chain)	C77H123N15O41	C77H119N15O41	-4
murein5p5p[h]	two linked disacharide pentapeptide murein units (uncrosslinked, middle of chain)	C80H128N16O42	C80H124N16O42	-4
murein5p5p5p[h]	three linked disacharide pentapeptide murein units (uncrosslinked, middle of chain)	C120H192N24O63	C120H186N24O63	-6
murein5px3p[h]	two disacharide linked murein units, pentapeptide corsslinked tripeptide (A2pm->A2pm) (middle of chain)	C74H116N14O39	C74H112N14O39	-4
murein5px4p[h]	two disacharide linked murein units, pentapeptide crosslinked tetrapeptide (A2pm->D-ala) (middle of chain)	C77H121N15O40	C77H117N15O40	-4
murein5px4px4p[h]	three disacharide linked murein units (pentapeptide crosslinked tetrapeptide (A2pm->D-ala) tetrapeptide corsslinked tetrapeptide (A2pm->D-ala)) (middle of chain)	C114H178N22O59	C114H172N22O59	-6
myrsACP[h]	Myristoyl-ACP (n-C14:0ACP)	C25H48N2O8PRS	C25H47N2O8PRS	-1		C05761
nac[b]	Nicotinate	C6H5NO2	C6H4NO2	-1		C00253
nad[b]	Nicotinamide adenine dinucleotide	C21H28N7O14P2	C21H26N7O14P2	-1		C00003
nad[h]	Nicotinamide adenine dinucleotide	C21H28N7O14P2	C21H26N7O14P2	-1		C00003
nad[p]	Nicotinamide adenine dinucleotide	C21H28N7O14P2	C21H26N7O14P2	-1		C00003
nadh[b]	Nicotinamide adenine dinucleotide - reduced	C21H29N7O14P2	C21H27N7O14P2	-2		C00004
nadh[h]	Nicotinamide adenine dinucleotide - reduced	C21H29N7O14P2	C21H27N7O14P2	-2		C00004
nadh[p]	Nicotinamide adenine dinucleotide - reduced	C21H29N7O14P2	C21H27N7O14P2	-2		C00004
nadp[b]	Nicotinamide adenine dinucleotide phosphate	C21H28N7O17P3	C21H25N7O17P3	-3		C00006
nadp[h]	Nicotinamide adenine dinucleotide phosphate	C21H28N7O17P3	C21H25N7O17P3	-3		C00006
nadp[p]	Nicotinamide adenine dinucleotide phosphate	C21H28N7O17P3	C21H25N7O17P3	-3		C00006
nadph[b]	Nicotinamide adenine dinucleotide phosphate - reduced	C21H30N7O17P3	C21H26N7O17P3	-4		C00005
nadph[h]	Nicotinamide adenine dinucleotide phosphate - reduced	C21H30N7O17P3	C21H26N7O17P3	-4		C00005
nadph[p]	Nicotinamide adenine dinucleotide phosphate - reduced	C21H30N7O17P3	C21H26N7O17P3	-4		C00005
ncam[b]	Nicotinamide	C6H6N2O	C6H6N2O	0		C00153
Ncbmpts[h]	N-Carbamoylputrescine	C5H13N3O	C5H13N3O	0		C00436
neuspn[p]	Neurosporene	C40H58	C40H58	0		C05431
nh4[b]	Ammonium	H3N	H4N	1		C01342
nh4[e]	Ammonium	H3N	H4N	1		C01342
nh4[h]	Ammonium	H3N	H4N	1		C01342
nh4[p]	Ammonium	H3N	H4N	1		C01342
nicrns[b]	Nicotinate D-ribonucleoside	C11H14NO6	C11H13NO6	0		C05841
nicrnt[b]	Nicotinate D-ribonucleotide	C11H15NO9P	C11H12NO9P	-2		C01185
nicrnt[e]	Nicotinate D-ribonucleotide	C11H15NO9P	C11H12NO9P	-2		C01185
nicrnt[h]	Nicotinate D-ribonucleotide	C11H15NO9P	C11H12NO9P	-2		C01185
nmn[b]	Nicotinamide D-ribonucleotide	C11H15N2O8P	C11H14N2O8P	-1		C00455
nmn[h]	Nicotinamide D-ribonucleotide	C11H15N2O8P	C11H14N2O8P	-1		C00455
o2[b]	O2	O2	O2	0		C00007
o2[e]	O2	O2	O2	0		C00007
o2[h]	O2	O2	O2	0		C00007
o2[p]	O2	O2	O2	0		C00007
o2s[h]	Superoxide anion	O2	O2	-1		C00704
oaa[b]	Oxaloacetate	C4H4O5	C4H2O5	-2		C00036
oaa[h]	Oxaloacetate	C4H4O5	C4H2O5	-2		C00036
ocACP[h]	Octanoyl-ACP (n-C8:0ACP)	C19H36N2O8PRS	C19H35N2O8PRS	-1		C05752
ocdcaACP[h]	Octadecanoyl-ACP (n-C18:0ACP)	C29H56N2O8PRS	C29H55N2O8PRS	-1		C04088
octapb[b]	octanoate (protein bound)	C8H14O	C8H15O	1
octapb[h]	octanoate (protein bound)	C8H14O	C8H15O	1
octapb[p]	octanoate (protein bound)	C8H14O	C8H15O	1
octdp[h]	all-trans-Octaprenyl diphosphate	C40H68O7P2	C40H65O7P2	-3		C04146
octeACP[h]	cis-octadec-11-enoyl-[acyl-carrier protein] (n-C18:1)	C29H54N2O8PRS	C29H53N2O8PRS	-1
ogmeACP[h]	3-Oxo-glutaryl-[acyl-carrier protein] methyl ester	C6H7O4R	C17H27N2O11PRS	-1
ohpb[h]	2-Oxo-3-hydroxy-4-phosphobutanoate	C4H7O8P	C4H4O8P	-3		C06054
opmeACP[h]	3-Oxo-pimeloyl-[acyl-carrier protein] methyl ester	C8H11O4R	C19H31N2O11PRS	-1
orn[b]	Ornithine	C5H12N2O2	C5H13N2O2	1		C01602
orn[p]	Ornithine	C5H12N2O2	C5H13N2O2	1		C01602
orot[b]	Orotate	C5H4N2O4	C5H3N2O4	-1		C00295
orot[h]	Orotate	C5H4N2O4	C5H3N2O4	-1		C00295
orot5p[b]	Orotidine 5-phosphate	C10H13N2O11P	C10H10N2O11P	-3		C01103
orot5p[h]	Orotidine 5-phosphate	C10H13N2O11P	C10H10N2O11P	-3		C01103
pa120[h]	1,2-didodecanoyl-sn-glycerol 3-phosphate	C27H53O8P1	C27H51O8P1	-2		C00416
pa140[h]	1,2-ditetradecanoyl-sn-glycerol 3-phosphate	C31H61O8P1	C31H59O8P1	-2		C00416
pa141[h]	1,2-ditetradec-7-enoyl-sn-glycerol 3-phosphate	C31H57O8P1	C31H55O8P1	-2		C00416
pa160[h]	1,2-dihexadecanoyl-sn-glycerol 3-phosphate	C35H69O8P1	C35H67O8P1	-2		C00416
pa161[h]	1,2-dihexadec-9-enoyl-sn-glycerol 3-phosphate	C35H67O8P1	C35H63O8P1	-2		C00416
pa180[h]	1,2-dioctadecanoyl-sn-glycerol 3-phosphate	C39H77O8P1	C39H75O8P1	-2		C00416
pa181[h]	1,2-dioctadec-11-enoyl-sn-glycerol 3-phosphate	C39H73O8P1	C39H71O8P1	-2		C00416
palmACP[h]	Palmitoyl-ACP (n-C16:0ACP)	C27H52N2O8PRS	C27H51N2O8PRS	-1		C05764
pan4p[b]	Pantetheine 4-phosphate	C11H23N2O7PS	C11H21N2O7PS	-2		C01134
pan4p[h]	Pantetheine 4-phosphate	C11H23N2O7PS	C11H21N2O7PS	-2		C01134
pant-R[b]	(R)-Pantoate	C6H12O4	C6H11O4	-1		C00522
pant-R[p]	(R)-Pantoate	C6H12O4	C6H11O4	-1		C00522
pap[b]	Adenosine 3,5-bisphosphate	C10H15N5O10P2	C10H11N5O10P2	-4		C00054
pap[h]	Adenosine 3,5-bisphosphate	C10H15N5O10P2	C10H11N5O10P2	-4		C00054
pdx5p[b]	Pyridoxine 5-phosphate	C8H12NO6P	C8H10NO6P	-2		C00627
pdx5p[e]	Pyridoxine 5-phosphate	C8H12NO6P	C8H10NO6P	-2		C00627
pdx5p[h]	Pyridoxine 5-phosphate	C8H12NO6P	C8H10NO6P	-2		C00627
pe120[h]	phosphatidylethanolamine (didodecanoyl, n-C12:0)	C29H58N1O8P1	C29H58N1O8P1	0		C00350
pe140[h]	phosphatidylethanolamine (ditetradecanoyl, n-C14:0)	C33H66N1O8P1	C33H66N1O8P1	0		C00350
pe141[h]	phosphatidylethanolamine (ditetradec-7-enoyl, n-C14:1)	C33H62N1O8P1	C33H62N1O8P1	0		C00350
pe160[h]	phosphatidylethanolamine (dihexadecanoyl, n-C16:0)	C37H74N1O8P1	C37H74N1O8P1	0		C00350
pe161[h]	phosphatidylethanolamine (dihexadec-9enoyl, n-C16:1)	C37H70N1O8P1	C37H70N1O8P1	0		C00350
pe180[h]	phosphatidylethanolamine (dioctadecanoyl, n-C18:0)	C41H82N1O8P1	C41H82N1O8P1	0		C00350
pe181[h]	phosphatidylethanolamine (dioctadec-11-enoyl, n-C18:1)	C41H78N1O8P1	C41H78N1O8P1	0		C00350
pep[b]	Phosphoenolpyruvate	C3H5O6P	C3H2O6P	-3		C00074
pep[h]	Phosphoenolpyruvate	C3H5O6P	C3H2O6P	-3		C00074
pep[p]	Phosphoenolpyruvate	C3H5O6P	C3H2O6P	-3		C00074
pg120[h]	Phosphatidylglycerol (didodecanoyl, n-C12:0)	C30H59O10P1	C30H58O10P1	-1		C00344
pg140[h]	Phosphatidylglycerol (ditetradecanoyl, n-C14:0)	C34H67O10P1	C34H66O10P1	-1		C00344
pg141[h]	Phosphatidylglycerol (ditetradec-7-enoyl, n-C14:1)	C34H63O10P1	C34H62O10P1	-1		C00344
pg160[b]	Phosphatidylglycerol (dihexadecanoyl, n-C16:0)	C38H75O10P1	C38H74O10P1	-1		C00344
pg160[h]	Phosphatidylglycerol (dihexadecanoyl, n-C16:0)	C38H75O10P1	C38H74O10P1	-1		C00344
pg160[p]	Phosphatidylglycerol (dihexadecanoyl, n-C16:0)	C38H75O10P1	C38H74O10P1	-1		C00344
pg161[h]	Phosphatidylglycerol (dihexadec-9-enoyl, n-C16:1)	C38H71O10P1	C38H70O10P1	-1		C00344
pg180[h]	Phosphatidylglycerol (dioctadecanoyl, n-C18:0)	C42H83O10P1	C42H82O10P1	-1		C00344
pg181[h]	Phosphatidylglycerol (dioctadec-11-enoyl, n-C18:1)	C42H79O10P1	C42H78O10P1	-1		C00344
pgp120[h]	Phosphatidylglycerophosphate (didodecanoyl, n-C12:0)	C30H60O13P2	C30H57O13P2	-3		C03892
pgp140[h]	Phosphatidylglycerophosphate (ditetradecanoyl, n-C14:0)	C34H68O13P2	C34H65O13P2	-3		C03892
pgp141[h]	Phosphatidylglycerophosphate (ditetradec-7-enoyl, n-C14:1)	C34H64O13P2	C34H61O13P2	-3		C03892
pgp160[h]	Phosphatidylglycerophosphate (dihexadecanoyl, n-C16:0)	C38H76O13P2	C38H73O13P2	-3		C03892
pgp161[h]	Phosphatidylglycerophosphate (dihexadec-9-enoyl, n-C16:1)	C38H72O13P2	C38H69O13P2	-3		C03892
pgp180[h]	Phosphatidylglycerophosphate (dioctadecanoyl, n-C18:0)	C42H84O13P2	C42H81O13P2	-3		C03892
pgp181[h]	Phosphatidylglycerophosphate (dioctadec-11-enoyl, n-C18:1)	C42H80O13P2	C42H77O13P2	-3		C03892
phe-L[b]	L-Phenylalanine	C9H11NO2	C9H11NO2	0		C00079
phe-L[e]	L-Phenylalanine	C9H11NO2	C9H11NO2	0		C00079
phe-L[h]	L-Phenylalanine	C9H11NO2	C9H11NO2	0		C00079
phe-L[p]	L-Phenylalanine	C9H11NO2	C9H11NO2	0		C00079
pheme[b]	Protoheme	C34H32FeN4O4	C34H30FeN4O4	-2		C00032
pheme[h]	Protoheme	C34H32FeN4O4	C34H30FeN4O4	-2		C00032
pheme[p]	Protoheme	C34H32FeN4O4	C34H30FeN4O4	-2		C00032
phom[h]	O-Phospho-L-homoserine	C4H10NO6P	C4H8NO6P	-2		C01102
phom[p]	O-Phospho-L-homoserine	C4H10NO6P	C4H8NO6P	-2		C01102
phpyr[b]	Phenylpyruvate	C9H8O3	C9H7O3	-1		C00166
phpyr[p]	Phenylpyruvate	C9H8O3	C9H7O3	-1		C00166
phthr[h]	O-Phospho-4-hydroxy-L-threonine	C4H10NO7P	C4H8NO7P	-2		C06055
phytoe[p]	Phytoene	C40H64	C40H64	0		C05413
phytof[p]	Phytofluene	C40H62	C40H62	0		C05414
pi[b]	Phosphate	H3O4P	HO4P	-2		C00009
pi[e]	Phosphate	H3O4P	HO4P	-2		C00009
pi[h]	Phosphate	H3O4P	HO4P	-2		C00009
pi[p]	Phosphate	H3O4P	HO4P	-2		C00009
pimACP[h]	Pimeloyl-[acyl-carrier protein]	C7H10O3R	C18H31N2O10PRS	-1
pmeACP[h]	Pimeloyl-[acyl-carrier protein] methyl ester	C8H13O3R	C19H33N2O10PRS	-1
pnto-R[b]	(R)-Pantothenate	C9H17NO5	C9H16NO5	-1		C00864
pnto-R[h]	(R)-Pantothenate	C9H17NO5	C9H16NO5	-1		C00864
ppbng[b]	Porphobilinogen	C10H14N2O4	C10H13N2O4	-1		C00931
ppbng[h]	Porphobilinogen	C10H14N2O4	C10H13N2O4	-1		C00931
ppgpp[h]	Guanosine 3,5-bis(diphosphate)	C10H17N5O17P4	C10H11N5O17P4	-6		C01228
pphn[b]	Prephenate	C10H10O6	C10H8O6	-2		C00254
pphn[p]	Prephenate	C10H10O6	C10H8O6	-2		C00254
ppi[b]	Diphosphate	H4O7P2	HO7P2	-3		C00013
ppi[h]	Diphosphate	H4O7P2	HO7P2	-3		C00013
ppi[p]	Diphosphate	H4O7P2	HO7P2	-3		C00013
ppp9[b]	Protoporphyrin	C34H34N4O4	C34H32N4O4	-2		C02191
ppp9[h]	Protoporphyrin	C34H34N4O4	C34H32N4O4	-2		C02191
pppg9[b]	Protoporphyrinogen IX	C34H40N4O4	C34H38N4O4	-2		C01079
pppg9[h]	Protoporphyrinogen IX	C34H40N4O4	C34H38N4O4	-2		C01079
pppi[b]	Inorganic triphosphate	H5O10P3	HO10P3	-4		C00536
pppi[e]	Inorganic triphosphate	H5O10P3	HO10P3	-4		C00536
pppi[h]	Inorganic triphosphate	H5O10P3	HO10P3	-4		C00536
pram[b]	5-Phospho-beta-D-ribosylamine	C5H12NO7P	C5H11NO7P	-1		C03090
pram[h]	5-Phospho-beta-D-ribosylamine	C5H12NO7P	C5H11NO7P	-1		C03090
pran[p]	N-(5-Phospho-D-ribosyl)anthranilate	C12H16NO9P	C12H13NO9P	-3		C04302
prbamp[p]	1-(5-Phosphoribosyl)-AMP	C15H23N5O14P2	C15H19N5O14P2	-4		C02741
prbatp[p]	1-(5-Phosphoribosyl)-ATP	C15H25N5O20P4	C15H19N5O20P4	-6		C02739
prephytedp[p]	Prephytoene diphosphate	C40H68O7P2	C40H65O7P2	-3		C03427
preq0[h]	7-cyano-7-carbaguanine	C7H5N5O	C7H5N5O	0		C15996
preq1[h]	7-aminomethyl-7-deazaguanine	C7H9N5O	C7H10N5O	1		C01449
prfp[p]	1-(5-Phosphoribosyl)-5-[(5-phosphoribosylamino)methylideneamino]imidazole-4-carboxamide	C15H25N5O15P2	C15H21N5O15P2	-4		C04896
prlp[p]	5-[(5-phospho-1-deoxyribulos-1-ylamino)methylideneamino]-1-(5-phosphoribosyl)imidazole-4-carboxamide	C15H25N5O15P2	C15H21N5O15P2	-4		C04916
pro-L[b]	L-Proline	C5H9NO2	C5H9NO2	0		C00148
pro-L[e]	L-Proline	C5H9NO2	C5H9NO2	0		C00148
pro-L[h]	L-Proline	C5H9NO2	C5H9NO2	0		C00148
pro-L[p]	L-Proline	C5H9NO2	C5H9NO2	0		C00148
prpp[b]	5-Phospho-alpha-D-ribose 1-diphosphate	C5H13O14P3	C5H8O14P3	-5		C00119
prpp[h]	5-Phospho-alpha-D-ribose 1-diphosphate	C5H13O14P3	C5H8O14P3	-5		C00119
prpp[p]	5-Phospho-alpha-D-ribose 1-diphosphate	C5H13O14P3	C5H8O14P3	-5		C00119
ps120[h]	phosphatidylserine (didodecanoyl, n-C12:0)	C30H58N1O10P1	C30H57N1O10P1	-1		C02737
ps140[h]	phosphatidylserine (ditetradecanoyl, n-C14:0)	C34H66N1O10P1	C34H65N1O10P1	-1		C02737
ps141[h]	phosphatidylserine (ditetradec-7-enoyl, n-C14:1)	C34H62N1O10P1	C34H61N1O10P1	-1		C02737
ps160[h]	phosphatidylserine (dihexadecanoyl, n-C16:0)	C38H74N1O10P1	C38H73N1O10P1	-1		C02737
ps161[h]	phosphatidylserine (dihexadec-9-enoyl, n-C16:1)	C38H70N1O10P1	C38H69N1O10P1	-1		C02737
ps180[h]	phosphatidylserine (dioctadecanoyl, n-C18:0)	C42H82N1O10P1	C42H81N1O10P1	-1		C02737
ps181[h]	phosphatidylserine (dioctadec-11-enoyl, n-C18:1)	C42H78N1O10P1	C42H77N1O10P1	-1		C02737
pser-L[b]	O-Phospho-L-serine	C3H8NO6P	C3H6NO6P	-2		C01005
pser-L[h]	O-Phospho-L-serine	C3H8NO6P	C3H6NO6P	-2		C01005
ptrc[h]	Putrescine	C4H12N2	C4H14N2	2		C00134
pyam5p[b]	Pyridoxamine 5-phosphate	C8H13N2O5P	C8H12N2O5P	-1		C00647
pydam[b]	Pyridoxamine	C8H12N2O2	C8H13N2O2	1		C00534
pydx[b]	Pyridoxal	C8H9NO3	C8H9NO3	0		C00250
pydx5p[b]	Pyridoxal 5-phosphate	C8H10NO6P	C8H8NO6P	-2		C00018
pydx5p[h]	Pyridoxal 5-phosphate	C8H10NO6P	C8H8NO6P	-2		C00018
pydx5p[p]	Pyridoxal 5-phosphate	C8H10NO6P	C8H8NO6P	-2		C00018
pydxn[b]	Pyridoxine	C8H11NO3	C8H11NO3	0		C00314
pyr[b]	Pyruvate	C3H4O3	C3H3O3	-1		C00022
pyr[h]	Pyruvate	C3H4O3	C3H3O3	-1		C00022
pyr[p]	Pyruvate	C3H4O3	C3H3O3	-1		C00022
q8[h]	Ubiquinone-8	C49H74O4	C49H74O4	0		C00399
q8[p]	Ubiquinone-8	C49H74O4	C49H74O4	0		C00399
q8h2[b]	Ubiquinol-8	C49H76O4	C49H76O4	0		C00390
q8h2[h]	Ubiquinol-8	C49H76O4	C49H76O4	0		C00390
q8h2[p]	Ubiquinol-8	C49H76O4	C49H76O4	0		C00390
q9[b]	Ubiquinone-9	C54H82O4	C54H82O4	0		C01967
q9h2[b]	Ubiquinol-9	C54H84O4	C54H84O4	0		C00390
quln[h]	Quinolinate	C7H5NO4	C7H3NO4	-2		C03722
r5p[b]	alpha-D-Ribose 5-phosphate	C5H11O8P	C5H9O8P	-2		C00117
r5p[h]	alpha-D-Ribose 5-phosphate	C5H11O8P	C5H9O8P	-2		C00117
r5p[p]	alpha-D-Ribose 5-phosphate	C5H11O8P	C5H9O8P	-2		C00117
rbflvrd[b]	Reduced riboflavin	C17H22N4O6	C17H22N4O6	0		C01007
rbflvrd[h]	Reduced riboflavin	C17H22N4O6	C17H22N4O6	0		C01007
rhcys[b]	S-Ribosyl-L-homocysteine	C9H17NO6S	C9H17NO6S	0		C03539
rhcys[e]	S-Ribosyl-L-homocysteine	C9H17NO6S	C9H17NO6S	0		C03539
rhcys[h]	S-Ribosyl-L-homocysteine	C9H17NO6S	C9H17NO6S	0		C03539
ribflv[b]	Riboflavin	C17H20N4O6	C17H20N4O6	0		C00255
ribflv[e]	Riboflavin	C17H20N4O6	C17H20N4O6	0		C00255
ribflv[h]	Riboflavin	C17H20N4O6	C17H20N4O6	0		C00255
rnam[b]	N-Ribosylnicotinamide	C11H14N2O5	C11H15N2O5	1		C03150
ru5p-D[b]	D-Ribulose 5-phosphate	C5H11O8P	C5H9O8P	-2		C00199
ru5p-D[h]	D-Ribulose 5-phosphate	C5H11O8P	C5H9O8P	-2		C00199
ru5p-D[p]	D-Ribulose 5-phosphate	C5H11O8P	C5H9O8P	-2		C00199
s17bp[b]	Sedoheptulose 1,7-bisphosphate	C7H16O13P2	C7H12O13P2	-4		C00447
s17bp[h]	Sedoheptulose 1,7-bisphosphate	C7H16O13P2	C7H12O13P2	-4		C00447
s7p[b]	Sedoheptulose 7-phosphate	C7H15O10P	C7H13O10P	-2		C05382
s7p[h]	Sedoheptulose 7-phosphate	C7H15O10P	C7H13O10P	-2		C05382
ser-L[b]	L-Serine	C3H7NO3	C3H7NO3	0		C00065
ser-L[e]	L-Serine	C3H7NO3	C3H7NO3	0		C00065
ser-L[h]	L-Serine	C3H7NO3	C3H7NO3	0		C00065
ser-L[p]	L-Serine	C3H7NO3	C3H7NO3	0		C00065
skm[h]	Shikimate	C7H10O5	C7H9O5	-1		C00493
skm[p]	Shikimate	C7H10O5	C7H9O5	-1		C00493
skm5p[h]	Shikimate 5-phosphate	C7H11O8P	C7H8O8P	-3		C03175
skm5p[p]	Shikimate 5-phosphate	C7H11O8P	C7H8O8P	-3		C03175
sl26da[h]	N-Succinyl-LL-2,6-diaminoheptanedioate	C11H18N2O7	C11H16N2O7	-2		C04421
sl26da[p]	N-Succinyl-LL-2,6-diaminoheptanedioate	C11H18N2O7	C11H16N2O7	-2		C04421
sl2a6o[h]	N-Succinyl-2-L-amino-6-oxoheptanedioate	C11H15NO8	C11H12NO8	-3		C04462
sl2a6o[p]	N-Succinyl-2-L-amino-6-oxoheptanedioate	C11H15NO8	C11H12NO8	-3		C04462
spmd[h]	Spermidine	C7H19N3	C7H22N3	3		C00315
succ[b]	Succinate	C4H6O4	C4H4O4	-2		C00042
succ[h]	Succinate	C4H6O4	C4H4O4	-2		C00042
succ[p]	Succinate	C4H6O4	C4H4O4	-2		C00042
succoa[b]	Succinyl-CoA	C25H40N7O19P3S	C25H35N7O19P3S	-5		C00091
succoa[h]	Succinyl-CoA	C25H40N7O19P3S	C25H35N7O19P3S	-5		C00091
succoa[p]	Succinyl-CoA	C25H40N7O19P3S	C25H35N7O19P3S	-5		C00091
sucr[b]	Sucrose	C12H22O11	C12H22O11	0		C00089
sucr[e]	Sucrose	C12H22O11	C12H22O11	0		C00089
sufbcd[h]	SufBCD scaffold complex	H8O2S6R	H8O2S6R	0
sufbcd[p]	SufBCD scaffold complex	H8O2S6R	H8O2S6R	0
sufbcd-2fe2s[h]	SufBCD with bound [2Fe-2S] cluster	H6O2S8Fe2R	H4O2S8Fe2R	-2
sufbcd-2fe2s[p]	SufBCD with bound [2Fe-2S] cluster	H6O2S8Fe2R	H4O2S8Fe2R	-2
sufbcd-2fe2s2[h]	SufBCD with two bound [2Fe-2S] clusters	H4O2S10Fe4R	O2S10Fe4R	-4
sufbcd-2fe2s2[p]	SufBCD with two bound [2Fe-2S] clusters	H4O2S10Fe4R	O2S10Fe4R	-4
sufbcd-4fe4s[h]	SufBCD with bound [4Fe-4S] cluster	H6O2S10Fe4R	H4O2S10Fe4R	-2
sufbcd-4fe4s[p]	SufBCD with bound [4Fe-4S] cluster	H6O2S10Fe4R	H4O2S10Fe4R	-2
sufse[h]	SufSE sulfur acceptor complex	HSR	HSR	0
sufse[p]	SufSE sulfur acceptor complex	HSR	HSR	0
sufsesh[h]	SufSE with bound sulfur	HS2R	HS2R	0
sufsesh[p]	SufSE with bound sulfur	HS2R	HS2R	0
t3c11vaceACP[h]	trans-3-cis-11-vacceoyl-[acyl-carrier protein]	C29H52N2O8PRS	C29H51N2O8PRS	-1
t3c5ddeceACP[h]	trans-3-cis-5-dodecenoyl-[acyl-carrier protein]	C23H40N2O8PRS	C23H39N2O8PRS	-1
t3c7mrseACP[h]	trans-3-cis-7-myristoleoyl-[acyl-carrier protein]	C25H44N2O8PRS	C25H43N2O8PRS	-1
t3c9palmeACP[h]	trans-3-cis-9-palmitoleoyl-[acyl-carrier protein]	C27H48N2O8PRS	C27H47N2O8PRS	-1
tddec2eACP[h]	trans-Dodec-2-enoyl-[acyl-carrier protein]	C23H42N2O8PRS	C23H41N2O8PRS	-1		C05758
tdeACP[h]	cis-tetradec-7-enoyl-[acyl-carrier protein] (n-C14:1)	C25H46N2O8PRS	C25H45N2O8PRS	-1
tdec2eACP[h]	trans-Dec-2-enoyl-[acyl-carrier protein]	C21H38N2O8PRS	C21H37N2O8PRS	-1		C05754
thbpt[b]	Tetrahydrobiopterin	C9H15N5O3	C9H15N5O3	0		C00272
thdp[b]	2,3,4,5-Tetrahydrodipicolinate	C7H9NO4	C7H7NO4	-2		C03972
thdp[h]	2,3,4,5-Tetrahydrodipicolinate	C7H9NO4	C7H7NO4	-2		C03972
thdp[p]	2,3,4,5-Tetrahydrodipicolinate	C7H9NO4	C7H7NO4	-2		C03972
thex2eACP[h]	trans-Hex-2-enoyl-[acyl-carrier protein]	C17H30N2O8PRS	C17H29N2O8PRS	-1		C05748
thf[b]	5,6,7,8-Tetrahydrofolate	C19H23N7O6	C19H21N7O6	-2		C00101
thf[e]	5,6,7,8-Tetrahydrofolate	C19H23N7O6	C19H21N7O6	-2		C00101
thf[h]	5,6,7,8-Tetrahydrofolate	C19H23N7O6	C19H21N7O6	-2		C00101
thf[p]	5,6,7,8-Tetrahydrofolate	C19H23N7O6	C19H21N7O6	-2		C00101
thmmp[b]	Thiamin monophosphate	C12H17N4O4PS	C12H16N4O4PS	-1		C01081
thmmp[e]	Thiamin monophosphate	C12H17N4O4PS	C12H16N4O4PS	-1		C01081
thmmp[h]	Thiamin monophosphate	C12H17N4O4PS	C12H16N4O4PS	-1		C01081
thmpp[b]	Thiamine diphosphate	C12H19N4O7P2S	C12H16N4O7P2S	-3		C00068
thmpp[e]	Thiamine diphosphate	C12H19N4O7P2S	C12H16N4O7P2S	-3		C00068
thmpp[h]	Thiamine diphosphate	C12H19N4O7P2S	C12H16N4O7P2S	-3		C00068
thmpp[p]	Thiamine diphosphate	C12H19N4O7P2S	C12H16N4O7P2S	-3		C00068
thr-L[b]	L-Threonine	C4H9NO3	C4H9NO3	0		C00188
thr-L[e]	L-Threonine	C4H9NO3	C4H9NO3	0		C00188
thr-L[h]	L-Threonine	C4H9NO3	C4H9NO3	0		C00188
thr-L[p]	L-Threonine	C4H9NO3	C4H9NO3	0		C00188
thymd[h]	Thymidine	C10H14N2O5	C10H14N2O5	0		C00214
tmrs2eACP[h]	trans-Tetradec-2-enoyl-[acyl-carrier protein]	C25H46N2O8PRS	C25H45N2O8PRS	-1		C05760
toct2eACP[h]	trans-Oct-2-enoyl-[acyl-carrier protein]	C19H34N2O8PRS	C19H33N2O8PRS	-1		C05751
toctd2eACP[h]	trans-octadec-2-enoyl-[acyl-carrier protein]	C29H54N2O8PRS	C29H53N2O8PRS	-1		C16221
tpalm2eACP[h]	trans-Hexadec-2-enoyl-[acyl-carrier protein]	C27H50N2O8PRS	C27H49N2O8PRS	-1		C05763
trdox[b]	Oxidized thioredoxin	X	X	0		C00343
trdox[h]	Oxidized thioredoxin	X	X	0		C00343
trdrd[b]	Reduced thioredoxin	XH2	XH2	0		C00342
trdrd[h]	Reduced thioredoxin	XH2	XH2	0		C00342
trnaglu[b]	tRNA (Glu)	R	R	0		C01641
trnaglu[h]	tRNA (Glu)	R	R	0		C01641
trnaglu[p]	tRNA (Glu)	R	R	0		C01641
trp-L[b]	L-Tryptophan	C11H12N2O2	C11H12N2O2	0		C00078
trp-L[e]	L-Tryptophan	C11H12N2O2	C11H12N2O2	0		C00078
trp-L[h]	L-Tryptophan	C11H12N2O2	C11H12N2O2	0		C00078
trp-L[p]	L-Tryptophan	C11H12N2O2	C11H12N2O2	0		C00078
tyr-L[b]	L-Tyrosine	C9H11NO3	C9H11NO3	0		C00082
tyr-L[e]	L-Tyrosine	C9H11NO3	C9H11NO3	0		C00082
tyr-L[h]	L-Tyrosine	C9H11NO3	C9H11NO3	0		C00082
tyr-L[p]	L-Tyrosine	C9H11NO3	C9H11NO3	0		C00082
u23ga[h]	UDP-2,3-bis(3-hydroxytetradecanoyl)glucosamine	C43H77N3O20P2	C43H75N3O20P2	-2		C04652
u3aga[h]	UDP-3-O-(3-hydroxytetradecanoyl)-N-acetylglucosamine	C31H53N3O19P2	C31H51N3O19P2	-2		C04738
u3hga[h]	UDP-3-O-(3-hydroxytetradecanoyl)-D-glucosamine	C29H51N3O18P2	C29H50N3O18P2	-1		C06022
uaagmda[h]	Undecaprenyl-diphospho-N-acetylmuramoyl-(N-acetylglucosamine)-L-ala-D-glu-meso-2,6-diaminopimeloyl-D-ala-D-ala	C95H156N8O28P2	C95H152N8O28P2	-4		C05898
uaccg[h]	UDP-N-acetyl-3-O-(1-carboxyvinyl)-D-glucosamine	C20H29N3O19P2	C20H26N3O19P2	-3		C04631
uacgam[h]	UDP-N-acetyl-D-glucosamine	C17H27N3O17P2	C17H25N3O17P2	-2		C00043
uagmda[h]	Undecaprenyl-diphospho-N-acetylmuramoyl-L-alanyl-D-glutamyl-meso-2,6-diaminopimeloyl-D-alanyl-D-alanine	C87H143N7O23P2	C87H139N7O23P2	-4		C05897
uama[h]	UDP-N-acetylmuramoyl-L-alanine	C23H36N4O20P2	C23H33N4O20P2	-3		C01212
uamag[h]	UDP-N-acetylmuramoyl-L-alanyl-D-glutamate	C28H43N5O23P2	C28H39N5O23P2	-4		C00692
uamr[h]	UDP-N-acetylmuramate	C20H31N3O19P2	C20H28N3O19P2	-3		C01050
udcpdp[h]	Undecaprenyl diphosphate	C55H92O7P2	C55H89O7P2	-3		C04574
udcpp[h]	Undecaprenyl phosphate	C55H91O4P	C55H89O4P	-2		C17556
udp[b]	UDP	C9H14N2O12P2	C9H11N2O12P2	-3		C00015
udp[h]	UDP	C9H14N2O12P2	C9H11N2O12P2	-3		C00015
udpg[b]	UDP glucose	C15H24N2O17P2	C15H22N2O17P2	-2		C00029
udpg[h]	UDPglucose	C15H24N2O17P2	C15H22N2O17P2	-2		C00029
udpglcur[h]	UDP-D-glucuronate	C15H22N2O18P2	C15H19N2O18P2	-3		C00167
udpLa4fn[h]	uridine 5-diphospho-{beta}-4-deoxy-4-formamido-L-arabinose	C15H23N3O16P2	C15H21N3O16P2	-2		C16154
udpLa4n[h]	uridine 5-diphospho-{beta}-4-deoxy-4-amino-L-arabinose	C14H23N3O15P2	C14H22N3O15P2	-1		C16153
udpLa4o[h]	UDP-4-keto-pyranose	C14H20N2O16P2	C14H18N2O16P2	-2		C16155
ugmd[h]	UDP-N-acetylmuramoyl-L-alanyl-D-gamma-glutamyl-meso-2,6-diaminopimelate	C35H55N7O26P2	C35H51N7O26P2	-4		C04877
ugmda[h]	UDP-N-acetylmuramoyl-L-alanyl-D-glutamyl-meso-2,6-diaminopimeloyl-D-alanyl-D-alanine	C41H65N9O28P2	C41H61N9O28P2	-4		C04882
uLa4fn[h]	undecaprenyl phosphate-4-amino-4-formyl-L-arabinose	C61H100N1O8P1	C61H99N1O8P1	-1
uLa4n[h]	undecaprenyl phosphate-4-amino-4-deoxy-L-arabinose	C60H100N1O7P1	C60H100N1O7P1	0
ump[b]	UMP	C9H13N2O9P	C9H11N2O9P	-2		C00105
ump[h]	UMP	C9H13N2O9P	C9H11N2O9P	-2		C00105
uppg3[b]	Uroporphyrinogen III	C40H44N4O16	C40H36N4O16	-8		C01051
uppg3[h]	Uroporphyrinogen III	C40H44N4O16	C40H36N4O16	-8		C01051
urea[b]	Urea	CH4N2O	CH5N2O	1		C00086
utp[b]	UTP	C9H15N2O15P3	C9H11N2O15P3	-4		C00075
utp[h]	UTP	C9H15N2O15P3	C9H11N2O15P3	-4		C00075
utp[p]	UTP	C9H15N2O15P3	C9H11N2O15P3	-4		C00075
val-L[b]	L-Valine	C5H11NO2	C5H11NO2	0		C00183
val-L[e]	L-Valine	C5H11NO2	C5H11NO2	0		C00183
val-L[h]	L-Valine	C5H11NO2	C5H11NO2	0		C00183
val-L[p]	L-Valine	C5H11NO2	C5H11NO2	0		C00183
xmp[b]	Xanthosine 5-phosphate	C10H13N4O9P	C10H11N4O9P	-2		C00655
xmp[h]	Xanthosine 5-phosphate	C10H13N4O9P	C10H11N4O9P	-2		C00655
xtp[h]	XTP	C10H15N4O15P3	C10H11N4O15P3	-4		C00700
xu5p-D[b]	D-Xylulose 5-phosphate	C5H11O8P	C5H9O8P	-2		C00231
xu5p-D[h]	D-Xylulose 5-phosphate	C5H11O8P	C5H9O8P	-2		C00231
zcarote[p]	zeta-Carotene	C40H60	C40H60	0		C05430
