# Supplementary material for: Cooperative Metabolism in a Three-Partner Insect-Bacterial Symbiosis Revealed by Metabolic Modeling
Source: J Bacteriol. 2017 Jul 11;199(15):e00872-16. doi: 10.1128/JB.00872-16 (PMC5512215; doi:10.1128/JB.00872-16)
Supplement: Supplemental material [file JB.00872-16_zjb999094413s6.xlsx]

## Sheet: Table S5
Table S5. Relative density of Portiera and Hamiltonella quantified as 16S rRNA gene amplicon abundance relative to the B. tabaci β-actin gene
	Mean (3 replicates)	Standard Error	Mean (3 replicates)	Standard error
Days after egg oviposition	Portiera		Hamiltonella
13	1	0.081313	1	0.242823
17	0.797385	0.052708	1.17485	0.134722
23	2.07507	0.406629	2.88474	0.275895
29	4.93294	0.136596	3.24272	0.436779
36	6.33681	0.223158	2.78047	0.234077
43	5.07	0.48708	1.8158	0.234301
