# Supplementary material for: Cooperative Metabolism in a Three-Partner Insect-Bacterial Symbiosis Revealed by Metabolic Modeling
Source: J Bacteriol. 2017 Jul 11;199(15):e00872-16. doi: 10.1128/JB.00872-16 (PMC5512215; doi:10.1128/JB.00872-16)
Supplement: Supplemental material [file JB.00872-16_zjb999094413s7.xls]

## Sheet: Table S6a
Table S6a. Objective function components for Portiera, Hamiltonella, and Bemisia metabolic models
			Coefficient (mmol/gDW)
Macromolecule	Metabolite name	Metabolite abbreviation	Portiera iNA94	Hamiltonella iNA348	Bemisia iNA332
Protein	Alanine	ala-L	0.320806	0.320806	0.466442
	Arginine	arg-L	0.21595	0.21595	0.32154
	Asparagine	asn-L	0.272389	0.272389	0.390883
	Aspartate	asp-L	0.283344	0.283344	0.307217
	Cysteine	cys-L	0.0323123	0.0323123	0.0883853
	Glutamine	gln-L	0.160704	0.160704	0.288572
	Glutamate	glu-L	0.379013	0.379013	0.391405
	Glycine	gly	0.32164	0.32164	0.293993
	Histidine	his-L	0.0820004	0.0820004	0.14426
	Isoleucine	ile-L	0.43019	0.43019	0.294574
	Leucine	leu-L	0.428144	0.428144	0.461314
	Lysine	lys-L	0.438811	0.438811	0.442296
	Methionine	met-L	0.145952	0.145952	0.125422
	Phenylalanine	phe-L	0.155987	0.155987	0.312178
	Proline	pro-L	0.154153	0.154153	0.316688
	Serine	ser-L	0.329826	0.329826	0.498405
	Threonine	thr-L	0.252361	0.252361	0.282016
	Tryptophan	trp-L	0.0310724	0.0310724	0.056259
	Tyrosine	tyr-L	0.129095	0.129095	0.313638
	Valine	val-L	0.361048	0.361048	0.40818
DNA	dATP	datp	0.0366696	0.0296634	N/A
	dCTP	dctp	0.013033	0.0200281	N/A
	dGTP	dgtp	0.013033	0.0200281	N/A
	dTTP	dttp	0.0366696	0.0296634	N/A
RNA	CTP	ctp	0.126	0.126	N/A
	GTP	gtp	0.203	0.203	N/A
	UTP	utp	0.136	0.136	N/A
Inorganic Ions	[2Fe-2S] iron-sulfur cluster	2fe2s	5e-05	5e-05	N/A
Carotenoids	beta-Zeacarotene	bzcarote	5e-05	N/A	N/A
	Lycopene	lycop	5e-05	N/A	N/A
Soluble Pool	ACP	ACP	5e-05	5e-05	N/A
	Acetyl-CoA	accoa	5e-05	5e-05	N/A
	AMP	amp	0.001	0.001	N/A
	Biotin	btn	N/A	5e-05	N/A
	Coenzyme A	coa	6e-06	6e-06	N/A
	Flavin adenine dinucleotide oxidized	fad	N/A	1e-05	N/A
	Reduced glutathione	gthrd	N/A	5e-05	N/A
	Heme O	hemeO	5e-05	5e-05	N/A
	Reduced FMN	fmnh2	5e-05	5e-05	N/A
	NAD	nad	0.00215	0.00215	N/A
	NADH	nadh	5e-05	5e-05	N/A
	NADP	nadp	0.00013	0.00013	N/A
	NADPH	nadph	0.0004	0.0004	N/A
	Pyridoxal 5-phosphate	pydx5p	5e-05	5e-05	N/A
	Riboflavin	ribflv	N/A	0.001	N/A
	Siroheme	sheme	N/A	N/A	N/A
	Spermidine	spmd	N/A	5e-05	N/A
	Succinyl-CoA	succoa	3e-06	3e-06	N/A
	5,6,7,8-Tetrahydrofolate	thf	N/A	5e-05	N/A
	Thiamine diphosphate	thmpp	5e-05	5e-05	N/A
	Undecaprenyl diphosphate	udcpdp	N/A	5e-05	N/A
Murein	two linked disacharide pentapeptide murein units	murein5p5p	N/A	0.0276	N/A
	three linked disacharide pentapeptide murein units	murein5p5p5p	N/A	0.0276	N/A
	three disacharide linked murein units	murein5px4px4p	N/A	0.0276	N/A
	pentapeptide crosslinked tetrapeptide murein units	murein5px4p	N/A	0.0276	N/A
	pentapeptide corsslinked tripeptide murein units	murein5px3p	N/A	0.0276	N/A
Lipid	Cardiolipin (n-C16:0)	clpn160	0.00645	0.00645	N/A
	Cardiolipin (n-C16:1)	clpn161	N/A	0.00645	N/A
	Cardiolipin (n-C18:0)	clpn180	N/A	0.00645	N/A
	Cardiolipin (n-C18:1)	clpn181	N/A	0.00645	N/A
	Phosphatidylethanolamine (n-C16:0)	pe160	N/A	0.00645	N/A
	Phosphatidylethanolamine (n-C16:1)	pe161	N/A	0.00645	N/A
	Phosphatidylethanolamine (n-C18:0)	pe180	N/A	0.00645	N/A
	Phosphatidylethanolamine (n-C18:1)	pe181	N/A	0.00645	N/A
	Phosphatidylglycerol (n-C16:0)	pg160	N/A	0.00645	N/A
	Phosphatidylglycerol (n-C16:1)	pg161	N/A	0.00645	N/A
	Phosphatidylglycerol (n-C18:0)	pg180	N/A	0.00645	N/A
	Phosphatidylglycerol (n-C18:1)	pg181	N/A	0.00645	N/A
Growth Associated Maintenance	ATP	atp	45.7266	45.7266	26.713
	H2O	h2o	38.4463	42.9769	26.713
Products	ADP	adp	45.5608	45.5608	26.713
	H+	h	45.5608	45.5608	26.713
	Phosphate	pi	45.5608	45.5608	26.713
	Diphosphate	ppi	0.7302	0.7302	N/A
N/A- Metabolite not present in biomass equation

## Sheet: Table S6b
Table S6b. Estimation of amino acid proportion in Bemisia protein
	Amino acid count per translated protein																						Deriving protein abundance normalization coefficient				Normalized amino acid count (normalized to estimated protein abundance)
Transcript ID	Alanine	Arginine	Asparagine	Aspartate	Cysteine	Glutamate	Glutamine	Glycine	Histidine	Isoleucine	Leucine	Lysine	Methionine	Phenylalanine	Proline	Serine	Threonine	Tryptophan	Tyrosine	Valine			FPKM	Estimated protein abundance (= FPKM/Least FPKM in dataset)			Alanine	Arginine	Asparagine	Aspartate	Cysteine	Glutamate	Glutamine	Glycine	Histidine	Isoleucine	Leucine	Lysine	Methionine	Phenylalanine	Proline	Serine	Threonine	Tryptophan	Tyrosine	Valine
TR10043|c0_g010043_i1|m.7955	2	2	3	8	2	7	6	3	3	9	4	4	1	12	4	11	6	0	6	6			0	0			2	2	3	8	2	7	6	3	3	9	4	4	1	12	4	11	6	0	6	6
TR13405|c0_g013405_i1|m.10013	2	13	3	3	2	2	1	7	3	8	7	8	2	3	11	9	10	2	0	9			0	0			2	13	3	3	2	2	1	7	3	8	7	8	2	3	11	9	10	2	0	9
TR44969|c0_g044969_i1|m.22058	15	10	4	1	0	3	15	6	3	4	7	3	5	2	12	23	9	0	0	10			0	0			15	10	4	1	0	3	15	6	3	4	7	3	5	2	12	23	9	0	0	10
TR658|c0_g000658_i1|m.509	3	7	1	4	1	2	2	2	5	8	20	0	1	8	10	17	8	0	2	4			0	0			3	7	1	4	1	2	2	2	5	8	20	0	1	8	10	17	8	0	2	4
TR3295|c0_g003295_i1|m.2632	8	6	2	2	3	8	5	11	2	10	19	8	3	11	6	15	5	3	4	9			0.24	1			8	6	2	2	3	8	5	11	2	10	19	8	3	11	6	15	5	3	4	9
TR10064|c0_g010064_i1|m.7967	12	7	12	9	3	12	7	8	4	8	16	22	6	14	7	8	15	8	13	8			0.27	1.125			12	7	12	9	3	12	7	8	4	8	16	22	6	14	7	8	15	8	13	8
TR14494|c0_g014494_i1|m.10583	3	5	9	5	0	4	2	5	2	7	19	2	1	5	9	9	4	2	7	6			0.3	1.25			3	5	9	5	0	4	2	5	2	7	19	2	1	5	9	9	4	2	7	6
TR3669|c0_g003669_i1|m.3075	16	14	5	5	2	3	7	21	0	5	12	16	3	4	15	11	5	3	2	13			0.31	1.29167			16	14	5	5	2	3	7	21	0	5	12	16	3	4	15	11	5	3	2	13
TR3669|c0_g003669_i1|m.3076	12	15	2	5	2	6	7	12	7	4	12	5	3	4	16	12	6	3	1	4			0.31	1.29167			12	15	2	5	2	6	7	12	7	4	12	5	3	4	16	12	6	3	1	4
TR1703|c0_g001703_i1|m.1341	12	12	10	8	2	15	4	6	3	12	13	14	4	8	13	10	14	4	12	16			0.35	1.45833			12	12	10	8	2	15	4	6	3	12	13	14	4	8	13	10	14	4	12	16
TR6965|c0_g006965_i1|m.5827	0	4	13	7	0	15	5	0	1	11	5	22	1	2	12	4	6	0	5	3			0.36	1.5			0	8	26	14	0	30	10	0	2	22	10	44	2	4	24	8	12	0	10	6
TR7428|c0_g007428_i1|m.6145	16	6	6	7	4	7	5	0	3	4	17	2	5	5	6	11	4	1	3	4			0.36	1.5			32	12	12	14	8	14	10	0	6	8	34	4	10	10	12	22	8	2	6	8
TR124|c0_g000124_i1|m.73	10	10	15	19	4	17	7	13	2	11	17	14	6	9	16	18	9	5	17	15			0.38	1.58333			20	20	30	38	8	34	14	26	4	22	34	28	12	18	32	36	18	10	34	30
TR124|c0_g000124_i1|m.72	14	13	18	18	5	17	9	15	2	12	20	17	6	10	16	20	12	5	17	17			0.38	1.58333			28	26	36	36	10	34	18	30	4	24	40	34	12	20	32	40	24	10	34	34
TR1699|c0_g001699_i1|m.1337	12	12	10	8	2	15	4	6	3	12	13	14	4	8	13	10	14	4	12	16			0.38	1.58333			24	24	20	16	4	30	8	12	6	24	26	28	8	16	26	20	28	8	24	32
TR31918|c0_g031918_i1|m.16503	4	9	4	7	1	6	2	3	2	7	17	6	0	2	7	8	6	1	4	3			0.38	1.58333			8	18	8	14	2	12	4	6	4	14	34	12	0	4	14	16	12	2	8	6
TR7225|c0_g007225_i1|m.5993	12	4	6	4	4	8	2	10	4	10	12	11	3	8	5	10	7	4	6	9			0.39	1.625			24	8	12	8	8	16	4	20	8	20	24	22	6	16	10	20	14	8	12	18
TR14081|c0_g014081_i1|m.10366	6	2	4	6	2	5	2	4	6	2	11	4	2	1	8	14	10	2	3	14			0.43	1.79167			12	4	8	12	4	10	4	8	12	4	22	8	4	2	16	28	20	4	6	28
TR52597|c0_g052597_i1|m.25821	5	7	5	4	2	7	1	3	6	5	11	7	3	3	3	10	7	0	2	10			0.43	1.79167			10	14	10	8	4	14	2	6	12	10	22	14	6	6	6	20	14	0	4	20
TR52597|c0_g052597_i1|m.25820	8	12	7	9	3	18	4	8	8	7	21	10	3	4	4	14	9	3	3	16			0.43	1.79167			16	24	14	18	6	36	8	16	16	14	42	20	6	8	8	28	18	6	6	32
TR57820|c0_g057820_i1|m.28325	6	5	6	5	1	3	4	7	2	6	12	10	0	4	6	9	11	1	4	5			0.43	1.79167			12	10	12	10	2	6	8	14	4	12	24	20	0	8	12	18	22	2	8	10
TR57303|c0_g057303_i1|m.28087	5	4	5	4	3	8	3	2	4	5	8	0	3	4	6	19	9	1	1	6			0.46	1.91667			10	8	10	8	6	16	6	4	8	10	16	0	6	8	12	38	18	2	2	12
TR9804|c0_g009804_i1|m.7833	8	7	4	3	0	4	6	4	3	10	16	5	1	7	7	8	2	3	2	4			0.46	1.91667			16	14	8	6	0	8	12	8	6	20	32	10	2	14	14	16	4	6	4	8
TR2881|c0_g002881_i1|m.2302	2	4	2	9	1	12	7	4	1	4	10	6	0	1	2	19	4	3	2	8			0.49	2.04167			4	8	4	18	2	24	14	8	2	8	20	12	0	2	4	38	8	6	4	16
TR52599|c0_g052599_i1|m.25824	5	7	5	4	2	7	1	3	6	5	11	7	3	3	3	10	7	0	2	10			0.49	2.04167			10	14	10	8	4	14	2	6	12	10	22	14	6	6	6	20	14	0	4	20
TR52599|c0_g052599_i1|m.25823	9	12	9	10	3	21	4	10	9	8	23	11	3	4	4	17	9	3	3	17			0.49	2.04167			18	24	18	20	6	42	8	20	18	16	46	22	6	8	8	34	18	6	6	34
TR57508|c0_g057508_i1|m.28199	17	19	12	11	6	21	10	15	9	22	32	11	4	10	18	11	6	2	12	12			0.5	2.08333			34	38	24	22	12	42	20	30	18	44	64	22	8	20	36	22	12	4	24	24
TR57508|c0_g057508_i1|m.28200	7	11	11	10	5	9	8	12	6	15	26	12	5	9	7	5	8	2	10	10			0.5	2.08333			14	22	22	20	10	18	16	24	12	30	52	24	10	18	14	10	16	4	20	20
TR13127|c0_g013127_i1|m.9872	6	8	5	4	3	15	10	2	3	6	14	8	4	2	9	10	6	2	5	6			0.51	2.125			12	16	10	8	6	30	20	4	6	12	28	16	8	4	18	20	12	4	10	12
TR53551|c0_g053551_i1|m.26276	3	7	1	18	0	6	1	1	0	3	5	17	1	1	6	24	5	0	1	1			0.51	2.125			6	14	2	36	0	12	2	2	0	6	10	34	2	2	12	48	10	0	2	2
TR57304|c0_g057304_i1|m.28088	5	4	5	4	3	8	3	2	4	5	8	0	3	4	6	19	9	1	1	6			0.52	2.16667			10	8	10	8	6	16	6	4	8	10	16	0	6	8	12	38	18	2	2	12
TR8569|c0_g008569_i1|m.6994	8	6	7	4	9	7	5	2	6	14	9	15	3	5	4	8	6	1	6	8			0.53	2.20833			16	12	14	8	18	14	10	4	12	28	18	30	6	10	8	16	12	2	12	16
TR1620|c0_g001620_i1|m.1297	11	10	9	6	5	10	4	5	3	5	16	8	2	11	6	16	12	2	8	6			0.54	2.25			22	20	18	12	10	20	8	10	6	10	32	16	4	22	12	32	24	4	16	12
TR57309|c0_g057309_i1|m.28091	5	4	5	4	3	8	3	2	4	5	8	0	3	4	6	19	9	1	1	6			0.54	2.25			10	8	10	8	6	16	6	4	8	10	16	0	6	8	12	38	18	2	2	12
TR15164|c0_g015164_i1|m.10923	12	15	2	4	1	6	7	11	8	4	12	4	2	4	16	11	6	4	0	2			0.55	2.29167			24	30	4	8	2	12	14	22	16	8	24	8	4	8	32	22	12	8	0	4
TR15164|c0_g015164_i1|m.10921	16	14	5	5	2	3	7	21	0	5	12	16	3	4	15	11	5	3	2	13			0.55	2.29167			32	28	10	10	4	6	14	42	0	10	24	32	6	8	30	22	10	6	4	26
TR11645|c0_g011645_i1|m.8969	7	9	9	7	4	4	7	7	7	5	10	8	0	4	2	4	5	1	2	7			0.56	2.33333			14	18	18	14	8	8	14	14	14	10	20	16	0	8	4	8	10	2	4	14
TR4237|c0_g004237_i1|m.3556	11	3	7	6	2	7	8	3	2	6	13	7	0	8	6	10	7	2	7	9			0.56	2.33333			22	6	14	12	4	14	16	6	4	12	26	14	0	16	12	20	14	4	14	18
TR35400|c0_g035400_i1|m.17899	4	6	8	5	1	4	6	5	1	7	22	7	3	4	5	10	8	2	3	6			0.57	2.375			8	12	16	10	2	8	12	10	2	14	44	14	6	8	10	20	16	4	6	12
TR35400|c0_g035400_i1|m.17898	4	6	8	5	1	4	6	5	1	7	22	6	3	5	5	10	7	2	3	7			0.57	2.375			8	12	16	10	2	8	12	10	2	14	44	12	6	10	10	20	14	4	6	14
TR4640|c0_g004640_i1|m.3963	10	9	4	10	0	10	8	2	4	9	16	9	1	3	10	9	8	1	3	2			0.58	2.41667			20	18	8	20	0	20	16	4	8	18	32	18	2	6	20	18	16	2	6	4
TR57510|c0_g057510_i1|m.28207	7	11	11	10	5	9	8	12	6	15	26	12	5	9	7	5	8	2	10	10			0.58	2.41667			14	22	22	20	10	18	16	24	12	30	52	24	10	18	14	10	16	4	20	20
TR57510|c0_g057510_i1|m.28206	11	15	12	11	6	10	8	12	7	20	32	12	4	10	9	7	8	2	11	11			0.58	2.41667			22	30	24	22	12	20	16	24	14	40	64	24	8	20	18	14	16	4	22	22
TR57507|c0_g057507_i1|m.28197	7	11	11	10	5	9	8	12	6	15	26	12	5	9	7	5	8	2	10	10			0.59	2.45833			14	22	22	20	10	18	16	24	12	30	52	24	10	18	14	10	16	4	20	20
TR57507|c0_g057507_i1|m.28196	11	14	11	10	6	9	7	10	6	18	29	9	4	10	9	7	6	2	10	9			0.59	2.45833			22	28	22	20	12	18	14	20	12	36	58	18	8	20	18	14	12	4	20	18
TR127|c0_g000127_i1|m.77	14	13	18	18	5	17	9	15	2	12	20	17	6	10	16	20	12	5	17	17			0.6	2.5			42	39	54	54	15	51	27	45	6	36	60	51	18	30	48	60	36	15	51	51
TR127|c0_g000127_i1|m.78	14	13	18	19	5	17	9	14	2	12	19	18	6	9	17	20	12	5	17	17			0.6	2.5			42	39	54	57	15	51	27	42	6	36	57	54	18	27	51	60	36	15	51	51
TR235|c0_g000235_i1|m.159	6	8	11	7	1	6	8	1	4	7	12	13	2	8	16	23	8	0	3	7			0.6	2.5			18	24	33	21	3	18	24	3	12	21	36	39	6	24	48	69	24	0	9	21
TR4463|c0_g004463_i1|m.3777	11	3	12	7	1	13	9	2	5	7	13	11	3	14	8	12	9	2	7	6			0.6	2.5			33	9	36	21	3	39	27	6	15	21	39	33	9	42	24	36	27	6	21	18
TR55098|c0_g055098_i1|m.27044	16	13	4	9	3	9	9	13	7	12	15	13	4	4	14	37	17	2	3	11			0.6	2.5			48	39	12	27	9	27	27	39	21	36	45	39	12	12	42	111	51	6	9	33
TR13492|c0_g013492_i1|m.10067	28	16	3	7	10	17	8	24	9	30	36	14	7	21	10	23	32	8	14	29			0.61	2.54167			84	48	9	21	30	51	24	72	27	90	108	42	21	63	30	69	96	24	42	87
TR13492|c0_g013492_i1|m.10069	4	14	3	19	1	9	1	14	3	1	1	1	3	1	7	2	3	0	1	12			0.61	2.54167			12	42	9	57	3	27	3	42	9	3	3	3	9	3	21	6	9	0	3	36
TR7829|c0_g007829_i1|m.6435	25	20	14	12	5	19	10	23	10	20	36	20	7	13	23	40	18	2	11	32			0.61	2.54167			75	60	42	36	15	57	30	69	30	60	108	60	21	39	69	120	54	6	33	96
TR2727|c0_g002727_i1|m.2148	14	1	10	2	1	1	4	5	2	7	14	1	4	3	5	19	9	0	3	6			0.62	2.58333			42	3	30	6	3	3	12	15	6	21	42	3	12	9	15	57	27	0	9	18
TR2727|c0_g002727_i1|m.2149	16	8	0	5	1	5	2	4	1	8	11	7	1	7	6	4	5	2	2	10			0.62	2.58333			48	24	0	15	3	15	6	12	3	24	33	21	3	21	18	12	15	6	6	30
TR5754|c0_g005754_i1|m.4873	14	15	6	6	5	15	7	3	0	6	11	6	2	2	2	4	5	0	4	2			0.62	2.58333			42	45	18	18	15	45	21	9	0	18	33	18	6	6	6	12	15	0	12	6
TR3568|c0_g003568_i1|m.2912	11	14	6	3	1	1	9	27	3	0	3	4	2	0	6	11	6	2	6	2			0.63	2.625			33	42	18	9	3	3	27	81	9	0	9	12	6	0	18	33	18	6	18	6
TR3568|c0_g003568_i1|m.2909	35	34	27	34	7	37	9	49	8	28	37	47	12	17	28	36	26	12	15	27			0.63	2.625			105	102	81	102	21	111	27	147	24	84	111	141	36	51	84	108	78	36	45	81
TR54305|c0_g054305_i1|m.26668	11	3	10	17	6	16	5	10	4	4	9	12	2	2	4	18	12	1	1	18			0.63	2.625			33	9	30	51	18	48	15	30	12	12	27	36	6	6	12	54	36	3	3	54
TR220|c0_g000220_i1|m.146	7	14	10	12	6	16	5	10	10	15	28	11	6	5	10	10	13	4	10	11			0.65	2.70833			21	42	30	36	18	48	15	30	30	45	84	33	18	15	30	30	39	12	30	33
TR237|c0_g000237_i1|m.160	12	8	9	10	2	21	7	9	6	17	23	10	10	17	20	8	8	7	10	10			0.65	2.70833			36	24	27	30	6	63	21	27	18	51	69	30	30	51	60	24	24	21	30	30
TR237|c0_g000237_i1|m.161	6	8	11	7	1	6	8	1	4	7	12	13	2	8	16	23	8	0	3	7			0.65	2.70833			18	24	33	21	3	18	24	3	12	21	36	39	6	24	48	69	24	0	9	21
TR3667|c0_g003667_i1|m.3073	16	14	5	5	2	3	7	21	0	5	12	16	3	4	15	11	5	3	2	13			0.65	2.70833			48	42	15	15	6	9	21	63	0	15	36	48	9	12	45	33	15	9	6	39
TR3667|c0_g003667_i1|m.3074	7	11	3	8	2	5	7	8	6	3	4	2	2	2	6	13	11	1	4	3			0.65	2.70833			21	33	9	24	6	15	21	24	18	9	12	6	6	6	18	39	33	3	12	9
TR126|c0_g000126_i1|m.76	10	10	15	19	4	17	7	13	2	11	17	14	6	9	16	18	9	5	17	15			0.67	2.79167			30	30	45	57	12	51	21	39	6	33	51	42	18	27	48	54	27	15	51	45
TR126|c0_g000126_i1|m.75	10	10	15	18	4	17	7	14	2	11	18	13	6	10	15	18	9	5	17	15			0.67	2.79167			30	30	45	54	12	51	21	42	6	33	54	39	18	30	45	54	27	15	51	45
TR31545|c0_g031545_i1|m.16361	10	11	6	3	0	10	20	1	2	3	7	12	3	0	3	12	4	4	4	4			0.67	2.79167			30	33	18	9	0	30	60	3	6	9	21	36	9	0	9	36	12	12	12	12
TR5998|c0_g005998_i1|m.5059	4	4	5	1	8	10	4	4	2	8	15	7	2	8	3	7	2	2	8	15			0.67	2.79167			12	12	15	3	24	30	12	12	6	24	45	21	6	24	9	21	6	6	24	45
TR1327|c0_g001327_i1|m.1023	9	11	8	10	6	9	2	9	8	15	20	7	6	5	12	9	15	6	6	17			0.68	2.83333			27	33	24	30	18	27	6	27	24	45	60	21	18	15	36	27	45	18	18	51
TR3039|c0_g003039_i1|m.2447	17	13	8	1	0	5	14	10	3	9	8	2	6	3	22	25	10	0	0	16			0.68	2.83333			51	39	24	3	0	15	42	30	9	27	24	6	18	9	66	75	30	0	0	48
TR3566|c0_g003566_i1|m.2900	11	14	6	3	1	1	9	27	3	0	3	4	2	0	6	11	6	2	6	2			0.69	2.875			33	42	18	9	3	3	27	81	9	0	9	12	6	0	18	33	18	6	18	6
TR3566|c0_g003566_i1|m.2899	11	14	6	3	1	1	9	27	3	0	3	4	2	0	6	11	6	2	6	2			0.69	2.875			33	42	18	9	3	3	27	81	9	0	9	12	6	0	18	33	18	6	18	6
TR3566|c0_g003566_i1|m.2894	27	31	21	25	6	27	8	44	5	26	26	38	11	15	25	33	24	12	12	18			0.69	2.875			81	93	63	75	18	81	24	132	15	78	78	114	33	45	75	99	72	36	36	54
TR3566|c0_g003566_i1|m.2893	35	34	27	34	7	37	9	49	8	28	37	47	12	17	28	36	26	12	15	27			0.69	2.875			105	102	81	102	21	111	27	147	24	84	111	141	36	51	84	108	78	36	45	81
TR52600|c0_g052600_i1|m.25825	13	12	9	10	0	17	4	7	10	14	19	12	6	7	9	18	14	0	4	19			0.7	2.91667			39	36	27	30	0	51	12	21	30	42	57	36	18	21	27	54	42	0	12	57
TR12213|c0_g012213_i1|m.9317	11	3	10	10	11	8	2	16	5	10	9	20	4	11	7	9	15	2	9	13			0.71	2.95833			33	9	30	30	33	24	6	48	15	30	27	60	12	33	21	27	45	6	27	39
TR1695|c0_g001695_i1|m.1334	14	14	12	9	2	15	4	8	3	13	14	13	5	9	13	11	14	4	12	18			0.71	2.95833			42	42	36	27	6	45	12	24	9	39	42	39	15	27	39	33	42	12	36	54
TR10373|c0_g010373_i1|m.8199	9	17	7	19	5	11	8	7	6	12	16	12	8	8	19	17	6	3	10	15			0.72	3			27	51	21	57	15	33	24	21	18	36	48	36	24	24	57	51	18	9	30	45
TR12639|c0_g012639_i1|m.9571	8	17	11	14	0	10	6	17	5	12	13	9	6	5	4	9	11	1	13	12			0.73	3.04167			24	51	33	42	0	30	18	51	15	36	39	27	18	15	12	27	33	3	39	36
TR3570|c0_g003570_i1|m.2922	35	34	27	34	7	37	9	49	8	28	37	47	12	17	28	36	26	12	15	27			0.75	3.125			105	102	81	102	21	111	27	147	24	84	111	141	36	51	84	108	78	36	45	81
TR3570|c0_g003570_i1|m.2928	11	14	6	3	1	1	9	27	3	0	3	4	2	0	6	11	6	2	6	2			0.75	3.125			33	42	18	9	3	3	27	81	9	0	9	12	6	0	18	33	18	6	18	6
TR3570|c0_g003570_i1|m.2921	35	34	27	34	7	37	9	49	8	28	37	47	12	17	28	36	26	12	15	27			0.75	3.125			105	102	81	102	21	111	27	147	24	84	111	141	36	51	84	108	78	36	45	81
TR3570|c0_g003570_i1|m.2927	11	14	6	3	1	1	9	27	3	0	3	4	2	0	6	11	6	2	6	2			0.75	3.125			33	42	18	9	3	3	27	81	9	0	9	12	6	0	18	33	18	6	18	6
TR9984|c0_g009984_i1|m.7928	8	12	7	5	2	6	7	3	3	6	12	5	2	7	8	12	3	0	1	4			0.76	3.16667			24	36	21	15	6	18	21	9	9	18	36	15	6	21	24	36	9	0	3	12
TR4764|c0_g004764_i1|m.4060	13	15	0	9	2	6	6	10	8	5	16	1	0	1	16	12	2	0	3	10			0.77	3.20833			39	45	0	27	6	18	18	30	24	15	48	3	0	3	48	36	6	0	9	30
TR9965|c0_g009965_i1|m.7917	8	5	15	7	2	8	0	3	3	8	12	11	2	11	4	19	8	2	1	7			0.77	3.20833			24	15	45	21	6	24	0	9	9	24	36	33	6	33	12	57	24	6	3	21
TR13493|c0_g013493_i1|m.10070	29	17	2	6	8	14	8	26	10	29	35	13	7	20	10	22	30	6	14	29			0.78	3.25			87	51	6	18	24	42	24	78	30	87	105	39	21	60	30	66	90	18	42	87
TR13493|c0_g013493_i1|m.10072	4	14	3	19	1	9	1	14	3	1	1	1	3	1	7	2	3	0	1	12			0.78	3.25			12	42	9	57	3	27	3	42	9	3	3	3	9	3	21	6	9	0	3	36
TR1290|c0_g001290_i1|m.983	51	56	43	44	19	55	31	38	34	55	106	67	7	58	59	64	47	7	33	69			0.79	3.29167			153	168	129	132	57	165	93	114	102	165	318	201	21	174	177	192	141	21	99	207
TR3578|c0_g003578_i1|m.2966	43	47	31	42	9	42	19	76	11	27	41	50	13	15	37	41	27	6	35	30			0.8	3.33333			129	141	93	126	27	126	57	228	33	81	123	150	39	45	111	123	81	18	105	90
TR3578|c0_g003578_i1|m.2967	35	44	25	33	8	32	18	71	8	25	30	41	12	13	34	38	25	6	32	21			0.8	3.33333			105	132	75	99	24	96	54	213	24	75	90	123	36	39	102	114	75	18	96	63
TR56577|c0_g056577_i1|m.27747	12	15	2	5	2	6	7	12	7	4	12	5	3	4	16	12	6	3	1	4			0.8	3.33333			36	45	6	15	6	18	21	36	21	12	36	15	9	12	48	36	18	9	3	12
TR56577|c0_g056577_i1|m.27746	16	14	5	5	2	3	7	21	0	5	12	16	3	4	15	11	5	3	2	13			0.8	3.33333			48	42	15	15	6	9	21	63	0	15	36	48	9	12	45	33	15	9	6	39
TR57151|c0_g057151_i1|m.28026	6	7	3	5	0	8	2	2	0	8	15	6	9	6	7	7	6	1	1	6			0.8	3.33333			18	21	9	15	0	24	6	6	0	24	45	18	27	18	21	21	18	3	3	18
TR57151|c0_g057151_i1|m.28025	6	8	11	7	1	6	8	1	4	7	12	13	2	8	16	23	8	0	3	7			0.8	3.33333			18	24	33	21	3	18	24	3	12	21	36	39	6	24	48	69	24	0	9	21
TR4916|c0_g004916_i1|m.4166	20	10	13	16	1	17	13	13	11	14	30	14	6	17	8	18	11	3	7	10			0.81	3.375			60	30	39	48	3	51	39	39	33	42	90	42	18	51	24	54	33	9	21	30
TR1334|c0_g001334_i1|m.1036	9	11	8	10	6	9	2	9	8	15	20	7	6	5	12	9	15	6	6	17			0.82	3.41667			27	33	24	30	18	27	6	27	24	45	60	21	18	15	36	27	45	18	18	51
TR1334|c0_g001334_i1|m.1037	5	6	5	6	0	8	4	10	1	6	9	12	2	12	5	6	5	1	6	4			0.82	3.41667			15	18	15	18	0	24	12	30	3	18	27	36	6	36	15	18	15	3	18	12
TR4440|c0_g004440_i1|m.3761	11	6	7	11	2	8	38	7	5	8	14	8	12	4	23	19	8	4	5	17			0.82	3.41667			33	18	21	33	6	24	114	21	15	24	42	24	36	12	69	57	24	12	15	51
TR4443|c0_g004443_i1|m.3764	9	2	7	1	3	1	35	7	2	3	11	1	11	4	19	14	4	3	3	9			0.82	3.41667			27	6	21	3	9	3	105	21	6	9	33	3	33	12	57	42	12	9	9	27
TR1115|c0_g001115_i1|m.846	62	49	57	28	16	36	149	95	30	40	65	50	36	21	116	62	56	10	31	58			0.83	3.45833			186	147	171	84	48	108	447	285	90	120	195	150	108	63	348	186	168	30	93	174
TR1949|c0_g001949_i1|m.1520	28	11	20	15	2	27	45	10	5	14	26	20	4	6	32	44	23	0	6	31			0.83	3.45833			84	33	60	45	6	81	135	30	15	42	78	60	12	18	96	132	69	0	18	93
TR32286|c0_g032286_i1|m.16642	7	6	7	10	3	5	1	5	8	8	8	5	1	9	7	4	5	1	4	4			0.84	3.5			28	24	28	40	12	20	4	20	32	32	32	20	4	36	28	16	20	4	16	16
TR3567|c0_g003567_i1|m.2907	11	14	6	3	1	1	9	27	3	0	3	4	2	0	6	11	6	2	6	2			0.84	3.5			44	56	24	12	4	4	36	108	12	0	12	16	8	0	24	44	24	8	24	8
TR3567|c0_g003567_i1|m.2901	43	47	31	42	9	42	19	76	11	27	41	50	13	15	37	41	27	6	35	30			0.84	3.5			172	188	124	168	36	168	76	304	44	108	164	200	52	60	148	164	108	24	140	120
TR3567|c0_g003567_i1|m.2902	27	31	21	25	6	27	8	44	5	26	26	38	11	15	25	33	24	12	12	18			0.84	3.5			108	124	84	100	24	108	32	176	20	104	104	152	44	60	100	132	96	48	48	72
TR4238|c0_g004238_i1|m.3557	11	4	6	6	1	7	9	4	2	6	13	9	0	7	7	12	7	2	7	10			0.84	3.5			44	16	24	24	4	28	36	16	8	24	52	36	0	28	28	48	28	8	28	40
TR43712|c0_g043712_i1|m.21506	4	11	6	5	0	8	0	5	0	3	9	14	3	2	11	21	2	0	1	5			0.84	3.5			16	44	24	20	0	32	0	20	0	12	36	56	12	8	44	84	8	0	4	20
TR43712|c0_g043712_i1|m.21505	5	11	6	5	0	7	0	5	0	3	11	14	3	2	10	20	3	0	1	4			0.84	3.5			20	44	24	20	0	28	0	20	0	12	44	56	12	8	40	80	12	0	4	16
TR5571|c0_g005571_i1|m.4715	20	20	13	15	7	29	11	21	9	22	32	14	4	10	18	17	9	2	12	14			0.84	3.5			80	80	52	60	28	116	44	84	36	88	128	56	16	40	72	68	36	8	48	56
TR5571|c0_g005571_i1|m.4716	23	17	11	18	6	31	10	22	8	16	25	12	6	9	18	20	13	2	11	13			0.84	3.5			92	68	44	72	24	124	40	88	32	64	100	48	24	36	72	80	52	8	44	52
TR5572|c0_g005572_i1|m.4718	31	25	15	28	11	35	13	30	10	23	34	19	9	18	26	29	17	4	14	23			0.85	3.54167			124	100	60	112	44	140	52	120	40	92	136	76	36	72	104	116	68	16	56	92
TR5572|c0_g005572_i1|m.4717	31	25	15	28	11	35	13	31	10	23	34	20	9	18	26	29	17	4	14	22			0.85	3.54167			124	100	60	112	44	140	52	124	40	92	136	80	36	72	104	116	68	16	56	88
TR3569|c0_g003569_i1|m.2919	11	14	6	3	1	1	9	27	3	0	3	4	2	0	6	11	6	2	6	2			0.86	3.58333			44	56	24	12	4	4	36	108	12	0	12	16	8	0	24	44	24	8	24	8
TR3569|c0_g003569_i1|m.2913	43	47	31	42	9	42	19	76	11	27	41	50	13	15	37	41	27	6	35	30			0.86	3.58333			172	188	124	168	36	168	76	304	44	108	164	200	52	60	148	164	108	24	140	120
TR3569|c0_g003569_i1|m.2914	35	34	27	34	7	37	9	49	8	28	37	47	12	17	28	36	26	12	15	27			0.86	3.58333			140	136	108	136	28	148	36	196	32	112	148	188	48	68	112	144	104	48	60	108
TR3576|c0_g003576_i1|m.2951	35	44	25	33	8	32	18	71	8	25	30	41	12	13	34	38	25	6	32	21			0.87	3.625			140	176	100	132	32	128	72	284	32	100	120	164	48	52	136	152	100	24	128	84
TR3576|c0_g003576_i1|m.2950	43	47	31	42	9	42	19	76	11	27	41	50	13	15	37	41	27	6	35	30			0.87	3.625			172	188	124	168	36	168	76	304	44	108	164	200	52	60	148	164	108	24	140	120
TR1335|c0_g001335_i1|m.1039	5	6	5	6	0	8	4	10	1	6	9	12	2	12	5	6	5	1	6	4			0.88	3.66667			20	24	20	24	0	32	16	40	4	24	36	48	8	48	20	24	20	4	24	16
TR1335|c0_g001335_i1|m.1038	9	11	8	10	6	9	2	9	8	15	20	7	6	5	12	9	15	6	6	17			0.88	3.66667			36	44	32	40	24	36	8	36	32	60	80	28	24	20	48	36	60	24	24	68
TR57156|c0_g057156_i1|m.28028	6	7	3	5	0	8	2	2	0	8	15	6	9	6	7	7	6	1	1	6			0.88	3.66667			24	28	12	20	0	32	8	8	0	32	60	24	36	24	28	28	24	4	4	24
TR986|c0_g000986_i1|m.753	7	7	8	10	11	7	5	7	3	9	16	9	3	4	7	14	12	5	7	17			0.88	3.66667			28	28	32	40	44	28	20	28	12	36	64	36	12	16	28	56	48	20	28	68
TR218|c0_g000218_i1|m.143	7	14	10	12	6	16	5	10	10	15	28	11	6	5	10	10	13	4	10	11			0.9	3.75			28	56	40	48	24	64	20	40	40	60	112	44	24	20	40	40	52	16	40	44
TR219|c0_g000219_i1|m.145	6	8	11	7	1	6	8	1	4	7	12	13	2	8	16	23	8	0	3	7			0.9	3.75			24	32	44	28	4	24	32	4	16	28	48	52	8	32	64	92	32	0	12	28
TR219|c0_g000219_i1|m.144	4	9	6	8	3	13	5	5	9	17	21	11	5	4	8	8	12	4	3	10			0.9	3.75			16	36	24	32	12	52	20	20	36	68	84	44	20	16	32	32	48	16	12	40
TR1478|c0_g001478_i1|m.1152	7	7	7	4	1	4	3	6	4	12	4	9	1	4	2	4	9	3	7	4			0.91	3.79167			28	28	28	16	4	16	12	24	16	48	16	36	4	16	8	16	36	12	28	16
TR960|c0_g000960_i1|m.734	7	8	6	3	4	5	5	11	7	3	12	3	1	3	2	2	7	2	6	5			0.91	3.79167			28	32	24	12	16	20	20	44	28	12	48	12	4	12	8	8	28	8	24	20
TR1289|c0_g001289_i1|m.981	39	38	32	30	14	42	26	30	31	39	84	57	5	46	39	46	36	6	25	55			0.92	3.83333			156	152	128	120	56	168	104	120	124	156	336	228	20	184	156	184	144	24	100	220
TR4593|c0_g004593_i1|m.3925	51	78	30	59	18	78	40	59	16	26	53	51	21	16	41	103	75	2	24	42			0.92	3.83333			204	312	120	236	72	312	160	236	64	104	212	204	84	64	164	412	300	8	96	168
TR5570|c0_g005570_i1|m.4713	28	25	15	28	11	36	13	30	10	23	34	20	9	18	26	29	17	4	14	24			0.92	3.83333			112	100	60	112	44	144	52	120	40	92	136	80	36	72	104	116	68	16	56	96
TR5570|c0_g005570_i1|m.4714	24	24	15	24	11	32	13	29	10	23	34	19	7	18	24	24	13	4	14	23			0.92	3.83333			96	96	60	96	44	128	52	116	40	92	136	76	28	72	96	96	52	16	56	92
TR67198|c0_g067198_i1|m.31125	8	5	9	5	1	6	1	3	4	7	11	9	1	3	6	9	3	1	3	9			0.92	3.83333			32	20	36	20	4	24	4	12	16	28	44	36	4	12	24	36	12	4	12	36
TR10230|c0_g010230_i1|m.8092	9	8	6	4	5	3	1	11	3	0	7	4	3	2	5	12	5	4	5	12			0.93	3.875			36	32	24	16	20	12	4	44	12	0	28	16	12	8	20	48	20	16	20	48
TR1316|c0_g001316_i1|m.1003	5	6	5	6	0	8	4	10	1	6	9	12	2	12	5	6	5	1	6	4			0.93	3.875			20	24	20	24	0	32	16	40	4	24	36	48	8	48	20	24	20	4	24	16
TR222|c0_g000222_i1|m.148	7	14	10	12	6	16	5	10	10	15	28	11	6	5	10	10	13	4	10	11			0.93	3.875			28	56	40	48	24	64	20	40	40	60	112	44	24	20	40	40	52	16	40	44
TR222|c0_g000222_i1|m.149	6	8	11	7	1	6	8	1	4	7	12	13	2	8	16	23	8	0	3	7			0.93	3.875			24	32	44	28	4	24	32	4	16	28	48	52	8	32	64	92	32	0	12	28
TR5566|c0_g005566_i1|m.4700	15	19	15	20	10	13	11	20	8	22	35	19	8	18	15	14	12	4	13	20			0.93	3.875			60	76	60	80	40	52	44	80	32	88	140	76	32	72	60	56	48	16	52	80
TR5566|c0_g005566_i1|m.4699	21	23	14	20	10	24	12	23	10	23	34	16	7	18	24	18	10	4	14	21			0.93	3.875			84	92	56	80	40	96	48	92	40	92	136	64	28	72	96	72	40	16	56	84
TR1114|c0_g001114_i1|m.845	63	50	56	28	16	37	148	96	33	41	63	48	37	21	118	58	49	10	32	57			0.94	3.91667			252	200	224	112	64	148	592	384	132	164	252	192	148	84	472	232	196	40	128	228
TR3583|c0_g003583_i1|m.2986	43	47	31	42	9	42	19	76	11	27	41	50	13	15	37	41	27	6	35	30			0.94	3.91667			172	188	124	168	36	168	76	304	44	108	164	200	52	60	148	164	108	24	140	120
TR12568|c0_g012568_i1|m.9529	7	4	8	7	3	7	7	9	1	7	12	6	3	8	5	10	11	0	4	12			0.95	3.95833			28	16	32	28	12	28	28	36	4	28	48	24	12	32	20	40	44	0	16	48
TR17739|c0_g017739_i1|m.11981	3	1	7	0	0	1	13	3	2	6	6	8	1	0	16	21	11	0	2	2			0.95	3.95833			12	4	28	0	0	4	52	12	8	24	24	32	4	0	64	84	44	0	8	8
TR3574|c0_g003574_i1|m.2941	34	38	28	39	8	41	11	55	8	27	38	47	13	15	32	33	25	5	29	32			0.95	3.95833			136	152	112	156	32	164	44	220	32	108	152	188	52	60	128	132	100	20	116	128
TR27690|c0_g027690_i1|m.15064	9	7	7	1	3	2	4	12	2	3	3	8	2	1	7	15	12	0	0	5			0.96	4			36	28	28	4	12	8	16	48	8	12	12	32	8	4	28	60	48	0	0	20
TR33672|c0_g033672_i1|m.17230	3	4	6	7	0	8	4	3	0	12	8	5	1	4	4	13	8	1	5	6			0.96	4			12	16	24	28	0	32	16	12	0	48	32	20	4	16	16	52	32	4	20	24
TR4442|c0_g004442_i1|m.3763	11	6	7	11	2	8	38	7	5	8	14	8	12	4	23	19	8	4	5	17			0.96	4			44	24	28	44	8	32	152	28	20	32	56	32	48	16	92	76	32	16	20	68
TR5485|c0_g005485_i1|m.4628	4	7	3	1	3	9	4	8	1	6	12	9	3	6	5	8	4	1	2	7			0.96	4			16	28	12	4	12	36	16	32	4	24	48	36	12	24	20	32	16	4	8	28
TR7781|c0_g007781_i1|m.6400	9	12	13	12	3	16	7	16	8	17	29	15	4	10	18	25	13	7	10	17			0.96	4			36	48	52	48	12	64	28	64	32	68	116	60	16	40	72	100	52	28	40	68
TR57509|c0_g057509_i1|m.28202	7	11	11	10	5	9	8	12	6	15	26	12	5	9	7	5	8	2	10	10			0.97	4.04167			28	44	44	40	20	36	32	48	24	60	104	48	20	36	28	20	32	8	40	40
TR7011|c0_g007011_i1|m.5850	14	11	8	10	2	7	7	14	3	19	28	10	7	17	13	17	16	2	7	17			0.97	4.04167			56	44	32	40	8	28	28	56	12	76	112	40	28	68	52	68	64	8	28	68
TR1124|c0_g001124_i1|m.855	62	49	56	28	13	36	148	95	30	40	65	50	36	21	115	62	56	10	30	57			0.98	4.08333			248	196	224	112	52	144	592	380	120	160	260	200	144	84	460	248	224	40	120	228
TR1161|c0_g001161_i1|m.884	68	49	28	41	13	61	22	49	28	62	119	52	25	54	48	72	50	9	21	72			0.98	4.08333			272	196	112	164	52	244	88	196	112	248	476	208	100	216	192	288	200	36	84	288
TR1161|c0_g001161_i1|m.883	68	49	28	41	13	61	22	49	28	62	119	52	25	54	48	72	50	9	21	72			0.98	4.08333			272	196	112	164	52	244	88	196	112	248	476	208	100	216	192	288	200	36	84	288
TR3577|c0_g003577_i1|m.2958	43	47	31	42	9	42	19	76	11	27	41	50	13	15	37	41	27	6	35	30			0.98	4.08333			172	188	124	168	36	168	76	304	44	108	164	200	52	60	148	164	108	24	140	120
TR3577|c0_g003577_i1|m.2959	35	44	25	33	8	32	18	71	8	25	30	41	12	13	34	38	25	6	32	21			0.98	4.08333			140	176	100	132	32	128	72	284	32	100	120	164	48	52	136	152	100	24	128	84
TR352|c0_g000352_i1|m.264	11	22	21	22	5	31	11	13	12	10	23	16	11	11	23	44	20	1	11	20			0.99	4.125			44	88	84	88	20	124	44	52	48	40	92	64	44	44	92	176	80	4	44	80
TR3584|c0_g003584_i1|m.2990	34	38	28	39	8	41	11	55	8	27	38	47	13	15	32	33	25	5	29	32			0.99	4.125			136	152	112	156	32	164	44	220	32	108	152	188	52	60	128	132	100	20	116	128
TR3585|c0_g003585_i1|m.2991	34	38	28	39	8	41	11	55	8	27	38	47	13	15	32	33	25	5	29	32			1	4.16667			136	152	112	156	32	164	44	220	32	108	152	188	52	60	128	132	100	20	116	128
TR46402|c0_g046402_i1|m.22684	23	16	14	14	10	15	16	14	13	21	34	16	4	16	18	26	20	5	14	19			1	4.16667			92	64	56	56	40	60	64	56	52	84	136	64	16	64	72	104	80	20	56	76
TR1048|c0_g001048_i1|m.810	23	14	16	16	7	22	13	15	11	18	23	25	6	10	16	17	22	6	12	18			1.01	4.20833			92	56	64	64	28	88	52	60	44	72	92	100	24	40	64	68	88	24	48	72
TR1123|c0_g001123_i1|m.854	63	50	55	28	13	37	147	96	33	41	63	48	37	21	117	58	49	10	31	56			1.01	4.20833			252	200	220	112	52	148	588	384	132	164	252	192	148	84	468	232	196	40	124	224
TR17305|c0_g017305_i1|m.11924	8	3	6	7	4	14	10	4	2	5	11	11	3	5	5	10	12	3	6	8			1.01	4.20833			32	12	24	28	16	56	40	16	8	20	44	44	12	20	20	40	48	12	24	32
TR2335|c0_g002335_i1|m.1841	14	9	12	21	12	22	10	9	4	16	25	18	7	16	14	22	17	1	9	24			1.01	4.20833			56	36	48	84	48	88	40	36	16	64	100	72	28	64	56	88	68	4	36	96
TR42203|c0_g042203_i1|m.20765	15	6	12	6	0	4	1	5	0	6	14	6	1	6	2	6	2	0	1	8			1.01	4.20833			60	24	48	24	0	16	4	20	0	24	56	24	4	24	8	24	8	0	4	32
TR54392|c0_g054392_i1|m.26705	13	16	15	13	3	18	12	12	6	18	33	20	7	11	12	23	9	2	8	17			1.01	4.20833			52	64	60	52	12	72	48	48	24	72	132	80	28	44	48	92	36	8	32	68
TR57306|c0_g057306_i1|m.28089	5	4	5	4	3	8	3	2	4	5	8	0	3	4	6	19	9	1	1	6			1.01	4.20833			20	16	20	16	12	32	12	8	16	20	32	0	12	16	24	76	36	4	4	24
TR18269|c0_g018269_i1|m.12034	12	4	6	3	2	13	4	6	3	5	14	12	3	3	5	6	3	0	5	9			1.02	4.25			48	16	24	12	8	52	16	24	12	20	56	48	12	12	20	24	12	0	20	36
TR387|c0_g000387_i1|m.288	17	8	6	16	0	34	15	13	2	9	13	25	1	6	16	34	19	2	1	16			1.02	4.25			68	32	24	64	0	136	60	52	8	36	52	100	4	24	64	136	76	8	4	64
TR995|c0_g000995_i1|m.760	10	3	3	3	2	6	2	11	4	6	36	3	8	10	9	17	9	5	6	15			1.02	4.25			40	12	12	12	8	24	8	44	16	24	144	12	32	40	36	68	36	20	24	60
TR1326|c0_g001326_i1|m.1022	5	6	5	6	0	8	4	10	1	6	9	12	2	12	5	6	5	1	6	4			1.03	4.29167			20	24	20	24	0	32	16	40	4	24	36	48	8	48	20	24	20	4	24	16
TR1326|c0_g001326_i1|m.1021	9	11	8	10	6	9	2	9	8	15	20	7	6	5	12	9	15	6	6	17			1.03	4.29167			36	44	32	40	24	36	8	36	32	60	80	28	24	20	48	36	60	24	24	68
TR3581|c0_g003581_i1|m.2978	35	34	27	34	7	37	9	49	8	28	37	47	12	17	28	36	26	12	15	27			1.03	4.29167			140	136	108	136	28	148	36	196	32	112	148	188	48	68	112	144	104	48	60	108
TR3581|c0_g003581_i1|m.2981	11	14	6	3	1	1	9	27	3	0	3	4	2	0	6	11	6	2	6	2			1.03	4.29167			44	56	24	12	4	4	36	108	12	0	12	16	8	0	24	44	24	8	24	8
TR59037|c0_g059037_i1|m.28958	7	12	1	5	4	6	4	13	5	6	10	3	0	8	6	9	3	1	3	4			1.03	4.29167			28	48	4	20	16	24	16	52	20	24	40	12	0	32	24	36	12	4	12	16
TR6429|c0_g006429_i1|m.5402	7	8	4	11	4	20	5	4	1	7	24	18	4	1	8	22	10	2	1	8			1.03	4.29167			28	32	16	44	16	80	20	16	4	28	96	72	16	4	32	88	40	8	4	32
TR6429|c0_g006429_i1|m.5403	5	10	4	7	4	13	7	3	1	5	17	16	3	2	8	16	9	1	1	8			1.03	4.29167			20	40	16	28	16	52	28	12	4	20	68	64	12	8	32	64	36	4	4	32
TR7762|c0_g007762_i1|m.6393	9	6	6	5	1	3	0	8	4	3	12	6	5	2	2	10	5	1	5	7			1.03	4.29167			36	24	24	20	4	12	0	32	16	12	48	24	20	8	8	40	20	4	20	28
TR9964|c0_g009964_i1|m.7916	7	7	14	8	2	9	2	3	3	9	11	13	2	7	4	17	7	3	1	7			1.03	4.29167			28	28	56	32	8	36	8	12	12	36	44	52	8	28	16	68	28	12	4	28
TR3580|c0_g003580_i1|m.2976	34	38	28	39	8	41	11	55	8	27	38	47	13	15	32	33	25	5	29	32			1.04	4.33333			136	152	112	156	32	164	44	220	32	108	152	188	52	60	128	132	100	20	116	128
TR3580|c0_g003580_i1|m.2977	26	35	22	30	7	31	11	50	5	25	27	38	12	13	29	30	23	5	26	23			1.04	4.33333			104	140	88	120	28	124	44	200	20	100	108	152	48	52	116	120	92	20	104	92
TR6095|c0_g006095_i1|m.5134	27	20	22	19	16	19	21	21	22	29	43	26	9	22	23	37	26	10	16	27			1.04	4.33333			108	80	88	76	64	76	84	84	88	116	172	104	36	88	92	148	104	40	64	108
TR68881|c0_g068881_i1|m.31229	11	6	6	5	2	4	3	6	0	7	5	6	6	5	7	9	4	0	3	5			1.04	4.33333			44	24	24	20	8	16	12	24	0	28	20	24	24	20	28	36	16	0	12	20
TR9302|c0_g009302_i1|m.7479	4	7	3	8	9	11	4	12	2	3	10	7	3	4	1	7	5	3	2	5			1.04	4.33333			16	28	12	32	36	44	16	48	8	12	40	28	12	16	4	28	20	12	8	20
TR1054|c0_g001054_i1|m.817	14	7	11	10	4	14	8	8	8	10	10	14	5	8	5	13	14	2	5	8			1.05	4.375			56	28	44	40	16	56	32	32	32	40	40	56	20	32	20	52	56	8	20	32
TR1700|c0_g001700_i1|m.1339	14	14	12	9	2	15	4	8	3	13	14	13	5	9	13	11	14	4	12	18			1.05	4.375			56	56	48	36	8	60	16	32	12	52	56	52	20	36	52	44	56	16	48	72
TR17681|c0_g017681_i1|m.11977	8	0	8	7	1	0	4	4	2	8	9	5	1	1	7	11	8	0	5	11			1.05	4.375			32	0	32	28	4	0	16	16	8	32	36	20	4	4	28	44	32	0	20	44
TR3573|c0_g003573_i1|m.2940	26	35	22	30	7	31	11	50	5	25	27	38	12	13	29	30	23	5	26	23			1.05	4.375			104	140	88	120	28	124	44	200	20	100	108	152	48	52	116	120	92	20	104	92
TR3573|c0_g003573_i1|m.2939	34	38	28	39	8	41	11	55	8	27	38	47	13	15	32	33	25	5	29	32			1.05	4.375			136	152	112	156	32	164	44	220	32	108	152	188	52	60	128	132	100	20	116	128
TR68619|c0_g068619_i1|m.31225	8	8	7	6	1	10	4	10	12	2	6	10	1	6	3	8	5	0	4	6			1.05	4.375			32	32	28	24	4	40	16	40	48	8	24	40	4	24	12	32	20	0	16	24
TR1053|c0_g001053_i1|m.816	15	9	14	12	5	18	9	11	8	11	14	18	5	8	6	21	16	2	6	11			1.06	4.41667			60	36	56	48	20	72	36	44	32	44	56	72	20	32	24	84	64	8	24	44
TR1162|c0_g001162_i1|m.885	67	49	26	40	13	58	22	47	27	61	117	51	25	54	48	69	50	9	21	71			1.06	4.41667			268	196	104	160	52	232	88	188	108	244	468	204	100	216	192	276	200	36	84	284
TR1162|c0_g001162_i1|m.886	64	44	25	35	11	46	20	42	25	59	107	48	25	52	47	66	47	6	20	66			1.06	4.41667			256	176	100	140	44	184	80	168	100	236	428	192	100	208	188	264	188	24	80	264
TR2333|c0_g002333_i1|m.1837	8	7	7	18	11	20	9	7	3	15	20	14	6	14	13	18	14	1	8	18			1.06	4.41667			32	28	28	72	44	80	36	28	12	60	80	56	24	56	52	72	56	4	32	72
TR3329|c0_g003329_i1|m.2662	17	11	13	12	2	13	13	20	9	13	17	9	5	8	9	13	15	3	4	13			1.06	4.41667			68	44	52	48	8	52	52	80	36	52	68	36	20	32	36	52	60	12	16	52
TR5573|c0_g005573_i1|m.4720	31	25	15	28	11	35	13	30	10	23	34	19	9	18	26	29	17	4	14	23			1.06	4.41667			124	100	60	112	44	140	52	120	40	92	136	76	36	72	104	116	68	16	56	92
TR5573|c0_g005573_i1|m.4719	31	25	15	28	11	35	13	31	10	23	34	20	9	18	26	29	17	4	14	22			1.06	4.41667			124	100	60	112	44	140	52	124	40	92	136	80	36	72	104	116	68	16	56	88
TR18406|c0_g018406_i1|m.12050	5	1	5	6	1	14	3	4	1	12	3	17	1	1	4	5	6	1	3	6			1.07	4.45833			20	4	20	24	4	56	12	16	4	48	12	68	4	4	16	20	24	4	12	24
TR29864|c0_g029864_i1|m.15804	13	10	6	13	5	13	6	3	7	10	25	7	6	8	8	9	3	1	3	11			1.07	4.45833			52	40	24	52	20	52	24	12	28	40	100	28	24	32	32	36	12	4	12	44
TR4438|c0_g004438_i1|m.3759	13	7	6	7	1	5	38	7	4	7	14	6	12	6	25	19	7	5	6	13			1.07	4.45833			52	28	24	28	4	20	152	28	16	28	56	24	48	24	100	76	28	20	24	52
TR5296|c0_g005296_i1|m.4458	21	7	1	14	4	14	5	7	8	13	18	15	6	8	15	8	7	1	1	10			1.07	4.45833			84	28	4	56	16	56	20	28	32	52	72	60	24	32	60	32	28	4	4	40
TR1113|c0_g001113_i1|m.844	69	51	59	28	16	37	156	97	33	42	67	50	38	21	119	63	58	10	32	60			1.08	4.5			345	255	295	140	80	185	780	485	165	210	335	250	190	105	595	315	290	50	160	300
TR18978|c0_g018978_i1|m.12218	4	4	3	7	0	7	5	5	2	14	5	13	1	4	0	7	7	1	4	6			1.08	4.5			20	20	15	35	0	35	25	25	10	70	25	65	5	20	0	35	35	5	20	30
TR2921|c0_g002921_i1|m.2326	9	6	5	6	2	3	3	6	5	5	8	0	1	5	10	11	3	0	6	9			1.08	4.5			45	30	25	30	10	15	15	30	25	25	40	0	5	25	50	55	15	0	30	45
TR6753|c0_g006753_i1|m.5663	9	9	15	13	4	10	16	10	7	10	24	9	5	10	6	23	12	2	7	13			1.08	4.5			45	45	75	65	20	50	80	50	35	50	120	45	25	50	30	115	60	10	35	65
TR7012|c0_g007012_i1|m.5851	18	13	11	10	3	7	8	17	3	23	40	13	8	20	14	23	21	2	8	23			1.08	4.5			90	65	55	50	15	35	40	85	15	115	200	65	40	100	70	115	105	10	40	115
TR18277|c0_g018277_i1|m.12035	5	7	7	5	2	4	4	3	1	8	12	11	1	4	5	3	4	1	2	10			1.09	4.54167			25	35	35	25	10	20	20	15	5	40	60	55	5	20	25	15	20	5	10	50
TR35239|c0_g035239_i1|m.17826	9	5	5	15	2	10	2	4	1	8	11	4	0	6	2	11	9	0	3	8			1.09	4.54167			45	25	25	75	10	50	10	20	5	40	55	20	0	30	10	55	45	0	15	40
TR44855|c0_g044855_i1|m.22013	10	5	6	9	5	7	4	4	4	9	17	6	5	5	4	11	10	0	2	9			1.09	4.54167			50	25	30	45	25	35	20	20	20	45	85	30	25	25	20	55	50	0	10	45
TR6334|c0_g006334_i1|m.5332	17	20	18	16	2	20	11	26	12	13	28	18	4	6	7	32	13	0	6	9			1.09	4.54167			85	100	90	80	10	100	55	130	60	65	140	90	20	30	35	160	65	0	30	45
TR1119|c0_g001119_i1|m.850	34	26	29	12	6	20	120	77	18	17	35	26	32	14	94	33	23	5	19	30			1.1	4.58333			170	130	145	60	30	100	600	385	90	85	175	130	160	70	470	165	115	25	95	150
TR2287|c0_g002287_i1|m.1776	3	6	7	7	0	6	2	4	3	11	10	14	2	6	4	6	8	3	5	8			1.1	4.58333			15	30	35	35	0	30	10	20	15	55	50	70	10	30	20	30	40	15	25	40
TR12149|c0_g012149_i1|m.9282	4	11	4	6	2	11	6	8	3	11	16	12	5	6	9	10	10	0	2	10			1.11	4.625			20	55	20	30	10	55	30	40	15	55	80	60	25	30	45	50	50	0	10	50
TR15512|c0_g015512_i1|m.11089	6	8	11	7	1	6	8	1	4	7	12	13	2	8	16	23	8	0	3	7			1.11	4.625			30	40	55	35	5	30	40	5	20	35	60	65	10	40	80	115	40	0	15	35
TR15512|c0_g015512_i1|m.11088	7	14	10	12	6	16	5	10	10	15	28	11	6	5	10	10	13	4	10	11			1.11	4.625			35	70	50	60	30	80	25	50	50	75	140	55	30	25	50	50	65	20	50	55
TR267|c0_g000267_i1|m.174	12	11	9	15	3	21	8	7	6	9	28	10	2	13	7	10	8	3	3	10			1.11	4.625			60	55	45	75	15	105	40	35	30	45	140	50	10	65	35	50	40	15	15	50
TR3666|c0_g003666_i1|m.3072	12	15	2	4	1	6	7	11	8	4	12	4	2	4	16	11	6	4	0	2			1.11	4.625			60	75	10	20	5	30	35	55	40	20	60	20	10	20	80	55	30	20	0	10
TR3666|c0_g003666_i1|m.3070	16	14	5	5	2	3	7	21	0	5	12	16	3	4	15	11	5	3	2	13			1.11	4.625			80	70	25	25	10	15	35	105	0	25	60	80	15	20	75	55	25	15	10	65
TR47135|c0_g047135_i1|m.23046	6	5	7	3	1	2	7	13	1	9	14	4	7	8	6	9	10	4	3	7			1.11	4.625			30	25	35	15	5	10	35	65	5	45	70	20	35	40	30	45	50	20	15	35
TR62212|c0_g062212_i1|m.30093	7	3	3	3	1	6	2	10	1	9	11	10	7	3	5	14	11	0	6	6			1.11	4.625			35	15	15	15	5	30	10	50	5	45	55	50	35	15	25	70	55	0	30	30
TR9631|c0_g009631_i1|m.7732	10	5	7	10	1	3	6	4	3	2	9	4	0	2	8	20	4	1	3	12			1.11	4.625			50	25	35	50	5	15	30	20	15	10	45	20	0	10	40	100	20	5	15	60
TR1051|c0_g001051_i1|m.814	14	7	11	10	4	14	8	8	8	10	10	14	5	8	5	13	14	2	5	8			1.12	4.66667			70	35	55	50	20	70	40	40	40	50	50	70	25	40	25	65	70	10	25	40
TR1297|c0_g001297_i1|m.995	8	6	3	6	2	11	7	3	0	6	21	14	3	5	1	6	4	0	5	3			1.12	4.66667			40	30	15	30	10	55	35	15	0	30	105	70	15	25	5	30	20	0	25	15
TR3572|c0_g003572_i1|m.2935	34	38	28	39	8	41	12	55	8	27	38	47	13	15	32	33	25	5	29	32			1.12	4.66667			170	190	140	195	40	205	60	275	40	135	190	235	65	75	160	165	125	25	145	160
TR3572|c0_g003572_i1|m.2934	43	47	31	42	9	42	19	76	11	27	41	50	13	15	37	41	27	6	35	30			1.12	4.66667			215	235	155	210	45	210	95	380	55	135	205	250	65	75	185	205	135	30	175	150
TR1598|c0_g001598_i1|m.1272	56	51	32	32	10	53	38	30	23	25	72	50	9	15	41	82	34	3	15	36			1.13	4.70833			280	255	160	160	50	265	190	150	115	125	360	250	45	75	205	410	170	15	75	180
TR2775|c0_g002775_i1|m.2197	18	22	12	19	13	17	9	26	10	19	24	25	6	16	14	34	17	3	7	19			1.13	4.70833			90	110	60	95	65	85	45	130	50	95	120	125	30	80	70	170	85	15	35	95
TR28920|c0_g028920_i1|m.15490	3	5	5	9	1	9	4	3	4	6	9	12	2	8	4	9	7	3	3	7			1.13	4.70833			15	25	25	45	5	45	20	15	20	30	45	60	10	40	20	45	35	15	15	35
TR45591|c0_g045591_i1|m.22310	7	5	10	4	1	5	1	7	1	13	8	12	5	3	3	9	4	1	4	10			1.13	4.70833			35	25	50	20	5	25	5	35	5	65	40	60	25	15	15	45	20	5	20	50
TR1756|c0_g001756_i1|m.1385	4	8	3	7	4	5	4	4	3	4	12	11	2	6	2	3	6	1	3	7			1.14	4.75			20	40	15	35	20	25	20	20	15	20	60	55	10	30	10	15	30	5	15	35
TR3565|c0_g003565_i1|m.2892	11	14	6	3	1	1	9	27	3	0	3	4	2	0	6	11	6	2	6	2			1.14	4.75			55	70	30	15	5	5	45	135	15	0	15	20	10	0	30	55	30	10	30	10
TR3565|c0_g003565_i1|m.2889	35	34	27	34	7	37	9	49	8	28	37	47	12	17	28	36	26	12	15	27			1.14	4.75			175	170	135	170	35	185	45	245	40	140	185	235	60	85	140	180	130	60	75	135
TR114|c0_g000114_i1|m.67	11	8	10	8	7	5	5	20	7	3	12	10	3	4	13	17	8	0	3	5			1.15	4.79167			55	40	50	40	35	25	25	100	35	15	60	50	15	20	65	85	40	0	15	25
TR1287|c0_g001287_i1|m.977	39	38	32	30	14	42	26	30	31	39	84	57	5	46	39	46	36	6	25	55			1.15	4.79167			195	190	160	150	70	210	130	150	155	195	420	285	25	230	195	230	180	30	125	275
TR1288|c0_g001288_i1|m.979	51	56	43	44	19	55	31	38	34	55	106	67	7	58	59	64	47	7	33	69			1.15	4.79167			255	280	215	220	95	275	155	190	170	275	530	335	35	290	295	320	235	35	165	345
TR1600|c0_g001600_i1|m.1274	63	53	28	35	11	56	40	44	23	25	75	49	9	15	50	86	38	3	15	39			1.15	4.79167			315	265	140	175	55	280	200	220	115	125	375	245	45	75	250	430	190	15	75	195
TR3579|c0_g003579_i1|m.2974	34	38	28	39	8	41	11	55	8	27	38	47	13	15	32	33	25	5	29	32			1.15	4.79167			170	190	140	195	40	205	55	275	40	135	190	235	65	75	160	165	125	25	145	160
TR3579|c0_g003579_i1|m.2975	26	35	22	30	7	31	11	50	5	25	27	38	12	13	29	30	23	5	26	23			1.15	4.79167			130	175	110	150	35	155	55	250	25	125	135	190	60	65	145	150	115	25	130	115
TR50123|c0_g050123_i1|m.24518	5	10	8	7	4	9	3	8	2	5	12	5	2	6	7	18	4	2	2	9			1.15	4.79167			25	50	40	35	20	45	15	40	10	25	60	25	10	30	35	90	20	10	10	45
TR29786|c0_g029786_i1|m.15782	7	8	7	2	0	11	5	7	0	5	10	10	3	6	4	8	5	0	6	8			1.16	4.83333			35	40	35	10	0	55	25	35	0	25	50	50	15	30	20	40	25	0	30	40
TR10104|c0_g010104_i1|m.7999	10	2	6	9	3	11	8	6	4	8	15	10	8	7	2	8	7	2	4	8			1.17	4.875			50	10	30	45	15	55	40	30	20	40	75	50	40	35	10	40	35	10	20	40
TR1320|c0_g001320_i1|m.1011	6	6	6	9	1	18	4	11	1	14	17	12	3	12	12	6	15	7	5	8			1.17	4.875			30	30	30	45	5	90	20	55	5	70	85	60	15	60	60	30	75	35	25	40
TR1320|c0_g001320_i1|m.1010	9	11	8	10	6	9	2	9	8	15	20	7	6	5	12	9	15	6	6	17			1.17	4.875			45	55	40	50	30	45	10	45	40	75	100	35	30	25	60	45	75	30	30	85
TR231|c0_g000231_i1|m.156	12	8	9	10	2	21	7	9	6	17	23	10	10	17	20	8	8	7	10	10			1.17	4.875			60	40	45	50	10	105	35	45	30	85	115	50	50	85	100	40	40	35	50	50
TR2720|c0_g002720_i1|m.2132	22	1	20	6	3	3	19	7	2	7	21	5	9	3	9	28	22	2	3	7			1.17	4.875			110	5	100	30	15	15	95	35	10	35	105	25	45	15	45	140	110	10	15	35
TR2720|c0_g002720_i1|m.2134	7	13	2	4	6	2	2	3	2	6	6	0	0	5	18	19	10	0	1	11			1.17	4.875			35	65	10	20	30	10	10	15	10	30	30	0	0	25	90	95	50	0	5	55
TR3575|c0_g003575_i1|m.2943	35	44	25	33	8	32	18	71	8	25	30	41	12	13	34	38	25	6	32	21			1.17	4.875			175	220	125	165	40	160	90	355	40	125	150	205	60	65	170	190	125	30	160	105
TR3575|c0_g003575_i1|m.2942	43	47	31	42	9	42	19	76	11	27	41	50	13	15	37	41	27	6	35	30			1.17	4.875			215	235	155	210	45	210	95	380	55	135	205	250	65	75	185	205	135	30	175	150
TR3582|c0_g003582_i1|m.2982	43	47	31	42	9	42	19	76	11	27	41	50	13	15	37	41	27	6	35	30			1.17	4.875			215	235	155	210	45	210	95	380	55	135	205	250	65	75	185	205	135	30	175	150
TR40359|c0_g040359_i1|m.19934	5	9	5	11	5	5	7	5	2	7	16	4	0	6	7	8	4	1	3	2			1.17	4.875			25	45	25	55	25	25	35	25	10	35	80	20	0	30	35	40	20	5	15	10
TR42656|c0_g042656_i1|m.21016	8	9	3	3	0	5	3	7	5	5	15	4	1	8	7	8	4	4	8	5			1.17	4.875			40	45	15	15	0	25	15	35	25	25	75	20	5	40	35	40	20	20	40	25
TR9656|c0_g009656_i1|m.7743	20	10	10	13	9	21	10	13	4	20	40	28	10	9	13	26	13	3	12	13			1.17	4.875			100	50	50	65	45	105	50	65	20	100	200	140	50	45	65	130	65	15	60	65
TR1118|c0_g001118_i1|m.849	34	26	28	12	3	20	119	77	18	17	35	26	32	14	93	33	23	5	18	29			1.18	4.91667			170	130	140	60	15	100	595	385	90	85	175	130	160	70	465	165	115	25	90	145
TR3499|c0_g003499_i1|m.2832	8	6	13	12	3	10	11	6	5	18	28	18	4	11	4	15	8	4	2	18			1.18	4.91667			40	30	65	60	15	50	55	30	25	90	140	90	20	55	20	75	40	20	10	90
TR4215|c0_g004215_i1|m.3539	72	64	45	61	17	59	61	73	17	38	88	42	17	23	93	108	48	14	41	56			1.18	4.91667			360	320	225	305	85	295	305	365	85	190	440	210	85	115	465	540	240	70	205	280
TR54459|c0_g054459_i1|m.26737	9	11	6	2	4	8	6	3	9	10	6	7	3	7	8	10	9	3	1	4			1.18	4.91667			45	55	30	10	20	40	30	15	45	50	30	35	15	35	40	50	45	15	5	20
TR1126|c0_g001126_i1|m.857	51	39	63	72	35	93	28	32	15	56	91	99	12	43	65	96	64	3	27	45			1.19	4.95833			255	195	315	360	175	465	140	160	75	280	455	495	60	215	325	480	320	15	135	225
TR1126|c0_g001126_i1|m.858	51	37	64	73	35	93	28	31	15	54	92	96	13	43	61	96	65	3	25	44			1.19	4.95833			255	185	320	365	175	465	140	155	75	270	460	480	65	215	305	480	325	15	125	220
TR11217|c0_g011217_i1|m.8724	7	7	11	10	6	9	8	17	4	11	13	12	2	12	7	7	13	1	3	11			1.2	5			35	35	55	50	30	45	40	85	20	55	65	60	10	60	35	35	65	5	15	55
TR13059|c0_g013059_i1|m.9844	7	18	2	6	2	6	2	16	0	3	5	1	1	1	16	21	6	1	1	5			1.2	5			35	90	10	30	10	30	10	80	0	15	25	5	5	5	80	105	30	5	5	25
TR1597|c0_g001597_i1|m.1271	58	52	32	32	10	53	39	30	25	27	72	51	11	15	41	83	35	3	16	37			1.2	5			290	260	160	160	50	265	195	150	125	135	360	255	55	75	205	415	175	15	80	185
TR221|c0_g000221_i1|m.147	7	14	10	12	6	16	5	10	10	15	28	11	6	5	10	10	13	4	10	11			1.2	5			35	70	50	60	30	80	25	50	50	75	140	55	30	25	50	50	65	20	50	55
TR3571|c0_g003571_i1|m.2929	43	47	31	42	9	42	19	76	11	27	41	50	13	15	37	41	27	6	35	30			1.2	5			215	235	155	210	45	210	95	380	55	135	205	250	65	75	185	205	135	30	175	150
TR3571|c0_g003571_i1|m.2930	34	38	28	39	8	41	12	55	8	27	38	47	13	15	32	33	25	5	29	32			1.2	5			170	190	140	195	40	205	60	275	40	135	190	235	65	75	160	165	125	25	145	160
TR3623|c0_g003623_i1|m.3029	22	13	9	20	3	19	7	5	6	20	9	20	0	4	20	45	20	0	2	17			1.2	5			110	65	45	100	15	95	35	25	30	100	45	100	0	20	100	225	100	0	10	85
TR3736|c0_g003736_i1|m.3160	11	4	5	3	3	3	6	9	2	16	27	2	7	7	5	13	6	7	16	17			1.2	5			55	20	25	15	15	15	30	45	10	80	135	10	35	35	25	65	30	35	80	85
TR4439|c0_g004439_i1|m.3760	9	2	7	1	3	1	35	7	2	3	11	1	11	4	19	14	4	3	3	9			1.2	5			45	10	35	5	15	5	175	35	10	15	55	5	55	20	95	70	20	15	15	45
TR881|c0_g000881_i1|m.683	11	16	12	11	4	28	17	12	9	12	26	12	8	8	14	38	15	0	2	10			1.2	5			55	80	60	55	20	140	85	60	45	60	130	60	40	40	70	190	75	0	10	50
TR885|c0_g000885_i1|m.687	10	15	12	10	2	27	16	12	7	12	23	12	8	7	14	37	15	0	2	10			1.2	5			50	75	60	50	10	135	80	60	35	60	115	60	40	35	70	185	75	0	10	50
TR1163|c0_g001163_i1|m.887	68	49	28	41	13	61	22	49	28	62	119	52	25	54	48	72	50	9	21	72			1.21	5.04167			340	245	140	205	65	305	110	245	140	310	595	260	125	270	240	360	250	45	105	360
TR1163|c0_g001163_i1|m.888	67	49	26	40	13	58	22	47	27	61	117	51	25	54	48	69	50	9	21	71			1.21	5.04167			335	245	130	200	65	290	110	235	135	305	585	255	125	270	240	345	250	45	105	355
TR1322|c0_g001322_i1|m.1013	9	10	6	10	4	8	2	9	6	15	20	6	6	5	11	7	13	5	5	17			1.21	5.04167			45	50	30	50	20	40	10	45	30	75	100	30	30	25	55	35	65	25	25	85
TR3001|c0_g003001_i1|m.2413	3	5	11	8	2	10	3	9	2	9	6	18	5	2	9	20	8	0	1	8			1.21	5.04167			15	25	55	40	10	50	15	45	10	45	30	90	25	10	45	100	40	0	5	40
TR3673|c0_g003673_i1|m.3083	9	8	10	5	2	5	9	15	2	16	19	7	8	11	6	15	13	5	4	12			1.21	5.04167			45	40	50	25	10	25	45	75	10	80	95	35	40	55	30	75	65	25	20	60
TR54390|c0_g054390_i1|m.26703	13	17	15	13	3	18	12	12	6	18	36	20	7	11	12	23	10	2	8	17			1.21	5.04167			65	85	75	65	15	90	60	60	30	90	180	100	35	55	60	115	50	10	40	85
TR6754|c0_g006754_i1|m.5664	9	7	13	14	4	10	17	10	6	8	24	9	5	11	7	26	12	2	6	15			1.21	5.04167			45	35	65	70	20	50	85	50	30	40	120	45	25	55	35	130	60	10	30	75
TR10067|c0_g010067_i1|m.7970	23	30	24	20	5	23	16	37	12	23	38	27	9	18	18	40	22	7	15	33			1.22	5.08333			115	150	120	100	25	115	80	185	60	115	190	135	45	90	90	200	110	35	75	165
TR10866|c0_g010866_i1|m.8528	11	9	4	6	3	3	1	6	1	4	13	4	3	7	10	11	1	3	3	8			1.22	5.08333			55	45	20	30	15	15	5	30	5	20	65	20	15	35	50	55	5	15	15	40
TR12032|c0_g012032_i1|m.9210	14	6	8	12	6	8	7	16	6	16	18	11	2	6	4	20	8	6	3	6			1.22	5.08333			70	30	40	60	30	40	35	80	30	80	90	55	10	30	20	100	40	30	15	30
TR17747|c0_g017747_i1|m.11982	5	13	6	6	4	4	7	3	3	4	8	5	3	6	7	22	6	2	2	9			1.22	5.08333			25	65	30	30	20	20	35	15	15	20	40	25	15	30	35	110	30	10	10	45
TR17859|c0_g017859_i1|m.11993	16	6	2	9	1	9	2	6	5	7	19	7	2	6	5	14	6	1	7	4			1.22	5.08333			80	30	10	45	5	45	10	30	25	35	95	35	10	30	25	70	30	5	35	20
TR3372|c0_g003372_i1|m.2689	8	12	7	9	2	22	5	9	3	19	15	15	5	5	14	22	16	4	6	16			1.22	5.08333			40	60	35	45	10	110	25	45	15	95	75	75	25	25	70	110	80	20	30	80
TR54393|c0_g054393_i1|m.26706	13	16	15	13	3	18	12	12	6	18	33	20	7	11	12	23	9	2	8	17			1.22	5.08333			65	80	75	65	15	90	60	60	30	90	165	100	35	55	60	115	45	10	40	85
TR54393|c0_g054393_i1|m.26707	14	22	9	15	2	8	9	6	10	11	17	6	3	5	8	15	8	3	7	14			1.22	5.08333			70	110	45	75	10	40	45	30	50	55	85	30	15	25	40	75	40	15	35	70
TR67495|c0_g067495_i1|m.31156	4	4	3	7	5	5	4	8	4	10	9	9	3	6	5	6	8	5	8	11			1.22	5.08333			20	20	15	35	25	25	20	40	20	50	45	45	15	30	25	30	40	25	40	55
TR4241|c0_g004241_i1|m.3559	19	7	17	13	5	18	12	31	12	20	20	13	2	16	24	34	19	0	6	42			1.23	5.125			95	35	85	65	25	90	60	155	60	100	100	65	10	80	120	170	95	0	30	210
TR4241|c0_g004241_i1|m.3560	4	10	6	1	3	10	1	6	0	4	8	9	3	1	6	9	8	0	3	7			1.23	5.125			20	50	30	5	15	50	5	30	0	20	40	45	15	5	30	45	40	0	15	35
TR1116|c0_g001116_i1|m.847	69	51	58	28	13	37	155	97	33	42	67	50	38	21	118	63	58	10	31	59			1.24	5.16667			345	255	290	140	65	185	775	485	165	210	335	250	190	105	590	315	290	50	155	295
TR15864|c0_g015864_i1|m.11282	35	31	30	39	29	58	15	18	9	33	48	61	10	25	32	41	35	2	18	23			1.24	5.16667			175	155	150	195	145	290	75	90	45	165	240	305	50	125	160	205	175	10	90	115
TR15864|c0_g015864_i1|m.11283	34	30	28	37	28	52	13	18	9	29	45	58	8	24	26	33	29	2	19	21			1.24	5.16667			170	150	140	185	140	260	65	90	45	145	225	290	40	120	130	165	145	10	95	105
TR15864|c0_g015864_i1|m.11281	48	38	33	41	28	55	21	19	13	33	54	63	9	24	48	34	30	3	19	29			1.24	5.16667			240	190	165	205	140	275	105	95	65	165	270	315	45	120	240	170	150	15	95	145
TR21|c0_g000021_i1|m.14	10	9	4	4	6	4	9	3	4	5	10	4	2	6	10	12	7	0	0	6			1.24	5.16667			50	45	20	20	30	20	45	15	20	25	50	20	10	30	50	60	35	0	0	30
TR34057|c0_g034057_i1|m.17373	26	1	3	12	1	8	4	6	1	4	11	0	0	8	1	12	3	0	1	21			1.24	5.16667			130	5	15	60	5	40	20	30	5	20	55	0	0	40	5	60	15	0	5	105
TR57308|c0_g057308_i1|m.28090	5	4	5	4	3	8	3	2	4	5	8	0	3	4	6	19	9	1	1	6			1.24	5.16667			25	20	25	20	15	40	15	10	20	25	40	0	15	20	30	95	45	5	5	30
TR58783|c0_g058783_i1|m.28791	43	6	4	3	1	2	6	11	0	3	7	1	1	2	11	9	6	0	14	6			1.24	5.16667			215	30	20	15	5	10	30	55	0	15	35	5	5	10	55	45	30	0	70	30
TR7828|c0_g007828_i1|m.6434	29	19	15	12	7	21	9	25	12	19	39	19	6	15	26	41	21	2	12	34			1.24	5.16667			145	95	75	60	35	105	45	125	60	95	195	95	30	75	130	205	105	10	60	170
TR10902|c0_g010902_i1|m.8552	9	2	9	5	1	6	7	5	1	4	8	8	3	3	8	14	11	2	2	10			1.25	5.20833			45	10	45	25	5	30	35	25	5	20	40	40	15	15	40	70	55	10	10	50
TR67410|c0_g067410_i1|m.31146	4	11	9	5	0	4	7	6	5	7	15	13	4	14	5	14	12	4	4	9			1.25	5.20833			20	55	45	25	0	20	35	30	25	35	75	65	20	70	25	70	60	20	20	45
TR7830|c0_g007830_i1|m.6436	23	17	11	10	4	18	7	19	9	17	30	14	5	8	19	34	16	2	8	25			1.25	5.20833			115	85	55	50	20	90	35	95	45	85	150	70	25	40	95	170	80	10	40	125
TR1332|c0_g001332_i1|m.1032	9	10	10	12	1	20	5	12	2	14	22	18	3	18	12	9	14	7	8	10			1.26	5.25			45	50	50	60	5	100	25	60	10	70	110	90	15	90	60	45	70	35	40	50
TR1332|c0_g001332_i1|m.1033	9	11	8	10	6	9	2	9	8	15	20	7	6	5	12	9	15	6	6	17			1.26	5.25			45	55	40	50	30	45	10	45	40	75	100	35	30	25	60	45	75	30	30	85
TR52601|c0_g052601_i1|m.25826	17	17	12	16	2	32	6	14	13	17	31	16	6	9	10	24	17	3	5	25			1.26	5.25			85	85	60	80	10	160	30	70	65	85	155	80	30	45	50	120	85	15	25	125
TR1122|c0_g001122_i1|m.853	42	30	35	19	10	20	126	24	21	33	42	24	12	11	37	43	38	6	17	56			1.27	5.29167			210	150	175	95	50	100	630	120	105	165	210	120	60	55	185	215	190	30	85	280
TR12241|c0_g012241_i1|m.9344	6	10	1	7	3	7	1	5	9	11	15	2	2	3	8	15	6	2	0	9			1.27	5.29167			30	50	5	35	15	35	5	25	45	55	75	10	10	15	40	75	30	10	0	45
TR13469|c0_g013469_i1|m.10050	14	13	0	3	1	6	9	17	4	1	10	5	0	2	12	5	5	0	2	13			1.27	5.29167			70	65	0	15	5	30	45	85	20	5	50	25	0	10	60	25	25	0	10	65
TR140|c0_g000140_i1|m.95	11	4	5	8	3	4	6	15	3	6	6	9	1	2	17	6	9	1	1	6			1.27	5.29167			55	20	25	40	15	20	30	75	15	30	30	45	5	10	85	30	45	5	5	30
TR1483|c0_g001483_i1|m.1159	7	3	13	14	0	10	6	8	6	8	10	15	4	8	9	23	9	0	3	6			1.27	5.29167			35	15	65	70	0	50	30	40	30	40	50	75	20	40	45	115	45	0	15	30
TR22058|c0_g022058_i1|m.13206	9	7	5	11	9	6	6	10	6	1	12	6	5	1	6	9	3	2	3	6			1.27	5.29167			45	35	25	55	45	30	30	50	30	5	60	30	25	5	30	45	15	10	15	30
TR25050|c0_g025050_i1|m.14074	8	7	4	4	1	8	3	4	5	8	9	6	2	5	7	6	8	0	2	11			1.27	5.29167			40	35	20	20	5	40	15	20	25	40	45	30	10	25	35	30	40	0	10	55
TR55094|c0_g055094_i1|m.27038	17	13	4	9	3	9	9	13	7	12	16	13	4	4	15	39	17	2	4	11			1.27	5.29167			85	65	20	45	15	45	45	65	35	60	80	65	20	20	75	195	85	10	20	55
TR5567|c0_g005567_i1|m.4703	15	19	15	20	10	13	11	20	8	22	35	19	8	18	15	14	12	4	13	20			1.27	5.29167			75	95	75	100	50	65	55	100	40	110	175	95	40	90	75	70	60	20	65	100
TR5567|c0_g005567_i1|m.4702	21	23	14	20	10	24	12	23	10	23	34	16	7	18	24	18	10	4	14	21			1.27	5.29167			105	115	70	100	50	120	60	115	50	115	170	80	35	90	120	90	50	20	70	105
TR10068|c0_g010068_i1|m.7971	26	31	24	20	5	23	18	37	12	24	40	27	9	19	19	43	22	7	16	34			1.28	5.33333			130	155	120	100	25	115	90	185	60	120	200	135	45	95	95	215	110	35	80	170
TR1050|c0_g001050_i1|m.812	24	16	19	18	8	26	14	18	11	19	27	29	6	10	17	25	24	6	13	21			1.28	5.33333			120	80	95	90	40	130	70	90	55	95	135	145	30	50	85	125	120	30	65	105
TR10853|c0_g010853_i1|m.8521	11	9	7	8	3	8	6	5	1	6	13	4	3	8	10	15	2	4	5	10			1.28	5.33333			55	45	35	40	15	40	30	25	5	30	65	20	15	40	50	75	10	20	25	50
TR1314|c0_g001314_i1|m.1001	6	6	6	9	1	18	4	11	1	14	17	12	3	12	12	6	15	7	5	8			1.28	5.33333			30	30	30	45	5	90	20	55	5	70	85	60	15	60	60	30	75	35	25	40
TR13389|c0_g013389_i1|m.10002	12	13	8	8	3	18	2	8	5	7	15	8	2	8	5	7	10	1	1	9			1.28	5.33333			60	65	40	40	15	90	10	40	25	35	75	40	10	40	25	35	50	5	5	45
TR4592|c0_g004592_i1|m.3921	42	68	28	53	17	72	34	51	14	24	47	43	19	13	36	85	62	1	24	38			1.28	5.33333			210	340	140	265	85	360	170	255	70	120	235	215	95	65	180	425	310	5	120	190
TR6335|c0_g006335_i1|m.5333	16	19	19	18	2	21	12	26	13	12	25	17	4	7	6	30	11	2	7	10			1.28	5.33333			80	95	95	90	10	105	60	130	65	60	125	85	20	35	30	150	55	10	35	50
TR7831|c0_g007831_i1|m.6437	23	17	11	10	4	18	7	19	9	17	30	14	5	8	19	34	16	2	8	25			1.28	5.33333			115	85	55	50	20	90	35	95	45	85	150	70	25	40	95	170	80	10	40	125
TR9127|c0_g009127_i1|m.7358	9	12	8	5	0	7	7	7	6	8	10	7	5	3	7	16	4	1	4	9			1.28	5.33333			45	60	40	25	0	35	35	35	30	40	50	35	25	15	35	80	20	5	20	45
TR10372|c0_g010372_i1|m.8198	10	16	7	19	5	10	10	8	5	14	20	16	8	7	20	20	8	4	8	14			1.29	5.375			50	80	35	95	25	50	50	40	25	70	100	80	40	35	100	100	40	20	40	70
TR11538|c0_g011538_i1|m.8890	19	15	11	17	2	18	8	13	7	15	33	22	7	19	11	17	20	5	9	16			1.29	5.375			95	75	55	85	10	90	40	65	35	75	165	110	35	95	55	85	100	25	45	80
TR279|c0_g000279_i1|m.186	14	4	6	15	6	12	3	11	2	15	13	16	5	7	7	16	7	2	5	15			1.3	5.41667			70	20	30	75	30	60	15	55	10	75	65	80	25	35	35	80	35	10	25	75
TR3737|c0_g003737_i1|m.3162	5	7	10	4	2	4	4	14	4	9	10	3	4	8	2	7	9	0	6	2			1.3	5.41667			25	35	50	20	10	20	20	70	20	45	50	15	20	40	10	35	45	0	30	10
TR3737|c0_g003737_i1|m.3161	11	4	5	3	3	3	6	9	2	16	27	2	7	7	5	13	6	7	16	17			1.3	5.41667			55	20	25	15	15	15	30	45	10	80	135	10	35	35	25	65	30	35	80	85
TR5295|c0_g005295_i1|m.4457	21	7	1	14	4	14	5	7	8	13	18	15	6	8	15	8	7	1	1	10			1.3	5.41667			105	35	5	70	20	70	25	35	40	65	90	75	30	40	75	40	35	5	5	50
TR10512|c0_g010512_i1|m.8304	7	7	8	8	1	14	5	10	4	8	14	14	4	10	17	12	10	5	10	9			1.31	5.45833			35	35	40	40	5	70	25	50	20	40	70	70	20	50	85	60	50	25	50	45
TR47034|c0_g047034_i1|m.22991	10	9	6	11	3	10	6	10	3	10	18	16	2	3	12	13	15	4	7	11			1.31	5.45833			50	45	30	55	15	50	30	50	15	50	90	80	10	15	60	65	75	20	35	55
TR6336|c0_g006336_i1|m.5334	17	20	19	16	2	21	12	26	12	12	27	17	4	6	6	32	13	1	6	9			1.31	5.45833			85	100	95	80	10	105	60	130	60	60	135	85	20	30	30	160	65	5	30	45
TR8797|c0_g008797_i1|m.7150	23	45	27	26	1	48	32	12	3	14	32	34	5	4	30	54	37	2	3	19			1.31	5.45833			115	225	135	130	5	240	160	60	15	70	160	170	25	20	150	270	185	10	15	95
TR673|c0_g000673_i1|m.525	11	11	16	21	0	72	5	9	3	8	16	13	5	1	12	33	16	1	1	13			1.32	5.5			66	66	96	126	0	432	30	54	18	48	96	78	30	6	72	198	96	6	6	78
TR673|c0_g000673_i1|m.526	9	18	7	3	2	15	6	13	7	8	15	12	9	10	28	16	9	1	3	20			1.32	5.5			54	108	42	18	12	90	36	78	42	48	90	72	54	60	168	96	54	6	18	120
TR33084|c0_g033084_i1|m.16961	4	2	7	6	4	9	2	6	2	7	15	7	1	4	3	12	6	2	2	5			1.33	5.54167			24	12	42	36	24	54	12	36	12	42	90	42	6	24	18	72	36	12	12	30
TR37150|c0_g037150_i1|m.18620	4	3	11	9	1	7	4	7	3	7	17	12	5	7	5	18	8	0	5	14			1.33	5.54167			24	18	66	54	6	42	24	42	18	42	102	72	30	42	30	108	48	0	30	84
TR4329|c0_g004329_i1|m.3641	22	13	18	20	5	37	23	25	9	11	37	30	12	16	19	22	19	2	10	23			1.33	5.54167			132	78	108	120	30	222	138	150	54	66	222	180	72	96	114	132	114	12	60	138
TR4441|c0_g004441_i1|m.3762	9	2	7	1	3	1	35	7	2	3	11	1	11	4	19	14	4	3	3	9			1.33	5.54167			54	12	42	6	18	6	210	42	12	18	66	6	66	24	114	84	24	18	18	54
TR6122|c0_g006122_i1|m.5160	18	7	19	19	9	28	9	18	10	29	39	30	4	15	25	45	21	7	9	22			1.33	5.54167			108	42	114	114	54	168	54	108	60	174	234	180	24	90	150	270	126	42	54	132
TR12214|c0_g012214_i1|m.9319	10	2	9	9	13	8	1	18	6	10	7	19	3	11	7	9	14	2	9	12			1.34	5.58333			60	12	54	54	78	48	6	108	36	60	42	114	18	66	42	54	84	12	54	72
TR139|c0_g000139_i1|m.92	11	4	5	8	3	4	6	15	3	6	6	9	1	2	17	6	9	1	1	6			1.34	5.58333			66	24	30	48	18	24	36	90	18	36	36	54	6	12	102	36	54	6	6	36
TR1463|c0_g001463_i1|m.1135	7	7	7	4	1	4	3	6	4	12	4	9	1	4	2	4	9	3	7	4			1.34	5.58333			42	42	42	24	6	24	18	36	24	72	24	54	6	24	12	24	54	18	42	24
TR3674|c0_g003674_i1|m.3084	4	4	8	4	2	6	9	3	2	10	12	5	2	5	2	9	11	1	2	9			1.34	5.58333			24	24	48	24	12	36	54	18	12	60	72	30	12	30	12	54	66	6	12	54
TR56572|c0_g056572_i1|m.27742	16	14	5	5	2	3	7	21	0	5	12	16	3	4	15	11	5	3	2	13			1.34	5.58333			96	84	30	30	12	18	42	126	0	30	72	96	18	24	90	66	30	18	12	78
TR56572|c0_g056572_i1|m.27744	12	15	2	4	1	6	7	11	8	4	12	4	2	4	16	11	6	4	0	2			1.34	5.58333			72	90	12	24	6	36	42	66	48	24	72	24	12	24	96	66	36	24	0	12
TR6432|c0_g006432_i1|m.5412	5	7	3	5	4	11	7	3	2	4	16	18	2	2	4	11	10	1	3	7			1.34	5.58333			30	42	18	30	24	66	42	18	12	24	96	108	12	12	24	66	60	6	18	42
TR6432|c0_g006432_i1|m.5411	7	8	4	11	4	20	5	4	1	7	24	18	4	1	8	22	10	2	1	8			1.34	5.58333			42	48	24	66	24	120	30	24	6	42	144	108	24	6	48	132	60	12	6	48
TR7543|c0_g007543_i1|m.6238	8	1	6	6	2	11	6	3	4	4	3	8	1	1	5	17	5	1	2	5			1.34	5.58333			48	6	36	36	12	66	36	18	24	24	18	48	6	6	30	102	30	6	12	30
TR7718|c0_g007718_i1|m.6371	32	23	20	18	6	34	14	15	16	16	37	28	7	12	21	57	31	5	6	19			1.34	5.58333			192	138	120	108	36	204	84	90	96	96	222	168	42	72	126	342	186	30	36	114
TR7924|c0_g007924_i1|m.6492	8	6	5	8	3	8	6	3	1	7	10	7	4	4	6	3	5	2	8	4			1.34	5.58333			48	36	30	48	18	48	36	18	6	42	60	42	24	24	36	18	30	12	48	24
TR18181|c0_g018181_i1|m.12023	10	5	8	4	4	5	4	3	3	8	19	5	1	9	10	17	8	2	4	3			1.35	5.625			60	30	48	24	24	30	24	18	18	48	114	30	6	54	60	102	48	12	24	18
TR46851|c0_g046851_i1|m.22907	6	1	6	6	2	6	2	5	2	6	7	7	4	6	10	9	5	1	2	8			1.35	5.625			36	6	36	36	12	36	12	30	12	36	42	42	24	36	60	54	30	6	12	48
TR54306|c0_g054306_i1|m.26669	16	5	4	11	0	29	15	13	0	7	9	22	0	5	14	31	19	1	0	14			1.35	5.625			96	30	24	66	0	174	90	78	0	42	54	132	0	30	84	186	114	6	0	84
TR10069|c0_g010069_i1|m.7972	39	57	40	33	5	43	26	44	17	30	58	44	14	27	23	74	30	8	16	43			1.36	5.66667			234	342	240	198	30	258	156	264	102	180	348	264	84	162	138	444	180	48	96	258
TR1325|c0_g001325_i1|m.1019	9	11	8	10	6	9	2	9	8	15	20	7	6	5	12	9	15	6	6	17			1.36	5.66667			54	66	48	60	36	54	12	54	48	90	120	42	36	30	72	54	90	36	36	102
TR1325|c0_g001325_i1|m.1020	6	6	6	9	1	18	4	11	1	14	17	12	3	12	12	6	15	7	5	8			1.36	5.66667			36	36	36	54	6	108	24	66	6	84	102	72	18	72	72	36	90	42	30	48
TR3496|c0_g003496_i1|m.2826	14	10	19	15	4	15	13	8	5	25	36	24	4	14	5	27	13	4	2	21			1.36	5.66667			84	60	114	90	24	90	78	48	30	150	216	144	24	84	30	162	78	24	12	126
TR386|c0_g000386_i1|m.287	6	6	3	10	0	14	3	7	6	5	6	6	1	5	5	23	5	1	2	6			1.36	5.66667			36	36	18	60	0	84	18	42	36	30	36	36	6	30	30	138	30	6	12	36
TR47842|c0_g047842_i1|m.23380	3	3	9	4	1	5	3	2	4	10	16	13	2	8	10	13	14	2	3	7			1.36	5.66667			18	18	54	24	6	30	18	12	24	60	96	78	12	48	60	78	84	12	18	42
TR6333|c0_g006333_i1|m.5331	16	19	18	18	2	20	11	26	13	13	26	18	4	7	7	30	11	1	7	10			1.36	5.66667			96	114	108	108	12	120	66	156	78	78	156	108	24	42	42	180	66	6	42	60
TR13243|c0_g013243_i1|m.9931	7	14	14	9	3	15	7	11	5	17	15	12	2	13	13	11	12	7	12	18			1.37	5.70833			42	84	84	54	18	90	42	66	30	102	90	72	12	78	78	66	72	42	72	108
TR16192|c0_g016192_i1|m.11443	4	3	9	9	0	4	5	3	3	6	5	10	1	5	9	19	14	0	3	6			1.37	5.70833			24	18	54	54	0	24	30	18	18	36	30	60	6	30	54	114	84	0	18	36
TR23020|c0_g023020_i1|m.13490	2	2	6	13	0	8	3	6	2	10	8	8	5	8	9	7	7	4	4	6			1.37	5.70833			12	12	36	78	0	48	18	36	12	60	48	48	30	48	54	42	42	24	24	36
TR4054|c0_g004054_i1|m.3381	6	7	6	3	3	8	3	6	1	14	18	8	2	10	5	10	5	4	7	5			1.37	5.70833			36	42	36	18	18	48	18	36	6	84	108	48	12	60	30	60	30	24	42	30
TR42313|c0_g042313_i1|m.20825	9	18	9	9	0	16	7	10	0	3	13	11	2	2	2	30	11	0	4	1			1.37	5.70833			54	108	54	54	0	96	42	60	0	18	78	66	12	12	12	180	66	0	24	6
TR886|c0_g000886_i1|m.688	11	16	12	11	4	28	17	12	9	12	26	12	8	8	14	38	15	0	2	10			1.37	5.70833			66	96	72	66	24	168	102	72	54	72	156	72	48	48	84	228	90	0	12	60
TR11386|c0_g011386_i1|m.8827	28	16	12	5	9	20	9	21	4	23	33	8	10	13	16	40	21	7	7	14			1.38	5.75			168	96	72	30	54	120	54	126	24	138	198	48	60	78	96	240	126	42	42	84
TR11386|c0_g011386_i1|m.8828	15	9	5	4	5	4	6	6	4	6	12	9	3	6	5	11	4	4	1	12			1.38	5.75			90	54	30	24	30	24	36	36	24	36	72	54	18	36	30	66	24	24	6	72
TR18341|c0_g018341_i1|m.12043	9	3	6	7	3	7	6	7	5	2	12	9	3	8	4	8	7	1	0	10			1.38	5.75			54	18	36	42	18	42	36	42	30	12	72	54	18	48	24	48	42	6	0	60
TR1834|c0_g001834_i1|m.1440	5	5	8	5	11	9	6	4	7	6	13	14	2	6	7	13	8	1	5	9			1.38	5.75			30	30	48	30	66	54	36	24	42	36	78	84	12	36	42	78	48	6	30	54
TR233|c0_g000233_i1|m.158	4	8	6	7	3	13	4	5	8	15	19	11	4	4	8	7	11	4	3	9			1.38	5.75			24	48	36	42	18	78	24	30	48	90	114	66	24	24	48	42	66	24	18	54
TR4212|c0_g004212_i1|m.3530	66	62	40	58	14	56	58	69	15	34	83	32	16	20	90	102	45	13	39	51			1.38	5.75			396	372	240	348	84	336	348	414	90	204	498	192	96	120	540	612	270	78	234	306
TR52016|c0_g052016_i1|m.25497	3	5	6	1	2	9	5	7	1	3	8	3	2	8	4	13	13	1	2	8			1.38	5.75			18	30	36	6	12	54	30	42	6	18	48	18	12	48	24	78	78	6	12	48
TR6600|c0_g006600_i1|m.5536	49	27	24	37	11	46	29	57	9	55	55	48	13	20	28	38	43	5	17	63			1.38	5.75			294	162	144	222	66	276	174	342	54	330	330	288	78	120	168	228	258	30	102	378
TR10429|c0_g010429_i1|m.8236	9	4	7	6	1	2	2	10	3	13	10	4	2	5	3	6	8	0	1	8			1.39	5.79167			54	24	42	36	6	12	12	60	18	78	60	24	12	30	18	36	48	0	6	48
TR1055|c0_g001055_i1|m.818	15	9	14	12	5	18	9	11	8	11	14	18	5	8	6	21	16	2	6	11			1.39	5.79167			90	54	84	72	30	108	54	66	48	66	84	108	30	48	36	126	96	12	36	66
TR14562|c0_g014562_i1|m.10637	7	3	5	4	2	8	4	1	1	6	18	5	0	7	6	11	4	1	2	9			1.39	5.79167			42	18	30	24	12	48	24	6	6	36	108	30	0	42	36	66	24	6	12	54
TR1540|c0_g001540_i1|m.1227	15	5	9	9	3	14	5	2	1	12	17	10	6	4	4	12	7	0	5	11			1.39	5.79167			90	30	54	54	18	84	30	12	6	72	102	60	36	24	24	72	42	0	30	66
TR4214|c0_g004214_i1|m.3536	69	63	41	58	17	59	57	66	17	38	87	42	16	23	90	100	47	14	37	55			1.39	5.79167			414	378	246	348	102	354	342	396	102	228	522	252	96	138	540	600	282	84	222	330
TR54395|c0_g054395_i1|m.26709	13	17	15	13	3	18	12	12	6	18	36	20	7	11	12	23	10	2	8	17			1.39	5.79167			78	102	90	78	18	108	72	72	36	108	216	120	42	66	72	138	60	12	48	102
TR54395|c0_g054395_i1|m.26710	14	22	9	15	2	8	9	6	10	11	17	6	3	5	8	15	8	3	7	14			1.39	5.79167			84	132	54	90	12	48	54	36	60	66	102	36	18	30	48	90	48	18	42	84
TR5984|c0_g005984_i1|m.5049	13	17	15	13	3	18	12	12	6	18	36	20	7	11	12	23	10	2	8	17			1.39	5.79167			78	102	90	78	18	108	72	72	36	108	216	120	42	66	72	138	60	12	48	102
TR6078|c0_g006078_i1|m.5116	15	11	11	9	4	10	9	16	4	7	31	12	0	14	12	18	17	4	11	20			1.39	5.79167			90	66	66	54	24	60	54	96	24	42	186	72	0	84	72	108	102	24	66	120
TR6096|c0_g006096_i1|m.5136	15	13	23	15	11	17	18	15	21	24	30	22	9	16	12	20	19	8	16	23			1.39	5.79167			90	78	138	90	66	102	108	90	126	144	180	132	54	96	72	120	114	48	96	138
TR66265|c0_g066265_i1|m.30997	25	3	0	17	0	11	1	20	6	1	23	0	0	0	3	0	2	0	0	18			1.39	5.79167			150	18	0	102	0	66	6	120	36	6	138	0	0	0	18	0	12	0	0	108
TR6909|c0_g006909_i1|m.5780	3	3	4	12	0	3	4	5	6	3	11	6	0	5	2	28	10	0	3	9			1.39	5.79167			18	18	24	72	0	18	24	30	36	18	66	36	0	30	12	168	60	0	18	54
TR878|c0_g000878_i1|m.679	6	6	1	17	1	14	1	8	3	2	13	1	1	5	8	7	4	3	2	10			1.39	5.79167			36	36	6	102	6	84	6	48	18	12	78	6	6	30	48	42	24	18	12	60
TR878|c0_g000878_i1|m.680	9	4	2	8	1	8	6	7	4	10	6	3	3	5	9	5	3	0	2	9			1.39	5.79167			54	24	12	48	6	48	36	42	24	60	36	18	18	30	54	30	18	0	12	54
TR1705|c0_g001705_i1|m.1343	7	16	5	2	2	8	2	7	3	6	5	3	2	4	6	8	3	1	9	5			1.4	5.83333			42	96	30	12	12	48	12	42	18	36	30	18	12	24	36	48	18	6	54	30
TR1052|c0_g001052_i1|m.815	19	8	12	8	7	16	12	7	11	9	8	13	5	8	14	21	17	2	8	8			1.41	5.875			114	48	72	48	42	96	72	42	66	54	48	78	30	48	84	126	102	12	48	48
TR33294|c0_g033294_i1|m.17069	3	3	5	7	2	5	4	6	3	8	8	10	3	8	5	11	5	1	1	6			1.41	5.875			18	18	30	42	12	30	24	36	18	48	48	60	18	48	30	66	30	6	6	36
TR3665|c0_g003665_i1|m.3068	16	14	5	5	2	3	7	21	0	5	12	16	3	4	15	11	5	3	2	13			1.41	5.875			96	84	30	30	12	18	42	126	0	30	72	96	18	24	90	66	30	18	12	78
TR3665|c0_g003665_i1|m.3069	7	11	3	8	2	5	7	8	6	3	4	2	2	2	6	13	11	1	4	3			1.41	5.875			42	66	18	48	12	30	42	48	36	18	24	12	12	12	36	78	66	6	24	18
TR5175|c0_g005175_i1|m.4362	13	27	9	11	3	15	10	14	4	17	21	10	4	13	19	9	14	4	13	15			1.41	5.875			78	162	54	66	18	90	60	84	24	102	126	60	24	78	114	54	84	24	78	90
TR55393|c0_g055393_i1|m.27182	4	1	32	5	1	9	9	4	4	11	18	10	1	6	7	17	7	0	4	4			1.41	5.875			24	6	192	30	6	54	54	24	24	66	108	60	6	36	42	102	42	0	24	24
TR63355|c0_g063355_i1|m.30405	7	4	5	1	5	4	5	8	6	2	7	6	3	4	3	14	5	0	6	4			1.41	5.875			42	24	30	6	30	24	30	48	36	12	42	36	18	24	18	84	30	0	36	24
TR67067|c0_g067067_i1|m.31113	9	2	6	9	3	5	3	4	0	6	12	8	1	7	1	9	6	1	5	6			1.41	5.875			54	12	36	54	18	30	18	24	0	36	72	48	6	42	6	54	36	6	30	36
TR7533|c0_g007533_i1|m.6234	5	8	14	6	3	4	4	10	6	14	14	5	2	7	7	9	6	0	6	9			1.41	5.875			30	48	84	36	18	24	24	60	36	84	84	30	12	42	42	54	36	0	36	54
TR10065|c0_g010065_i1|m.7968	15	12	15	10	4	14	9	22	8	18	24	21	8	11	9	16	11	6	13	24			1.42	5.91667			90	72	90	60	24	84	54	132	48	108	144	126	48	66	54	96	66	36	78	144
TR2781|c0_g002781_i1|m.2199	18	22	12	19	13	17	9	26	10	19	24	25	6	16	14	34	17	3	7	19			1.42	5.91667			108	132	72	114	78	102	54	156	60	114	144	150	36	96	84	204	102	18	42	114
TR42480|c0_g042480_i1|m.20916	6	2	7	21	1	15	5	6	3	12	13	6	1	4	2	3	5	1	5	10			1.42	5.91667			36	12	42	126	6	90	30	36	18	72	78	36	6	24	12	18	30	6	30	60
TR4611|c0_g004611_i1|m.3945	6	5	3	4	2	10	6	9	2	4	11	4	6	15	6	10	6	1	1	5			1.42	5.91667			36	30	18	24	12	60	36	54	12	24	66	24	36	90	36	60	36	6	6	30
TR9904|c0_g009904_i1|m.7886	32	12	19	20	4	36	26	21	10	22	36	25	8	5	41	52	38	0	6	33			1.42	5.91667			192	72	114	120	24	216	156	126	60	132	216	150	48	30	246	312	228	0	36	198
TR4658|c0_g004658_i1|m.3970	12	5	38	34	5	29	6	13	6	25	23	13	2	15	18	60	25	0	6	20			1.43	5.95833			72	30	228	204	30	174	36	78	36	150	138	78	12	90	108	360	150	0	36	120
TR54394|c0_g054394_i1|m.26708	13	16	15	13	3	18	12	12	6	18	33	20	7	11	12	23	9	2	8	17			1.43	5.95833			78	96	90	78	18	108	72	72	36	108	198	120	42	66	72	138	54	12	48	102
TR6049|c0_g006049_i1|m.5095	12	3	3	8	0	8	2	8	5	10	15	11	3	11	6	6	9	0	2	7			1.43	5.95833			72	18	18	48	0	48	12	48	30	60	90	66	18	66	36	36	54	0	12	42
TR1120|c0_g001120_i1|m.851	48	31	38	19	10	20	134	25	21	34	46	26	13	11	38	48	47	6	17	59			1.44	6			288	186	228	114	60	120	804	150	126	204	276	156	78	66	228	288	282	36	102	354
TR2782|c0_g002782_i1|m.2200	18	22	12	19	13	17	9	26	10	19	24	25	6	16	14	34	17	3	7	19			1.44	6			108	132	72	114	78	102	54	156	60	114	144	150	36	96	84	204	102	18	42	114
TR28717|c0_g028717_i1|m.15418	3	1	10	8	18	5	3	14	3	5	9	2	0	3	6	8	9	0	3	5			1.44	6			18	6	60	48	108	30	18	84	18	30	54	12	0	18	36	48	54	0	18	30
TR3713|c0_g003713_i1|m.3131	13	14	12	15	3	15	12	20	6	15	19	13	8	15	11	20	13	0	11	11			1.44	6			78	84	72	90	18	90	72	120	36	90	114	78	48	90	66	120	78	0	66	66
TR37793|c0_g037793_i1|m.18914	9	53	6	12	0	20	12	12	0	2	6	14	0	2	17	14	9	7	2	6			1.44	6			54	318	36	72	0	120	72	72	0	12	36	84	0	12	102	84	54	42	12	36
TR4170|c0_g004170_i1|m.3477	4	9	6	8	1	13	5	10	3	4	21	12	2	7	7	11	3	1	1	9			1.44	6			24	54	36	48	6	78	30	60	18	24	126	72	12	42	42	66	18	6	6	54
TR4207|c0_g004207_i1|m.3515	86	73	52	77	17	67	75	99	30	44	103	51	25	28	145	146	60	16	48	64			1.44	6			516	438	312	462	102	402	450	594	180	264	618	306	150	168	870	876	360	96	288	384
TR4218|c0_g004218_i1|m.3544	14	11	9	13	0	14	5	16	10	11	11	9	8	6	5	10	19	2	6	10			1.44	6			84	66	54	78	0	84	30	96	60	66	66	54	48	36	30	60	114	12	36	60
TR4590|c0_g004590_i1|m.3907	66	91	48	74	21	86	54	100	23	44	64	58	21	36	49	124	79	5	32	66			1.44	6			396	546	288	444	126	516	324	600	138	264	384	348	126	216	294	744	474	30	192	396
TR4590|c0_g004590_i1|m.3909	8	6	2	12	2	11	3	6	4	9	12	1	3	5	7	11	7	2	4	14			1.44	6			48	36	12	72	12	66	18	36	24	54	72	6	18	30	42	66	42	12	24	84
TR547|c0_g000547_i1|m.418	7	7	4	1	3	4	4	4	7	9	16	17	6	1	7	14	3	2	4	4			1.44	6			42	42	24	6	18	24	24	24	42	54	96	102	36	6	42	84	18	12	24	24
TR58786|c0_g058786_i1|m.28792	43	6	4	3	1	2	6	11	0	3	7	1	1	2	11	9	6	0	14	6			1.44	6			258	36	24	18	6	12	36	66	0	18	42	6	6	12	66	54	36	0	84	36
TR66738|c0_g066738_i1|m.31068	1	8	2	10	3	3	2	7	1	5	8	16	0	2	4	16	5	1	3	6			1.44	6			6	48	12	60	18	18	12	42	6	30	48	96	0	12	24	96	30	6	18	36
TR7010|c0_g007010_i1|m.5848	14	11	8	10	2	7	7	14	3	19	28	10	7	17	13	17	16	2	7	17			1.44	6			84	66	48	60	12	42	42	84	18	114	168	60	42	102	78	102	96	12	42	102
TR7874|c0_g007874_i1|m.6464	24	29	21	17	13	37	25	14	14	29	51	33	9	17	16	37	21	1	7	13			1.44	6			144	174	126	102	78	222	150	84	84	174	306	198	54	102	96	222	126	6	42	78
TR31263|c0_g031263_i1|m.16267	3	4	7	2	2	12	1	7	3	8	11	8	3	6	4	10	3	3	3	3			1.45	6.04167			18	24	42	12	12	72	6	42	18	48	66	48	18	36	24	60	18	18	18	18
TR3365|c0_g003365_i1|m.2679	29	18	10	10	1	30	8	14	4	25	18	21	6	11	35	34	24	4	6	22			1.45	6.04167			174	108	60	60	6	180	48	84	24	150	108	126	36	66	210	204	144	24	36	132
TR4208|c0_g004208_i1|m.3518	72	66	51	62	17	59	71	78	17	39	88	42	18	23	106	114	50	14	45	56			1.45	6.04167			432	396	306	372	102	354	426	468	102	234	528	252	108	138	636	684	300	84	270	336
TR4208|c0_g004208_i1|m.3519	16	21	7	12	5	7	19	13	16	38	52	14	7	2	25	22	15	3	2	28			1.45	6.04167			96	126	42	72	30	42	114	78	96	228	312	84	42	12	150	132	90	18	12	168
TR46407|c0_g046407_i1|m.22690	16	17	23	16	6	16	17	11	13	22	31	18	6	17	14	23	18	4	19	24			1.45	6.04167			96	102	138	96	36	96	102	66	78	132	186	108	36	102	84	138	108	24	114	144
TR4641|c0_g004641_i1|m.3964	10	12	3	13	0	11	10	3	3	9	20	9	2	3	13	10	7	1	4	4			1.45	6.04167			60	72	18	78	0	66	60	18	18	54	120	54	12	18	78	60	42	6	24	24
TR53859|c0_g053859_i1|m.26446	10	9	4	4	6	4	9	3	4	5	10	4	2	6	10	12	7	0	0	6			1.45	6.04167			60	54	24	24	36	24	54	18	24	30	60	24	12	36	60	72	42	0	0	36
TR5569|c0_g005569_i1|m.4711	15	19	15	20	10	13	11	20	8	22	35	19	8	18	15	14	12	4	13	20			1.45	6.04167			90	114	90	120	60	78	66	120	48	132	210	114	48	108	90	84	72	24	78	120
TR5569|c0_g005569_i1|m.4710	21	23	14	20	10	24	12	23	10	23	34	16	7	18	24	18	10	4	14	21			1.45	6.04167			126	138	84	120	60	144	72	138	60	138	204	96	42	108	144	108	60	24	84	126
TR13367|c0_g013367_i1|m.9995	7	2	3	6	2	10	1	7	0	6	7	14	2	2	1	11	3	2	4	12			1.46	6.08333			42	12	18	36	12	60	6	42	0	36	42	84	12	12	6	66	18	12	24	72
TR22610|c0_g022610_i1|m.13372	2	4	10	4	6	5	2	3	2	7	10	8	1	8	4	9	3	1	4	9			1.46	6.08333			12	24	60	24	36	30	12	18	12	42	60	48	6	48	24	54	18	6	24	54
TR3697|c0_g003697_i1|m.3113	9	6	2	4	0	21	12	2	2	7	10	13	4	1	10	16	4	0	3	6			1.46	6.08333			54	36	12	24	0	126	72	12	12	42	60	78	24	6	60	96	24	0	18	36
TR40295|c0_g040295_i1|m.19909	8	7	8	6	1	6	27	4	8	4	15	10	4	6	4	28	8	1	3	6			1.46	6.08333			48	42	48	36	6	36	162	24	48	24	90	60	24	36	24	168	48	6	18	36
TR10587|c0_g010587_i1|m.8352	6	3	9	3	0	6	3	6	0	6	12	7	7	10	9	4	13	1	6	7			1.47	6.125			36	18	54	18	0	36	18	36	0	36	72	42	42	60	54	24	78	6	36	42
TR16771|c0_g016771_i1|m.11687	7	3	14	6	1	7	3	6	0	13	20	14	2	12	9	8	15	0	4	7			1.47	6.125			42	18	84	36	6	42	18	36	0	78	120	84	12	72	54	48	90	0	24	42
TR17949|c0_g017949_i1|m.12002	10	11	15	12	2	9	9	4	4	10	26	13	1	14	12	10	16	2	10	10			1.47	6.125			60	66	90	72	12	54	54	24	24	60	156	78	6	84	72	60	96	12	60	60
TR2071|c0_g002071_i1|m.1614	10	9	9	9	5	6	0	14	5	8	4	8	2	3	6	6	7	3	10	9			1.47	6.125			60	54	54	54	30	36	0	84	30	48	24	48	12	18	36	36	42	18	60	54
TR2725|c0_g002725_i1|m.2143	26	4	22	9	7	7	22	12	2	9	26	11	11	8	9	32	27	2	3	12			1.47	6.125			156	24	132	54	42	42	132	72	12	54	156	66	66	48	54	192	162	12	18	72
TR3428|c0_g003428_i1|m.2768	3	5	8	7	2	7	7	6	1	2	6	11	3	5	5	11	2	0	5	6			1.47	6.125			18	30	48	42	12	42	42	36	6	12	36	66	18	30	30	66	12	0	30	36
TR3635|c0_g003635_i1|m.3038	23	9	11	5	2	5	9	17	4	15	25	12	11	20	10	14	20	7	15	28			1.47	6.125			138	54	66	30	12	30	54	102	24	90	150	72	66	120	60	84	120	42	90	168
TR40818|c0_g040818_i1|m.20123	19	21	18	13	2	37	26	9	7	16	38	21	9	6	3	32	17	3	4	11			1.47	6.125			114	126	108	78	12	222	156	54	42	96	228	126	54	36	18	192	102	18	24	66
TR56728|c0_g056728_i1|m.27846	7	7	2	11	0	12	3	4	3	5	11	3	1	7	3	9	5	2	2	5			1.47	6.125			42	42	12	66	0	72	18	24	18	30	66	18	6	42	18	54	30	12	12	30
TR7710|c0_g007710_i1|m.6362	25	11	16	20	5	16	15	19	13	22	47	19	14	28	26	21	18	8	16	29			1.47	6.125			150	66	96	120	30	96	90	114	78	132	282	114	84	168	156	126	108	48	96	174
TR884|c0_g000884_i1|m.686	10	15	12	10	2	27	16	12	7	12	23	12	8	7	14	37	15	0	2	10			1.47	6.125			60	90	72	60	12	162	96	72	42	72	138	72	48	42	84	222	90	0	12	60
TR11008|c0_g011008_i1|m.8615	10	20	15	9	4	16	7	7	7	8	17	9	4	5	10	9	15	1	6	15			1.48	6.16667			60	120	90	54	24	96	42	42	42	48	102	54	24	30	60	54	90	6	36	90
TR1184|c0_g001184_i1|m.897	12	3	6	2	2	5	10	13	1	10	18	10	2	15	6	11	8	0	8	11			1.48	6.16667			72	18	36	12	12	30	60	78	6	60	108	60	12	90	36	66	48	0	48	66
TR1184|c0_g001184_i1|m.896	7	12	13	13	7	13	10	8	3	16	28	26	3	7	8	16	11	3	13	9			1.48	6.16667			42	72	78	78	42	78	60	48	18	96	168	156	18	42	48	96	66	18	78	54
TR3296|c0_g003296_i1|m.2634	19	9	3	6	9	17	7	19	4	22	33	15	8	20	10	24	14	7	9	20			1.48	6.16667			114	54	18	36	54	102	42	114	24	132	198	90	48	120	60	144	84	42	54	120
TR35296|c0_g035296_i1|m.17852	11	2	8	10	4	7	3	8	1	6	14	6	1	3	12	17	4	0	2	7			1.48	6.16667			66	12	48	60	24	42	18	48	6	36	84	36	6	18	72	102	24	0	12	42
TR5229|c0_g005229_i1|m.4394	21	8	10	8	11	8	7	14	4	24	39	20	7	41	15	32	15	8	18	25			1.48	6.16667			126	48	60	48	66	48	42	84	24	144	234	120	42	246	90	192	90	48	108	150
TR666|c0_g000666_i1|m.517	11	11	16	21	0	72	5	9	3	8	16	13	5	1	12	33	16	1	1	13			1.48	6.16667			66	66	96	126	0	432	30	54	18	48	96	78	30	6	72	198	96	6	6	78
TR666|c0_g000666_i1|m.518	11	19	7	5	3	20	9	10	7	12	20	13	11	10	32	16	12	2	4	21			1.48	6.16667			66	114	42	30	18	120	54	60	42	72	120	78	66	60	192	96	72	12	24	126
TR6727|c0_g006727_i1|m.5643	13	10	9	9	3	15	4	7	3	8	24	15	4	14	9	7	12	0	6	6			1.48	6.16667			78	60	54	54	18	90	24	42	18	48	144	90	24	84	54	42	72	0	36	36
TR11503|c0_g011503_i1|m.8875	5	5	12	5	6	8	11	4	1	10	12	13	0	5	11	27	15	2	5	15			1.49	6.20833			30	30	72	30	36	48	66	24	6	60	72	78	0	30	66	162	90	12	30	90
TR11531|c0_g011531_i1|m.8886	38	24	27	48	5	75	19	26	10	28	46	43	7	14	37	91	44	1	7	33			1.49	6.20833			228	144	162	288	30	450	114	156	60	168	276	258	42	84	222	546	264	6	42	198
TR1596|c0_g001596_i1|m.1269	61	56	27	32	10	54	38	32	25	26	72	49	12	17	41	80	35	3	16	37			1.49	6.20833			366	336	162	192	60	324	228	192	150	156	432	294	72	102	246	480	210	18	96	222
TR1844|c0_g001844_i1|m.1452	46	53	35	36	5	65	24	30	16	19	45	60	9	15	60	74	55	9	13	48			1.49	6.20833			276	318	210	216	30	390	144	180	96	114	270	360	54	90	360	444	330	54	78	288
TR32171|c0_g032171_i1|m.16601	11	4	6	1	1	1	2	11	0	10	19	10	3	9	3	10	11	2	6	12			1.49	6.20833			66	24	36	6	6	6	12	66	0	60	114	60	18	54	18	60	66	12	36	72
TR4493|c0_g004493_i1|m.3795	6	11	7	6	2	10	5	5	4	8	13	21	5	4	10	13	11	1	2	7			1.49	6.20833			36	66	42	36	12	60	30	30	24	48	78	126	30	24	60	78	66	6	12	42
TR8798|c0_g008798_i1|m.7151	25	47	29	32	2	50	33	15	4	15	32	34	5	4	31	55	37	2	4	20			1.49	6.20833			150	282	174	192	12	300	198	90	24	90	192	204	30	24	186	330	222	12	24	120
TR1601|c0_g001601_i1|m.1275	59	55	27	32	10	54	37	32	23	24	72	48	10	17	41	79	34	3	15	36			1.5	6.25			354	330	162	192	60	324	222	192	138	144	432	288	60	102	246	474	204	18	90	216
TR16925|c0_g016925_i1|m.11745	8	10	7	10	2	15	4	9	4	9	10	12	4	12	10	7	7	5	10	10			1.5	6.25			48	60	42	60	12	90	24	54	24	54	60	72	24	72	60	42	42	30	60	60
TR30038|c0_g030038_i1|m.15855	5	5	3	7	0	6	6	4	2	6	9	6	0	2	12	14	5	2	3	4			1.5	6.25			30	30	18	42	0	36	36	24	12	36	54	36	0	12	72	84	30	12	18	24
TR3220|c0_g003220_i1|m.2591	6	3	6	5	3	7	4	6	1	10	19	8	3	3	8	13	6	2	2	12			1.5	6.25			36	18	36	30	18	42	24	36	6	60	114	48	18	18	48	78	36	12	12	72
TR34961|c0_g034961_i1|m.17733	13	13	17	25	4	24	12	13	5	17	21	22	10	10	27	24	14	5	19	20			1.5	6.25			78	78	102	150	24	144	72	78	30	102	126	132	60	60	162	144	84	30	114	120
TR37870|c0_g037870_i1|m.18944	8	4	4	8	1	11	4	6	5	7	12	4	4	5	5	9	3	2	3	8			1.5	6.25			48	24	24	48	6	66	24	36	30	42	72	24	24	30	30	54	18	12	18	48
TR5568|c0_g005568_i1|m.4707	15	19	15	20	10	13	11	20	8	22	35	19	8	18	15	14	12	4	13	20			1.5	6.25			90	114	90	120	60	78	66	120	48	132	210	114	48	108	90	84	72	24	78	120
TR5568|c0_g005568_i1|m.4706	21	23	14	20	10	24	12	23	10	23	34	16	7	18	24	18	10	4	14	21			1.5	6.25			126	138	84	120	60	144	72	138	60	138	204	96	42	108	144	108	60	24	84	126
TR5982|c0_g005982_i1|m.5048	13	16	15	13	3	18	12	12	6	18	33	20	7	11	12	23	9	2	8	17			1.5	6.25			78	96	90	78	18	108	72	72	36	108	198	120	42	66	72	138	54	12	48	102
TR8140|c0_g008140_i1|m.6661	17	15	6	7	2	13	13	7	4	6	14	6	3	5	2	8	3	1	3	5			1.5	6.25			102	90	36	42	12	78	78	42	24	36	84	36	18	30	12	48	18	6	18	30
TR11197|c0_g011197_i1|m.8713	1	7	15	10	5	15	3	11	3	16	15	18	2	8	5	8	8	0	9	12			1.51	6.29167			6	42	90	60	30	90	18	66	18	96	90	108	12	48	30	48	48	0	54	72
TR1444|c0_g001444_i1|m.1127	34	12	20	12	3	10	27	17	8	12	21	6	5	8	28	46	13	0	2	24			1.51	6.29167			204	72	120	72	18	60	162	102	48	72	126	36	30	48	168	276	78	0	12	144
TR18058|c0_g018058_i1|m.12007	10	12	6	8	1	9	7	8	6	6	19	5	2	7	7	9	6	4	5	12			1.51	6.29167			60	72	36	48	6	54	42	48	36	36	114	30	12	42	42	54	36	24	30	72
TR29171|c0_g029171_i1|m.15602	8	3	6	0	0	1	34	13	5	11	8	4	5	1	14	20	9	0	0	19			1.51	6.29167			48	18	36	0	0	6	204	78	30	66	48	24	30	6	84	120	54	0	0	114
TR353|c0_g000353_i1|m.265	11	21	20	21	5	31	10	13	12	10	22	16	11	11	23	42	18	1	11	19			1.51	6.29167			66	126	120	126	30	186	60	78	72	60	132	96	66	66	138	252	108	6	66	114
TR4669|c0_g004669_i1|m.3984	30	19	23	16	4	64	28	10	6	18	45	42	8	4	5	44	30	1	8	18			1.51	6.29167			180	114	138	96	24	384	168	60	36	108	270	252	48	24	30	264	180	6	48	108
TR65942|c0_g065942_i1|m.30950	4	10	7	7	7	7	6	1	5	4	8	11	1	7	12	12	7	2	2	5			1.51	6.29167			24	60	42	42	42	42	36	6	30	24	48	66	6	42	72	72	42	12	12	30
TR7711|c0_g007711_i1|m.6363	23	10	16	19	4	15	14	19	13	22	47	17	13	26	26	21	18	8	16	28			1.51	6.29167			138	60	96	114	24	90	84	114	78	132	282	102	78	156	156	126	108	48	96	168
TR13955|c0_g013955_i1|m.10318	11	12	30	8	5	13	7	9	13	31	15	40	2	11	8	20	11	0	8	13			1.52	6.33333			66	72	180	48	30	78	42	54	78	186	90	240	12	66	48	120	66	0	48	78
TR14|c0_g000014_i1|m.9	9	13	8	18	0	15	10	9	6	17	28	16	6	5	4	18	17	3	1	14			1.52	6.33333			54	78	48	108	0	90	60	54	36	102	168	96	36	30	24	108	102	18	6	84
TR5204|c0_g005204_i1|m.4381	11	5	6	9	1	12	8	10	5	11	15	12	4	7	8	20	7	3	5	13			1.52	6.33333			66	30	36	54	6	72	48	60	30	66	90	72	24	42	48	120	42	18	30	78
TR660|c0_g000660_i1|m.510	25	36	32	38	8	106	20	29	12	32	46	44	20	19	46	57	33	2	6	48			1.52	6.33333			150	216	192	228	48	636	120	174	72	192	276	264	120	114	276	342	198	12	36	288
TR7402|c0_g007402_i1|m.6130	8	3	12	8	7	4	11	23	3	17	6	10	5	5	11	10	10	4	5	11			1.52	6.33333			48	18	72	48	42	24	66	138	18	102	36	60	30	30	66	60	60	24	30	66
TR7402|c0_g007402_i1|m.6129	15	9	6	12	3	5	5	16	3	18	17	8	5	6	10	14	11	3	5	16			1.52	6.33333			90	54	36	72	18	30	30	96	18	108	102	48	30	36	60	84	66	18	30	96
TR17312|c0_g017312_i1|m.11925	2	5	17	9	1	7	3	2	6	4	6	9	1	2	6	6	11	0	0	4			1.53	6.375			12	30	102	54	6	42	18	12	36	24	36	54	6	12	36	36	66	0	0	24
TR3808|c0_g003808_i1|m.3212	15	27	7	15	3	43	14	7	4	8	42	22	11	8	11	20	8	1	4	12			1.53	6.375			90	162	42	90	18	258	84	42	24	48	252	132	66	48	66	120	48	6	24	72
TR5626|c0_g005626_i1|m.4767	20	19	31	15	2	33	24	22	6	13	18	41	6	7	27	42	23	5	13	17			1.53	6.375			120	114	186	90	12	198	144	132	36	78	108	246	36	42	162	252	138	30	78	102
TR66242|c0_g066242_i1|m.30993	9	4	6	8	1	4	4	9	4	7	9	9	9	10	3	13	9	3	3	12			1.53	6.375			54	24	36	48	6	24	24	54	24	42	54	54	54	60	18	78	54	18	18	72
TR67948|c0_g067948_i1|m.31193	4	8	3	1	6	10	4	6	4	7	9	6	1	5	9	13	6	1	4	6			1.53	6.375			24	48	18	6	36	60	24	36	24	42	54	36	6	30	54	78	36	6	24	36
TR11680|c0_g011680_i1|m.8991	11	7	4	7	3	11	8	16	3	6	10	12	4	1	20	9	11	2	2	12			1.54	6.41667			66	42	24	42	18	66	48	96	18	36	60	72	24	6	120	54	66	12	12	72
TR13375|c0_g013375_i1|m.9998	13	18	11	6	2	11	18	3	5	6	12	17	2	6	2	19	4	0	11	4			1.54	6.41667			78	108	66	36	12	66	108	18	30	36	72	102	12	36	12	114	24	0	66	24
TR1484|c0_g001484_i1|m.1160	7	3	13	14	0	10	6	8	6	8	10	15	4	8	9	23	9	0	3	6			1.54	6.41667			42	18	78	84	0	60	36	48	36	48	60	90	24	48	54	138	54	0	18	36
TR16923|c0_g016923_i1|m.11743	8	10	7	10	2	15	4	9	4	9	10	12	4	12	10	7	7	5	10	10			1.54	6.41667			48	60	42	60	12	90	24	54	24	54	60	72	24	72	60	42	42	30	60	60
TR228|c0_g000228_i1|m.155	12	8	9	10	2	21	7	9	6	17	23	10	10	17	20	8	8	7	10	10			1.54	6.41667			72	48	54	60	12	126	42	54	36	102	138	60	60	102	120	48	48	42	60	60
TR3696|c0_g003696_i1|m.3112	5	5	2	0	1	16	10	4	2	6	9	12	3	0	6	13	3	0	1	5			1.54	6.41667			30	30	12	0	6	96	60	24	12	36	54	72	18	0	36	78	18	0	6	30
TR37480|c0_g037480_i1|m.18769	7	7	7	6	1	13	5	6	2	8	7	3	1	1	2	7	10	0	1	7			1.54	6.41667			42	42	42	36	6	78	30	36	12	48	42	18	6	6	12	42	60	0	6	42
TR4588|c0_g004588_i1|m.3895	8	6	2	12	2	11	3	6	4	9	12	1	3	5	7	11	7	2	4	14			1.54	6.41667			48	36	12	72	12	66	18	36	24	54	72	6	18	30	42	66	42	12	24	84
TR4588|c0_g004588_i1|m.3893	75	101	50	80	22	92	60	108	25	46	70	66	23	39	54	142	92	6	32	70			1.54	6.41667			450	606	300	480	132	552	360	648	150	276	420	396	138	234	324	852	552	36	192	420
TR4657|c0_g004657_i1|m.3969	10	5	35	32	5	29	5	11	5	23	21	12	2	17	18	59	24	0	6	20			1.54	6.41667			60	30	210	192	30	174	30	66	30	138	126	72	12	102	108	354	144	0	36	120
TR674|c0_g000674_i1|m.527	14	24	14	14	2	32	12	17	9	20	28	18	13	11	45	31	20	2	5	34			1.54	6.41667			84	144	84	84	12	192	72	102	54	120	168	108	78	66	270	186	120	12	30	204
TR11532|c0_g011532_i1|m.8888	36	25	28	47	4	73	20	26	10	28	45	44	7	13	37	95	42	1	7	35			1.55	6.45833			216	150	168	282	24	438	120	156	60	168	270	264	42	78	222	570	252	6	42	210
TR18361|c0_g018361_i1|m.12046	6	7	11	9	1	13	4	9	3	9	12	15	4	5	2	6	9	0	4	6			1.55	6.45833			36	42	66	54	6	78	24	54	18	54	72	90	24	30	12	36	54	0	24	36
TR4206|c0_g004206_i1|m.3512	66	64	46	59	14	56	68	74	15	35	83	32	17	20	103	108	47	13	43	51			1.55	6.45833			396	384	276	354	84	336	408	444	90	210	498	192	102	120	618	648	282	78	258	306
TR4206|c0_g004206_i1|m.3513	16	21	7	12	5	7	20	13	16	38	52	14	6	3	25	22	16	3	2	29			1.55	6.45833			96	126	42	72	30	42	120	78	96	228	312	84	36	18	150	132	96	18	12	174
TR6214|c0_g006214_i1|m.5249	5	3	12	14	0	11	6	1	3	6	9	5	2	3	7	24	5	0	1	8			1.55	6.45833			30	18	72	84	0	66	36	6	18	36	54	30	12	18	42	144	30	0	6	48
TR6795|c0_g006795_i1|m.5699	26	13	14	35	1	62	5	18	11	14	17	19	4	7	13	25	19	5	3	29			1.55	6.45833			156	78	84	210	6	372	30	108	66	84	102	114	24	42	78	150	114	30	18	174
TR9216|c0_g009216_i1|m.7421	2	8	10	6	5	12	4	9	4	13	14	3	4	5	10	6	10	3	5	9			1.55	6.45833			12	48	60	36	30	72	24	54	24	78	84	18	24	30	60	36	60	18	30	54
TR9891|c0_g009891_i1|m.7880	17	8	20	8	4	37	14	14	8	11	36	26	7	13	8	20	19	0	7	21			1.55	6.45833			102	48	120	48	24	222	84	84	48	66	216	156	42	78	48	120	114	0	42	126
TR10075|c0_g010075_i1|m.7974	8	4	8	12	4	12	7	7	6	6	18	9	2	8	5	17	8	1	3	12			1.56	6.5			56	28	56	84	28	84	49	49	42	42	126	63	14	56	35	119	56	7	21	84
TR13535|c0_g013535_i1|m.10099	6	7	7	2	7	7	5	6	4	9	8	7	7	8	5	9	8	3	3	8			1.56	6.5			42	49	49	14	49	49	35	42	28	63	56	49	49	56	35	63	56	21	21	56
TR1599|c0_g001599_i1|m.1273	65	54	28	35	11	56	41	44	25	27	75	50	11	15	50	87	39	3	16	40			1.56	6.5			455	378	196	245	77	392	287	308	175	189	525	350	77	105	350	609	273	21	112	280
TR2171|c0_g002171_i1|m.1686	8	6	8	3	2	13	4	5	4	13	21	7	5	4	5	7	12	0	5	10			1.56	6.5			56	42	56	21	14	91	28	35	28	91	147	49	35	28	35	49	84	0	35	70
TR2717|c0_g002717_i1|m.2125	20	1	19	5	3	3	19	5	2	7	19	5	9	3	9	22	21	2	2	7			1.56	6.5			140	7	133	35	21	21	133	35	14	49	133	35	63	21	63	154	147	14	14	49
TR2717|c0_g002717_i1|m.2126	7	13	2	4	6	2	2	3	2	6	6	0	0	5	18	19	10	0	1	11			1.56	6.5			49	91	14	28	42	14	14	21	14	42	42	0	0	35	126	133	70	0	7	77
TR36542|c0_g036542_i1|m.18354	7	7	8	11	9	6	10	10	4	7	10	5	4	8	9	15	11	1	1	15			1.56	6.5			49	49	56	77	63	42	70	70	28	49	70	35	28	56	63	105	77	7	7	105
TR4211|c0_g004211_i1|m.3527	83	72	48	74	17	67	71	92	30	44	102	51	24	28	142	138	59	16	44	63			1.56	6.5			581	504	336	518	119	469	497	644	210	308	714	357	168	196	994	966	413	112	308	441
TR46405|c0_g046405_i1|m.22688	11	9	15	10	5	13	13	8	12	16	21	12	4	10	7	9	13	3	14	15			1.56	6.5			77	63	105	70	35	91	91	56	84	112	147	84	28	70	49	63	91	21	98	105
TR4990|c0_g004990_i1|m.4215	5	4	3	11	0	7	2	7	3	5	12	10	2	4	4	1	5	3	13	10			1.56	6.5			35	28	21	77	0	49	14	49	21	35	84	70	14	28	28	7	35	21	91	70
TR6006|c0_g006006_i1|m.5063	10	14	12	4	5	6	11	6	3	12	10	15	4	6	12	13	7	2	6	18			1.56	6.5			70	98	84	28	35	42	77	42	21	84	70	105	28	42	84	91	49	14	42	126
TR13376|c0_g013376_i1|m.9999	15	20	10	3	3	12	15	4	6	5	9	17	3	7	4	20	7	1	11	6			1.57	6.54167			105	140	70	21	21	84	105	28	42	35	63	119	21	49	28	140	49	7	77	42
TR17231|c0_g017231_i1|m.11896	12	14	4	4	2	5	4	5	1	2	16	4	1	3	5	15	10	0	2	3			1.57	6.54167			84	98	28	28	14	35	28	35	7	14	112	28	7	21	35	105	70	0	14	21
TR1842|c0_g001842_i1|m.1446	43	49	22	31	5	52	18	25	18	22	30	63	7	10	57	73	50	7	9	37			1.57	6.54167			301	343	154	217	35	364	126	175	126	154	210	441	49	70	399	511	350	49	63	259
TR2783|c0_g002783_i1|m.2201	18	22	12	19	13	17	9	26	10	19	24	25	6	16	14	34	17	3	7	19			1.57	6.54167			126	154	84	133	91	119	63	182	70	133	168	175	42	112	98	238	119	21	49	133
TR28928|c0_g028928_i1|m.15493	7	8	3	3	1	4	5	7	3	6	8	4	4	6	3	9	6	1	8	4			1.57	6.54167			49	56	21	21	7	28	35	49	21	42	56	28	28	42	21	63	42	7	56	28
TR3371|c0_g003371_i1|m.2687	28	19	9	10	2	30	8	14	4	25	21	20	6	9	35	35	24	4	6	21			1.57	6.54167			196	133	63	70	14	210	56	98	28	175	147	140	42	63	245	245	168	28	42	147
TR425|c0_g000425_i1|m.316	4	9	4	3	0	2	5	6	5	9	11	6	1	3	10	8	7	0	2	8			1.57	6.54167			28	63	28	21	0	14	35	42	35	63	77	42	7	21	70	56	49	0	14	56
TR6602|c0_g006602_i1|m.5538	51	27	24	37	11	47	30	58	9	55	56	54	13	20	28	39	43	5	17	63			1.57	6.54167			357	189	168	259	77	329	210	406	63	385	392	378	91	140	196	273	301	35	119	441
TR6931|c0_g006931_i1|m.5793	8	3	4	7	7	1	5	3	4	6	13	3	4	6	3	14	7	2	0	9			1.57	6.54167			56	21	28	49	49	7	35	21	28	42	91	21	28	42	21	98	49	14	0	63
TR7259|c0_g007259_i1|m.6020	15	4	7	9	1	3	3	9	2	4	4	5	5	3	3	11	6	1	0	5			1.57	6.54167			105	28	49	63	7	21	21	63	14	28	28	35	35	21	21	77	42	7	0	35
TR7324|c0_g007324_i1|m.6064	6	14	18	8	3	11	7	6	5	10	14	11	0	7	10	19	6	2	2	10			1.57	6.54167			42	98	126	56	21	77	49	42	35	70	98	77	0	49	70	133	42	14	14	70
TR7433|c0_g007433_i1|m.6151	10	6	8	1	1	7	3	12	2	6	9	16	5	3	10	4	3	3	1	4			1.57	6.54167			70	42	56	7	7	49	21	84	14	42	63	112	35	21	70	28	21	21	7	28
TR11736|c0_g011736_i1|m.9034	7	10	8	7	2	8	3	10	4	17	16	17	3	7	6	11	14	6	9	5			1.58	6.58333			49	70	56	49	14	56	21	70	28	119	112	119	21	49	42	77	98	42	63	35
TR1283|c0_g001283_i1|m.971	25	15	8	18	3	11	6	13	7	20	33	17	6	15	9	15	17	0	15	10			1.58	6.58333			175	105	56	126	21	77	42	91	49	140	231	119	42	105	63	105	119	0	105	70
TR1656|c0_g001656_i1|m.1319	13	16	14	14	21	6	7	16	0	7	8	4	1	3	74	29	27	0	10	12			1.58	6.58333			91	112	98	98	147	42	49	112	0	49	56	28	7	21	518	203	189	0	70	84
TR17895|c0_g017895_i1|m.11994	12	8	8	8	4	16	8	8	5	11	20	13	6	9	2	10	12	0	4	15			1.58	6.58333			84	56	56	56	28	112	56	56	35	77	140	91	42	63	14	70	84	0	28	105
TR31227|c0_g031227_i1|m.16260	8	5	9	3	2	14	4	3	1	9	10	9	2	3	6	20	7	0	1	6			1.58	6.58333			56	35	63	21	14	98	28	21	7	63	70	63	14	21	42	140	49	0	7	42
TR3297|c0_g003297_i1|m.2636	20	10	2	5	7	14	7	21	5	21	32	14	8	19	10	23	12	5	9	20			1.58	6.58333			140	70	14	35	49	98	49	147	35	147	224	98	56	133	70	161	84	35	63	140
TR33578|c0_g033578_i1|m.17194	10	7	8	7	4	7	5	6	2	7	21	7	6	2	7	6	7	1	3	11			1.58	6.58333			70	49	56	49	28	49	35	42	14	49	147	49	42	14	49	42	49	7	21	77
TR67589|c0_g067589_i1|m.31165	5	2	6	16	2	2	2	4	3	3	9	6	1	6	9	32	2	0	4	9			1.58	6.58333			35	14	42	112	14	14	14	28	21	21	63	42	7	42	63	224	14	0	28	63
TR6764|c0_g006764_i1|m.5668	13	6	4	7	5	8	5	10	6	4	16	8	4	8	6	9	7	2	6	23			1.58	6.58333			91	42	28	49	35	56	35	70	42	28	112	56	28	56	42	63	49	14	42	161
TR9205|c0_g009205_i1|m.7410	5	10	3	4	1	11	3	10	2	9	5	5	6	6	8	6	7	4	5	4			1.58	6.58333			35	70	21	28	7	77	21	70	14	63	35	35	42	42	56	42	49	28	35	28
TR11483|c0_g011483_i1|m.8860	7	4	5	3	0	3	3	7	2	10	13	6	2	7	2	19	4	4	4	6			1.59	6.625			49	28	35	21	0	21	21	49	14	70	91	42	14	49	14	133	28	28	28	42
TR17798|c0_g017798_i1|m.11987	5	7	8	6	3	8	1	5	1	8	6	12	0	1	9	9	9	3	2	8			1.59	6.625			35	49	56	42	21	56	7	35	7	56	42	84	0	7	63	63	63	21	14	56
TR2722|c0_g002722_i1|m.2136	20	1	19	5	3	3	19	5	2	7	19	5	9	3	9	22	21	2	2	7			1.59	6.625			140	7	133	35	21	21	133	35	14	49	133	35	63	21	63	154	147	14	14	49
TR29783|c0_g029783_i1|m.15781	5	6	4	10	4	5	3	6	10	5	11	7	2	3	6	13	7	2	3	10			1.59	6.625			35	42	28	70	28	35	21	42	70	35	77	49	14	21	42	91	49	14	21	70
TR3135|c0_g003135_i1|m.2529	17	13	10	12	9	10	12	12	5	9	21	14	2	11	7	14	8	2	3	23			1.59	6.625			119	91	70	84	63	70	84	84	35	63	147	98	14	77	49	98	56	14	21	161
TR35495|c0_g035495_i1|m.17937	5	4	7	2	1	6	2	11	2	10	16	15	2	8	3	2	9	1	5	6			1.59	6.625			35	28	49	14	7	42	14	77	14	70	112	105	14	56	21	14	63	7	35	42
TR35859|c0_g035859_i1|m.18091	4	8	5	5	3	9	6	8	3	3	9	12	2	4	8	6	7	5	6	9			1.59	6.625			28	56	35	35	21	63	42	56	21	21	63	84	14	28	56	42	49	35	42	63
TR5369|c0_g005369_i1|m.4513	6	4	7	8	2	11	3	5	4	15	8	7	3	3	11	6	11	3	3	6			1.59	6.625			42	28	49	56	14	77	21	35	28	105	56	49	21	21	77	42	77	21	21	42
TR66872|c0_g066872_i1|m.31089	7	6	4	2	3	9	8	9	4	6	13	5	0	6	4	6	4	3	5	6			1.59	6.625			49	42	28	14	21	63	56	63	28	42	91	35	0	42	28	42	28	21	35	42
TR7352|c0_g007352_i1|m.6085	16	8	4	7	2	11	5	12	8	2	14	6	5	4	24	25	13	3	5	4			1.59	6.625			112	56	28	49	14	77	35	84	56	14	98	42	35	28	168	175	91	21	35	28
TR9379|c0_g009379_i1|m.7541	20	21	21	18	5	26	4	16	5	16	37	29	2	24	24	27	19	3	13	31			1.59	6.625			140	147	147	126	35	182	28	112	35	112	259	203	14	168	168	189	133	21	91	217
TR17166|c0_g017166_i1|m.11873	13	6	7	6	5	14	6	5	3	9	18	15	2	5	11	18	8	0	9	7			1.6	6.66667			91	42	49	42	35	98	42	35	21	63	126	105	14	35	77	126	56	0	63	49
TR29907|c0_g029907_i1|m.15818	5	12	16	7	5	8	4	2	4	6	9	4	0	5	7	32	4	3	2	10			1.6	6.66667			35	84	112	49	35	56	28	14	28	42	63	28	0	35	49	224	28	21	14	70
TR33216|c0_g033216_i1|m.17027	5	3	8	10	3	12	5	5	2	6	10	19	2	2	7	15	9	1	1	8			1.6	6.66667			35	21	56	70	21	84	35	35	14	42	70	133	14	14	49	105	63	7	7	56
TR4327|c0_g004327_i1|m.3638	22	13	18	20	5	37	24	26	9	12	37	30	12	16	19	23	20	2	10	23			1.6	6.66667			154	91	126	140	35	259	168	182	63	84	259	210	84	112	133	161	140	14	70	161
TR5079|c0_g005079_i1|m.4287	16	21	15	16	4	19	12	15	4	23	34	12	5	17	14	19	22	3	7	24			1.6	6.66667			112	147	105	112	28	133	84	105	28	161	238	84	35	119	98	133	154	21	49	168
TR5624|c0_g005624_i1|m.4765	20	18	29	15	2	33	23	22	6	14	18	40	6	7	25	41	22	4	12	14			1.6	6.66667			140	126	203	105	14	231	161	154	42	98	126	280	42	49	175	287	154	28	84	98
TR5777|c0_g005777_i1|m.4898	4	8	7	9	2	9	4	6	7	7	8	4	4	8	10	8	9	2	4	6			1.6	6.66667			28	56	49	63	14	63	28	42	49	49	56	28	28	56	70	56	63	14	28	42
TR58018|c0_g058018_i1|m.28423	11	7	4	5	0	13	7	3	6	7	12	9	6	3	6	13	6	0	3	8			1.6	6.66667			77	49	28	35	0	91	49	21	42	49	84	63	42	21	42	91	42	0	21	56
TR5815|c0_g005815_i1|m.4928	9	1	4	5	3	7	6	5	3	3	13	7	3	10	1	14	7	1	1	9			1.6	6.66667			63	7	28	35	21	49	42	35	21	21	91	49	21	70	7	98	49	7	7	63
TR679|c0_g000679_i1|m.535	8	8	9	19	0	53	5	5	3	4	6	10	3	1	1	20	9	0	0	11			1.6	6.66667			56	56	63	133	0	371	35	35	21	28	42	70	21	7	7	140	63	0	0	77
TR679|c0_g000679_i1|m.534	12	25	13	13	9	27	13	17	9	22	31	28	15	18	34	24	17	2	5	29			1.6	6.66667			84	175	91	91	63	189	91	119	63	154	217	196	105	126	238	168	119	14	35	203
TR7338|c0_g007338_i1|m.6077	29	17	33	20	8	20	19	20	10	25	59	13	10	11	11	39	23	3	9	19			1.6	6.66667			203	119	231	140	56	140	133	140	70	175	413	91	70	77	77	273	161	21	63	133
TR8924|c0_g008924_i1|m.7244	11	4	21	15	0	13	6	9	8	12	16	7	5	6	16	22	18	0	4	7			1.6	6.66667			77	28	147	105	0	91	42	63	56	84	112	49	35	42	112	154	126	0	28	49
TR12288|c0_g012288_i1|m.9364	16	15	12	6	9	9	5	12	7	13	35	10	1	15	11	20	15	5	13	16			1.61	6.70833			112	105	84	42	63	63	35	84	49	91	245	70	7	105	77	140	105	35	91	112
TR12339|c0_g012339_i1|m.9389	9	2	3	4	5	3	3	10	3	10	12	5	10	9	5	11	11	2	4	10			1.61	6.70833			63	14	21	28	35	21	21	70	21	70	84	35	70	63	35	77	77	14	28	70
TR13173|c0_g013173_i1|m.9894	27	19	32	8	1	7	88	61	25	9	19	7	16	12	91	97	21	3	13	14			1.61	6.70833			189	133	224	56	7	49	616	427	175	63	133	49	112	84	637	679	147	21	91	98
TR1843|c0_g001843_i1|m.1449	42	54	32	34	6	63	21	28	18	17	42	57	7	15	55	74	46	7	9	44			1.61	6.70833			294	378	224	238	42	441	147	196	126	119	294	399	49	105	385	518	322	49	63	308
TR35322|c0_g035322_i1|m.17863	7	6	4	3	1	7	1	7	3	3	10	6	2	2	16	24	7	0	3	9			1.61	6.70833			49	42	28	21	7	49	7	49	21	21	70	42	14	14	112	168	49	0	21	63
TR4209|c0_g004209_i1|m.3521	86	75	58	78	17	67	85	104	30	45	103	51	26	28	158	152	62	16	52	64			1.61	6.70833			602	525	406	546	119	469	595	728	210	315	721	357	182	196	1106	1064	434	112	364	448
TR4209|c0_g004209_i1|m.3522	16	21	7	12	5	7	19	13	16	38	52	14	7	2	25	22	15	3	2	28			1.61	6.70833			112	147	49	84	35	49	133	91	112	266	364	98	49	14	175	154	105	21	14	196
TR4591|c0_g004591_i1|m.3916	8	6	2	12	2	11	3	6	4	9	12	1	3	5	7	11	7	2	4	14			1.61	6.70833			56	42	14	84	14	77	21	42	28	63	84	7	21	35	49	77	49	14	28	98
TR4591|c0_g004591_i1|m.3914	53	84	44	69	21	82	50	84	21	42	59	52	21	36	45	107	72	4	30	62			1.61	6.70833			371	588	308	483	147	574	350	588	147	294	413	364	147	252	315	749	504	28	210	434
TR68257|c0_g068257_i1|m.31206	1	2	7	6	0	7	5	1	2	12	16	6	3	2	4	10	7	2	6	11			1.61	6.70833			7	14	49	42	0	49	35	7	14	84	112	42	21	14	28	70	49	14	42	77
TR7780|c0_g007780_i1|m.6398	9	12	13	12	3	16	7	16	8	17	29	15	4	10	18	25	13	7	10	17			1.61	6.70833			63	84	91	84	21	112	49	112	56	119	203	105	28	70	126	175	91	49	70	119
TR883|c0_g000883_i1|m.685	11	16	12	11	4	28	17	12	9	12	26	12	8	8	14	38	15	0	2	10			1.61	6.70833			77	112	84	77	28	196	119	84	63	84	182	84	56	56	98	266	105	0	14	70
TR940|c0_g000940_i1|m.721	13	16	12	11	3	22	13	8	11	16	15	40	2	7	16	47	14	3	5	19			1.61	6.70833			91	112	84	77	21	154	91	56	77	112	105	280	14	49	112	329	98	21	35	133
TR18263|c0_g018263_i1|m.12033	6	1	5	7	0	5	5	4	2	7	14	15	3	6	3	13	7	1	5	12			1.62	6.75			42	7	35	49	0	35	35	28	14	49	98	105	21	42	21	91	49	7	35	84
TR29231|c0_g029231_i1|m.15618	8	6	5	9	0	7	5	10	5	7	18	7	1	3	4	10	3	0	5	8			1.62	6.75			56	42	35	63	0	49	35	70	35	49	126	49	7	21	28	70	21	0	35	56
TR32705|c0_g032705_i1|m.16816	9	8	6	5	7	13	2	8	1	8	9	7	4	4	5	6	7	0	0	12			1.62	6.75			63	56	42	35	49	91	14	56	7	56	63	49	28	28	35	42	49	0	0	84
TR4057|c0_g004057_i1|m.3385	5	11	6	16	2	14	4	5	3	11	28	14	3	4	6	13	3	2	4	5			1.62	6.75			35	77	42	112	14	98	28	35	21	77	196	98	21	28	42	91	21	14	28	35
TR4325|c0_g004325_i1|m.3634	22	13	18	20	5	37	24	26	9	12	37	30	12	16	19	23	20	2	10	23			1.62	6.75			154	91	126	140	35	259	168	182	63	84	259	210	84	112	133	161	140	14	70	161
TR55796|c0_g055796_i1|m.27356	6	4	9	7	0	8	12	0	4	10	15	8	2	7	6	4	9	2	7	3			1.62	6.75			42	28	63	49	0	56	84	0	28	70	105	56	14	49	42	28	63	14	49	21
TR6500|c0_g006500_i1|m.5464	4	9	10	7	3	12	6	5	9	13	14	20	3	5	10	6	13	5	8	3			1.62	6.75			28	63	70	49	21	84	42	35	63	91	98	140	21	35	70	42	91	35	56	21
TR66155|c0_g066155_i1|m.30979	14	5	7	10	3	15	7	13	3	10	14	15	2	10	5	7	9	2	6	8			1.62	6.75			98	35	49	70	21	105	49	91	21	70	98	105	14	70	35	49	63	14	42	56
TR7532|c0_g007532_i1|m.6233	5	9	14	6	4	5	4	11	6	14	15	6	4	7	9	10	6	1	8	11			1.62	6.75			35	63	98	42	28	35	28	77	42	98	105	42	28	49	63	70	42	7	56	77
TR1731|c0_g001731_i1|m.1364	8	7	8	12	3	20	11	10	7	15	20	16	10	15	16	25	19	6	10	17			1.63	6.79167			56	49	56	84	21	140	77	70	49	105	140	112	70	105	112	175	133	42	70	119
TR17|c0_g000017_i1|m.12	7	9	5	13	0	5	9	7	5	11	21	9	6	4	3	14	10	1	1	12			1.63	6.79167			49	63	35	91	0	35	63	49	35	77	147	63	42	28	21	98	70	7	7	84
TR25554|c0_g025554_i1|m.14208	12	8	5	2	0	6	3	8	3	14	19	3	5	8	4	11	4	3	4	9			1.63	6.79167			84	56	35	14	0	42	21	56	21	98	133	21	35	56	28	77	28	21	28	63
TR6205|c0_g006205_i1|m.5245	8	6	8	5	0	8	11	5	1	4	9	6	5	5	18	23	17	0	6	17			1.63	6.79167			56	42	56	35	0	56	77	35	7	28	63	42	35	35	126	161	119	0	42	119
TR627|c0_g000627_i1|m.480	6	8	9	6	5	11	13	11	5	13	20	11	5	8	6	10	9	2	5	13			1.63	6.79167			42	56	63	42	35	77	91	77	35	91	140	77	35	56	42	70	63	14	35	91
TR6932|c0_g006932_i1|m.5794	8	3	4	7	7	1	5	3	4	6	13	3	4	6	3	14	7	2	0	9			1.63	6.79167			56	21	28	49	49	7	35	21	28	42	91	21	28	42	21	98	49	14	0	63
TR12711|c0_g012711_i1|m.9607	5	9	8	12	1	7	6	8	4	10	18	11	4	11	5	23	11	1	5	16			1.64	6.83333			35	63	56	84	7	49	42	56	28	70	126	77	28	77	35	161	77	7	35	112
TR28666|c0_g028666_i1|m.15406	6	4	7	7	2	10	1	4	1	12	12	4	6	2	5	12	10	1	2	12			1.64	6.83333			42	28	49	49	14	70	7	28	7	84	84	28	42	14	35	84	70	7	14	84
TR31268|c0_g031268_i1|m.16271	9	10	3	4	2	6	6	7	6	7	15	9	1	7	4	11	5	2	2	5			1.64	6.83333			63	70	21	28	14	42	42	49	42	49	105	63	7	49	28	77	35	14	14	35
TR4668|c0_g004668_i1|m.3982	30	18	23	21	4	61	26	9	6	18	48	41	9	4	6	48	32	1	8	17			1.64	6.83333			210	126	161	147	28	427	182	63	42	126	336	287	63	28	42	336	224	7	56	119
TR5340|c0_g005340_i1|m.4490	12	6	12	9	13	22	13	6	4	16	23	17	6	6	9	25	17	4	4	19			1.64	6.83333			84	42	84	63	91	154	91	42	28	112	161	119	42	42	63	175	119	28	28	133
TR68646|c0_g068646_i1|m.31228	7	4	6	7	0	5	4	4	4	4	9	5	3	5	6	6	6	1	2	11			1.64	6.83333			49	28	42	49	0	35	28	28	28	28	63	35	21	35	42	42	42	7	14	77
TR8765|c0_g008765_i1|m.7133	6	6	5	5	5	7	4	2	4	6	8	7	2	8	8	9	4	1	2	5			1.64	6.83333			42	42	35	35	35	49	28	14	28	42	56	49	14	56	56	63	28	7	14	35
TR880|c0_g000880_i1|m.682	11	16	12	11	4	28	17	12	9	12	26	12	8	8	14	38	15	0	2	10			1.64	6.83333			77	112	84	77	28	196	119	84	63	84	182	84	56	56	98	266	105	0	14	70
TR29617|c0_g029617_i1|m.15728	10	13	8	14	1	12	2	14	3	17	13	7	6	6	5	17	6	6	4	10			1.65	6.875			70	91	56	98	7	84	14	98	21	119	91	49	42	42	35	119	42	42	28	70
TR3809|c0_g003809_i1|m.3214	47	76	44	55	5	92	34	19	16	32	76	71	27	27	52	99	56	2	9	48			1.65	6.875			329	532	308	385	35	644	238	133	112	224	532	497	189	189	364	693	392	14	63	336
TR6581|c0_g006581_i1|m.5529	7	9	2	1	0	3	6	6	3	14	7	13	11	7	4	8	10	2	1	7			1.65	6.875			49	63	14	7	0	21	42	42	21	98	49	91	77	49	28	56	70	14	7	49
TR67541|c0_g067541_i1|m.31161	2	5	3	11	0	15	8	7	2	9	6	7	3	2	4	6	10	0	0	9			1.65	6.875			14	35	21	77	0	105	56	49	14	63	42	49	21	14	28	42	70	0	0	63
TR1125|c0_g001125_i1|m.856	64	44	69	92	35	100	34	33	20	59	100	103	13	48	82	97	65	4	29	54			1.66	6.91667			448	308	483	644	245	700	238	231	140	413	700	721	91	336	574	679	455	28	203	378
TR29850|c0_g029850_i1|m.15799	6	4	2	7	3	7	5	6	7	6	18	5	5	5	5	8	6	1	3	9			1.66	6.91667			42	28	14	49	21	49	35	42	49	42	126	35	35	35	35	56	42	7	21	63
TR50676|c0_g050676_i1|m.24778	4	6	10	9	0	6	4	4	4	4	12	10	1	5	5	17	3	0	2	2			1.66	6.91667			28	42	70	63	0	42	28	28	28	28	84	70	7	35	35	119	21	0	14	14
TR5681|c0_g005681_i1|m.4802	2	12	4	5	2	3	5	4	4	9	12	7	2	11	6	11	8	0	4	5			1.66	6.91667			14	84	28	35	14	21	35	28	28	63	84	49	14	77	42	77	56	0	28	35
TR6629|c0_g006629_i1|m.5563	36	32	14	27	7	15	27	23	17	29	53	24	5	31	42	36	26	6	16	22			1.66	6.91667			252	224	98	189	49	105	189	161	119	203	371	168	35	217	294	252	182	42	112	154
TR67461|c0_g067461_i1|m.31153	9	6	2	1	2	13	5	4	1	6	22	9	6	7	7	12	4	1	6	8			1.66	6.91667			63	42	14	7	14	91	35	28	7	42	154	63	42	49	49	84	28	7	42	56
TR9378|c0_g009378_i1|m.7540	20	18	21	17	5	25	4	15	5	13	31	29	2	15	22	23	17	3	12	26			1.66	6.91667			140	126	147	119	35	175	28	105	35	91	217	203	14	105	154	161	119	21	84	182
TR12569|c0_g012569_i1|m.9530	7	6	8	7	3	8	7	10	1	8	13	6	3	8	5	13	11	0	4	13			1.67	6.95833			49	42	56	49	21	56	49	70	7	56	91	42	21	56	35	91	77	0	28	91
TR18337|c0_g018337_i1|m.12042	6	8	5	10	9	6	5	2	4	8	14	11	1	10	7	5	5	1	4	9			1.67	6.95833			42	56	35	70	63	42	35	14	28	56	98	77	7	70	49	35	35	7	28	63
TR3424|c0_g003424_i1|m.2760	3	5	8	7	2	7	7	6	1	2	6	11	3	5	5	11	2	0	5	6			1.67	6.95833			21	35	56	49	14	49	49	42	7	14	42	77	21	35	35	77	14	0	35	42
TR874|c0_g000874_i1|m.674	9	4	2	8	1	8	6	7	4	10	6	3	3	5	9	5	3	0	2	9			1.67	6.95833			63	28	14	56	7	56	42	49	28	70	42	21	21	35	63	35	21	0	14	63
TR874|c0_g000874_i1|m.672	20	39	20	33	5	34	18	22	19	27	34	28	4	26	20	22	22	7	15	34			1.67	6.95833			140	273	140	231	35	238	126	154	133	189	238	196	28	182	140	154	154	49	105	238
TR874|c0_g000874_i1|m.673	6	6	1	17	1	14	1	8	3	2	13	1	1	5	8	7	4	3	2	10			1.67	6.95833			42	42	7	119	7	98	7	56	21	14	91	7	7	35	56	49	28	21	14	70
TR29016|c0_g029016_i1|m.15539	9	1	9	5	0	3	12	6	1	3	5	14	3	1	5	7	12	0	1	12			1.68	7			63	7	63	35	0	21	84	42	7	21	35	98	21	7	35	49	84	0	7	84
TR58787|c0_g058787_i1|m.28793	34	5	3	2	0	4	5	12	1	4	11	3	1	2	9	8	6	0	11	8			1.68	7			238	35	21	14	0	28	35	84	7	28	77	21	7	14	63	56	42	0	77	56
TR58790|c0_g058790_i1|m.28794	40	5	4	3	0	1	6	11	0	3	7	1	0	2	9	9	5	0	14	5			1.68	7			280	35	28	21	0	7	42	77	0	21	49	7	0	14	63	63	35	0	98	35
TR6115|c0_g006115_i1|m.5154	15	4	16	11	0	6	3	8	3	6	16	26	3	9	24	33	12	2	0	11			1.68	7			105	28	112	77	0	42	21	56	21	42	112	182	21	63	168	231	84	14	0	77
TR67012|c0_g067012_i1|m.31106	7	3	5	7	0	9	3	9	1	5	15	10	2	4	3	12	9	0	7	9			1.68	7			49	21	35	49	0	63	21	63	7	35	105	70	14	28	21	84	63	0	49	63
TR879|c0_g000879_i1|m.681	10	15	12	10	2	27	16	12	7	12	23	12	8	7	14	37	15	0	2	10			1.68	7			70	105	84	70	14	189	112	84	49	84	161	84	56	49	98	259	105	0	14	70
TR8822|c0_g008822_i1|m.7172	12	1	4	1	2	5	5	18	1	7	13	4	5	11	6	16	4	5	4	16			1.68	7			84	7	28	7	14	35	35	126	7	49	91	28	35	77	42	112	28	35	28	112
TR1117|c0_g001117_i1|m.848	41	29	36	19	10	19	127	23	18	32	44	26	11	11	35	47	45	6	16	57			1.69	7.04167			287	203	252	133	70	133	889	161	126	224	308	182	77	77	245	329	315	42	112	399
TR11245|c0_g011245_i1|m.8747	7	7	7	10	11	5	5	3	5	7	16	12	2	4	5	12	7	3	3	4			1.69	7.04167			49	49	49	70	77	35	35	21	35	49	112	84	14	28	35	84	49	21	21	28
TR2076|c0_g002076_i1|m.1616	18	19	17	15	3	28	13	15	12	23	42	23	10	30	26	31	17	8	18	19			1.69	7.04167			126	133	119	105	21	196	91	105	84	161	294	161	70	210	182	217	119	56	126	133
TR23482|c0_g023482_i1|m.13644	6	13	1	6	3	5	4	10	6	6	8	7	4	4	2	4	2	0	6	11			1.69	7.04167			42	91	7	42	21	35	28	70	42	42	56	49	28	28	14	28	14	0	42	77
TR29967|c0_g029967_i1|m.15835	9	2	7	5	1	9	12	4	3	4	7	2	11	4	25	18	6	1	4	6			1.69	7.04167			63	14	49	35	7	63	84	28	21	28	49	14	77	28	175	126	42	7	28	42
TR4642|c0_g004642_i1|m.3965	9	9	3	10	0	10	8	1	3	8	15	9	1	3	10	7	6	1	3	3			1.69	7.04167			63	63	21	70	0	70	56	7	21	56	105	63	7	21	70	49	42	7	21	21
TR4708|c0_g004708_i1|m.4015	23	17	38	28	16	42	15	21	15	30	68	57	6	33	23	71	31	2	2	37			1.69	7.04167			161	119	266	196	112	294	105	147	105	210	476	399	42	231	161	497	217	14	14	259
TR4708|c0_g004708_i1|m.4014	23	17	37	26	17	43	15	24	14	32	70	56	6	31	21	70	32	3	1	37			1.69	7.04167			161	119	259	182	119	301	105	168	98	224	490	392	42	217	147	490	224	21	7	259
TR4823|c0_g004823_i1|m.4108	10	10	12	13	6	14	14	10	3	10	11	21	2	9	9	17	10	2	4	9			1.69	7.04167			70	70	84	91	42	98	98	70	21	70	77	147	14	63	63	119	70	14	28	63
TR55795|c0_g055795_i1|m.27355	7	7	14	7	1	10	14	0	8	15	23	9	2	13	14	18	16	2	9	4			1.69	7.04167			49	49	98	49	7	70	98	0	56	105	161	63	14	91	98	126	112	14	63	28
TR64513|c0_g064513_i1|m.30670	4	10	6	11	0	9	36	3	3	4	10	8	5	1	7	22	4	0	8	0			1.69	7.04167			28	70	42	77	0	63	252	21	21	28	70	56	35	7	49	154	28	0	56	0
TR68377|c0_g068377_i1|m.31215	4	2	8	5	2	9	5	6	4	3	9	10	4	6	3	5	4	2	4	13			1.69	7.04167			28	14	56	35	14	63	35	42	28	21	63	70	28	42	21	35	28	14	28	91
TR7459|c0_g007459_i1|m.6170	14	14	15	14	6	11	35	14	13	9	17	13	4	10	15	37	14	0	6	7			1.69	7.04167			98	98	105	98	42	77	245	98	91	63	119	91	28	70	105	259	98	0	42	49
TR11542|c0_g011542_i1|m.8894	18	10	10	13	10	19	5	8	4	13	15	16	8	8	9	15	20	5	8	14			1.7	7.08333			126	70	70	91	70	133	35	56	28	91	105	112	56	56	63	105	140	35	56	98
TR11542|c0_g011542_i1|m.8895	3	9	7	9	1	7	1	4	1	11	9	8	5	6	4	9	8	1	1	13			1.7	7.08333			21	63	49	63	7	49	7	28	7	77	63	56	35	42	28	63	56	7	7	91
TR13587|c0_g013587_i1|m.10136	5	4	5	5	1	10	2	5	2	10	12	14	2	7	5	4	5	0	2	5			1.7	7.08333			35	28	35	35	7	70	14	35	14	70	84	98	14	49	35	28	35	0	14	35
TR13959|c0_g013959_i1|m.10321	33	23	18	31	6	25	14	33	15	19	28	21	11	14	12	26	36	7	11	24			1.7	7.08333			231	161	126	217	42	175	98	231	105	133	196	147	77	98	84	182	252	49	77	168
TR16|c0_g000016_i1|m.11	7	9	5	13	0	5	9	7	5	11	21	9	6	4	3	14	10	1	1	12			1.7	7.08333			49	63	35	91	0	35	63	49	35	77	147	63	42	28	21	98	70	7	7	84
TR223|c0_g000223_i1|m.150	7	14	10	12	6	16	5	10	10	15	28	11	6	5	10	10	13	4	10	11			1.7	7.08333			49	98	70	84	42	112	35	70	70	105	196	77	42	35	70	70	91	28	70	77
TR2364|c0_g002364_i1|m.1870	13	6	11	3	4	9	7	4	3	8	10	3	2	8	8	6	10	3	4	9			1.7	7.08333			91	42	77	21	28	63	49	28	21	56	70	21	14	56	56	42	70	21	28	63
TR30922|c0_g030922_i1|m.16139	6	8	4	6	1	9	5	5	4	7	6	3	6	6	7	10	4	1	3	7			1.7	7.08333			42	56	28	42	7	63	35	35	28	49	42	21	42	42	49	70	28	7	21	49
TR3368|c0_g003368_i1|m.2683	18	17	16	27	4	39	12	20	3	33	18	33	8	9	22	33	35	8	12	28			1.7	7.08333			126	119	112	189	28	273	84	140	21	231	126	231	56	63	154	231	245	56	84	196
TR43221|c0_g043221_i1|m.21290	13	1	4	7	2	5	9	6	3	7	22	11	1	6	4	8	3	2	6	9			1.7	7.08333			91	7	28	49	14	35	63	42	21	49	154	77	7	42	28	56	21	14	42	63
TR5342|c0_g005342_i1|m.4492	12	6	12	9	13	22	13	6	4	16	23	17	6	6	9	25	17	4	4	19			1.7	7.08333			84	42	84	63	91	154	91	42	28	112	161	119	42	42	63	175	119	28	28	133
TR7351|c0_g007351_i1|m.6083	18	10	5	7	6	12	6	12	7	6	15	10	7	5	23	25	14	3	5	7			1.7	7.08333			126	70	35	49	42	84	42	84	49	42	105	70	49	35	161	175	98	21	35	49
TR10755|c0_g010755_i1|m.8465	6	7	5	14	5	5	2	9	3	8	10	10	4	5	4	3	8	1	8	6			1.71	7.125			42	49	35	98	35	35	14	63	21	56	70	70	28	35	28	21	56	7	56	42
TR1127|c0_g001127_i1|m.859	64	46	68	92	35	99	34	33	20	60	101	103	12	48	85	98	65	4	30	54			1.71	7.125			448	322	476	644	245	693	238	231	140	420	707	721	84	336	595	686	455	28	210	378
TR11913|c0_g011913_i1|m.9150	10	2	7	14	0	11	2	7	5	7	16	11	1	9	6	15	11	2	2	14			1.71	7.125			70	14	49	98	0	77	14	49	35	49	112	77	7	63	42	105	77	14	14	98
TR22034|c0_g022034_i1|m.13198	8	13	10	13	1	13	6	10	1	7	6	19	2	5	10	23	8	0	3	13			1.71	7.125			56	91	70	91	7	91	42	70	7	49	42	133	14	35	70	161	56	0	21	91
TR3287|c0_g003287_i1|m.2630	9	16	5	7	2	6	1	7	7	4	12	8	4	4	3	8	2	2	5	6			1.71	7.125			63	112	35	49	14	42	7	49	49	28	84	56	28	28	21	56	14	14	35	42
TR4210|c0_g004210_i1|m.3524	83	74	54	75	17	67	81	97	30	45	102	51	25	28	155	144	61	16	48	63			1.71	7.125			581	518	378	525	119	469	567	679	210	315	714	357	175	196	1085	1008	427	112	336	441
TR4317|c0_g004317_i1|m.3624	22	13	18	20	5	37	24	26	9	12	37	30	12	16	19	23	20	2	10	23			1.71	7.125			154	91	126	140	35	259	168	182	63	84	259	210	84	112	133	161	140	14	70	161
TR66185|c0_g066185_i1|m.30986	15	2	3	3	2	1	3	9	1	9	17	3	3	6	1	10	6	2	6	16			1.71	7.125			105	14	21	21	14	7	21	63	7	63	119	21	21	42	7	70	42	14	42	112
TR662|c0_g000662_i1|m.513	11	11	16	21	0	72	5	9	3	8	16	13	5	1	12	33	16	1	1	13			1.71	7.125			77	77	112	147	0	504	35	63	21	56	112	91	35	7	84	231	112	7	7	91
TR662|c0_g000662_i1|m.512	10	24	13	11	8	22	10	20	9	18	26	27	13	18	30	24	14	1	4	28			1.71	7.125			70	168	91	77	56	154	70	140	63	126	182	189	91	126	210	168	98	7	28	196
TR6793|c0_g006793_i1|m.5697	20	14	12	32	0	64	9	8	4	12	9	18	2	4	10	17	16	3	3	19			1.71	7.125			140	98	84	224	0	448	63	56	28	84	63	126	14	28	70	119	112	21	21	133
TR7098|c0_g007098_i1|m.5904	10	9	12	26	0	12	8	3	3	7	12	15	1	4	1	16	15	2	3	11			1.71	7.125			70	63	84	182	0	84	56	21	21	49	84	105	7	28	7	112	105	14	21	77
TR10074|c0_g010074_i1|m.7973	7	4	5	10	3	11	7	8	6	6	20	10	2	8	4	21	9	1	3	12			1.72	7.16667			49	28	35	70	21	77	49	56	42	42	140	70	14	56	28	147	63	7	21	84
TR10407|c0_g010407_i1|m.8218	9	16	4	17	3	8	5	13	8	13	13	11	2	6	13	15	6	6	6	9			1.72	7.16667			63	112	28	119	21	56	35	91	56	91	91	77	14	42	91	105	42	42	42	63
TR12317|c0_g012317_i1|m.9373	11	17	7	22	6	25	11	15	9	10	25	5	7	7	4	14	18	1	4	25			1.72	7.16667			77	119	49	154	42	175	77	105	63	70	175	35	49	49	28	98	126	7	28	175
TR13174|c0_g013174_i1|m.9895	27	16	32	8	1	7	93	66	24	7	16	7	16	12	97	99	19	2	16	14			1.72	7.16667			189	112	224	56	7	49	651	462	168	49	112	49	112	84	679	693	133	14	112	98
TR268|c0_g000268_i1|m.175	13	12	9	16	3	21	8	7	6	9	28	11	2	13	7	11	8	3	4	10			1.72	7.16667			91	84	63	112	21	147	56	49	42	63	196	77	14	91	49	77	56	21	28	70
TR39754|c0_g039754_i1|m.19694	4	7	8	7	1	12	2	4	5	10	8	8	3	2	8	3	7	0	1	7			1.72	7.16667			28	49	56	49	7	84	14	28	35	70	56	56	21	14	56	21	49	0	7	49
TR4333|c0_g004333_i1|m.3649	15	26	7	14	2	9	3	21	5	5	7	6	1	2	9	15	18	2	1	3			1.72	7.16667			105	182	49	98	14	63	21	147	35	35	49	42	7	14	63	105	126	14	7	21
TR4797|c0_g004797_i1|m.4085	24	22	37	23	9	63	26	20	13	39	42	42	8	29	20	86	40	1	6	29			1.72	7.16667			168	154	259	161	63	441	182	140	91	273	294	294	56	203	140	602	280	7	42	203
TR50963|c0_g050963_i1|m.24932	7	16	16	12	3	17	14	5	9	11	13	13	3	6	10	7	8	4	6	10			1.72	7.16667			49	112	112	84	21	119	98	35	63	77	91	91	21	42	70	49	56	28	42	70
TR53550|c0_g053550_i1|m.26275	9	4	7	8	2	8	3	7	1	9	9	8	3	4	10	10	6	2	7	12			1.72	7.16667			63	28	49	56	14	56	21	49	7	63	63	56	21	28	70	70	42	14	49	84
TR7130|c0_g007130_i1|m.5915	27	28	6	24	4	26	15	22	10	22	39	31	12	14	19	28	19	2	12	20			1.72	7.16667			189	196	42	168	28	182	105	154	70	154	273	217	84	98	133	196	133	14	84	140
TR9170|c0_g009170_i1|m.7386	12	7	7	10	3	11	4	7	3	10	19	6	3	8	9	8	10	0	3	6			1.72	7.16667			84	49	49	70	21	77	28	49	21	70	133	42	21	56	63	56	70	0	21	42
TR9892|c0_g009892_i1|m.7881	17	15	21	14	4	41	15	14	8	14	39	32	7	16	10	25	24	1	8	27			1.72	7.16667			119	105	147	98	28	287	105	98	56	98	273	224	49	112	70	175	168	7	56	189
TR10282|c0_g010282_i1|m.8133	16	15	18	28	45	17	21	44	10	13	21	23	4	9	21	34	30	2	16	17			1.73	7.20833			112	105	126	196	315	119	147	308	70	91	147	161	28	63	147	238	210	14	112	119
TR166|c0_g000166_i1|m.112	11	4	5	9	1	10	1	4	4	4	14	5	4	4	9	12	7	5	2	7			1.73	7.20833			77	28	35	63	7	70	7	28	28	28	98	35	28	28	63	84	49	35	14	49
TR26265|c0_g026265_i1|m.14534	10	6	6	13	4	6	3	12	2	15	18	11	6	12	6	12	8	0	6	8			1.73	7.20833			70	42	42	91	28	42	21	84	14	105	126	77	42	84	42	84	56	0	42	56
TR2719|c0_g002719_i1|m.2130	19	1	15	4	2	2	18	4	2	7	18	5	6	3	8	22	20	1	2	7			1.73	7.20833			133	7	105	28	14	14	126	28	14	49	126	35	42	21	56	154	140	7	14	49
TR2719|c0_g002719_i1|m.2131	7	13	2	4	6	2	2	3	2	6	6	0	0	5	18	19	10	0	1	11			1.73	7.20833			49	91	14	28	42	14	14	21	14	42	42	0	0	35	126	133	70	0	7	77
TR27721|c0_g027721_i1|m.15072	8	6	17	3	4	17	7	2	3	5	15	10	0	6	3	18	8	0	2	4			1.73	7.20833			56	42	119	21	28	119	49	14	21	35	105	70	0	42	21	126	56	0	14	28
TR4240|c0_g004240_i1|m.3558	32	9	25	18	11	27	22	45	18	32	25	22	4	24	39	47	29	0	8	66			1.73	7.20833			224	63	175	126	77	189	154	315	126	224	175	154	28	168	273	329	203	0	56	462
TR6603|c0_g006603_i1|m.5539	51	27	24	37	11	47	30	58	9	55	56	54	13	20	28	39	43	5	17	63			1.73	7.20833			357	189	168	259	77	329	210	406	63	385	392	378	91	140	196	273	301	35	119	441
TR68076|c0_g068076_i1|m.31197	9	3	7	2	15	9	4	6	0	2	5	8	0	2	4	18	9	0	1	3			1.73	7.20833			63	21	49	14	105	63	28	42	0	14	35	56	0	14	28	126	63	0	7	21
TR7783|c0_g007783_i1|m.6403	9	12	13	12	3	16	7	16	8	17	29	15	4	10	18	25	13	7	10	17			1.73	7.20833			63	84	91	84	21	112	49	112	56	119	203	105	28	70	126	175	91	49	70	119
TR7783|c0_g007783_i1|m.6404	11	8	12	12	6	3	9	5	7	8	19	8	3	13	12	19	11	2	12	9			1.73	7.20833			77	56	84	84	42	21	63	35	49	56	133	56	21	91	84	133	77	14	84	63
TR10063|c0_g010063_i1|m.7966	12	7	13	10	2	12	7	8	2	7	16	23	5	14	8	7	15	7	16	9			1.74	7.25			84	49	91	70	14	84	49	56	14	49	112	161	35	98	56	49	105	49	112	63
TR1323|c0_g001323_i1|m.1016	9	11	8	10	6	9	2	9	8	15	20	7	6	5	12	9	15	6	6	17			1.74	7.25			63	77	56	70	42	63	14	63	56	105	140	49	42	35	84	63	105	42	42	119
TR1323|c0_g001323_i1|m.1015	9	10	10	12	1	20	5	12	2	14	22	18	3	18	12	9	14	7	8	10			1.74	7.25			63	70	70	84	7	140	35	84	14	98	154	126	21	126	84	63	98	49	56	70
TR1764|c0_g001764_i1|m.1396	16	20	20	21	9	11	6	30	9	24	25	16	6	15	14	25	17	8	12	24			1.74	7.25			112	140	140	147	63	77	42	210	63	168	175	112	42	105	98	175	119	56	84	168
TR18433|c0_g018433_i1|m.12054	5	2	9	7	0	16	6	1	0	12	14	13	2	2	2	8	8	0	0	0			1.74	7.25			35	14	63	49	0	112	42	7	0	84	98	91	14	14	14	56	56	0	0	0
TR4707|c0_g004707_i1|m.4012	22	15	39	25	15	40	17	17	15	27	58	56	6	30	24	66	34	1	2	28			1.74	7.25			154	105	273	175	105	280	119	119	105	189	406	392	42	210	168	462	238	7	14	196
TR4707|c0_g004707_i1|m.4013	23	14	38	24	16	39	15	17	15	29	56	52	6	29	22	64	30	1	1	30			1.74	7.25			161	98	266	168	112	273	105	119	105	203	392	364	42	203	154	448	210	7	7	210
TR54421|c0_g054421_i1|m.26726	15	8	12	7	9	21	7	11	4	10	7	18	8	6	6	26	13	3	4	10			1.74	7.25			105	56	84	49	63	147	49	77	28	70	49	126	56	42	42	182	91	21	28	70
TR59331|c0_g059331_i1|m.29065	10	5	4	3	1	11	1	5	2	3	10	6	0	3	9	5	12	1	1	15			1.74	7.25			70	35	28	21	7	77	7	35	14	21	70	42	0	21	63	35	84	7	7	105
TR65539|c0_g065539_i1|m.30887	18	9	8	9	3	9	6	8	4	9	21	8	5	9	4	6	12	4	5	12			1.74	7.25			126	63	56	63	21	63	42	56	28	63	147	56	35	63	28	42	84	28	35	84
TR664|c0_g000664_i1|m.515	15	30	20	22	8	39	16	24	11	30	39	33	17	19	47	39	25	2	6	42			1.74	7.25			105	210	140	154	56	273	112	168	77	210	273	231	119	133	329	273	175	14	42	294
TR8789|c0_g008789_i1|m.7145	9	11	10	16	0	11	7	12	3	14	12	14	1	8	8	6	15	0	4	15			1.74	7.25			63	77	70	112	0	77	49	84	21	98	84	98	7	56	56	42	105	0	28	105
TR15|c0_g000015_i1|m.10	9	13	8	18	0	15	10	9	6	17	28	16	6	5	4	18	17	3	1	14			1.75	7.29167			63	91	56	126	0	105	70	63	42	119	196	112	42	35	28	126	119	21	7	98
TR22130|c0_g022130_i1|m.13230	5	9	12	17	18	7	6	9	3	2	6	10	4	7	9	12	5	4	2	1			1.75	7.29167			35	63	84	119	126	49	42	63	21	14	42	70	28	49	63	84	35	28	14	7
TR23458|c0_g023458_i1|m.13637	10	6	12	7	2	15	13	6	3	14	11	15	5	6	8	26	10	0	7	3			1.75	7.29167			70	42	84	49	14	105	91	42	21	98	77	105	35	42	56	182	70	0	49	21
TR385|c0_g000385_i1|m.285	12	6	12	22	6	21	5	10	6	6	13	15	3	3	6	21	12	2	2	20			1.75	7.29167			84	42	84	154	42	147	35	70	42	42	91	105	21	21	42	147	84	14	14	140
TR41626|c0_g041626_i1|m.20492	13	11	13	4	7	9	6	5	5	9	13	9	1	6	7	5	9	1	9	6			1.75	7.29167			91	77	91	28	49	63	42	35	35	63	91	63	7	42	49	35	63	7	63	42
TR12433|c0_g012433_i1|m.9444	10	10	18	12	10	13	7	5	7	17	22	11	6	14	11	16	14	1	4	16			1.76	7.33333			70	70	126	84	70	91	49	35	49	119	154	77	42	98	77	112	98	7	28	112
TR1330|c0_g001330_i1|m.1029	9	11	8	10	6	9	2	9	8	15	20	7	6	5	12	9	15	6	6	17			1.76	7.33333			63	77	56	70	42	63	14	63	56	105	140	49	42	35	84	63	105	42	42	119
TR1330|c0_g001330_i1|m.1028	9	10	10	12	1	20	5	12	2	14	22	18	3	18	12	9	14	7	8	10			1.76	7.33333			63	70	70	84	7	140	35	84	14	98	154	126	21	126	84	63	98	49	56	70
TR17434|c0_g017434_i1|m.11938	8	6	7	6	2	14	7	7	5	6	11	5	5	2	1	6	13	3	2	11			1.76	7.33333			56	42	49	42	14	98	49	49	35	42	77	35	35	14	7	42	91	21	14	77
TR25147|c0_g025147_i1|m.14093	9	3	7	7	4	10	2	1	2	18	11	6	3	12	8	6	11	1	2	14			1.76	7.33333			63	21	49	49	28	70	14	7	14	126	77	42	21	84	56	42	77	7	14	98
TR2879|c0_g002879_i1|m.2301	2	4	2	9	1	12	7	4	1	4	10	6	0	1	2	19	4	3	2	8			1.76	7.33333			14	28	14	63	7	84	49	28	7	28	70	42	0	7	14	133	28	21	14	56
TR30232|c0_g030232_i1|m.15929	8	5	12	8	3	5	4	11	9	11	14	5	2	7	8	9	7	1	4	4			1.76	7.33333			56	35	84	56	21	35	28	77	63	77	98	35	14	49	56	63	49	7	28	28
TR41555|c0_g041555_i1|m.20455	6	12	2	4	7	6	4	5	8	3	5	12	0	7	2	10	5	0	2	6			1.76	7.33333			42	84	14	28	49	42	28	35	56	21	35	84	0	49	14	70	35	0	14	42
TR4427|c0_g004427_i1|m.3743	30	16	50	46	11	64	41	10	10	31	76	45	11	23	12	65	38	2	11	26			1.76	7.33333			210	112	350	322	77	448	287	70	70	217	532	315	77	161	84	455	266	14	77	182
TR54022|c0_g054022_i1|m.26528	8	6	7	4	3	3	2	4	3	6	13	5	4	6	5	13	1	0	7	7			1.76	7.33333			56	42	49	28	21	21	14	28	21	42	91	35	28	42	35	91	7	0	49	49
TR8161|c0_g008161_i1|m.6678	10	16	8	10	1	15	3	7	3	10	15	10	6	8	12	27	9	2	9	7			1.76	7.33333			70	112	56	70	7	105	21	49	21	70	105	70	42	56	84	189	63	14	63	49
TR8183|c0_g008183_i1|m.6693	7	4	4	9	0	4	2	1	1	4	4	21	1	5	9	15	9	1	0	5			1.76	7.33333			49	28	28	63	0	28	14	7	7	28	28	147	7	35	63	105	63	7	0	35
TR11921|c0_g011921_i1|m.9152	9	21	21	16	3	13	16	22	8	10	23	13	3	4	31	29	19	4	9	15			1.77	7.375			63	147	147	112	21	91	112	154	56	70	161	91	21	28	217	203	133	28	63	105
TR30263|c0_g030263_i1|m.15937	14	7	3	10	2	7	3	12	4	6	6	5	0	4	7	5	4	1	0	6			1.77	7.375			98	49	21	70	14	49	21	84	28	42	42	35	0	28	49	35	28	7	0	42
TR41298|c0_g041298_i1|m.20335	10	10	10	7	2	16	13	2	1	11	15	15	4	3	2	13	8	0	3	13			1.77	7.375			70	70	70	49	14	112	91	14	7	77	105	105	28	21	14	91	56	0	21	91
TR4589|c0_g004589_i1|m.3900	62	94	46	75	22	88	56	92	23	44	65	60	23	39	50	125	85	5	30	66			1.77	7.375			434	658	322	525	154	616	392	644	161	308	455	420	161	273	350	875	595	35	210	462
TR4589|c0_g004589_i1|m.3902	8	6	2	12	2	11	3	6	4	9	12	1	3	5	7	11	7	2	4	14			1.77	7.375			56	42	14	84	14	77	21	42	28	63	84	7	21	35	49	77	49	14	28	98
TR4605|c0_g004605_i1|m.3939	4	7	10	8	0	7	3	5	6	7	6	6	5	8	10	7	10	3	5	10			1.77	7.375			28	49	70	56	0	49	21	35	42	49	42	42	35	56	70	49	70	21	35	70
TR67807|c0_g067807_i1|m.31184	6	11	7	7	0	16	4	7	2	12	19	10	3	9	7	7	6	4	11	10			1.77	7.375			42	77	49	49	0	112	28	49	14	84	133	70	21	63	49	49	42	28	77	70
TR8113|c0_g008113_i1|m.6638	17	13	20	23	7	13	14	28	11	23	56	21	6	22	16	38	25	2	11	17			1.77	7.375			119	91	140	161	49	91	98	196	77	161	392	147	42	154	112	266	175	14	77	119
TR11490|c0_g011490_i1|m.8866	5	7	8	9	0	6	7	7	5	7	27	3	4	6	8	14	3	1	5	6			1.78	7.41667			35	49	56	63	0	42	49	49	35	49	189	21	28	42	56	98	21	7	35	42
TR31044|c0_g031044_i1|m.16183	6	8	6	5	7	3	9	5	4	7	12	6	1	5	7	5	5	5	4	11			1.78	7.41667			42	56	42	35	49	21	63	35	28	49	84	42	7	35	49	35	35	35	28	77
TR3807|c0_g003807_i1|m.3209	48	77	44	56	5	94	34	19	16	33	77	72	27	27	52	101	56	2	9	48			1.78	7.41667			336	539	308	392	35	658	238	133	112	231	539	504	189	189	364	707	392	14	63	336
TR39197|c0_g039197_i1|m.19477	7	6	4	4	4	5	3	1	3	7	15	3	1	9	6	13	4	1	3	6			1.78	7.41667			49	42	28	28	28	35	21	7	21	49	105	21	7	63	42	91	28	7	21	42
TR41014|c0_g041014_i1|m.20203	8	5	10	9	5	8	0	6	4	13	16	10	2	4	6	11	3	2	3	12			1.78	7.41667			56	35	70	63	35	56	0	42	28	91	112	70	14	28	42	77	21	14	21	84
TR4213|c0_g004213_i1|m.3533	69	65	47	59	17	59	67	71	17	39	87	42	17	23	103	106	49	14	41	55			1.78	7.41667			483	455	329	413	119	413	469	497	119	273	609	294	119	161	721	742	343	98	287	385
TR6865|c0_g006865_i1|m.5753	7	16	6	11	3	23	10	15	3	28	30	21	14	16	20	13	13	3	3	19			1.78	7.41667			49	112	42	77	21	161	70	105	21	196	210	147	98	112	140	91	91	21	21	133
TR13948|c0_g013948_i1|m.10314	14	10	6	4	1	11	9	7	6	6	25	3	2	2	4	13	11	3	1	8			1.79	7.45833			98	70	42	28	7	77	63	49	42	42	175	21	14	14	28	91	77	21	7	56
TR18109|c0_g018109_i1|m.12011	9	7	2	9	3	10	5	5	7	7	12	2	2	5	4	7	6	1	4	8			1.79	7.45833			63	49	14	63	21	70	35	35	49	49	84	14	14	35	28	49	42	7	28	56
TR18356|c0_g018356_i1|m.12045	13	5	2	6	5	4	8	9	4	10	15	5	5	5	13	20	14	0	1	2			1.79	7.45833			91	35	14	42	35	28	56	63	28	70	105	35	35	35	91	140	98	0	7	14
TR1950|c0_g001950_i1|m.1522	15	8	21	8	2	18	40	6	6	8	22	15	4	4	20	25	17	0	6	21			1.79	7.45833			105	56	147	56	14	126	280	42	42	56	154	105	28	28	140	175	119	0	42	147
TR35657|c0_g035657_i1|m.18001	16	9	7	14	4	3	7	14	7	5	19	4	3	4	7	13	11	3	3	13			1.79	7.45833			112	63	49	98	28	21	49	98	49	35	133	28	21	28	49	91	77	21	21	91
TR10797|c0_g010797_i1|m.8484	57	43	28	28	17	65	27	25	17	50	89	40	14	32	20	61	43	7	20	53			1.8	7.5			456	344	224	224	136	520	216	200	136	400	712	320	112	256	160	488	344	56	160	424
TR1148|c0_g001148_i1|m.871	12	5	10	8	2	14	4	3	1	10	19	14	0	6	3	12	11	0	2	7			1.8	7.5			96	40	80	64	16	112	32	24	8	80	152	112	0	48	24	96	88	0	16	56
TR12340|c0_g012340_i1|m.9390	11	5	5	6	5	5	3	10	4	10	14	5	10	11	6	12	15	3	4	12			1.8	7.5			88	40	40	48	40	40	24	80	32	80	112	40	80	88	48	96	120	24	32	96
TR17339|c0_g017339_i1|m.11926	6	8	10	9	2	5	2	8	7	7	29	3	3	5	6	13	5	1	0	6			1.8	7.5			48	64	80	72	16	40	16	64	56	56	232	24	24	40	48	104	40	8	0	48
TR17808|c0_g017808_i1|m.11988	8	5	14	8	2	5	5	4	5	20	9	13	0	4	14	7	10	0	3	9			1.8	7.5			64	40	112	64	16	40	40	32	40	160	72	104	0	32	112	56	80	0	24	72
TR22414|c0_g022414_i1|m.13320	7	7	5	6	5	8	4	4	4	5	7	10	1	1	17	17	9	0	1	7			1.8	7.5			56	56	40	48	40	64	32	32	32	40	56	80	8	8	136	136	72	0	8	56
TR24140|c0_g024140_i1|m.13853	7	0	1	0	0	6	55	2	1	3	10	10	0	0	11	3	4	0	0	3			1.8	7.5			56	0	8	0	0	48	440	16	8	24	80	80	0	0	88	24	32	0	0	24
TR29995|c0_g029995_i1|m.15841	12	12	4	7	3	10	3	4	4	6	16	14	4	4	8	10	10	3	4	8			1.8	7.5			96	96	32	56	24	80	24	32	32	48	128	112	32	32	64	80	80	24	32	64
TR31022|c0_g031022_i1|m.16176	12	3	5	7	4	5	7	8	4	11	11	6	1	11	9	9	7	3	6	6			1.8	7.5			96	24	40	56	32	40	56	64	32	88	88	48	8	88	72	72	56	24	48	48
TR31153|c0_g031153_i1|m.16226	14	23	5	7	1	8	4	17	8	1	4	3	0	0	27	6	8	1	1	7			1.8	7.5			112	184	40	56	8	64	32	136	64	8	32	24	0	0	216	48	64	8	8	56
TR31153|c0_g031153_i1|m.16228	4	16	3	8	0	19	9	7	8	4	8	1	3	5	11	5	9	0	1	1			1.8	7.5			32	128	24	64	0	152	72	56	64	32	64	8	24	40	88	40	72	0	8	8
TR31178|c0_g031178_i1|m.16238	7	4	3	5	5	3	0	11	2	8	13	9	7	5	7	14	4	4	4	10			1.8	7.5			56	32	24	40	40	24	0	88	16	64	104	72	56	40	56	112	32	32	32	80
TR31188|c0_g031188_i1|m.16242	13	9	10	9	5	11	7	8	5	11	23	14	7	10	8	18	8	0	4	15			1.8	7.5			104	72	80	72	40	88	56	64	40	88	184	112	56	80	64	144	64	0	32	120
TR68273|c0_g068273_i1|m.31209	9	7	3	8	2	11	1	6	4	7	9	3	0	4	8	10	7	1	3	12			1.8	7.5			72	56	24	64	16	88	8	48	32	56	72	24	0	32	64	80	56	8	24	96
TR7430|c0_g007430_i1|m.6146	2	9	5	7	2	6	2	1	1	9	9	8	3	1	6	18	9	1	1	5			1.8	7.5			16	72	40	56	16	48	16	8	8	72	72	64	24	8	48	144	72	8	8	40
TR14776|c0_g014776_i1|m.10733	13	17	8	15	3	7	11	10	12	16	43	15	1	12	16	24	19	6	9	11			1.81	7.54167			104	136	64	120	24	56	88	80	96	128	344	120	8	96	128	192	152	48	72	88
TR2072|c0_g002072_i1|m.1615	10	9	9	9	5	6	0	14	5	8	4	8	2	3	6	6	7	3	10	9			1.81	7.54167			80	72	72	72	40	48	0	112	40	64	32	64	16	24	48	48	56	24	80	72
TR3469|c0_g003469_i1|m.2799	18	22	15	20	13	17	10	17	1	33	36	23	6	34	10	33	16	10	20	26			1.81	7.54167			144	176	120	160	104	136	80	136	8	264	288	184	48	272	80	264	128	80	160	208
TR38198|c0_g038198_i1|m.19078	12	4	7	5	0	3	10	9	0	5	4	3	0	6	17	22	10	0	4	4			1.81	7.54167			96	32	56	40	0	24	80	72	0	40	32	24	0	48	136	176	80	0	32	32
TR5627|c0_g005627_i1|m.4768	18	16	25	14	1	31	20	19	5	11	10	36	6	7	25	37	21	5	13	15			1.81	7.54167			144	128	200	112	8	248	160	152	40	88	80	288	48	56	200	296	168	40	104	120
TR6601|c0_g006601_i1|m.5537	49	27	24	37	11	46	29	57	9	55	55	48	13	20	28	38	43	5	17	63			1.81	7.54167			392	216	192	296	88	368	232	456	72	440	440	384	104	160	224	304	344	40	136	504
TR661|c0_g000661_i1|m.511	9	18	7	3	2	15	6	13	7	8	15	12	9	10	28	16	9	1	3	20			1.81	7.54167			72	144	56	24	16	120	48	104	56	64	120	96	72	80	224	128	72	8	24	160
TR1150|c0_g001150_i1|m.872	18	11	14	18	4	28	7	7	2	14	35	37	1	8	4	27	15	0	5	15			1.82	7.58333			144	88	112	144	32	224	56	56	16	112	280	296	8	64	32	216	120	0	40	120
TR12512|c0_g012512_i1|m.9491	26	13	9	28	3	27	8	78	4	16	29	24	2	10	57	20	14	0	3	12			1.82	7.58333			208	104	72	224	24	216	64	624	32	128	232	192	16	80	456	160	112	0	24	96
TR2780|c0_g002780_i1|m.2198	18	22	12	19	13	17	9	26	10	19	24	25	6	16	14	34	17	3	7	19			1.82	7.58333			144	176	96	152	104	136	72	208	80	152	192	200	48	128	112	272	136	24	56	152
TR3136|c0_g003136_i1|m.2530	15	13	12	11	9	9	11	12	6	10	22	17	3	10	6	13	9	3	3	21			1.82	7.58333			120	104	96	88	72	72	88	96	48	80	176	136	24	80	48	104	72	24	24	168
TR34218|c0_g034218_i1|m.17447	16	9	4	8	3	12	3	8	7	11	23	9	4	11	11	17	6	5	3	4			1.82	7.58333			128	72	32	64	24	96	24	64	56	88	184	72	32	88	88	136	48	40	24	32
TR38614|c0_g038614_i1|m.19251	5	8	1	17	0	6	1	15	3	2	3	4	0	2	8	26	3	2	0	9			1.82	7.58333			40	64	8	136	0	48	8	120	24	16	24	32	0	16	64	208	24	16	0	72
TR4763|c0_g004763_i1|m.4058	12	16	2	11	0	5	6	10	9	6	18	2	0	1	16	7	2	0	3	9			1.82	7.58333			96	128	16	88	0	40	48	80	72	48	144	16	0	8	128	56	16	0	24	72
TR48591|c0_g048591_i1|m.23796	5	12	5	7	0	4	6	7	5	6	14	6	4	3	12	6	8	5	3	9			1.82	7.58333			40	96	40	56	0	32	48	56	40	48	112	48	32	24	96	48	64	40	24	72
TR5062|c0_g005062_i1|m.4272	13	10	6	1	2	2	9	3	2	5	5	6	0	6	5	10	9	0	3	9			1.82	7.58333			104	80	48	8	16	16	72	24	16	40	40	48	0	48	40	80	72	0	24	72
TR68272|c0_g068272_i1|m.31207	1	2	13	8	14	8	3	11	2	7	5	5	0	1	4	8	5	0	4	4			1.82	7.58333			8	16	104	64	112	64	24	88	16	56	40	40	0	8	32	64	40	0	32	32
TR9905|c0_g009905_i1|m.7888	19	9	20	13	4	27	21	17	11	16	32	20	8	3	29	33	32	0	6	23			1.82	7.58333			152	72	160	104	32	216	168	136	88	128	256	160	64	24	232	264	256	0	48	184
TR9981|c0_g009981_i1|m.7923	30	13	14	16	7	19	9	14	11	14	40	23	10	19	25	25	24	4	13	24			1.82	7.58333			240	104	112	128	56	152	72	112	88	112	320	184	80	152	200	200	192	32	104	192
TR10054|c0_g010054_i1|m.7964	6	8	6	4	1	7	7	1	0	6	12	10	6	6	6	4	1	2	6	6			1.83	7.625			48	64	48	32	8	56	56	8	0	48	96	80	48	48	48	32	8	16	48	48
TR10066|c0_g010066_i1|m.7969	42	58	40	33	5	43	28	44	17	31	60	44	14	28	24	77	30	8	17	44			1.83	7.625			336	464	320	264	40	344	224	352	136	248	480	352	112	224	192	616	240	64	136	352
TR12567|c0_g012567_i1|m.9528	3	7	2	5	10	11	8	6	6	7	8	11	7	3	12	12	14	0	4	3			1.83	7.625			24	56	16	40	80	88	64	48	48	56	64	88	56	24	96	96	112	0	32	24
TR2723|c0_g002723_i1|m.2138	21	1	16	5	2	2	18	6	2	7	20	5	6	3	8	28	21	1	3	7			1.83	7.625			168	8	128	40	16	16	144	48	16	56	160	40	48	24	64	224	168	8	24	56
TR3366|c0_g003366_i1|m.2681	9	11	8	9	1	22	5	9	3	19	12	16	5	7	14	21	16	4	6	17			1.83	7.625			72	88	64	72	8	176	40	72	24	152	96	128	40	56	112	168	128	32	48	136
TR38144|c0_g038144_i1|m.19055	5	12	5	0	6	5	3	6	2	11	16	5	5	15	10	9	6	2	9	12			1.83	7.625			40	96	40	0	48	40	24	48	16	88	128	40	40	120	80	72	48	16	72	96
TR508|c0_g000508_i1|m.369	21	3	12	5	0	3	25	63	2	1	0	4	14	1	32	16	13	7	17	2			1.83	7.625			168	24	96	40	0	24	200	504	16	8	0	32	112	8	256	128	104	56	136	16
TR56508|c0_g056508_i1|m.27696	2	1	8	3	0	15	2	3	2	14	5	5	5	3	6	17	9	0	1	4			1.83	7.625			16	8	64	24	0	120	16	24	16	112	40	40	40	24	48	136	72	0	8	32
TR707|c0_g000707_i1|m.551	12	14	12	11	3	9	6	11	8	11	15	19	7	7	19	41	10	1	5	12			1.83	7.625			96	112	96	88	24	72	48	88	64	88	120	152	56	56	152	328	80	8	40	96
TR11544|c0_g011544_i1|m.8897	18	10	10	13	10	19	5	8	4	13	15	16	8	8	9	15	20	5	8	14			1.84	7.66667			144	80	80	104	80	152	40	64	32	104	120	128	64	64	72	120	160	40	64	112
TR30869|c0_g030869_i1|m.16123	3	3	7	5	0	6	7	13	8	8	7	5	4	5	5	7	6	0	8	8			1.84	7.66667			24	24	56	40	0	48	56	104	64	64	56	40	32	40	40	56	48	0	64	64
TR38495|c0_g038495_i1|m.19195	8	8	8	9	6	10	4	4	5	18	3	12	5	2	6	4	10	5	8	9			1.84	7.66667			64	64	64	72	48	80	32	32	40	144	24	96	40	16	48	32	80	40	64	72
TR4919|c0_g004919_i1|m.4171	20	11	16	18	2	20	17	13	12	17	32	15	8	19	11	21	12	3	9	10			1.84	7.66667			160	88	128	144	16	160	136	104	96	136	256	120	64	152	88	168	96	24	72	80
TR49738|c0_g049738_i1|m.24350	10	6	6	8	6	6	10	9	6	12	18	13	6	7	10	13	7	3	6	13			1.84	7.66667			80	48	48	64	48	48	80	72	48	96	144	104	48	56	80	104	56	24	48	104
TR66382|c0_g066382_i1|m.31017	7	8	2	9	1	11	9	5	1	3	8	8	1	10	7	7	6	2	3	7			1.84	7.66667			56	64	16	72	8	88	72	40	8	24	64	64	8	80	56	56	48	16	24	56
TR67314|c0_g067314_i1|m.31139	6	7	6	11	1	10	6	6	1	7	15	11	5	3	12	10	8	1	2	15			1.84	7.66667			48	56	48	88	8	80	48	48	8	56	120	88	40	24	96	80	64	8	16	120
TR67549|c0_g067549_i1|m.31162	6	3	10	4	1	12	5	6	4	8	12	10	4	4	2	7	3	1	7	6			1.84	7.66667			48	24	80	32	8	96	40	48	32	64	96	80	32	32	16	56	24	8	56	48
TR8538|c0_g008538_i1|m.6971	4	17	6	7	10	18	0	14	3	6	4	17	5	4	2	8	2	3	6	22			1.84	7.66667			32	136	48	56	80	144	0	112	24	48	32	136	40	32	16	64	16	24	48	176
TR1129|c0_g001129_i1|m.862	65	47	67	76	35	95	35	33	19	59	100	103	12	43	86	96	65	4	27	52			1.85	7.70833			520	376	536	608	280	760	280	264	152	472	800	824	96	344	688	768	520	32	216	416
TR11730|c0_g011730_i1|m.9032	11	2	0	5	4	2	5	17	3	21	20	5	6	7	5	15	9	1	5	10			1.85	7.70833			88	16	0	40	32	16	40	136	24	168	160	40	48	56	40	120	72	8	40	80
TR17387|c0_g017387_i1|m.11931	4	2	13	8	4	4	0	3	3	10	7	10	1	7	2	9	8	0	7	5			1.85	7.70833			32	16	104	64	32	32	0	24	24	80	56	80	8	56	16	72	64	0	56	40
TR17413|c0_g017413_i1|m.11935	5	6	7	6	0	6	4	4	3	5	14	6	4	7	6	11	6	2	4	8			1.85	7.70833			40	48	56	48	0	48	32	32	24	40	112	48	32	56	48	88	48	16	32	64
TR2306|c0_g002306_i1|m.1810	27	32	18	33	5	35	21	27	18	35	49	30	13	38	27	38	26	5	12	35			1.85	7.70833			216	256	144	264	40	280	168	216	144	280	392	240	104	304	216	304	208	40	96	280
TR2353|c0_g002353_i1|m.1861	11	14	16	12	3	22	14	14	10	21	28	18	10	10	13	18	8	7	15	14			1.85	7.70833			88	112	128	96	24	176	112	112	80	168	224	144	80	80	104	144	64	56	120	112
TR2878|c0_g002878_i1|m.2300	2	4	2	9	1	12	7	4	1	4	10	6	0	1	2	19	4	3	2	8			1.85	7.70833			16	32	16	72	8	96	56	32	8	32	80	48	0	8	16	152	32	24	16	64
TR45998|c0_g045998_i1|m.22535	13	7	4	9	4	10	3	12	4	10	16	13	4	3	4	9	9	3	5	11			1.85	7.70833			104	56	32	72	32	80	24	96	32	80	128	104	32	24	32	72	72	24	40	88
TR572|c0_g000572_i1|m.435	7	8	4	9	1	8	6	8	4	8	11	11	3	4	20	8	8	5	3	7			1.85	7.70833			56	64	32	72	8	64	48	64	32	64	88	88	24	32	160	64	64	40	24	56
TR6635|c0_g006635_i1|m.5567	2	6	5	6	0	5	9	6	8	3	3	5	3	2	16	14	8	1	2	10			1.85	7.70833			16	48	40	48	0	40	72	48	64	24	24	40	24	16	128	112	64	8	16	80
TR669|c0_g000669_i1|m.521	23	31	30	35	8	99	19	25	13	24	40	41	16	19	33	52	25	1	5	44			1.85	7.70833			184	248	240	280	64	792	152	200	104	192	320	328	128	152	264	416	200	8	40	352
TR8799|c0_g008799_i1|m.7152	26	51	31	26	2	50	33	14	5	15	38	36	5	6	31	61	40	2	4	19			1.85	7.70833			208	408	248	208	16	400	264	112	40	120	304	288	40	48	248	488	320	16	32	152
TR9632|c0_g009632_i1|m.7733	10	3	9	9	0	4	7	4	3	2	10	5	0	3	7	19	5	0	3	11			1.85	7.70833			80	24	72	72	0	32	56	32	24	16	80	40	0	24	56	152	40	0	24	88
TR11735|c0_g011735_i1|m.9033	8	10	11	8	2	10	3	11	6	17	23	20	3	9	6	15	17	6	11	5			1.86	7.75			64	80	88	64	16	80	24	88	48	136	184	160	24	72	48	120	136	48	88	40
TR28551|c0_g028551_i1|m.15350	8	6	5	8	1	2	3	6	2	7	11	4	2	9	10	7	5	1	1	5			1.86	7.75			64	48	40	64	8	16	24	48	16	56	88	32	16	72	80	56	40	8	8	40
TR29126|c0_g029126_i1|m.15590	10	4	5	5	2	9	2	5	1	5	10	10	2	4	1	12	5	2	6	4			1.86	7.75			80	32	40	40	16	72	16	40	8	40	80	80	16	32	8	96	40	16	48	32
TR3374|c0_g003374_i1|m.2692	37	25	17	28	5	47	15	25	4	39	27	37	9	11	43	47	43	8	12	32			1.86	7.75			296	200	136	224	40	376	120	200	32	312	216	296	72	88	344	376	344	64	96	256
TR35464|c0_g035464_i1|m.17922	12	7	6	7	13	7	12	10	10	8	20	7	3	1	4	13	10	8	3	11			1.86	7.75			96	56	48	56	104	56	96	80	80	64	160	56	24	8	32	104	80	64	24	88
TR36090|c0_g036090_i1|m.18178	9	6	7	5	5	4	2	7	6	2	6	2	0	3	16	14	2	0	7	1			1.86	7.75			72	48	56	40	40	32	16	56	48	16	48	16	0	24	128	112	16	0	56	8
TR5184|c0_g005184_i1|m.4367	11	10	11	7	9	14	6	16	6	13	28	15	2	8	14	23	18	5	9	16			1.86	7.75			88	80	88	56	72	112	48	128	48	104	224	120	16	64	112	184	144	40	72	128
TR57869|c0_g057869_i1|m.28349	3	5	3	9	1	5	2	8	5	8	9	5	6	7	8	8	3	0	5	10			1.86	7.75			24	40	24	72	8	40	16	64	40	64	72	40	48	56	64	64	24	0	40	80
TR58782|c0_g058782_i1|m.28790	44	8	6	3	0	2	7	11	0	3	9	1	0	2	12	13	6	2	14	7			1.86	7.75			352	64	48	24	0	16	56	88	0	24	72	8	0	16	96	104	48	16	112	56
TR668|c0_g000668_i1|m.520	24	34	34	38	8	106	19	29	13	29	45	44	18	19	42	59	31	2	6	50			1.86	7.75			192	272	272	304	64	848	152	232	104	232	360	352	144	152	336	472	248	16	48	400
TR672|c0_g000672_i1|m.524	11	19	7	5	3	20	9	10	7	12	20	13	11	10	32	16	12	2	4	21			1.86	7.75			88	152	56	40	24	160	72	80	56	96	160	104	88	80	256	128	96	16	32	168
TR677|c0_g000677_i1|m.532	24	30	26	30	2	99	16	22	10	22	35	29	16	11	44	49	28	2	5	40			1.86	7.75			192	240	208	240	16	792	128	176	80	176	280	232	128	88	352	392	224	16	40	320
TR68286|c0_g068286_i1|m.31211	4	4	4	7	5	6	4	6	3	9	10	4	2	5	4	9	7	1	4	6			1.86	7.75			32	32	32	56	40	48	32	48	24	72	80	32	16	40	32	72	56	8	32	48
TR68491|c0_g068491_i1|m.31219	10	9	8	1	5	4	4	6	1	7	8	8	4	2	6	12	2	0	2	5			1.86	7.75			80	72	64	8	40	32	32	48	8	56	64	64	32	16	48	96	16	0	16	40
TR10187|c0_g010187_i1|m.8058	11	6	15	11	2	9	5	9	7	7	14	14	1	14	12	17	1	4	5	9			1.87	7.79167			88	48	120	88	16	72	40	72	56	56	112	112	8	112	96	136	8	32	40	72
TR10288|c0_g010288_i1|m.8142	5	4	7	5	2	3	7	9	1	9	3	10	2	7	2	12	8	3	5	6			1.87	7.79167			40	32	56	40	16	24	56	72	8	72	24	80	16	56	16	96	64	24	40	48
TR12033|c0_g012033_i1|m.9211	15	8	10	12	6	11	7	17	6	16	19	11	2	8	5	22	8	6	3	9			1.87	7.79167			120	64	80	96	48	88	56	136	48	128	152	88	16	64	40	176	64	48	24	72
TR12953|c0_g012953_i1|m.9770	24	18	6	14	8	17	12	20	12	19	32	14	11	15	16	22	13	2	10	21			1.87	7.79167			192	144	48	112	64	136	96	160	96	152	256	112	88	120	128	176	104	16	80	168
TR1553|c0_g001553_i1|m.1236	4	2	11	8	3	8	8	6	2	10	16	12	0	6	4	26	7	0	1	9			1.87	7.79167			32	16	88	64	24	64	64	48	16	80	128	96	0	48	32	208	56	0	8	72
TR28948|c0_g028948_i1|m.15502	18	2	14	12	2	23	10	3	3	9	12	18	0	2	12	26	14	1	2	17			1.87	7.79167			144	16	112	96	16	184	80	24	24	72	96	144	0	16	96	208	112	8	16	136
TR28953|c0_g028953_i1|m.15503	3	5	4	7	5	9	4	9	2	9	7	10	2	6	3	14	7	1	7	6			1.87	7.79167			24	40	32	56	40	72	32	72	16	72	56	80	16	48	24	112	56	8	56	48
TR29833|c0_g029833_i1|m.15794	11	21	5	5	0	10	1	2	4	2	4	8	1	0	5	16	4	0	2	12			1.87	7.79167			88	168	40	40	0	80	8	16	32	16	32	64	8	0	40	128	32	0	16	96
TR31664|c0_g031664_i1|m.16396	6	6	8	10	1	10	7	3	2	1	11	15	2	0	4	15	7	1	3	2			1.87	7.79167			48	48	64	80	8	80	56	24	16	8	88	120	16	0	32	120	56	8	24	16
TR3467|c0_g003467_i1|m.2797	16	19	15	21	14	18	12	16	1	33	38	20	7	36	10	30	17	10	21	30			1.87	7.79167			128	152	120	168	112	144	96	128	8	264	304	160	56	288	80	240	136	80	168	240
TR4198|c0_g004198_i1|m.3502	11	7	6	5	3	6	10	6	3	7	12	10	2	11	9	16	12	7	12	17			1.87	7.79167			88	56	48	40	24	48	80	48	24	56	96	80	16	88	72	128	96	56	96	136
TR4244|c0_g004244_i1|m.3565	57	55	36	44	7	39	36	48	31	20	64	26	9	21	72	99	62	4	18	41			1.87	7.79167			456	440	288	352	56	312	288	384	248	160	512	208	72	168	576	792	496	32	144	328
TR6008|c0_g006008_i1|m.5067	10	14	12	4	5	6	11	6	3	12	10	15	4	6	12	13	7	2	6	18			1.87	7.79167			80	112	96	32	40	48	88	48	24	96	80	120	32	48	96	104	56	16	48	144
TR6008|c0_g006008_i1|m.5069	7	5	6	5	1	16	2	7	2	5	11	3	2	2	8	9	6	2	3	8			1.87	7.79167			56	40	48	40	8	128	16	56	16	40	88	24	16	16	64	72	48	16	24	64
TR66766|c0_g066766_i1|m.31076	7	6	10	7	1	4	3	6	3	9	19	4	6	5	6	12	5	0	1	0			1.87	7.79167			56	48	80	56	8	32	24	48	24	72	152	32	48	40	48	96	40	0	8	0
TR9655|c0_g009655_i1|m.7742	20	10	9	13	10	22	10	14	2	19	39	29	10	10	13	26	13	3	12	13			1.87	7.79167			160	80	72	104	80	176	80	112	16	152	312	232	80	80	104	208	104	24	96	104
TR3468|c0_g003468_i1|m.2798	16	20	15	22	14	16	9	17	1	33	37	17	6	36	10	30	17	10	21	27			1.88	7.83333			128	160	120	176	112	128	72	136	8	264	296	136	48	288	80	240	136	80	168	216
TR64620|c0_g064620_i1|m.30693	17	20	4	14	7	6	7	12	3	1	9	5	2	5	36	30	7	3	3	12			1.88	7.83333			136	160	32	112	56	48	56	96	24	8	72	40	16	40	288	240	56	24	24	96
TR6794|c0_g006794_i1|m.5698	24	12	13	35	1	62	5	16	10	11	15	17	4	6	13	24	19	3	3	21			1.88	7.83333			192	96	104	280	8	496	40	128	80	88	120	136	32	48	104	192	152	24	24	168
TR8416|c0_g008416_i1|m.6868	14	6	6	9	1	6	1	8	2	8	10	5	2	10	4	2	7	1	5	6			1.88	7.83333			112	48	48	72	8	48	8	64	16	64	80	40	16	80	32	16	56	8	40	48
TR9813|c0_g009813_i1|m.7837	7	4	8	5	2	10	2	5	1	4	11	4	6	4	4	15	8	0	2	10			1.88	7.83333			56	32	64	40	16	80	16	40	8	32	88	32	48	32	32	120	64	0	16	80
TR10033|c0_g010033_i1|m.7950	22	8	3	4	0	7	29	6	3	9	13	10	3	2	32	14	21	0	3	10			1.89	7.875			176	64	24	32	0	56	232	48	24	72	104	80	24	16	256	112	168	0	24	80
TR1846|c0_g001846_i1|m.1456	45	52	36	36	3	65	24	29	16	17	41	59	8	17	56	71	54	8	13	47			1.89	7.875			360	416	288	288	24	520	192	232	128	136	328	472	64	136	448	568	432	64	104	376
TR278|c0_g000278_i1|m.185	9	9	8	9	1	8	4	6	0	5	18	15	6	6	1	8	2	1	3	10			1.89	7.875			72	72	64	72	8	64	32	48	0	40	144	120	48	48	8	64	16	8	24	80
TR278|c0_g000278_i1|m.184	9	9	8	9	1	8	4	6	0	5	18	15	6	6	1	8	2	1	3	10			1.89	7.875			72	72	64	72	8	64	32	48	0	40	144	120	48	48	8	64	16	8	24	80
TR278|c0_g000278_i1|m.183	13	2	4	12	5	8	3	7	2	9	11	16	4	7	5	13	7	1	5	15			1.89	7.875			104	16	32	96	40	64	24	56	16	72	88	128	32	56	40	104	56	8	40	120
TR278|c0_g000278_i1|m.182	13	2	4	12	5	8	3	7	2	9	11	16	4	7	5	13	7	1	5	15			1.89	7.875			104	16	32	96	40	64	24	56	16	72	88	128	32	56	40	104	56	8	40	120
TR28491|c0_g028491_i1|m.15331	19	9	6	5	4	7	9	7	3	4	12	12	4	6	11	14	10	1	5	14			1.89	7.875			152	72	48	40	32	56	72	56	24	32	96	96	32	48	88	112	80	8	40	112
TR28881|c0_g028881_i1|m.15477	9	7	3	7	3	8	4	8	5	5	18	8	1	6	3	7	7	2	4	8			1.89	7.875			72	56	24	56	24	64	32	64	40	40	144	64	8	48	24	56	56	16	32	64
TR30052|c0_g030052_i1|m.15862	9	3	7	6	2	3	1	11	2	4	12	6	2	9	8	11	4	5	4	4			1.89	7.875			72	24	56	48	16	24	8	88	16	32	96	48	16	72	64	88	32	40	32	32
TR4316|c0_g004316_i1|m.3623	25	13	20	19	5	38	25	26	9	12	38	31	14	13	20	23	19	1	10	21			1.89	7.875			200	104	160	152	40	304	200	208	72	96	304	248	112	104	160	184	152	8	80	168
TR46308|c0_g046308_i1|m.22645	13	12	7	8	2	9	8	6	8	9	22	7	4	12	6	16	5	1	3	12			1.89	7.875			104	96	56	64	16	72	64	48	64	72	176	56	32	96	48	128	40	8	24	96
TR54391|c0_g054391_i1|m.26704	13	17	15	13	3	18	12	12	6	18	36	20	7	11	12	23	10	2	8	17			1.89	7.875			104	136	120	104	24	144	96	96	48	144	288	160	56	88	96	184	80	16	64	136
TR67609|c0_g067609_i1|m.31167	1	7	6	2	0	6	31	3	14	3	7	2	4	0	9	6	8	0	7	7			1.89	7.875			8	56	48	16	0	48	248	24	112	24	56	16	32	0	72	48	64	0	56	56
TR6859|c0_g006859_i1|m.5748	9	8	5	12	3	9	0	2	1	6	9	8	5	7	14	9	9	3	4	8			1.89	7.875			72	64	40	96	24	72	0	16	8	48	72	64	40	56	112	72	72	24	32	64
TR741|c0_g000741_i1|m.582	23	22	12	20	0	21	7	22	15	19	31	25	2	6	19	38	17	1	9	15			1.89	7.875			184	176	96	160	0	168	56	176	120	152	248	200	16	48	152	304	136	8	72	120
TR873|c0_g000873_i1|m.671	10	26	12	9	3	16	5	6	5	17	16	3	4	9	15	11	8	1	4	14			1.89	7.875			80	208	96	72	24	128	40	48	40	136	128	24	32	72	120	88	64	8	32	112
TR10428|c0_g010428_i1|m.8235	9	4	6	5	1	3	2	11	3	13	11	6	2	4	5	5	13	0	4	5			1.9	7.91667			72	32	48	40	8	24	16	88	24	104	88	48	16	32	40	40	104	0	32	40
TR13036|c0_g013036_i1|m.9833	8	11	10	12	9	14	9	4	6	15	19	6	6	12	13	17	17	3	5	11			1.9	7.91667			64	88	80	96	72	112	72	32	48	120	152	48	48	96	104	136	136	24	40	88
TR13536|c0_g013536_i1|m.10100	16	9	13	11	10	26	9	16	4	13	13	23	9	8	10	31	17	3	6	13			1.9	7.91667			128	72	104	88	80	208	72	128	32	104	104	184	72	64	80	248	136	24	48	104
TR23|c0_g000023_i1|m.15	10	9	4	4	6	4	9	3	4	5	10	4	2	6	10	12	7	0	0	6			1.9	7.91667			80	72	32	32	48	32	72	24	32	40	80	32	16	48	80	96	56	0	0	48
TR30944|c0_g030944_i1|m.16146	13	7	17	14	5	16	11	5	5	22	19	11	7	8	8	21	16	3	4	24			1.9	7.91667			104	56	136	112	40	128	88	40	40	176	152	88	56	64	64	168	128	24	32	192
TR3370|c0_g003370_i1|m.2685	38	24	18	28	4	47	15	25	4	39	24	38	9	13	43	46	43	8	12	33			1.9	7.91667			304	192	144	224	32	376	120	200	32	312	192	304	72	104	344	368	344	64	96	264
TR3627|c0_g003627_i1|m.3033	7	4	6	10	4	5	7	13	3	7	18	10	7	7	11	15	7	4	7	10			1.9	7.91667			56	32	48	80	32	40	56	104	24	56	144	80	56	56	88	120	56	32	56	80
TR38540|c0_g038540_i1|m.19217	5	10	4	15	4	20	9	8	3	12	18	14	6	10	8	21	8	1	5	7			1.9	7.91667			40	80	32	120	32	160	72	64	24	96	144	112	48	80	64	168	64	8	40	56
TR38849|c0_g038849_i1|m.19350	11	8	8	17	1	9	11	6	3	9	19	10	6	5	8	18	8	1	1	11			1.9	7.91667			88	64	64	136	8	72	88	48	24	72	152	80	48	40	64	144	64	8	8	88
TR43329|c0_g043329_i1|m.21330	21	7	4	12	5	19	4	11	5	9	7	11	8	8	8	11	8	2	9	18			1.9	7.91667			168	56	32	96	40	152	32	88	40	72	56	88	64	64	64	88	64	16	72	144
TR43367|c0_g043367_i1|m.21355	4	6	1	5	1	7	6	9	5	5	12	8	0	7	8	10	2	2	1	5			1.9	7.91667			32	48	8	40	8	56	48	72	40	40	96	64	0	56	64	80	16	16	8	40
TR50103|c0_g050103_i1|m.24507	6	6	11	6	1	15	4	13	6	8	7	8	3	13	12	4	9	3	7	7			1.9	7.91667			48	48	88	48	8	120	32	104	48	64	56	64	24	104	96	32	72	24	56	56
TR6604|c0_g006604_i1|m.5540	51	27	24	37	11	47	30	58	9	55	56	54	13	20	28	39	43	5	17	63			1.9	7.91667			408	216	192	296	88	376	240	464	72	440	448	432	104	160	224	312	344	40	136	504
TR68383|c0_g068383_i1|m.31216	12	6	6	2	6	4	5	9	0	3	4	4	1	8	6	7	4	2	7	7			1.9	7.91667			96	48	48	16	48	32	40	72	0	24	32	32	8	64	48	56	32	16	56	56
TR719|c0_g000719_i1|m.566	30	19	36	86	12	100	24	33	14	61	77	70	11	27	25	33	28	7	28	55			1.9	7.91667			240	152	288	688	96	800	192	264	112	488	616	560	88	216	200	264	224	56	224	440
TR10716|c0_g010716_i1|m.8436	4	9	2	4	3	7	5	7	3	7	15	4	3	3	7	7	7	2	6	9			1.91	7.95833			32	72	16	32	24	56	40	56	24	56	120	32	24	24	56	56	56	16	48	72
TR11074|c0_g011074_i1|m.8659	34	11	13	10	7	10	14	37	4	38	50	11	10	39	20	33	24	5	18	37			1.91	7.95833			272	88	104	80	56	80	112	296	32	304	400	88	80	312	160	264	192	40	144	296
TR1466|c0_g001466_i1|m.1138	9	10	5	6	0	12	3	8	3	5	11	6	2	7	5	8	7	2	7	8			1.91	7.95833			72	80	40	48	0	96	24	64	24	40	88	48	16	56	40	64	56	16	56	64
TR2047|c0_g002047_i1|m.1602	8	3	7	7	2	4	4	7	4	13	10	4	3	2	4	13	2	0	2	10			1.91	7.95833			64	24	56	56	16	32	32	56	32	104	80	32	24	16	32	104	16	0	16	80
TR2304|c0_g002304_i1|m.1804	27	32	18	33	5	35	21	27	18	35	50	30	12	37	26	40	26	5	12	34			1.91	7.95833			216	256	144	264	40	280	168	216	144	280	400	240	96	296	208	320	208	40	96	272
TR30208|c0_g030208_i1|m.15921	4	5	6	5	1	4	3	7	2	5	11	3	1	8	6	7	6	5	2	12			1.91	7.95833			32	40	48	40	8	32	24	56	16	40	88	24	8	64	48	56	48	40	16	96
TR33347|c0_g033347_i1|m.17104	3	4	2	12	5	5	4	7	2	11	15	10	3	8	6	8	6	3	4	4			1.91	7.95833			24	32	16	96	40	40	32	56	16	88	120	80	24	64	48	64	48	24	32	32
TR44229|c0_g044229_i1|m.21722	2	7	3	8	3	6	4	2	0	8	8	8	3	10	5	8	6	1	4	10			1.91	7.95833			16	56	24	64	24	48	32	16	0	64	64	64	24	80	40	64	48	8	32	80
TR47043|c0_g047043_i1|m.22998	10	2	7	8	9	5	2	11	1	10	19	8	5	12	4	17	11	1	6	8			1.91	7.95833			80	16	56	64	72	40	16	88	8	80	152	64	40	96	32	136	88	8	48	64
TR6130|c0_g006130_i1|m.5166	8	8	10	12	4	17	8	6	3	13	14	12	2	6	1	12	14	0	7	11			1.91	7.95833			64	64	80	96	32	136	64	48	24	104	112	96	16	48	8	96	112	0	56	88
TR663|c0_g000663_i1|m.514	10	24	13	11	8	22	10	20	9	18	26	27	13	18	30	24	14	1	4	28			1.91	7.95833			80	192	104	88	64	176	80	160	72	144	208	216	104	144	240	192	112	8	32	224
TR10138|c0_g010138_i1|m.8023	11	7	7	4	1	11	2	12	3	6	9	6	4	5	8	9	13	0	9	7			1.92	8			88	56	56	32	8	88	16	96	24	48	72	48	32	40	64	72	104	0	72	56
TR10692|c0_g010692_i1|m.8411	8	1	9	5	3	6	1	4	4	8	12	8	4	5	4	11	7	1	4	8			1.92	8			64	8	72	40	24	48	8	32	32	64	96	64	32	40	32	88	56	8	32	64
TR1571|c0_g001571_i1|m.1254	11	10	6	12	2	16	8	7	6	10	27	15	4	13	13	6	16	3	7	18			1.92	8			88	80	48	96	16	128	64	56	48	80	216	120	32	104	104	48	128	24	56	144
TR2305|c0_g002305_i1|m.1807	29	32	18	33	5	35	21	27	18	35	49	30	12	38	26	39	26	5	12	33			1.92	8			232	256	144	264	40	280	168	216	144	280	392	240	96	304	208	312	208	40	96	264
TR23306|c0_g023306_i1|m.13595	9	10	7	12	0	21	2	11	3	10	13	16	5	7	9	27	17	1	2	6			1.92	8			72	80	56	96	0	168	16	88	24	80	104	128	40	56	72	216	136	8	16	48
TR23514|c0_g023514_i1|m.13652	6	3	12	7	0	11	5	2	0	7	16	14	1	0	2	21	7	0	2	5			1.92	8			48	24	96	56	0	88	40	16	0	56	128	112	8	0	16	168	56	0	16	40
TR4324|c0_g004324_i1|m.3633	25	13	20	19	5	38	24	25	9	11	38	31	14	13	20	22	18	1	10	21			1.92	8			200	104	160	152	40	304	192	200	72	88	304	248	112	104	160	176	144	8	80	168
TR6116|c0_g006116_i1|m.5155	15	5	17	11	1	7	3	8	3	6	17	27	3	7	25	36	12	2	0	11			1.92	8			120	40	136	88	8	56	24	64	24	48	136	216	24	56	200	288	96	16	0	88
TR667|c0_g000667_i1|m.519	12	25	13	13	9	27	13	17	9	22	31	28	15	18	34	24	17	2	5	29			1.92	8			96	200	104	104	72	216	104	136	72	176	248	224	120	144	272	192	136	16	40	232
TR7712|c0_g007712_i1|m.6364	40	16	23	24	8	22	17	25	22	30	60	23	17	34	34	26	21	10	24	42			1.92	8			320	128	184	192	64	176	136	200	176	240	480	184	136	272	272	208	168	80	192	336
TR8821|c0_g008821_i1|m.7171	12	1	4	1	2	5	5	16	1	6	13	4	4	10	6	15	3	4	3	15			1.92	8			96	8	32	8	16	40	40	128	8	48	104	32	32	80	48	120	24	32	24	120
TR11520|c0_g011520_i1|m.8880	14	14	15	11	4	13	7	8	8	11	25	14	4	3	7	11	5	1	10	7			1.93	8.04167			112	112	120	88	32	104	56	64	64	88	200	112	32	24	56	88	40	8	80	56
TR13485|c0_g013485_i1|m.10064	8	12	8	10	3	7	6	14	4	7	20	11	1	6	6	6	10	3	9	8			1.93	8.04167			64	96	64	80	24	56	48	112	32	56	160	88	8	48	48	48	80	24	72	64
TR16488|c0_g016488_i1|m.11560	8	4	6	5	11	6	6	1	5	6	4	3	2	3	7	11	4	0	5	6			1.93	8.04167			64	32	48	40	88	48	48	8	40	48	32	24	16	24	56	88	32	0	40	48
TR1841|c0_g001841_i1|m.1444	47	48	25	33	4	54	21	27	16	24	33	66	9	10	62	73	59	9	13	41			1.93	8.04167			376	384	200	264	32	432	168	216	128	192	264	528	72	80	496	584	472	72	104	328
TR2718|c0_g002718_i1|m.2129	7	13	2	4	6	2	2	3	2	6	6	0	0	5	18	19	10	0	1	11			1.93	8.04167			56	104	16	32	48	16	16	24	16	48	48	0	0	40	144	152	80	0	8	88
TR2718|c0_g002718_i1|m.2127	21	1	16	5	2	2	18	6	2	7	20	5	6	3	8	28	21	1	3	7			1.93	8.04167			168	8	128	40	16	16	144	48	16	56	160	40	48	24	64	224	168	8	24	56
TR2748|c0_g002748_i1|m.2165	10	7	6	8	0	13	5	9	4	14	19	12	4	9	8	11	8	3	6	14			1.93	8.04167			80	56	48	64	0	104	40	72	32	112	152	96	32	72	64	88	64	24	48	112
TR29685|c0_g029685_i1|m.15747	4	7	7	3	0	4	3	9	1	3	12	13	0	1	8	12	5	1	1	8			1.93	8.04167			32	56	56	24	0	32	24	72	8	24	96	104	0	8	64	96	40	8	8	64
TR29970|c0_g029970_i1|m.15837	10	5	7	7	4	7	4	6	8	10	8	3	1	5	5	11	7	1	6	7			1.93	8.04167			80	40	56	56	32	56	32	48	64	80	64	24	8	40	40	88	56	8	48	56
TR30032|c0_g030032_i1|m.15854	18	7	7	9	7	6	12	4	3	7	17	9	4	8	4	6	7	2	3	9			1.93	8.04167			144	56	56	72	56	48	96	32	24	56	136	72	32	64	32	48	56	16	24	72
TR3479|c0_g003479_i1|m.2807	24	9	9	6	5	14	12	8	2	16	33	15	6	7	5	17	18	1	9	21			1.93	8.04167			192	72	72	48	40	112	96	64	16	128	264	120	48	56	40	136	144	8	72	168
TR3530|c0_g003530_i1|m.2859	12	4	7	8	4	4	13	7	1	5	13	6	8	5	6	7	8	0	2	3			1.93	8.04167			96	32	56	64	32	32	104	56	8	40	104	48	64	40	48	56	64	0	16	24
TR35469|c0_g035469_i1|m.17927	7	12	0	13	0	14	6	19	6	0	9	0	0	1	12	2	0	0	0	11			1.93	8.04167			56	96	0	104	0	112	48	152	48	0	72	0	0	8	96	16	0	0	0	88
TR3775|c0_g003775_i1|m.3189	6	6	6	5	2	6	4	5	3	9	12	7	3	5	4	5	3	0	3	5			1.93	8.04167			48	48	48	40	16	48	32	40	24	72	96	56	24	40	32	40	24	0	24	40
TR42945|c0_g042945_i1|m.21171	9	15	8	7	2	13	6	8	6	10	19	2	2	9	6	4	5	2	6	11			1.93	8.04167			72	120	64	56	16	104	48	64	48	80	152	16	16	72	48	32	40	16	48	88
TR67776|c0_g067776_i1|m.31180	13	8	0	9	2	7	4	5	7	13	25	4	5	9	16	17	8	0	5	11			1.93	8.04167			104	64	0	72	16	56	32	40	56	104	200	32	40	72	128	136	64	0	40	88
TR67931|c0_g067931_i1|m.31192	7	4	3	11	0	7	3	3	1	4	7	16	2	2	3	16	9	0	3	11			1.93	8.04167			56	32	24	88	0	56	24	24	8	32	56	128	16	16	24	128	72	0	24	88
TR7782|c0_g007782_i1|m.6401	25	28	29	32	9	22	17	25	20	27	58	31	6	29	39	49	26	11	25	34			1.93	8.04167			200	224	232	256	72	176	136	200	160	216	464	248	48	232	312	392	208	88	200	272
TR8869|c0_g008869_i1|m.7206	15	13	12	14	2	20	7	12	9	12	18	13	6	11	20	32	18	6	8	24			1.93	8.04167			120	104	96	112	16	160	56	96	72	96	144	104	48	88	160	256	144	48	64	192
TR9717|c0_g009717_i1|m.7779	6	5	6	4	0	12	10	5	3	3	6	10	2	4	4	16	6	1	1	8			1.93	8.04167			48	40	48	32	0	96	80	40	24	24	48	80	16	32	32	128	48	8	8	64
TR11387|c0_g011387_i1|m.8830	15	9	5	4	5	4	6	6	4	6	12	9	3	6	5	11	4	4	1	12			1.94	8.08333			120	72	40	32	40	32	48	48	32	48	96	72	24	48	40	88	32	32	8	96
TR11387|c0_g011387_i1|m.8829	29	18	9	5	10	19	9	21	3	23	33	9	10	15	13	39	19	7	7	18			1.94	8.08333			232	144	72	40	80	152	72	168	24	184	264	72	80	120	104	312	152	56	56	144
TR115|c0_g000115_i1|m.68	11	8	9	6	7	4	6	16	7	3	12	10	2	3	14	19	6	1	4	5			1.94	8.08333			88	64	72	48	56	32	48	128	56	24	96	80	16	24	112	152	48	8	32	40
TR1338|c0_g001338_i1|m.1045	6	6	6	9	1	18	4	11	1	14	17	12	3	12	12	6	15	7	5	8			1.94	8.08333			48	48	48	72	8	144	32	88	8	112	136	96	24	96	96	48	120	56	40	64
TR1338|c0_g001338_i1|m.1044	9	11	8	10	6	9	2	9	8	15	20	7	6	5	12	9	15	6	6	17			1.94	8.08333			72	88	64	80	48	72	16	72	64	120	160	56	48	40	96	72	120	48	48	136
TR1570|c0_g001570_i1|m.1253	11	10	5	11	3	11	10	8	6	11	29	14	3	12	14	8	13	2	7	15			1.94	8.08333			88	80	40	88	24	88	80	64	48	88	232	112	24	96	112	64	104	16	56	120
TR1618|c0_g001618_i1|m.1292	25	9	20	2	2	5	30	15	23	13	16	5	12	5	47	15	11	2	20	8			1.94	8.08333			200	72	160	16	16	40	240	120	184	104	128	40	96	40	376	120	88	16	160	64
TR1618|c0_g001618_i1|m.1293	11	10	9	6	5	10	4	5	3	5	16	8	2	11	6	16	12	2	8	6			1.94	8.08333			88	80	72	48	40	80	32	40	24	40	128	64	16	88	48	128	96	16	64	48
TR30417|c0_g030417_i1|m.15987	10	5	4	11	12	14	4	12	4	7	12	4	2	4	6	13	5	0	4	7			1.94	8.08333			80	40	32	88	96	112	32	96	32	56	96	32	16	32	48	104	40	0	32	56
TR30542|c0_g030542_i1|m.16025	8	9	10	12	4	12	10	11	5	17	16	8	5	3	10	11	12	4	4	15			1.94	8.08333			64	72	80	96	32	96	80	88	40	136	128	64	40	24	80	88	96	32	32	120
TR48532|c0_g048532_i1|m.23759	6	6	10	8	2	8	4	4	3	7	24	11	0	6	7	15	7	2	5	5			1.94	8.08333			48	48	80	64	16	64	32	32	24	56	192	88	0	48	56	120	56	16	40	40
TR5778|c0_g005778_i1|m.4899	11	11	13	13	3	10	6	11	10	18	19	15	8	17	18	14	16	3	7	12			1.94	8.08333			88	88	104	104	24	80	48	88	80	144	152	120	64	136	144	112	128	24	56	96
TR58390|c0_g058390_i1|m.28591	10	11	11	17	11	24	11	9	5	18	25	17	6	25	13	23	16	2	11	24			1.94	8.08333			80	88	88	136	88	192	88	72	40	144	200	136	48	200	104	184	128	16	88	192
TR718|c0_g000718_i1|m.564	32	23	36	87	12	101	26	34	14	61	81	72	11	28	26	37	29	8	28	55			1.94	8.08333			256	184	288	696	96	808	208	272	112	488	648	576	88	224	208	296	232	64	224	440
TR882|c0_g000882_i1|m.684	10	15	12	10	2	27	16	12	7	12	23	12	8	7	14	37	15	0	2	10			1.94	8.08333			80	120	96	80	16	216	128	96	56	96	184	96	64	56	112	296	120	0	16	80
TR9579|c0_g009579_i1|m.7702	13	8	10	5	7	8	2	15	10	12	14	9	3	10	21	43	31	1	8	12			1.94	8.08333			104	64	80	40	56	64	16	120	80	96	112	72	24	80	168	344	248	8	64	96
TR11566|c0_g011566_i1|m.8904	11	6	14	6	5	19	10	6	5	12	31	20	13	16	7	16	15	3	4	13			1.95	8.125			88	48	112	48	40	152	80	48	40	96	248	160	104	128	56	128	120	24	32	104
TR11566|c0_g011566_i1|m.8903	11	7	15	6	5	18	10	4	5	12	30	18	13	16	9	18	14	3	4	14			1.95	8.125			88	56	120	48	40	144	80	32	40	96	240	144	104	128	72	144	112	24	32	112
TR21901|c0_g021901_i1|m.13161	6	4	6	5	4	7	4	10	3	6	17	6	1	2	6	12	5	0	2	6			1.95	8.125			48	32	48	40	32	56	32	80	24	48	136	48	8	16	48	96	40	0	16	48
TR30744|c0_g030744_i1|m.16088	8	7	5	4	0	8	8	9	1	3	8	4	2	2	15	10	8	1	4	5			1.95	8.125			64	56	40	32	0	64	64	72	8	24	64	32	16	16	120	80	64	8	32	40
TR30958|c0_g030958_i1|m.16152	18	11	15	22	1	30	13	10	1	10	21	18	5	6	14	31	12	1	1	10			1.95	8.125			144	88	120	176	8	240	104	80	8	80	168	144	40	48	112	248	96	8	8	80
TR3546|c0_g003546_i1|m.2874	56	37	15	38	1	65	32	16	17	26	53	29	4	14	7	30	22	7	7	26			1.95	8.125			448	296	120	304	8	520	256	128	136	208	424	232	32	112	56	240	176	56	56	208
TR4917|c0_g004917_i1|m.4168	17	5	13	15	1	8	8	11	7	6	17	10	7	12	8	9	7	3	4	7			1.95	8.125			136	40	104	120	8	64	64	88	56	48	136	80	56	96	64	72	56	24	32	56
TR4917|c0_g004917_i1|m.4167	15	28	23	25	7	36	13	30	8	26	46	27	7	21	19	54	24	7	24	31			1.95	8.125			120	224	184	200	56	288	104	240	64	208	368	216	56	168	152	432	192	56	192	248
TR57168|c0_g057168_i1|m.28037	4	4	7	8	0	14	3	7	1	6	16	11	7	8	10	2	11	6	6	9			1.95	8.125			32	32	56	64	0	112	24	56	8	48	128	88	56	64	80	16	88	48	48	72
TR6792|c0_g006792_i1|m.5696	18	13	11	32	0	64	9	6	3	9	7	16	2	3	10	16	16	1	3	11			1.95	8.125			144	104	88	256	0	512	72	48	24	72	56	128	16	24	80	128	128	8	24	88
TR17469|c0_g017469_i1|m.11943	6	6	2	5	2	2	6	10	0	6	16	9	2	5	6	12	6	2	5	10			1.96	8.16667			48	48	16	40	16	16	48	80	0	48	128	72	16	40	48	96	48	16	40	80
TR22958|c0_g022958_i1|m.13467	14	9	32	9	3	8	17	2	1	8	12	15	1	5	12	19	16	0	1	10			1.96	8.16667			112	72	256	72	24	64	136	16	8	64	96	120	8	40	96	152	128	0	8	80
TR27499|c0_g027499_i1|m.14991	3	13	5	3	2	12	7	3	5	4	11	11	2	3	9	9	9	2	4	3			1.96	8.16667			24	104	40	24	16	96	56	24	40	32	88	88	16	24	72	72	72	16	32	24
TR29338|c0_g029338_i1|m.15647	7	5	4	4	2	8	4	11	2	6	9	6	4	7	4	21	11	0	10	14			1.96	8.16667			56	40	32	32	16	64	32	88	16	48	72	48	32	56	32	168	88	0	80	112
TR39961|c0_g039961_i1|m.19776	12	4	8	6	4	5	21	19	3	3	13	1	13	4	19	15	4	0	7	6			1.96	8.16667			96	32	64	48	32	40	168	152	24	24	104	8	104	32	152	120	32	0	56	48
TR46404|c0_g046404_i1|m.22686	20	21	31	21	12	20	22	18	22	30	40	28	11	23	19	34	24	9	21	32			1.96	8.16667			160	168	248	168	96	160	176	144	176	240	320	224	88	184	152	272	192	72	168	256
TR65813|c0_g065813_i1|m.30930	8	6	9	3	3	7	2	9	2	7	13	10	3	8	3	14	12	1	4	11			1.96	8.16667			64	48	72	24	24	56	16	72	16	56	104	80	24	64	24	112	96	8	32	88
TR670|c0_g000670_i1|m.522	22	25	24	27	2	92	15	18	11	14	29	26	12	11	31	44	20	1	4	36			1.96	8.16667			176	200	192	216	16	736	120	144	88	112	232	208	96	88	248	352	160	8	32	288
TR9143|c0_g009143_i1|m.7367	16	22	17	26	5	16	6	17	5	9	36	29	3	10	32	67	21	0	2	22			1.96	8.16667			128	176	136	208	40	128	48	136	40	72	288	232	24	80	256	536	168	0	16	176
TR11712|c0_g011712_i1|m.9022	9	10	4	2	2	7	4	6	4	13	12	12	3	4	4	5	11	1	1	6			1.97	8.20833			72	80	32	16	16	56	32	48	32	104	96	96	24	32	32	40	88	8	8	48
TR1186|c0_g001186_i1|m.898	5	3	5	3	3	8	2	4	4	8	6	4	8	5	3	12	9	1	4	9			1.97	8.20833			40	24	40	24	24	64	16	32	32	64	48	32	64	40	24	96	72	8	32	72
TR24687|c0_g024687_i1|m.13983	4	9	5	7	2	9	10	15	5	7	14	8	4	5	12	15	8	1	4	13			1.97	8.20833			32	72	40	56	16	72	80	120	40	56	112	64	32	40	96	120	64	8	32	104
TR2484|c0_g002484_i1|m.1977	5	7	6	10	7	19	5	7	2	8	12	15	4	7	11	17	12	3	6	8			1.97	8.20833			40	56	48	80	56	152	40	56	16	64	96	120	32	56	88	136	96	24	48	64
TR27900|c0_g027900_i1|m.15126	7	8	7	3	0	15	3	6	1	3	5	20	2	1	4	18	2	0	4	2			1.97	8.20833			56	64	56	24	0	120	24	48	8	24	40	160	16	8	32	144	16	0	32	16
TR29050|c0_g029050_i1|m.15559	7	12	17	14	5	16	8	8	11	10	33	15	5	12	9	16	5	2	4	12			1.97	8.20833			56	96	136	112	40	128	64	64	88	80	264	120	40	96	72	128	40	16	32	96
TR2923|c0_g002923_i1|m.2328	24	24	13	13	3	14	13	29	15	7	27	16	9	5	38	50	28	0	6	27			1.97	8.20833			192	192	104	104	24	112	104	232	120	56	216	128	72	40	304	400	224	0	48	216
TR30551|c0_g030551_i1|m.16029	25	15	3	9	13	10	10	14	1	10	41	9	4	15	13	12	15	8	9	21			1.97	8.20833			200	120	24	72	104	80	80	112	8	80	328	72	32	120	104	96	120	64	72	168
TR41209|c0_g041209_i1|m.20296	5	7	5	8	5	7	3	3	2	2	10	6	0	3	7	9	3	4	3	10			1.97	8.20833			40	56	40	64	40	56	24	24	16	16	80	48	0	24	56	72	24	32	24	80
TR4468|c0_g004468_i1|m.3780	3	10	5	2	1	8	5	10	4	14	6	9	4	1	2	4	3	0	2	9			1.97	8.20833			24	80	40	16	8	64	40	80	32	112	48	72	32	8	16	32	24	0	16	72
TR45321|c0_g045321_i1|m.22188	4	6	5	3	4	6	1	4	7	4	11	11	1	7	11	5	7	1	2	6			1.97	8.20833			32	48	40	24	32	48	8	32	56	32	88	88	8	56	88	40	56	8	16	48
TR4572|c0_g004572_i1|m.3878	3	5	8	9	1	6	8	5	3	9	13	3	2	2	3	15	8	1	1	6			1.97	8.20833			24	40	64	72	8	48	64	40	24	72	104	24	16	16	24	120	64	8	8	48
TR4822|c0_g004822_i1|m.4106	2	7	2	8	7	6	2	9	2	9	10	11	1	7	5	3	7	3	5	5			1.97	8.20833			16	56	16	64	56	48	16	72	16	72	80	88	8	56	40	24	56	24	40	40
TR5185|c0_g005185_i1|m.4368	11	10	11	7	9	14	6	16	6	13	28	15	2	8	14	23	18	5	9	16			1.97	8.20833			88	80	88	56	72	112	48	128	48	104	224	120	16	64	112	184	144	40	72	128
TR66356|c0_g066356_i1|m.31011	7	9	13	6	0	7	4	6	0	10	16	11	2	4	4	16	8	1	2	3			1.97	8.20833			56	72	104	48	0	56	32	48	0	80	128	88	16	32	32	128	64	8	16	24
TR675|c0_g000675_i1|m.529	11	11	16	21	0	72	5	9	3	8	16	13	5	1	12	33	16	1	1	13			1.97	8.20833			88	88	128	168	0	576	40	72	24	64	128	104	40	8	96	264	128	8	8	104
TR675|c0_g000675_i1|m.528	12	25	13	13	9	27	13	17	9	22	31	28	15	18	34	24	17	2	5	29			1.97	8.20833			96	200	104	104	72	216	104	136	72	176	248	224	120	144	272	192	136	16	40	232
TR67792|c0_g067792_i1|m.31182	2	9	13	5	2	5	5	9	3	2	5	6	6	1	6	10	4	0	7	2			1.97	8.20833			16	72	104	40	16	40	40	72	24	16	40	48	48	8	48	80	32	0	56	16
TR1333|c0_g001333_i1|m.1034	9	10	6	10	4	8	2	9	6	15	20	6	6	5	11	7	13	5	5	17			1.98	8.25			72	80	48	80	32	64	16	72	48	120	160	48	48	40	88	56	104	40	40	136
TR1333|c0_g001333_i1|m.1035	5	6	5	6	0	8	4	10	1	6	9	12	2	12	5	6	5	1	6	4			1.98	8.25			40	48	40	48	0	64	32	80	8	48	72	96	16	96	40	48	40	8	48	32
TR13978|c0_g013978_i1|m.10332	6	14	14	13	5	11	9	16	12	21	32	11	2	21	12	29	16	2	8	15			1.98	8.25			48	112	112	104	40	88	72	128	96	168	256	88	16	168	96	232	128	16	64	120
TR16796|c0_g016796_i1|m.11698	17	6	6	6	0	9	2	3	1	5	5	26	3	1	21	51	13	0	1	8			1.98	8.25			136	48	48	48	0	72	16	24	8	40	40	208	24	8	168	408	104	0	8	64
TR23630|c0_g023630_i1|m.13693	11	3	10	7	1	19	6	0	4	3	16	17	3	3	0	6	7	0	1	3			1.98	8.25			88	24	80	56	8	152	48	0	32	24	128	136	24	24	0	48	56	0	8	24
TR29390|c0_g029390_i1|m.15661	7	4	4	8	5	8	3	4	2	2	6	12	0	5	5	13	1	1	5	7			1.98	8.25			56	32	32	64	40	64	24	32	16	16	48	96	0	40	40	104	8	8	40	56
TR29670|c0_g029670_i1|m.15741	5	6	11	4	1	7	3	3	4	2	13	6	2	7	2	8	12	2	5	8			1.98	8.25			40	48	88	32	8	56	24	24	32	16	104	48	16	56	16	64	96	16	40	64
TR36367|c0_g036367_i1|m.18273	11	6	4	4	5	2	4	13	3	5	14	4	5	4	9	9	10	1	6	8			1.98	8.25			88	48	32	32	40	16	32	104	24	40	112	32	40	32	72	72	80	8	48	64
TR509|c0_g000509_i1|m.370	22	3	12	6	0	4	25	63	2	1	1	4	14	2	32	16	13	8	16	2			1.98	8.25			176	24	96	48	0	32	200	504	16	8	8	32	112	16	256	128	104	64	128	16
TR5209|c0_g005209_i1|m.4385	12	11	13	10	4	20	9	8	2	20	26	15	7	10	16	23	6	2	7	19			1.98	8.25			96	88	104	80	32	160	72	64	16	160	208	120	56	80	128	184	48	16	56	152
TR5590|c0_g005590_i1|m.4736	14	17	6	5	3	13	10	9	8	13	14	12	3	9	27	33	28	1	1	10			1.98	8.25			112	136	48	40	24	104	80	72	64	104	112	96	24	72	216	264	224	8	8	80
TR67478|c0_g067478_i1|m.31155	3	3	10	3	0	9	11	9	8	7	10	1	4	1	7	27	5	0	9	2			1.98	8.25			24	24	80	24	0	72	88	72	64	56	80	8	32	8	56	216	40	0	72	16
TR1284|c0_g001284_i1|m.972	19	14	5	14	3	7	2	10	8	12	20	11	5	12	5	14	16	0	7	11			1.99	8.29167			152	112	40	112	24	56	16	80	64	96	160	88	40	96	40	112	128	0	56	88
TR159|c0_g000159_i1|m.111	13	8	8	8	3	15	5	9	2	11	10	13	5	8	5	7	7	2	4	10			1.99	8.29167			104	64	64	64	24	120	40	72	16	88	80	104	40	64	40	56	56	16	32	80
TR16584|c0_g016584_i1|m.11603	7	13	1	10	0	4	3	5	3	6	8	12	2	7	3	5	5	4	4	12			1.99	8.29167			56	104	8	80	0	32	24	40	24	48	64	96	16	56	24	40	40	32	32	96
TR17390|c0_g017390_i1|m.11932	11	7	5	14	0	13	6	1	2	3	6	15	0	2	20	24	8	1	1	8			1.99	8.29167			88	56	40	112	0	104	48	8	16	24	48	120	0	16	160	192	64	8	8	64
TR17946|c0_g017946_i1|m.11999	6	11	6	7	0	10	7	9	3	6	11	9	4	3	4	7	8	3	1	5			1.99	8.29167			48	88	48	56	0	80	56	72	24	48	88	72	32	24	32	56	64	24	8	40
TR22052|c0_g022052_i1|m.13201	6	9	4	8	4	7	5	3	0	8	12	8	1	8	5	17	5	2	1	7			1.99	8.29167			48	72	32	64	32	56	40	24	0	64	96	64	8	64	40	136	40	16	8	56
TR25626|c0_g025626_i1|m.14240	3	7	4	8	6	18	16	4	4	3	9	7	1	4	9	10	10	2	7	6			1.99	8.29167			24	56	32	64	48	144	128	32	32	24	72	56	8	32	72	80	80	16	56	48
TR34602|c0_g034602_i1|m.17611	5	12	10	7	1	8	2	6	0	6	16	8	3	7	8	2	7	1	5	5			1.99	8.29167			40	96	80	56	8	64	16	48	0	48	128	64	24	56	64	16	56	8	40	40
TR35176|c0_g035176_i1|m.17804	8	10	6	9	4	8	3	6	3	5	15	9	6	2	5	10	4	2	9	9			1.99	8.29167			64	80	48	72	32	64	24	48	24	40	120	72	48	16	40	80	32	16	72	72
TR65034|c0_g065034_i1|m.30795	26	5	6	11	3	19	3	25	5	6	29	18	3	8	9	14	11	2	3	14			1.99	8.29167			208	40	48	88	24	152	24	200	40	48	232	144	24	64	72	112	88	16	24	112
TR67430|c0_g067430_i1|m.31151	11	10	7	8	0	2	2	2	5	9	10	8	4	8	5	8	7	0	9	5			1.99	8.29167			88	80	56	64	0	16	16	16	40	72	80	64	32	64	40	64	56	0	72	40
TR10166|c0_g010166_i1|m.8042	30	20	26	22	10	21	18	18	10	24	30	23	6	14	26	56	17	10	5	40			2	8.33333			240	160	208	176	80	168	144	144	80	192	240	184	48	112	208	448	136	80	40	320
TR12212|c0_g012212_i1|m.9315	15	5	14	12	12	14	2	24	9	14	9	22	5	13	9	15	19	6	12	15			2	8.33333			120	40	112	96	96	112	16	192	72	112	72	176	40	104	72	120	152	48	96	120
TR14410|c0_g014410_i1|m.10518	6	5	3	10	0	7	2	6	5	6	11	6	1	7	3	1	8	1	7	6			2	8.33333			48	40	24	80	0	56	16	48	40	48	88	48	8	56	24	8	64	8	56	48
TR17644|c0_g017644_i1|m.11970	8	8	14	15	1	23	3	7	0	2	11	7	4	2	8	9	8	3	5	9			2	8.33333			64	64	112	120	8	184	24	56	0	16	88	56	32	16	64	72	64	24	40	72
TR1845|c0_g001845_i1|m.1454	46	47	26	33	2	54	21	26	16	22	29	65	8	12	58	70	58	8	13	40			2	8.33333			368	376	208	264	16	432	168	208	128	176	232	520	64	96	464	560	464	64	104	320
TR2079|c0_g002079_i1|m.1619	16	13	14	13	3	22	12	14	9	20	40	21	7	25	19	26	13	8	11	17			2	8.33333			128	104	112	104	24	176	96	112	72	160	320	168	56	200	152	208	104	64	88	136
TR25331|c0_g025331_i1|m.14151	10	12	8	10	5	16	7	14	4	9	20	8	12	9	14	13	4	4	10	21			2	8.33333			80	96	64	80	40	128	56	112	32	72	160	64	96	72	112	104	32	32	80	168
TR30147|c0_g030147_i1|m.15892	5	0	8	4	0	12	8	4	0	6	4	11	0	2	5	9	5	0	5	13			2	8.33333			40	0	64	32	0	96	64	32	0	48	32	88	0	16	40	72	40	0	40	104
TR30380|c0_g030380_i1|m.15982	6	6	7	9	4	12	5	6	4	10	16	12	4	11	4	19	12	1	7	10			2	8.33333			48	48	56	72	32	96	40	48	32	80	128	96	32	88	32	152	96	8	56	80
TR33327|c0_g033327_i1|m.17089	13	13	10	8	5	8	5	13	4	11	12	12	2	7	7	12	11	0	7	14			2	8.33333			104	104	80	64	40	64	40	104	32	88	96	96	16	56	56	96	88	0	56	112
TR33838|c0_g033838_i1|m.17286	11	5	5	5	6	11	8	5	1	4	5	14	8	2	3	6	3	0	2	8			2	8.33333			88	40	40	40	48	88	64	40	8	32	40	112	64	16	24	48	24	0	16	64
TR3433|c0_g003433_i1|m.2777	3	5	8	7	2	7	7	6	1	2	6	11	3	5	5	11	2	0	5	6			2	8.33333			24	40	64	56	16	56	56	48	8	16	48	88	24	40	40	88	16	0	40	48
TR35244|c0_g035244_i1|m.17828	10	13	6	8	0	14	6	16	9	8	22	7	0	5	12	6	1	0	1	11			2	8.33333			80	104	48	64	0	112	48	128	72	64	176	56	0	40	96	48	8	0	8	88
TR41226|c0_g041226_i1|m.20305	7	7	9	6	4	6	8	5	7	11	14	9	1	7	11	14	7	4	3	6			2	8.33333			56	56	72	48	32	48	64	40	56	88	112	72	8	56	88	112	56	32	24	48
TR4166|c0_g004166_i1|m.3469	9	6	12	10	2	13	5	10	6	8	10	8	3	15	13	7	7	1	14	17			2	8.33333			72	48	96	80	16	104	40	80	48	64	80	64	24	120	104	56	56	8	112	136
TR4265|c0_g004265_i1|m.3596	6	6	8	5	0	7	1	4	2	7	7	13	2	4	8	18	12	1	1	5			2	8.33333			48	48	64	40	0	56	8	32	16	56	56	104	16	32	64	144	96	8	8	40
TR4323|c0_g004323_i1|m.3632	25	13	20	19	5	38	25	26	9	12	38	31	14	13	20	23	19	1	10	21			2	8.33333			200	104	160	152	40	304	200	208	72	96	304	248	112	104	160	184	152	8	80	168
TR4639|c0_g004639_i1|m.3962	11	12	4	13	0	11	10	4	4	10	21	9	2	3	13	12	9	1	4	3			2	8.33333			88	96	32	104	0	88	80	32	32	80	168	72	16	24	104	96	72	8	32	24
TR4660|c0_g004660_i1|m.3972	12	5	38	36	6	29	6	13	7	27	25	13	2	18	18	62	25	0	8	22			2	8.33333			96	40	304	288	48	232	48	104	56	216	200	104	16	144	144	496	200	0	64	176
TR4796|c0_g004796_i1|m.4083	25	24	41	24	14	64	28	23	15	41	41	41	8	32	21	91	41	2	6	31			2	8.33333			200	192	328	192	112	512	224	184	120	328	328	328	64	256	168	728	328	16	48	248
TR4799|c0_g004799_i1|m.4088	24	21	37	23	10	62	25	20	13	39	40	42	8	28	20	82	40	1	6	29			2	8.33333			192	168	296	184	80	496	200	160	104	312	320	336	64	224	160	656	320	8	48	232
TR6165|c0_g006165_i1|m.5227	35	35	1	27	2	33	11	45	10	8	27	6	2	5	18	3	13	1	1	31			2	8.33333			280	280	8	216	16	264	88	360	80	64	216	48	16	40	144	24	104	8	8	248
TR6165|c0_g006165_i1|m.5226	36	26	22	24	27	27	13	35	10	32	68	22	7	33	35	54	44	19	17	48			2	8.33333			288	208	176	192	216	216	104	280	80	256	544	176	56	264	280	432	352	152	136	384
TR10299|c0_g010299_i1|m.8147	11	4	5	9	8	12	5	4	3	7	18	19	2	9	5	15	6	1	7	13			2.01	8.375			88	32	40	72	64	96	40	32	24	56	144	152	16	72	40	120	48	8	56	104
TR12739|c0_g012739_i1|m.9635	21	18	14	17	1	22	13	20	4	13	23	29	1	7	24	34	19	2	2	23			2.01	8.375			168	144	112	136	8	176	104	160	32	104	184	232	8	56	192	272	152	16	16	184
TR1733|c0_g001733_i1|m.1366	4	3	4	6	3	8	9	3	4	11	9	10	8	7	10	16	13	2	4	8			2.01	8.375			32	24	32	48	24	64	72	24	32	88	72	80	64	56	80	128	104	16	32	64
TR1799|c0_g001799_i1|m.1417	25	19	11	15	6	26	18	21	8	13	45	20	5	15	14	29	16	5	12	19			2.01	8.375			200	152	88	120	48	208	144	168	64	104	360	160	40	120	112	232	128	40	96	152
TR21695|c0_g021695_i1|m.13102	9	7	6	5	1	6	7	2	8	5	13	6	3	5	8	12	7	2	4	12			2.01	8.375			72	56	48	40	8	48	56	16	64	40	104	48	24	40	64	96	56	16	32	96
TR22136|c0_g022136_i1|m.13233	11	11	3	9	2	7	9	3	1	8	20	14	1	3	3	10	11	2	1	8			2.01	8.375			88	88	24	72	16	56	72	24	8	64	160	112	8	24	24	80	88	16	8	64
TR2726|c0_g002726_i1|m.2145	22	1	20	6	3	3	19	7	2	7	21	5	9	3	9	28	22	2	3	7			2.01	8.375			176	8	160	48	24	24	152	56	16	56	168	40	72	24	72	224	176	16	24	56
TR29966|c0_g029966_i1|m.15834	17	0	0	4	1	3	4	4	5	6	11	2	7	0	20	30	15	0	1	7			2.01	8.375			136	0	0	32	8	24	32	32	40	48	88	16	56	0	160	240	120	0	8	56
TR30237|c0_g030237_i1|m.15931	17	13	7	11	5	17	7	9	4	8	16	9	1	5	5	19	12	2	0	6			2.01	8.375			136	104	56	88	40	136	56	72	32	64	128	72	8	40	40	152	96	16	0	48
TR32952|c0_g032952_i1|m.16914	19	2	10	8	0	9	17	20	5	3	20	9	7	10	3	5	4	1	11	11			2.01	8.375			152	16	80	64	0	72	136	160	40	24	160	72	56	80	24	40	32	8	88	88
TR3742|c0_g003742_i1|m.3170	11	4	5	3	3	3	6	9	2	16	27	2	7	7	5	13	6	7	16	17			2.01	8.375			88	32	40	24	24	24	48	72	16	128	216	16	56	56	40	104	48	56	128	136
TR4318|c0_g004318_i1|m.3626	25	13	20	19	5	38	24	25	9	11	38	31	14	13	20	22	18	1	10	21			2.01	8.375			200	104	160	152	40	304	192	200	72	88	304	248	112	104	160	176	144	8	80	168
TR4918|c0_g004918_i1|m.4170	15	3	11	13	0	8	8	10	7	5	15	9	5	9	6	7	5	2	3	6			2.01	8.375			120	24	88	104	0	64	64	80	56	40	120	72	40	72	48	56	40	16	24	48
TR4918|c0_g004918_i1|m.4169	15	28	23	25	7	36	13	30	8	26	46	27	7	21	19	54	24	7	24	31			2.01	8.375			120	224	184	200	56	288	104	240	64	208	368	216	56	168	152	432	192	56	192	248
TR66774|c0_g066774_i1|m.31078	9	3	6	11	5	1	4	6	5	6	7	11	4	4	4	11	14	3	2	12			2.01	8.375			72	24	48	88	40	8	32	48	40	48	56	88	32	32	32	88	112	24	16	96
TR11529|c0_g011529_i1|m.8883	15	5	12	12	1	12	6	9	6	11	18	13	5	7	9	13	12	2	7	16			2.02	8.41667			120	40	96	96	8	96	48	72	48	88	144	104	40	56	72	104	96	16	56	128
TR1763|c0_g001763_i1|m.1394	16	20	20	21	9	11	6	30	9	24	25	16	6	15	14	25	17	8	12	24			2.02	8.41667			128	160	160	168	72	88	48	240	72	192	200	128	48	120	112	200	136	64	96	192
TR1803|c0_g001803_i1|m.1418	5	8	6	7	3	7	7	6	5	7	16	9	1	7	7	17	8	2	1	10			2.02	8.41667			40	64	48	56	24	56	56	48	40	56	128	72	8	56	56	136	64	16	8	80
TR2068|c0_g002068_i1|m.1611	7	10	5	5	6	10	5	7	4	7	11	12	2	6	6	4	9	3	4	12			2.02	8.41667			56	80	40	40	48	80	40	56	32	56	88	96	16	48	48	32	72	24	32	96
TR2078|c0_g002078_i1|m.1618	18	22	20	15	3	29	14	16	13	24	43	23	11	30	32	32	19	8	17	18			2.02	8.41667			144	176	160	120	24	232	112	128	104	192	344	184	88	240	256	256	152	64	136	144
TR22762|c0_g022762_i1|m.13415	11	0	7	4	1	3	1	12	0	2	0	0	0	2	4	33	13	0	2	6			2.02	8.41667			88	0	56	32	8	24	8	96	0	16	0	0	0	16	32	264	104	0	16	48
TR30078|c0_g030078_i1|m.15874	6	9	4	7	3	9	8	4	1	8	22	6	3	6	4	16	3	1	3	9			2.02	8.41667			48	72	32	56	24	72	64	32	8	64	176	48	24	48	32	128	24	8	24	72
TR30786|c0_g030786_i1|m.16100	9	7	13	20	1	26	10	6	3	10	10	19	3	2	12	28	8	0	0	19			2.02	8.41667			72	56	104	160	8	208	80	48	24	80	80	152	24	16	96	224	64	0	0	152
TR30947|c0_g030947_i1|m.16148	7	3	4	10	0	4	4	6	2	11	12	11	0	7	4	8	8	0	2	7			2.02	8.41667			56	24	32	80	0	32	32	48	16	88	96	88	0	56	32	64	64	0	16	56
TR31198|c0_g031198_i1|m.16246	4	5	6	8	1	7	4	5	2	11	7	8	4	6	7	10	6	1	4	7			2.02	8.41667			32	40	48	64	8	56	32	40	16	88	56	64	32	48	56	80	48	8	32	56
TR34775|c0_g034775_i1|m.17666	2	7	6	4	0	5	9	4	3	6	16	8	1	2	1	9	5	0	4	9			2.02	8.41667			16	56	48	32	0	40	72	32	24	48	128	64	8	16	8	72	40	0	32	72
TR37225|c0_g037225_i1|m.18658	13	10	6	4	0	25	6	1	1	5	16	24	2	2	0	10	6	0	0	6			2.02	8.41667			104	80	48	32	0	200	48	8	8	40	128	192	16	16	0	80	48	0	0	48
TR67258|c0_g067258_i1|m.31131	11	6	3	9	3	13	4	9	4	4	10	5	0	2	2	18	6	0	4	6			2.02	8.41667			88	48	24	72	24	104	32	72	32	32	80	40	0	16	16	144	48	0	32	48
TR7721|c0_g007721_i1|m.6374	36	28	28	20	8	38	20	18	19	19	47	32	9	15	39	79	41	5	13	26			2.02	8.41667			288	224	224	160	64	304	160	144	152	152	376	256	72	120	312	632	328	40	104	208
TR11948|c0_g011948_i1|m.9167	10	8	5	7	5	7	11	9	6	6	16	7	6	4	10	17	8	3	4	16			2.03	8.45833			80	64	40	56	40	56	88	72	48	48	128	56	48	32	80	136	64	24	32	128
TR1324|c0_g001324_i1|m.1017	9	10	6	10	4	8	2	9	6	15	20	6	6	5	11	7	13	5	5	17			2.03	8.45833			72	80	48	80	32	64	16	72	48	120	160	48	48	40	88	56	104	40	40	136
TR1324|c0_g001324_i1|m.1018	6	6	6	9	1	18	4	11	1	14	17	12	3	12	12	6	15	7	5	8			2.03	8.45833			48	48	48	72	8	144	32	88	8	112	136	96	24	96	96	48	120	56	40	64
TR141|c0_g000141_i1|m.97	22	8	12	18	5	16	12	28	11	10	21	20	4	5	33	26	19	1	3	15			2.03	8.45833			176	64	96	144	40	128	96	224	88	80	168	160	32	40	264	208	152	8	24	120
TR17641|c0_g017641_i1|m.11969	5	7	8	1	2	12	1	5	4	4	10	8	3	9	3	7	11	2	7	9			2.03	8.45833			40	56	64	8	16	96	8	40	32	32	80	64	24	72	24	56	88	16	56	72
TR22057|c0_g022057_i1|m.13205	6	4	7	8	1	9	6	7	4	2	5	5	1	6	8	14	4	0	4	8			2.03	8.45833			48	32	56	64	8	72	48	56	32	16	40	40	8	48	64	112	32	0	32	64
TR22500|c0_g022500_i1|m.13337	9	6	6	11	6	14	5	3	3	8	15	9	3	14	7	12	14	6	4	8			2.03	8.45833			72	48	48	88	48	112	40	24	24	64	120	72	24	112	56	96	112	48	32	64
TR22500|c0_g022500_i1|m.13338	7	12	0	8	0	18	2	18	5	0	14	0	0	4	7	1	0	0	3	15			2.03	8.45833			56	96	0	64	0	144	16	144	40	0	112	0	0	32	56	8	0	0	24	120
TR24237|c0_g024237_i1|m.13864	11	15	4	10	3	15	8	11	5	20	16	8	2	7	9	16	12	1	2	15			2.03	8.45833			88	120	32	80	24	120	64	88	40	160	128	64	16	56	72	128	96	8	16	120
TR25256|c0_g025256_i1|m.14128	6	2	5	4	0	2	10	12	2	6	10	9	7	12	9	5	5	0	3	9			2.03	8.45833			48	16	40	32	0	16	80	96	16	48	80	72	56	96	72	40	40	0	24	72
TR30541|c0_g030541_i1|m.16024	7	5	6	6	1	11	3	7	3	6	11	10	6	4	6	3	7	2	5	10			2.03	8.45833			56	40	48	48	8	88	24	56	24	48	88	80	48	32	48	24	56	16	40	80
TR30621|c0_g030621_i1|m.16044	5	8	6	3	0	6	8	3	1	8	7	14	0	4	16	15	4	2	3	4			2.03	8.45833			40	64	48	24	0	48	64	24	8	64	56	112	0	32	128	120	32	16	24	32
TR350|c0_g000350_i1|m.262	16	26	26	22	5	30	14	29	15	16	34	15	12	14	30	62	23	2	8	21			2.03	8.45833			128	208	208	176	40	240	112	232	120	128	272	120	96	112	240	496	184	16	64	168
TR3739|c0_g003739_i1|m.3165	11	4	5	3	3	3	6	9	2	16	27	2	7	7	5	13	6	7	16	17			2.03	8.45833			88	32	40	24	24	24	48	72	16	128	216	16	56	56	40	104	48	56	128	136
TR473|c0_g000473_i1|m.334	6	7	4	3	0	5	3	6	3	9	11	8	2	11	8	5	7	3	4	5			2.03	8.45833			48	56	32	24	0	40	24	48	24	72	88	64	16	88	64	40	56	24	32	40
TR5388|c0_g005388_i1|m.4535	5	12	9	5	4	4	3	5	5	6	10	10	1	3	6	9	9	1	2	3			2.03	8.45833			40	96	72	40	32	32	24	40	40	48	80	80	8	24	48	72	72	8	16	24
TR55115|c0_g055115_i1|m.27049	8	3	10	8	2	8	10	3	6	12	10	6	0	11	1	9	9	1	3	5			2.03	8.45833			64	24	80	64	16	64	80	24	48	96	80	48	0	88	8	72	72	8	24	40
TR67766|c0_g067766_i1|m.31177	8	2	15	8	0	6	4	3	1	7	19	9	4	7	7	12	4	3	4	5			2.03	8.45833			64	16	120	64	0	48	32	24	8	56	152	72	32	56	56	96	32	24	32	40
TR10798|c0_g010798_i1|m.8485	57	44	28	27	17	68	28	25	17	49	89	39	14	33	19	61	43	7	21	50			2.04	8.5			513	396	252	243	153	612	252	225	153	441	801	351	126	297	171	549	387	63	189	450
TR10978|c0_g010978_i1|m.8600	4	2	8	5	2	2	5	3	5	0	7	2	3	3	14	24	8	2	11	4			2.04	8.5			36	18	72	45	18	18	45	27	45	0	63	18	27	27	126	216	72	18	99	36
TR1318|c0_g001318_i1|m.1007	5	6	5	6	0	8	4	10	1	6	9	12	2	12	5	6	5	1	6	4			2.04	8.5			45	54	45	54	0	72	36	90	9	54	81	108	18	108	45	54	45	9	54	36
TR1318|c0_g001318_i1|m.1006	9	10	6	10	4	8	2	9	6	15	20	6	6	5	11	7	13	5	5	17			2.04	8.5			81	90	54	90	36	72	18	81	54	135	180	54	54	45	99	63	117	45	45	153
TR14444|c0_g014444_i1|m.10544	16	10	4	8	3	9	5	13	4	7	13	7	3	5	14	16	11	1	1	19			2.04	8.5			144	90	36	72	27	81	45	117	36	63	117	63	27	45	126	144	99	9	9	171
TR17580|c0_g017580_i1|m.11957	4	7	7	7	5	0	4	8	3	3	7	4	2	5	2	10	12	0	3	8			2.04	8.5			36	63	63	63	45	0	36	72	27	27	63	36	18	45	18	90	108	0	27	72
TR18018|c0_g018018_i1|m.12006	3	6	3	7	0	20	2	1	2	8	11	17	1	2	6	9	5	0	1	6			2.04	8.5			27	54	27	63	0	180	18	9	18	72	99	153	9	18	54	81	45	0	9	54
TR23554|c0_g023554_i1|m.13664	2	3	12	3	3	4	5	11	6	11	15	10	0	7	8	11	5	2	12	6			2.04	8.5			18	27	108	27	27	36	45	99	54	99	135	90	0	63	72	99	45	18	108	54
TR29792|c0_g029792_i1|m.15783	13	3	10	10	0	8	5	7	7	14	22	15	0	12	12	14	6	0	4	9			2.04	8.5			117	27	90	90	0	72	45	63	63	126	198	135	0	108	108	126	54	0	36	81
TR35748|c0_g035748_i1|m.18041	5	4	5	4	1	5	5	5	4	9	19	2	5	6	3	6	6	0	1	6			2.04	8.5			45	36	45	36	9	45	45	45	36	81	171	18	45	54	27	54	54	0	9	54
TR36337|c0_g036337_i1|m.18261	9	6	4	9	5	9	5	11	4	6	16	4	4	9	4	2	6	2	5	7			2.04	8.5			81	54	36	81	45	81	45	99	36	54	144	36	36	81	36	18	54	18	45	63
TR45322|c0_g045322_i1|m.22189	7	9	10	5	4	16	5	6	7	7	12	25	2	9	17	9	12	1	2	10			2.04	8.5			63	81	90	45	36	144	45	54	63	63	108	225	18	81	153	81	108	9	18	90
TR47044|c0_g047044_i1|m.22999	15	4	9	10	8	6	3	17	3	13	35	9	9	18	7	24	15	4	9	11			2.04	8.5			135	36	81	90	72	54	27	153	27	117	315	81	81	162	63	216	135	36	81	99
TR5274|c0_g005274_i1|m.4437	6	5	5	4	1	8	4	2	2	6	14	9	2	3	3	12	5	2	2	5			2.04	8.5			54	45	45	36	9	72	36	18	18	54	126	81	18	27	27	108	45	18	18	45
TR5729|c0_g005729_i1|m.4851	13	7	12	19	44	14	8	29	8	12	8	12	1	9	12	22	17	1	9	8			2.04	8.5			117	63	108	171	396	126	72	261	72	108	72	108	9	81	108	198	153	9	81	72
TR5809|c0_g005809_i1|m.4920	6	25	13	9	3	12	1	5	11	8	5	7	1	1	9	22	4	4	0	8			2.04	8.5			54	225	117	81	27	108	9	45	99	72	45	63	9	9	81	198	36	36	0	72
TR66184|c0_g066184_i1|m.30985	5	6	8	9	3	19	9	11	4	7	8	17	4	3	26	12	7	0	2	11			2.04	8.5			45	54	72	81	27	171	81	99	36	63	72	153	36	27	234	108	63	0	18	99
TR9462|c0_g009462_i1|m.7622	28	23	19	22	16	27	14	16	9	18	31	19	6	12	23	45	26	6	10	18			2.04	8.5			252	207	171	198	144	243	126	144	81	162	279	171	54	108	207	405	234	54	90	162
TR11962|c0_g011962_i1|m.9177	25	16	17	31	6	26	12	12	11	20	35	25	9	15	18	50	16	3	5	19			2.05	8.54167			225	144	153	279	54	234	108	108	99	180	315	225	81	135	162	450	144	27	45	171
TR13467|c0_g013467_i1|m.10048	6	6	7	14	2	15	9	7	4	11	18	6	1	10	4	11	11	4	4	15			2.05	8.54167			54	54	63	126	18	135	81	63	36	99	162	54	9	90	36	99	99	36	36	135
TR18331|c0_g018331_i1|m.12041	8	5	6	2	6	3	6	2	3	5	14	9	3	5	7	7	6	1	3	8			2.05	8.54167			72	45	54	18	54	27	54	18	27	45	126	81	27	45	63	63	54	9	27	72
TR1858|c0_g001858_i1|m.1463	31	16	8	43	2	22	9	51	1	5	13	28	3	6	32	14	6	1	10	10			2.05	8.54167			279	144	72	387	18	198	81	459	9	45	117	252	27	54	288	126	54	9	90	90
TR22376|c0_g022376_i1|m.13309	8	5	2	7	0	10	5	3	4	7	18	8	3	4	5	16	8	1	3	1			2.05	8.54167			72	45	18	63	0	90	45	27	36	63	162	72	27	36	45	144	72	9	27	9
TR22501|c0_g022501_i1|m.13339	11	6	6	5	4	11	7	7	3	10	11	12	1	8	6	4	10	0	6	8			2.05	8.54167			99	54	54	45	36	99	63	63	27	90	99	108	9	72	54	36	90	0	54	72
TR22608|c0_g022608_i1|m.13371	3	14	4	6	2	3	3	9	4	9	11	6	2	2	4	6	3	3	4	11			2.05	8.54167			27	126	36	54	18	27	27	81	36	81	99	54	18	18	36	54	27	27	36	99
TR25345|c0_g025345_i1|m.14158	17	14	1	7	1	4	2	13	2	6	6	7	3	1	5	6	9	0	1	8			2.05	8.54167			153	126	9	63	9	36	18	117	18	54	54	63	27	9	45	54	81	0	9	72
TR30955|c0_g030955_i1|m.16151	6	7	2	4	3	7	3	1	5	6	5	7	2	5	9	15	4	0	2	9			2.05	8.54167			54	63	18	36	27	63	27	9	45	54	45	63	18	45	81	135	36	0	18	81
TR3425|c0_g003425_i1|m.2762	3	5	8	7	2	7	7	6	1	2	6	11	3	5	5	11	2	0	5	6			2.05	8.54167			27	45	72	63	18	63	63	54	9	18	54	99	27	45	45	99	18	0	45	54
TR42304|c0_g042304_i1|m.20817	12	6	4	6	3	9	3	15	5	7	19	4	5	10	11	18	7	4	3	11			2.05	8.54167			108	54	36	54	27	81	27	135	45	63	171	36	45	90	99	162	63	36	27	99
TR42304|c0_g042304_i1|m.20818	5	12	2	6	4	2	4	9	6	6	7	2	3	4	6	8	4	4	0	6			2.05	8.54167			45	108	18	54	36	18	36	81	54	54	63	18	27	36	54	72	36	36	0	54
TR4378|c0_g004378_i1|m.3686	33	10	13	9	1	12	13	21	4	11	9	7	5	9	23	16	16	0	4	17			2.05	8.54167			297	90	117	81	9	108	117	189	36	99	81	63	45	81	207	144	144	0	36	153
TR8685|c0_g008685_i1|m.7064	10	6	4	7	3	9	4	13	1	3	14	2	8	1	10	18	4	0	0	10			2.05	8.54167			90	54	36	63	27	81	36	117	9	27	126	18	72	9	90	162	36	0	0	90
TR9243|c0_g009243_i1|m.7435	24	16	9	15	0	12	11	5	11	4	19	4	4	9	4	12	8	4	7	11			2.05	8.54167			216	144	81	135	0	108	99	45	99	36	171	36	36	81	36	108	72	36	63	99
TR17541|c0_g017541_i1|m.11954	12	17	4	4	0	7	5	14	7	2	4	3	1	2	6	4	12	2	2	1			2.06	8.58333			108	153	36	36	0	63	45	126	63	18	36	27	9	18	54	36	108	18	18	9
TR24790|c0_g024790_i1|m.14007	18	8	1	7	0	6	2	16	2	0	11	2	0	1	6	3	2	0	1	14			2.06	8.58333			162	72	9	63	0	54	18	144	18	0	99	18	0	9	54	27	18	0	9	126
TR29509|c0_g029509_i1|m.15700	12	9	5	5	0	10	7	16	5	12	16	11	2	4	9	11	12	4	4	7			2.06	8.58333			108	81	45	45	0	90	63	144	45	108	144	99	18	36	81	99	108	36	36	63
TR32535|c0_g032535_i1|m.16739	13	10	11	7	3	6	4	5	6	10	17	7	1	3	4	9	4	0	0	7			2.06	8.58333			117	90	99	63	27	54	36	45	54	90	153	63	9	27	36	81	36	0	0	63
TR39212|c0_g039212_i1|m.19482	8	5	6	1	0	7	4	4	1	7	16	6	1	1	8	8	5	1	3	8			2.06	8.58333			72	45	54	9	0	63	36	36	9	63	144	54	9	9	72	72	45	9	27	72
TR41089|c0_g041089_i1|m.20237	8	12	4	1	2	9	4	6	0	6	27	8	4	8	8	9	11	5	6	8			2.06	8.58333			72	108	36	9	18	81	36	54	0	54	243	72	36	72	72	81	99	45	54	72
TR5292|c0_g005292_i1|m.4447	11	21	10	23	0	46	16	21	12	10	17	28	3	3	10	21	32	5	2	29			2.06	8.58333			99	189	90	207	0	414	144	189	108	90	153	252	27	27	90	189	288	45	18	261
TR56780|c0_g056780_i1|m.27869	18	9	5	14	2	11	3	12	4	11	22	8	5	14	8	16	10	1	6	18			2.06	8.58333			162	81	45	126	18	99	27	108	36	99	198	72	45	126	72	144	90	9	54	162
TR65352|c0_g065352_i1|m.30847	8	9	6	7	0	5	5	4	2	6	7	6	4	5	5	5	6	3	0	7			2.06	8.58333			72	81	54	63	0	45	45	36	18	54	63	54	36	45	45	45	54	27	0	63
TR6908|c0_g006908_i1|m.5779	5	4	4	11	0	4	6	5	6	4	11	7	0	5	3	27	10	0	6	10			2.06	8.58333			45	36	36	99	0	36	54	45	54	36	99	63	0	45	27	243	90	0	54	90
TR8965|c0_g008965_i1|m.7267	6	14	17	16	5	14	9	4	5	15	40	17	6	13	11	21	11	3	8	14			2.06	8.58333			54	126	153	144	45	126	81	36	45	135	360	153	54	117	99	189	99	27	72	126
TR9854|c0_g009854_i1|m.7862	29	21	18	16	4	16	10	19	11	25	35	18	3	11	23	33	24	8	19	29			2.06	8.58333			261	189	162	144	36	144	90	171	99	225	315	162	27	99	207	297	216	72	171	261
TR10283|c0_g010283_i1|m.8135	15	12	17	28	45	18	21	44	11	13	21	25	4	9	21	34	29	3	17	18			2.07	8.625			135	108	153	252	405	162	189	396	99	117	189	225	36	81	189	306	261	27	153	162
TR125|c0_g000125_i1|m.74	17	16	20	25	5	24	14	14	5	18	23	26	10	10	28	26	17	5	19	22			2.07	8.625			153	144	180	225	45	216	126	126	45	162	207	234	90	90	252	234	153	45	171	198
TR13335|c0_g013335_i1|m.9979	5	11	14	9	0	9	4	4	6	5	16	13	2	6	10	28	11	1	2	5			2.07	8.625			45	99	126	81	0	81	36	36	54	45	144	117	18	54	90	252	99	9	18	45
TR22476|c0_g022476_i1|m.13333	14	9	21	20	10	13	5	13	10	12	9	10	8	10	16	10	15	4	7	16			2.07	8.625			126	81	189	180	90	117	45	117	90	108	81	90	72	90	144	90	135	36	63	144
TR35086|c0_g035086_i1|m.17761	8	5	6	8	2	10	7	9	3	6	6	11	2	3	3	23	7	4	4	25			2.07	8.625			72	45	54	72	18	90	63	81	27	54	54	99	18	27	27	207	63	36	36	225
TR3738|c0_g003738_i1|m.3163	11	4	5	3	3	3	6	9	2	16	27	2	7	7	5	13	6	7	16	17			2.07	8.625			99	36	45	27	27	27	54	81	18	144	243	18	63	63	45	117	54	63	144	153
TR4330|c0_g004330_i1|m.3643	22	13	18	20	5	37	24	26	9	12	37	30	12	16	19	23	20	2	10	23			2.07	8.625			198	117	162	180	45	333	216	234	81	108	333	270	108	144	171	207	180	18	90	207
TR4331|c0_g004331_i1|m.3645	22	13	18	20	5	37	23	25	9	11	37	30	12	16	19	22	19	2	10	23			2.07	8.625			198	117	162	180	45	333	207	225	81	99	333	270	108	144	171	198	171	18	90	207
TR4576|c0_g004576_i1|m.3880	81	26	40	47	19	48	29	84	17	67	82	68	19	34	34	67	44	9	18	86			2.07	8.625			729	234	360	423	171	432	261	756	153	603	738	612	171	306	306	603	396	81	162	774
TR676|c0_g000676_i1|m.531	8	8	9	19	0	53	5	5	3	4	6	10	3	1	1	20	9	0	0	11			2.07	8.625			72	72	81	171	0	477	45	45	27	36	54	90	27	9	9	180	81	0	0	99
TR676|c0_g000676_i1|m.530	11	19	7	5	3	20	9	10	7	12	20	13	11	10	32	16	12	2	4	21			2.07	8.625			99	171	63	45	27	180	81	90	63	108	180	117	99	90	288	144	108	18	36	189
TR8344|c0_g008344_i1|m.6804	14	14	22	34	3	37	12	15	6	20	30	26	8	9	17	40	16	5	6	13			2.07	8.625			126	126	198	306	27	333	108	135	54	180	270	234	72	81	153	360	144	45	54	117
TR17917|c0_g017917_i1|m.11998	4	7	5	7	0	6	3	4	0	7	18	2	1	7	1	11	9	1	3	4			2.08	8.66667			36	63	45	63	0	54	27	36	0	63	162	18	9	63	9	99	81	9	27	36
TR2000|c0_g002000_i1|m.1550	6	36	12	18	1	15	5	16	9	7	7	3	0	16	25	23	4	4	9	6			2.08	8.66667			54	324	108	162	9	135	45	144	81	63	63	27	0	144	225	207	36	36	81	54
TR2724|c0_g002724_i1|m.2141	25	4	18	8	6	6	21	11	2	9	25	11	8	8	8	32	26	1	3	12			2.08	8.66667			225	36	162	72	54	54	189	99	18	81	225	99	72	72	72	288	234	9	27	108
TR27501|c0_g027501_i1|m.14992	14	14	5	11	2	10	5	15	6	7	30	9	3	9	6	11	4	0	5	13			2.08	8.66667			126	126	45	99	18	90	45	135	54	63	270	81	27	81	54	99	36	0	45	117
TR27805|c0_g027805_i1|m.15091	7	9	7	8	3	7	4	14	5	5	12	8	2	3	6	8	9	3	4	10			2.08	8.66667			63	81	63	72	27	63	36	126	45	45	108	72	18	27	54	72	81	27	36	90
TR28014|c0_g028014_i1|m.15152	17	6	10	13	2	11	13	17	7	15	28	18	4	16	16	24	10	7	9	22			2.08	8.66667			153	54	90	117	18	99	117	153	63	135	252	162	36	144	144	216	90	63	81	198
TR34196|c0_g034196_i1|m.17436	21	3	3	11	0	14	1	9	0	4	10	12	2	8	11	16	10	1	1	15			2.08	8.66667			189	27	27	99	0	126	9	81	0	36	90	108	18	72	99	144	90	9	9	135
TR37990|c0_g037990_i1|m.18995	3	5	8	5	2	7	6	3	5	6	7	10	3	6	9	7	8	1	3	4			2.08	8.66667			27	45	72	45	18	63	54	27	45	54	63	90	27	54	81	63	72	9	27	36
TR41355|c0_g041355_i1|m.20358	6	17	12	21	5	19	3	7	5	13	11	17	10	1	7	40	10	1	0	8			2.08	8.66667			54	153	108	189	45	171	27	63	45	117	99	153	90	9	63	360	90	9	0	72
TR65394|c0_g065394_i1|m.30856	8	12	15	9	4	7	14	6	7	13	25	11	2	8	8	20	8	3	6	10			2.08	8.66667			72	108	135	81	36	63	126	54	63	117	225	99	18	72	72	180	72	27	54	90
TR66630|c0_g066630_i1|m.31056	7	9	4	5	1	10	2	15	1	4	7	7	4	8	5	5	4	2	10	7			2.08	8.66667			63	81	36	45	9	90	18	135	9	36	63	63	36	72	45	45	36	18	90	63
TR68288|c0_g068288_i1|m.31212	5	3	3	7	2	4	13	2	4	7	7	4	1	6	6	7	4	1	2	12			2.08	8.66667			45	27	27	63	18	36	117	18	36	63	63	36	9	54	54	63	36	9	18	108
TR11010|c0_g011010_i1|m.8617	12	20	15	10	4	16	7	7	7	8	17	9	4	5	10	10	15	1	6	15			2.09	8.70833			108	180	135	90	36	144	63	63	63	72	153	81	36	45	90	90	135	9	54	135
TR11543|c0_g011543_i1|m.8896	2	7	5	7	3	6	2	3	1	10	9	7	7	5	2	10	6	1	2	9			2.09	8.70833			18	63	45	63	27	54	18	27	9	90	81	63	63	45	18	90	54	9	18	81
TR1183|c0_g001183_i1|m.895	7	12	13	13	7	13	10	8	3	16	28	26	3	7	8	16	11	3	13	9			2.09	8.70833			63	108	117	117	63	117	90	72	27	144	252	234	27	63	72	144	99	27	117	81
TR1183|c0_g001183_i1|m.894	18	4	7	6	4	8	14	23	2	17	25	19	4	16	11	16	14	0	10	16			2.09	8.70833			162	36	63	54	36	72	126	207	18	153	225	171	36	144	99	144	126	0	90	144
TR17638|c0_g017638_i1|m.11968	8	12	6	3	4	9	5	6	3	7	12	11	2	4	4	8	4	1	7	9			2.09	8.70833			72	108	54	27	36	81	45	54	27	63	108	99	18	36	36	72	36	9	63	81
TR1765|c0_g001765_i1|m.1398	16	18	20	21	9	11	5	28	9	24	24	15	5	14	12	24	17	8	12	24			2.09	8.70833			144	162	180	189	81	99	45	252	81	216	216	135	45	126	108	216	153	72	108	216
TR1786|c0_g001786_i1|m.1408	12	12	14	9	5	16	9	14	5	14	34	9	5	10	5	24	15	4	6	12			2.09	8.70833			108	108	126	81	45	144	81	126	45	126	306	81	45	90	45	216	135	36	54	108
TR22861|c0_g022861_i1|m.13439	10	8	11	5	0	13	5	8	5	10	14	6	0	13	5	16	10	1	4	8			2.09	8.70833			90	72	99	45	0	117	45	72	45	90	126	54	0	117	45	144	90	9	36	72
TR2336|c0_g002336_i1|m.1842	16	13	16	20	12	26	12	11	6	19	30	21	7	27	14	27	19	2	12	30			2.09	8.70833			144	117	144	180	108	234	108	99	54	171	270	189	63	243	126	243	171	18	108	270
TR2729|c0_g002729_i1|m.2151	19	1	15	4	2	2	18	4	2	7	18	5	6	3	8	22	20	1	2	7			2.09	8.70833			171	9	135	36	18	18	162	36	18	63	162	45	54	27	72	198	180	9	18	63
TR27720|c0_g027720_i1|m.15071	6	5	6	6	3	15	11	2	5	6	13	15	2	0	1	13	8	1	2	6			2.09	8.70833			54	45	54	54	27	135	99	18	45	54	117	135	18	0	9	117	72	9	18	54
TR30685|c0_g030685_i1|m.16064	12	2	3	3	5	1	0	4	3	17	11	7	2	14	2	9	11	1	2	8			2.09	8.70833			108	18	27	27	45	9	0	36	27	153	99	63	18	126	18	81	99	9	18	72
TR3142|c0_g003142_i1|m.2532	17	18	11	11	12	17	9	7	8	15	22	11	1	14	8	15	9	1	3	11			2.09	8.70833			153	162	99	99	108	153	81	63	72	135	198	99	9	126	72	135	81	9	27	99
TR3142|c0_g003142_i1|m.2534	11	4	6	3	1	5	4	5	1	5	11	10	3	7	6	8	6	3	2	7			2.09	8.70833			99	36	54	27	9	45	36	45	9	45	99	90	27	63	54	72	54	27	18	63
TR32020|c0_g032020_i1|m.16530	8	5	12	13	4	14	6	5	6	10	15	19	0	2	7	35	13	0	4	8			2.09	8.70833			72	45	108	117	36	126	54	45	54	90	135	171	0	18	63	315	117	0	36	72
TR38759|c0_g038759_i1|m.19312	11	10	22	23	1	21	15	11	9	15	22	27	4	13	18	43	17	2	3	15			2.09	8.70833			99	90	198	207	9	189	135	99	81	135	198	243	36	117	162	387	153	18	27	135
TR42766|c0_g042766_i1|m.21066	5	4	10	10	4	8	10	6	3	9	14	10	2	8	1	16	9	1	3	7			2.09	8.70833			45	36	90	90	36	72	90	54	27	81	126	90	18	72	9	144	81	9	27	63
TR5061|c0_g005061_i1|m.4271	13	10	6	1	2	2	9	3	2	5	5	6	0	6	5	10	9	0	3	9			2.09	8.70833			117	90	54	9	18	18	81	27	18	45	45	54	0	54	45	90	81	0	27	81
TR52168|c0_g052168_i1|m.25587	11	14	17	13	3	22	14	15	10	21	28	20	11	10	13	19	8	7	15	15			2.09	8.70833			99	126	153	117	27	198	126	135	90	189	252	180	99	90	117	171	72	63	135	135
TR67564|c0_g067564_i1|m.31163	7	2	8	10	1	14	4	9	6	7	6	10	0	2	5	17	8	0	2	8			2.09	8.70833			63	18	72	90	9	126	36	81	54	63	54	90	0	18	45	153	72	0	18	72
TR7009|c0_g007009_i1|m.5847	22	18	13	14	5	11	12	22	5	29	47	19	11	24	17	28	27	2	9	24			2.09	8.70833			198	162	117	126	45	99	108	198	45	261	423	171	99	216	153	252	243	18	81	216
TR10027|c0_g010027_i1|m.7946	6	6	12	9	2	8	5	3	1	7	15	11	5	6	11	8	4	3	7	8			2.1	8.75			54	54	108	81	18	72	45	27	9	63	135	99	45	54	99	72	36	27	63	72
TR13411|c0_g013411_i1|m.10018	13	6	11	9	4	18	11	2	1	10	13	8	4	7	5	13	6	3	1	10			2.1	8.75			117	54	99	81	36	162	99	18	9	90	117	72	36	63	45	117	54	27	9	90
TR13882|c0_g013882_i1|m.10287	14	10	7	7	3	9	3	9	5	4	12	2	1	4	8	17	3	0	2	14			2.1	8.75			126	90	63	63	27	81	27	81	45	36	108	18	9	36	72	153	27	0	18	126
TR22559|c0_g022559_i1|m.13357	8	8	6	7	3	14	5	3	5	7	20	12	6	5	18	9	7	4	2	9			2.1	8.75			72	72	54	63	27	126	45	27	45	63	180	108	54	45	162	81	63	36	18	81
TR24280|c0_g024280_i1|m.13882	7	8	8	19	5	11	3	10	6	7	15	9	2	6	6	22	4	1	9	5			2.1	8.75			63	72	72	171	45	99	27	90	54	63	135	81	18	54	54	198	36	9	81	45
TR30152|c0_g030152_i1|m.15897	6	8	9	8	2	11	1	5	3	7	15	8	9	5	4	5	10	3	1	5			2.1	8.75			54	72	81	72	18	99	9	45	27	63	135	72	81	45	36	45	90	27	9	45
TR30966|c0_g030966_i1|m.16157	1	3	10	2	0	4	11	3	5	5	4	4	3	4	12	15	6	0	6	2			2.1	8.75			9	27	90	18	0	36	99	27	45	45	36	36	27	36	108	135	54	0	54	18
TR31007|c0_g031007_i1|m.16170	6	12	7	4	3	10	5	3	4	5	8	11	2	2	2	8	6	0	4	7			2.1	8.75			54	108	63	36	27	90	45	27	36	45	72	99	18	18	18	72	54	0	36	63
TR31216|c0_g031216_i1|m.16256	4	5	7	4	0	11	3	6	3	6	5	18	1	4	2	26	12	0	1	7			2.1	8.75			36	45	63	36	0	99	27	54	27	54	45	162	9	36	18	234	108	0	9	63
TR35016|c0_g035016_i1|m.17746	11	10	2	4	1	3	5	5	2	6	10	7	0	4	2	10	6	0	2	10			2.1	8.75			99	90	18	36	9	27	45	45	18	54	90	63	0	36	18	90	54	0	18	90
TR35959|c0_g035959_i1|m.18126	21	12	8	14	5	8	3	14	8	10	24	7	3	2	7	12	10	2	1	14			2.1	8.75			189	108	72	126	45	72	27	126	72	90	216	63	27	18	63	108	90	18	9	126
TR4322|c0_g004322_i1|m.3631	25	13	20	19	5	38	25	26	9	12	38	31	14	13	20	23	19	1	10	21			2.1	8.75			225	117	180	171	45	342	225	234	81	108	342	279	126	117	180	207	171	9	90	189
TR4328|c0_g004328_i1|m.3640	25	13	20	19	5	38	24	25	9	11	38	31	14	13	20	22	18	1	10	21			2.1	8.75			225	117	180	171	45	342	216	225	81	99	342	279	126	117	180	198	162	9	90	189
TR4798|c0_g004798_i1|m.4086	25	23	41	24	15	63	27	23	15	41	39	41	8	31	21	87	41	2	6	31			2.1	8.75			225	207	369	216	135	567	243	207	135	369	351	369	72	279	189	783	369	18	54	279
TR51092|c0_g051092_i1|m.24991	28	21	19	19	14	30	17	7	14	23	42	22	16	19	15	30	20	3	17	26			2.1	8.75			252	189	171	171	126	270	153	63	126	207	378	198	144	171	135	270	180	27	153	234
TR6360|c0_g006360_i1|m.5348	8	7	19	8	9	9	7	4	6	15	12	21	1	6	23	32	39	0	4	7			2.1	8.75			72	63	171	72	81	81	63	36	54	135	108	189	9	54	207	288	351	0	36	63
TR67779|c0_g067779_i1|m.31181	4	3	5	7	2	7	1	4	3	6	13	8	2	5	9	9	0	1	5	6			2.1	8.75			36	27	45	63	18	63	9	36	27	54	117	72	18	45	81	81	0	9	45	54
TR7879|c0_g007879_i1|m.6467	12	11	9	20	2	10	11	5	3	25	45	18	13	14	8	23	13	0	3	18			2.1	8.75			108	99	81	180	18	90	99	45	27	225	405	162	117	126	72	207	117	0	27	162
TR12383|c0_g012383_i1|m.9416	3	6	7	9	0	12	5	7	3	9	14	6	4	6	6	15	6	4	7	11			2.11	8.79167			27	54	63	81	0	108	45	63	27	81	126	54	36	54	54	135	54	36	63	99
TR1315|c0_g001315_i1|m.1002	9	10	10	12	1	20	5	12	2	14	22	18	3	18	12	9	14	7	8	10			2.11	8.79167			81	90	90	108	9	180	45	108	18	126	198	162	27	162	108	81	126	63	72	90
TR15046|c0_g015046_i1|m.10870	9	3	2	9	3	4	2	0	2	7	14	13	1	6	3	7	7	5	3	8			2.11	8.79167			81	27	18	81	27	36	18	0	18	63	126	117	9	54	27	63	63	45	27	72
TR23214|c0_g023214_i1|m.13574	5	2	9	6	2	6	4	6	3	11	13	9	1	4	3	3	10	1	2	8			2.11	8.79167			45	18	81	54	18	54	36	54	27	99	117	81	9	36	27	27	90	9	18	72
TR232|c0_g000232_i1|m.157	6	7	3	5	0	8	2	2	0	8	15	6	9	6	7	7	6	1	1	6			2.11	8.79167			54	63	27	45	0	72	18	18	0	72	135	54	81	54	63	63	54	9	9	54
TR28505|c0_g028505_i1|m.15336	7	3	13	6	0	6	4	4	2	10	7	13	2	3	8	18	8	0	1	2			2.11	8.79167			63	27	117	54	0	54	36	36	18	90	63	117	18	27	72	162	72	0	9	18
TR33640|c0_g033640_i1|m.17220	17	7	12	8	8	21	12	11	7	8	18	22	6	10	15	18	14	1	3	18			2.11	8.79167			153	63	108	72	72	189	108	99	63	72	162	198	54	90	135	162	126	9	27	162
TR47041|c0_g047041_i1|m.22996	16	5	9	11	8	8	2	18	4	15	39	8	9	16	10	25	17	5	8	17			2.11	8.79167			144	45	81	99	72	72	18	162	36	135	351	72	81	144	90	225	153	45	72	153
TR64743|c0_g064743_i1|m.30728	16	10	21	14	0	6	27	14	6	7	8	9	11	6	35	53	18	0	26	7			2.11	8.79167			144	90	189	126	0	54	243	126	54	63	72	81	99	54	315	477	162	0	234	63
TR64939|c0_g064939_i1|m.30774	3	9	2	9	1	6	7	5	3	5	17	10	0	4	5	7	9	3	4	7			2.11	8.79167			27	81	18	81	9	54	63	45	27	45	153	90	0	36	45	63	81	27	36	63
TR987|c0_g000987_i1|m.754	7	7	7	9	10	8	5	8	3	9	15	9	4	4	7	13	12	6	7	18			2.11	8.79167			63	63	63	81	90	72	45	72	27	81	135	81	36	36	63	117	108	54	63	162
TR13244|c0_g013244_i1|m.9932	7	14	14	9	3	15	7	11	5	17	15	12	2	13	13	11	12	7	12	18			2.12	8.83333			63	126	126	81	27	135	63	99	45	153	135	108	18	117	117	99	108	63	108	162
TR1336|c0_g001336_i1|m.1041	5	6	5	6	0	8	4	10	1	6	9	12	2	12	5	6	5	1	6	4			2.12	8.83333			45	54	45	54	0	72	36	90	9	54	81	108	18	108	45	54	45	9	54	36
TR1336|c0_g001336_i1|m.1040	9	10	6	10	4	8	2	9	6	15	20	6	6	5	11	7	13	5	5	17			2.12	8.83333			81	90	54	90	36	72	18	81	54	135	180	54	54	45	99	63	117	45	45	153
TR17591|c0_g017591_i1|m.11960	1	12	6	12	0	6	4	5	3	5	3	5	0	5	8	10	5	0	4	5			2.12	8.83333			9	108	54	108	0	54	36	45	27	45	27	45	0	45	72	90	45	0	36	45
TR18118|c0_g018118_i1|m.12012	1	3	7	4	0	4	6	6	0	8	12	8	3	4	7	8	4	1	4	9			2.12	8.83333			9	27	63	36	0	36	54	54	0	72	108	72	27	36	63	72	36	9	36	81
TR22660|c0_g022660_i1|m.13387	8	6	8	10	6	6	9	10	0	7	10	12	0	1	3	14	10	0	5	8			2.12	8.83333			72	54	72	90	54	54	81	90	0	63	90	108	0	9	27	126	90	0	45	72
TR29398|c0_g029398_i1|m.15664	9	9	7	7	1	19	11	7	3	11	14	7	4	5	16	13	10	1	4	9			2.12	8.83333			81	81	63	63	9	171	99	63	27	99	126	63	36	45	144	117	90	9	36	81
TR30693|c0_g030693_i1|m.16070	11	16	3	9	1	9	6	14	2	7	17	12	2	1	9	21	11	0	9	8			2.12	8.83333			99	144	27	81	9	81	54	126	18	63	153	108	18	9	81	189	99	0	81	72
TR30795|c0_g030795_i1|m.16102	6	5	5	6	2	10	8	3	5	6	13	4	3	7	4	13	6	1	2	8			2.12	8.83333			54	45	45	54	18	90	72	27	45	54	117	36	27	63	36	117	54	9	18	72
TR32090|c0_g032090_i1|m.16563	4	11	0	3	9	6	2	9	6	3	4	7	3	6	4	6	8	0	3	5			2.12	8.83333			36	99	0	27	81	54	18	81	54	27	36	63	27	54	36	54	72	0	27	45
TR34023|c0_g034023_i1|m.17358	3	4	7	10	1	13	5	3	7	8	6	7	3	1	5	7	0	1	1	8			2.12	8.83333			27	36	63	90	9	117	45	27	63	72	54	63	27	9	45	63	0	9	9	72
TR34238|c0_g034238_i1|m.17456	10	5	5	1	7	5	3	12	5	4	6	9	0	3	13	9	6	0	4	9			2.12	8.83333			90	45	45	9	63	45	27	108	45	36	54	81	0	27	117	81	54	0	36	81
TR34468|c0_g034468_i1|m.17566	7	8	2	6	1	10	3	6	1	6	8	8	1	13	5	10	5	1	3	12			2.12	8.83333			63	72	18	54	9	90	27	54	9	54	72	72	9	117	45	90	45	9	27	108
TR3464|c0_g003464_i1|m.2795	16	19	15	21	14	18	12	16	1	33	38	20	7	36	10	30	17	10	21	30			2.12	8.83333			144	171	135	189	126	162	108	144	9	297	342	180	63	324	90	270	153	90	189	270
TR39915|c0_g039915_i1|m.19758	6	4	7	6	0	11	11	4	1	9	16	12	2	5	7	26	10	0	2	3			2.12	8.83333			54	36	63	54	0	99	99	36	9	81	144	108	18	45	63	234	90	0	18	27
TR4128|c0_g004128_i1|m.3449	20	36	12	30	1	41	12	13	6	14	29	26	8	13	38	37	26	0	6	21			2.12	8.83333			180	324	108	270	9	369	108	117	54	126	261	234	72	117	342	333	234	0	54	189
TR41382|c0_g041382_i1|m.20377	28	5	8	5	3	2	4	26	6	18	14	3	5	13	6	17	7	5	4	14			2.12	8.83333			252	45	72	45	27	18	36	234	54	162	126	27	45	117	54	153	63	45	36	126
TR64308|c0_g064308_i1|m.30621	9	11	8	7	4	12	8	7	4	4	10	9	0	13	12	14	5	2	3	9			2.12	8.83333			81	99	72	63	36	108	72	63	36	36	90	81	0	117	108	126	45	18	27	81
TR66315|c0_g066315_i1|m.31007	11	11	1	6	1	9	8	15	3	1	17	3	1	1	12	3	5	0	2	18			2.12	8.83333			99	99	9	54	9	81	72	135	27	9	153	27	9	9	108	27	45	0	18	162
TR66791|c0_g066791_i1|m.31080	5	8	4	6	2	8	4	8	2	3	10	10	0	1	1	7	8	2	4	7			2.12	8.83333			45	72	36	54	18	72	36	72	18	27	90	90	0	9	9	63	72	18	36	63
TR8353|c0_g008353_i1|m.6814	1	3	14	1	10	13	1	5	5	16	11	25	0	5	7	6	8	1	5	5			2.12	8.83333			9	27	126	9	90	117	9	45	45	144	99	225	0	45	63	54	72	9	45	45
TR1088|c0_g001088_i1|m.837	23	5	7	6	2	8	7	25	3	9	25	12	5	11	5	9	10	3	11	13			2.13	8.875			207	45	63	54	18	72	63	225	27	81	225	108	45	99	45	81	90	27	99	117
TR11009|c0_g011009_i1|m.8616	10	20	15	9	4	16	7	7	7	8	17	9	4	5	10	9	15	1	6	15			2.13	8.875			90	180	135	81	36	144	63	63	63	72	153	81	36	45	90	81	135	9	54	135
TR1128|c0_g001128_i1|m.861	65	45	68	76	35	96	35	33	19	58	99	103	13	43	83	95	65	4	26	52			2.13	8.875			585	405	612	684	315	864	315	297	171	522	891	927	117	387	747	855	585	36	234	468
TR18167|c0_g018167_i1|m.12018	9	12	3	9	3	12	1	12	1	0	3	7	0	5	3	6	11	1	0	3			2.13	8.875			81	108	27	81	27	108	9	108	9	0	27	63	0	45	27	54	99	9	0	27
TR21948|c0_g021948_i1|m.13171	19	7	7	3	3	9	4	6	8	3	18	3	0	1	4	4	12	0	3	10			2.13	8.875			171	63	63	27	27	81	36	54	72	27	162	27	0	9	36	36	108	0	27	90
TR227|c0_g000227_i1|m.154	7	14	10	12	6	16	5	10	10	15	28	11	6	5	10	10	13	4	10	11			2.13	8.875			63	126	90	108	54	144	45	90	90	135	252	99	54	45	90	90	117	36	90	99
TR24077|c0_g024077_i1|m.13834	11	10	0	7	0	22	8	15	4	0	3	0	0	1	7	1	1	0	0	13			2.13	8.875			99	90	0	63	0	198	72	135	36	0	27	0	0	9	63	9	9	0	0	117
TR3427|c0_g003427_i1|m.2765	12	16	16	15	4	19	12	23	5	21	22	29	4	15	11	20	14	1	8	15			2.13	8.875			108	144	144	135	36	171	108	207	45	189	198	261	36	135	99	180	126	9	72	135
TR36995|c0_g036995_i1|m.18543	5	7	10	9	3	7	7	6	4	11	18	9	4	8	3	13	9	2	2	5			2.13	8.875			45	63	90	81	27	63	63	54	36	99	162	81	36	72	27	117	81	18	18	45
TR37614|c0_g037614_i1|m.18844	17	6	14	12	0	9	5	17	6	6	26	9	1	3	7	7	10	3	4	14			2.13	8.875			153	54	126	108	0	81	45	153	54	54	234	81	9	27	63	63	90	27	36	126
TR40347|c0_g040347_i1|m.19931	7	7	8	4	3	7	8	5	2	6	16	11	3	5	3	17	11	2	7	10			2.13	8.875			63	63	72	36	27	63	72	45	18	54	144	99	27	45	27	153	99	18	63	90
TR4103|c0_g004103_i1|m.3411	23	26	15	16	10	28	12	41	12	19	33	28	11	16	27	23	21	7	22	19			2.13	8.875			207	234	135	144	90	252	108	369	108	171	297	252	99	144	243	207	189	63	198	171
TR65852|c0_g065852_i1|m.30937	7	3	8	6	2	3	6	2	3	3	21	9	1	6	5	16	1	0	4	6			2.13	8.875			63	27	72	54	18	27	54	18	27	27	189	81	9	54	45	144	9	0	36	54
TR6628|c0_g006628_i1|m.5555	70	66	18	44	16	28	39	39	35	44	85	38	8	44	89	63	61	11	26	47			2.13	8.875			630	594	162	396	144	252	351	351	315	396	765	342	72	396	801	567	549	99	234	423
TR6628|c0_g006628_i1|m.5556	70	66	18	44	16	28	39	39	35	44	85	38	8	44	89	63	61	11	26	47			2.13	8.875			630	594	162	396	144	252	351	351	315	396	765	342	72	396	801	567	549	99	234	423
TR10331|c0_g010331_i1|m.8161	70	38	24	47	15	136	37	38	9	55	58	83	16	33	57	74	82	8	18	110			2.14	8.91667			630	342	216	423	135	1224	333	342	81	495	522	747	144	297	513	666	738	72	162	990
TR11007|c0_g011007_i1|m.8614	12	20	15	10	4	16	7	7	7	8	17	9	4	5	10	10	15	1	6	15			2.14	8.91667			108	180	135	90	36	144	63	63	63	72	153	81	36	45	90	90	135	9	54	135
TR11681|c0_g011681_i1|m.8994	11	7	4	7	3	11	8	16	3	6	10	12	4	1	20	9	11	2	2	12			2.14	8.91667			99	63	36	63	27	99	72	144	27	54	90	108	36	9	180	81	99	18	18	108
TR12668|c0_g012668_i1|m.9594	10	12	10	16	2	12	5	9	7	10	15	9	3	8	8	17	7	7	16	9			2.14	8.91667			90	108	90	144	18	108	45	81	63	90	135	81	27	72	72	153	63	63	144	81
TR14383|c0_g014383_i1|m.10509	0	7	1	4	0	5	3	5	2	7	11	5	3	11	7	10	8	1	5	9			2.14	8.91667			0	63	9	36	0	45	27	45	18	63	99	45	27	99	63	90	72	9	45	81
TR1857|c0_g001857_i1|m.1462	31	16	5	41	2	20	9	48	1	5	9	24	3	5	32	14	4	1	9	9			2.14	8.91667			279	144	45	369	18	180	81	432	9	45	81	216	27	45	288	126	36	9	81	81
TR2077|c0_g002077_i1|m.1617	18	16	17	13	3	24	13	14	11	22	41	23	10	26	26	30	16	8	15	19			2.14	8.91667			162	144	153	117	27	216	117	126	99	198	369	207	90	234	234	270	144	72	135	171
TR29232|c0_g029232_i1|m.15619	5	5	5	8	2	5	11	4	2	8	22	4	1	7	12	12	7	0	4	8			2.14	8.91667			45	45	45	72	18	45	99	36	18	72	198	36	9	63	108	108	63	0	36	72
TR29831|c0_g029831_i1|m.15793	6	9	8	1	0	9	17	4	2	2	8	0	0	4	21	6	3	0	7	9			2.14	8.91667			54	81	72	9	0	81	153	36	18	18	72	0	0	36	189	54	27	0	63	81
TR30626|c0_g030626_i1|m.16047	8	13	5	6	2	11	3	8	1	6	20	10	5	9	9	12	4	2	3	13			2.14	8.91667			72	117	45	54	18	99	27	72	9	54	180	90	45	81	81	108	36	18	27	117
TR31302|c0_g031302_i1|m.16276	7	14	7	12	1	7	6	8	0	7	18	9	0	7	12	17	11	4	7	12			2.14	8.91667			63	126	63	108	9	63	54	72	0	63	162	81	0	63	108	153	99	36	63	108
TR32329|c0_g032329_i1|m.16658	3	7	6	9	5	5	7	10	3	2	6	7	1	4	7	5	15	7	7	8			2.14	8.91667			27	63	54	81	45	45	63	90	27	18	54	63	9	36	63	45	135	63	63	72
TR33913|c0_g033913_i1|m.17312	26	25	15	22	1	32	14	29	13	8	34	18	6	3	19	27	14	2	4	15			2.14	8.91667			234	225	135	198	9	288	126	261	117	72	306	162	54	27	171	243	126	18	36	135
TR34101|c0_g034101_i1|m.17390	9	11	10	9	3	14	3	10	5	8	18	7	1	9	3	20	6	3	8	10			2.14	8.91667			81	99	90	81	27	126	27	90	45	72	162	63	9	81	27	180	54	27	72	90
TR37186|c0_g037186_i1|m.18637	6	12	4	8	4	9	1	11	3	3	10	3	4	6	6	25	12	1	8	13			2.14	8.91667			54	108	36	72	36	81	9	99	27	27	90	27	36	54	54	225	108	9	72	117
TR3871|c0_g003871_i1|m.3260	18	8	12	20	8	18	9	19	3	16	26	23	5	11	17	29	17	5	8	26			2.14	8.91667			162	72	108	180	72	162	81	171	27	144	234	207	45	99	153	261	153	45	72	234
TR4379|c0_g004379_i1|m.3687	35	13	16	9	0	11	18	21	6	17	14	8	5	11	27	18	18	2	4	24			2.14	8.91667			315	117	144	81	0	99	162	189	54	153	126	72	45	99	243	162	162	18	36	216
TR4379|c0_g004379_i1|m.3688	43	6	4	3	1	2	6	11	0	3	7	1	1	2	11	9	6	0	14	6			2.14	8.91667			387	54	36	27	9	18	54	99	0	27	63	9	9	18	99	81	54	0	126	54
TR50092|c0_g050092_i1|m.24501	1	8	6	11	3	4	3	6	7	8	15	11	2	5	5	6	1	1	3	4			2.14	8.91667			9	72	54	99	27	36	27	54	63	72	135	99	18	45	45	54	9	9	27	36
TR57360|c0_g057360_i1|m.28112	13	22	16	14	2	32	11	17	10	17	27	18	11	11	41	33	18	2	5	36			2.14	8.91667			117	198	144	126	18	288	99	153	90	153	243	162	99	99	369	297	162	18	45	324
TR6439|c0_g006439_i1|m.5417	9	11	12	20	5	22	7	6	2	10	13	23	1	8	4	16	10	3	5	13			2.14	8.91667			81	99	108	180	45	198	63	54	18	90	117	207	9	72	36	144	90	27	45	117
TR64472|c0_g064472_i1|m.30667	11	16	12	13	1	19	15	7	10	8	24	8	3	8	14	30	9	1	5	3			2.14	8.91667			99	144	108	117	9	171	135	63	90	72	216	72	27	72	126	270	81	9	45	27
TR65258|c0_g065258_i1|m.30835	7	5	6	5	2	6	5	5	3	8	11	5	4	11	5	13	3	2	5	5			2.14	8.91667			63	45	54	45	18	54	45	45	27	72	99	45	36	99	45	117	27	18	45	45
TR67234|c0_g067234_i1|m.31129	8	5	3	9	2	3	5	9	7	11	15	8	1	5	9	17	6	0	4	6			2.14	8.91667			72	45	27	81	18	27	45	81	63	99	135	72	9	45	81	153	54	0	36	54
TR7024|c0_g007024_i1|m.5862	25	34	20	32	8	36	23	30	17	26	53	37	10	22	24	47	28	3	24	39			2.14	8.91667			225	306	180	288	72	324	207	270	153	234	477	333	90	198	216	423	252	27	216	351
TR7321|c0_g007321_i1|m.6061	14	5	14	7	5	11	7	10	5	8	23	21	2	6	7	16	13	2	4	12			2.14	8.91667			126	45	126	63	45	99	63	90	45	72	207	189	18	54	63	144	117	18	36	108
TR9211|c0_g009211_i1|m.7415	8	5	6	9	2	7	5	1	1	5	14	7	1	3	6	11	6	0	3	5			2.14	8.91667			72	45	54	81	18	63	45	9	9	45	126	63	9	27	54	99	54	0	27	45
TR9505|c0_g009505_i1|m.7652	14	5	6	15	4	12	8	17	9	13	23	18	7	12	13	18	14	3	6	18			2.14	8.91667			126	45	54	135	36	108	72	153	81	117	207	162	63	108	117	162	126	27	54	162
TR10835|c0_g010835_i1|m.8504	10	11	11	9	9	14	7	9	12	16	28	11	5	8	6	19	10	4	10	15			2.15	8.95833			90	99	99	81	81	126	63	81	108	144	252	99	45	72	54	171	90	36	90	135
TR12869|c0_g012869_i1|m.9724	12	15	15	13	5	20	11	13	5	19	18	19	15	13	5	15	15	2	5	21			2.15	8.95833			108	135	135	117	45	180	99	117	45	171	162	171	135	117	45	135	135	18	45	189
TR12952|c0_g012952_i1|m.9769	21	21	7	18	6	17	13	20	13	19	33	16	11	13	15	24	15	3	10	22			2.15	8.95833			189	189	63	162	54	153	117	180	117	171	297	144	99	117	135	216	135	27	90	198
TR2001|c0_g002001_i1|m.1552	6	36	12	18	1	15	5	16	9	7	7	3	0	16	25	23	4	4	9	6			2.15	8.95833			54	324	108	162	9	135	45	144	81	63	63	27	0	144	225	207	36	36	81	54
TR2365|c0_g002365_i1|m.1871	13	6	11	3	4	9	7	4	3	8	10	3	2	8	8	6	10	3	4	9			2.15	8.95833			117	54	99	27	36	81	63	36	27	72	90	27	18	72	72	54	90	27	36	81
TR24770|c0_g024770_i1|m.14004	12	7	7	9	3	4	1	21	3	9	7	4	2	3	5	17	9	3	7	8			2.15	8.95833			108	63	63	81	27	36	9	189	27	81	63	36	18	27	45	153	81	27	63	72
TR27875|c0_g027875_i1|m.15115	6	4	10	8	3	6	10	5	2	9	10	7	1	5	9	8	5	2	5	9			2.15	8.95833			54	36	90	72	27	54	90	45	18	81	90	63	9	45	81	72	45	18	45	81
TR30159|c0_g030159_i1|m.15900	9	10	4	5	1	9	4	4	2	7	14	5	5	13	6	9	6	0	4	7			2.15	8.95833			81	90	36	45	9	81	36	36	18	63	126	45	45	117	54	81	54	0	36	63
TR31168|c0_g031168_i1|m.16236	3	7	11	3	6	6	5	9	3	6	10	6	1	9	5	6	3	3	3	3			2.15	8.95833			27	63	99	27	54	54	45	81	27	54	90	54	9	81	45	54	27	27	27	27
TR31295|c0_g031295_i1|m.16274	12	4	12	10	6	10	7	10	7	9	15	19	2	10	6	20	16	1	3	4			2.15	8.95833			108	36	108	90	54	90	63	90	63	81	135	171	18	90	54	180	144	9	27	36
TR35109|c0_g035109_i1|m.17768	9	4	5	6	10	7	7	3	4	4	13	9	0	13	3	14	5	0	3	5			2.15	8.95833			81	36	45	54	90	63	63	27	36	36	117	81	0	117	27	126	45	0	27	45
TR36190|c0_g036190_i1|m.18209	8	3	8	6	3	13	9	2	2	6	16	6	1	8	1	5	0	1	2	9			2.15	8.95833			72	27	72	54	27	117	81	18	18	54	144	54	9	72	9	45	0	9	18	81
TR36755|c0_g036755_i1|m.18449	11	15	19	9	2	22	10	11	2	10	16	9	1	7	22	24	22	1	6	6			2.15	8.95833			99	135	171	81	18	198	90	99	18	90	144	81	9	63	198	216	198	9	54	54
TR3841|c0_g003841_i1|m.3233	12	10	7	5	1	8	9	7	4	13	23	11	5	7	9	14	10	1	2	16			2.15	8.95833			108	90	63	45	9	72	81	63	36	117	207	99	45	63	81	126	90	9	18	144
TR55086|c0_g055086_i1|m.27034	16	8	7	11	1	8	3	5	12	2	3	13	1	6	8	8	13	0	1	6			2.15	8.95833			144	72	63	99	9	72	27	45	108	18	27	117	9	54	72	72	117	0	9	54
TR63792|c0_g063792_i1|m.30509	6	10	8	3	1	1	12	5	6	9	11	11	1	7	10	11	9	0	5	6			2.15	8.95833			54	90	72	27	9	9	108	45	54	81	99	99	9	63	90	99	81	0	45	54
TR7132|c0_g007132_i1|m.5917	27	28	7	24	4	26	15	22	10	22	41	32	12	15	20	29	18	2	12	20			2.15	8.95833			243	252	63	216	36	234	135	198	90	198	369	288	108	135	180	261	162	18	108	180
TR11836|c0_g011836_i1|m.9094	15	18	4	7	1	20	6	3	1	5	9	8	6	4	5	9	5	0	0	7			2.16	9			135	162	36	63	9	180	54	27	9	45	81	72	54	36	45	81	45	0	0	63
TR12638|c0_g012638_i1|m.9570	28	45	29	45	0	33	22	50	19	34	54	36	12	23	22	46	38	6	41	40			2.16	9			252	405	261	405	0	297	198	450	171	306	486	324	108	207	198	414	342	54	369	360
TR1443|c0_g001443_i1|m.1126	35	13	23	11	3	9	28	18	8	12	21	6	5	8	28	50	12	0	2	24			2.16	9			315	117	207	99	27	81	252	162	72	108	189	54	45	72	252	450	108	0	18	216
TR1732|c0_g001732_i1|m.1365	4	4	4	6	3	11	9	3	5	12	10	11	9	7	11	17	15	4	5	10			2.16	9			36	36	36	54	27	99	81	27	45	108	90	99	81	63	99	153	135	36	45	90
TR30993|c0_g030993_i1|m.16166	18	20	2	7	2	9	1	21	3	3	13	0	4	2	7	8	8	2	1	9			2.16	9			162	180	18	63	18	81	9	189	27	27	117	0	36	18	63	72	72	18	9	81
TR32283|c0_g032283_i1|m.16640	10	7	5	4	1	5	5	10	1	7	13	3	1	5	8	5	6	1	3	7			2.16	9			90	63	45	36	9	45	45	90	9	63	117	27	9	45	72	45	54	9	27	63
TR33684|c0_g033684_i1|m.17236	9	15	1	7	2	8	2	4	4	4	7	7	0	5	7	8	11	1	1	3			2.16	9			81	135	9	63	18	72	18	36	36	36	63	63	0	45	63	72	99	9	9	27
TR35697|c0_g035697_i1|m.18027	12	25	15	23	8	15	13	18	6	18	23	20	9	14	16	26	20	6	14	24			2.16	9			108	225	135	207	72	135	117	162	54	162	207	180	81	126	144	234	180	54	126	216
TR3670|c0_g003670_i1|m.3078	13	13	1	4	2	8	6	12	5	4	12	8	3	4	15	15	9	3	1	4			2.16	9			117	117	9	36	18	72	54	108	45	36	108	72	27	36	135	135	81	27	9	36
TR3735|c0_g003735_i1|m.3159	11	4	5	3	3	3	6	9	2	16	27	2	7	7	5	13	6	7	16	17			2.16	9			99	36	45	27	27	27	54	81	18	144	243	18	63	63	45	117	54	63	144	153
TR40278|c0_g040278_i1|m.19900	3	6	5	10	5	6	1	2	2	6	8	8	3	6	8	7	4	3	2	8			2.16	9			27	54	45	90	45	54	9	18	18	54	72	72	27	54	72	63	36	27	18	72
TR4219|c0_g004219_i1|m.3545	19	11	9	12	0	14	8	23	14	15	18	9	10	9	8	14	20	1	7	13			2.16	9			171	99	81	108	0	126	72	207	126	135	162	81	90	81	72	126	180	9	63	117
TR4422|c0_g004422_i1|m.3733	30	16	50	46	11	64	41	10	10	31	76	45	11	23	12	65	38	2	11	26			2.16	9			270	144	450	414	99	576	369	90	90	279	684	405	99	207	108	585	342	18	99	234
TR55112|c0_g055112_i1|m.27048	8	3	10	8	2	8	10	3	6	12	10	6	0	11	1	9	9	1	3	5			2.16	9			72	27	90	72	18	72	90	27	54	108	90	54	0	99	9	81	81	9	27	45
TR68027|c0_g068027_i1|m.31196	2	4	7	6	13	12	2	6	6	2	9	10	3	6	7	13	6	1	3	6			2.16	9			18	36	63	54	117	108	18	54	54	18	81	90	27	54	63	117	54	9	27	54
TR7403|c0_g007403_i1|m.6131	15	9	6	12	3	5	5	16	3	18	17	8	5	6	10	14	11	3	5	16			2.16	9			135	81	54	108	27	45	45	144	27	162	153	72	45	54	90	126	99	27	45	144
TR7403|c0_g007403_i1|m.6132	3	3	10	5	4	2	6	15	3	12	3	7	3	5	5	6	7	3	4	8			2.16	9			27	27	90	45	36	18	54	135	27	108	27	63	27	45	45	54	63	27	36	72
TR17691|c0_g017691_i1|m.11978	6	6	7	5	3	13	8	5	3	7	22	9	4	5	8	8	10	0	2	9			2.17	9.04167			54	54	63	45	27	117	72	45	27	63	198	81	36	45	72	72	90	0	18	81
TR17851|c0_g017851_i1|m.11992	11	12	5	6	1	25	15	3	5	9	23	12	5	1	0	2	7	0	3	4			2.17	9.04167			99	108	45	54	9	225	135	27	45	81	207	108	45	9	0	18	63	0	27	36
TR24406|c0_g024406_i1|m.13917	17	5	14	16	4	29	17	16	2	10	19	16	4	10	14	50	28	2	4	14			2.17	9.04167			153	45	126	144	36	261	153	144	18	90	171	144	36	90	126	450	252	18	36	126
TR27529|c0_g027529_i1|m.15011	3	25	11	7	4	10	8	7	4	8	10	24	3	2	4	21	9	1	10	11			2.17	9.04167			27	225	99	63	36	90	72	63	36	72	90	216	27	18	36	189	81	9	90	99
TR3462|c0_g003462_i1|m.2792	8	17	3	12	3	11	6	7	5	17	17	10	1	9	14	13	4	5	8	7			2.17	9.04167			72	153	27	108	27	99	54	63	45	153	153	90	9	81	126	117	36	45	72	63
TR35240|c0_g035240_i1|m.17827	11	8	12	21	11	8	4	12	11	8	15	11	0	10	10	11	11	6	8	10			2.17	9.04167			99	72	108	189	99	72	36	108	99	72	135	99	0	90	90	99	99	54	72	90
TR4326|c0_g004326_i1|m.3636	22	13	18	20	5	37	23	25	9	11	37	30	12	16	19	22	19	2	10	23			2.17	9.04167			198	117	162	180	45	333	207	225	81	99	333	270	108	144	171	198	171	18	90	207
TR7520|c0_g007520_i1|m.6223	9	3	8	10	4	19	4	8	8	9	9	12	5	9	18	5	8	3	1	13			2.17	9.04167			81	27	72	90	36	171	36	72	72	81	81	108	45	81	162	45	72	27	9	117
TR28047|c0_g028047_i1|m.15164	11	7	8	14	1	10	9	5	5	8	22	7	2	7	2	11	7	1	1	10			2.18	9.08333			99	63	72	126	9	90	81	45	45	72	198	63	18	63	18	99	63	9	9	90
TR2960|c0_g002960_i1|m.2375	50	45	30	72	9	114	30	27	16	26	40	77	15	29	43	89	44	4	6	62			2.18	9.08333			450	405	270	648	81	1026	270	243	144	234	360	693	135	261	387	801	396	36	54	558
TR2962|c0_g002962_i1|m.2382	50	50	31	73	9	117	31	27	16	29	42	78	15	29	47	89	44	4	6	65			2.18	9.08333			450	450	279	657	81	1053	279	243	144	261	378	702	135	261	423	801	396	36	54	585
TR29718|c0_g029718_i1|m.15759	9	8	6	1	0	7	4	2	6	5	17	4	2	6	10	4	3	5	2	6			2.18	9.08333			81	72	54	9	0	63	36	18	54	45	153	36	18	54	90	36	27	45	18	54
TR30018|c0_g030018_i1|m.15847	11	9	5	5	2	6	4	2	2	4	9	8	3	5	7	11	5	0	0	5			2.18	9.08333			99	81	45	45	18	54	36	18	18	36	81	72	27	45	63	99	45	0	0	45
TR30020|c0_g030020_i1|m.15848	7	4	9	3	11	16	10	3	9	4	14	11	1	8	3	14	8	0	2	9			2.18	9.08333			63	36	81	27	99	144	90	27	81	36	126	99	9	72	27	126	72	0	18	81
TR3040|c0_g003040_i1|m.2448	44	27	29	30	8	49	43	23	10	38	40	39	13	20	46	57	38	0	13	36			2.18	9.08333			396	243	261	270	72	441	387	207	90	342	360	351	117	180	414	513	342	0	117	324
TR3466|c0_g003466_i1|m.2796	16	20	15	22	14	16	9	17	1	33	37	17	6	36	10	30	17	10	21	27			2.18	9.08333			144	180	135	198	126	144	81	153	9	297	333	153	54	324	90	270	153	90	189	243
TR68113|c0_g068113_i1|m.31200	9	5	5	6	2	11	4	10	1	4	7	5	3	2	3	20	7	1	1	9			2.18	9.08333			81	45	45	54	18	99	36	90	9	36	63	45	27	18	27	180	63	9	9	81
TR1085|c0_g001085_i1|m.834	23	5	7	6	2	8	7	25	3	9	25	12	5	11	5	9	10	3	11	13			2.19	9.125			207	45	63	54	18	72	63	225	27	81	225	108	45	99	45	81	90	27	99	117
TR11320|c0_g011320_i1|m.8784	9	11	4	8	3	20	9	8	7	12	20	13	7	8	9	16	14	6	2	14			2.19	9.125			81	99	36	72	27	180	81	72	63	108	180	117	63	72	81	144	126	54	18	126
TR11671|c0_g011671_i1|m.8980	9	12	11	14	1	17	9	12	11	9	17	13	3	13	11	14	11	3	5	10			2.19	9.125			81	108	99	126	9	153	81	108	99	81	153	117	27	117	99	126	99	27	45	90
TR15491|c0_g015491_i1|m.11078	9	6	7	3	1	3	5	5	3	10	9	1	3	1	5	15	5	0	2	6			2.19	9.125			81	54	63	27	9	27	45	45	27	90	81	9	27	9	45	135	45	0	18	54
TR18308|c0_g018308_i1|m.12040	4	10	8	6	3	5	3	3	4	7	9	16	1	7	7	11	8	0	11	8			2.19	9.125			36	90	72	54	27	45	27	27	36	63	81	144	9	63	63	99	72	0	99	72
TR2069|c0_g002069_i1|m.1612	7	10	5	5	6	10	5	7	4	7	11	12	2	6	6	4	9	3	4	12			2.19	9.125			63	90	45	45	54	90	45	63	36	63	99	108	18	54	54	36	81	27	36	108
TR20783|c0_g020783_i1|m.12788	11	2	5	6	8	2	3	4	1	1	11	8	1	5	7	18	11	1	3	6			2.19	9.125			99	18	45	54	72	18	27	36	9	9	99	72	9	45	63	162	99	9	27	54
TR21093|c0_g021093_i1|m.12888	16	6	15	7	7	15	14	13	9	15	13	19	1	9	19	28	16	0	2	23			2.19	9.125			144	54	135	63	63	135	126	117	81	135	117	171	9	81	171	252	144	0	18	207
TR2261|c0_g002261_i1|m.1749	14	9	8	9	3	10	2	12	6	8	14	6	5	5	5	7	7	2	8	8			2.19	9.125			126	81	72	81	27	90	18	108	54	72	126	54	45	45	45	63	63	18	72	72
TR22912|c0_g022912_i1|m.13452	11	9	8	16	6	16	8	11	4	13	19	21	3	3	10	22	12	2	6	13			2.19	9.125			99	81	72	144	54	144	72	99	36	117	171	189	27	27	90	198	108	18	54	117
TR22966|c0_g022966_i1|m.13470	6	12	1	6	3	9	3	7	5	12	15	10	0	10	4	8	2	1	5	4			2.19	9.125			54	108	9	54	27	81	27	63	45	108	135	90	0	90	36	72	18	9	45	36
TR23132|c0_g023132_i1|m.13540	6	7	6	11	6	7	3	9	6	8	17	8	2	5	9	7	3	1	3	8			2.19	9.125			54	63	54	99	54	63	27	81	54	72	153	72	18	45	81	63	27	9	27	72
TR25232|c0_g025232_i1|m.14120	9	3	8	9	3	12	8	10	3	6	14	9	2	1	4	17	10	4	3	21			2.19	9.125			81	27	72	81	27	108	72	90	27	54	126	81	18	9	36	153	90	36	27	189
TR29289|c0_g029289_i1|m.15636	6	6	11	6	2	7	6	6	5	3	10	8	1	6	15	11	14	3	7	6			2.19	9.125			54	54	99	54	18	63	54	54	45	27	90	72	9	54	135	99	126	27	63	54
TR29383|c0_g029383_i1|m.15660	7	11	11	3	2	8	3	1	2	12	9	16	3	1	10	14	26	0	1	3			2.19	9.125			63	99	99	27	18	72	27	9	18	108	81	144	27	9	90	126	234	0	9	27
TR29964|c0_g029964_i1|m.15833	1	4	11	15	3	19	3	10	0	5	10	13	6	4	6	28	15	0	2	9			2.19	9.125			9	36	99	135	27	171	27	90	0	45	90	117	54	36	54	252	135	0	18	81
TR30264|c0_g030264_i1|m.15938	20	16	10	6	17	15	9	3	20	8	21	29	4	12	12	27	8	0	7	11			2.19	9.125			180	144	90	54	153	135	81	27	180	72	189	261	36	108	108	243	72	0	63	99
TR3369|c0_g003369_i1|m.2684	17	18	15	27	5	39	12	20	3	33	21	32	8	7	22	34	35	8	12	27			2.19	9.125			153	162	135	243	45	351	108	180	27	297	189	288	72	63	198	306	315	72	108	243
TR4319|c0_g004319_i1|m.3627	25	13	20	19	5	38	25	26	9	12	38	31	14	13	20	23	19	1	10	21			2.19	9.125			225	117	180	171	45	342	225	234	81	108	342	279	126	117	180	207	171	9	90	189
TR4821|c0_g004821_i1|m.4105	10	10	12	13	6	14	14	10	3	10	11	21	2	9	9	17	10	2	4	9			2.19	9.125			90	90	108	117	54	126	126	90	27	90	99	189	18	81	81	153	90	18	36	81
TR67169|c0_g067169_i1|m.31122	11	4	7	8	1	10	8	10	5	8	10	7	4	15	9	7	9	3	8	12			2.19	9.125			99	36	63	72	9	90	72	90	45	72	90	63	36	135	81	63	81	27	72	108
TR6971|c0_g006971_i1|m.5831	9	22	15	13	7	24	9	10	10	13	23	29	5	11	4	13	8	0	4	18			2.19	9.125			81	198	135	117	63	216	81	90	90	117	207	261	45	99	36	117	72	0	36	162
TR788|c0_g000788_i1|m.613	30	18	29	15	2	3	14	60	13	15	24	14	3	7	19	33	20	2	23	25			2.19	9.125			270	162	261	135	18	27	126	540	117	135	216	126	27	63	171	297	180	18	207	225
TR9550|c0_g009550_i1|m.7684	14	9	14	9	4	10	7	5	1	9	19	14	5	3	11	20	12	0	2	11			2.19	9.125			126	81	126	81	36	90	63	45	9	81	171	126	45	27	99	180	108	0	18	99
TR11672|c0_g011672_i1|m.8981	22	14	15	18	3	20	14	19	14	17	26	13	5	14	16	16	22	7	8	19			2.2	9.16667			198	126	135	162	27	180	126	171	126	153	234	117	45	126	144	144	198	63	72	171
TR1331|c0_g001331_i1|m.1031	6	6	6	9	1	18	4	11	1	14	17	12	3	12	12	6	15	7	5	8			2.2	9.16667			54	54	54	81	9	162	36	99	9	126	153	108	27	108	108	54	135	63	45	72
TR1331|c0_g001331_i1|m.1030	9	10	6	10	4	8	2	9	6	15	20	6	6	5	11	7	13	5	5	17			2.2	9.16667			81	90	54	90	36	72	18	81	54	135	180	54	54	45	99	63	117	45	45	153
TR2180|c0_g002180_i1|m.1690	9	6	11	5	1	3	4	8	6	21	21	9	4	8	14	12	8	2	6	13			2.2	9.16667			81	54	99	45	9	27	36	72	54	189	189	81	36	72	126	108	72	18	54	117
TR22950|c0_g022950_i1|m.13466	5	8	6	8	0	3	3	3	4	9	7	7	3	4	7	18	6	1	8	6			2.2	9.16667			45	72	54	72	0	27	27	27	36	81	63	63	27	36	63	162	54	9	72	54
TR2427|c0_g002427_i1|m.1919	25	25	31	36	6	38	17	23	11	42	43	35	17	33	21	40	30	3	23	29			2.2	9.16667			225	225	279	324	54	342	153	207	99	378	387	315	153	297	189	360	270	27	207	261
TR29225|c0_g029225_i1|m.15617	5	5	9	4	3	10	6	10	5	16	9	9	4	4	8	14	8	2	6	10			2.2	9.16667			45	45	81	36	27	90	54	90	45	144	81	81	36	36	72	126	72	18	54	90
TR29400|c0_g029400_i1|m.15665	4	15	7	4	0	10	4	4	5	7	14	8	3	15	6	9	8	0	1	11			2.2	9.16667			36	135	63	36	0	90	36	36	45	63	126	72	27	135	54	81	72	0	9	99
TR31323|c0_g031323_i1|m.16284	21	9	7	7	5	10	6	7	8	6	21	15	3	15	10	26	14	3	4	8			2.2	9.16667			189	81	63	63	45	90	54	63	72	54	189	135	27	135	90	234	126	27	36	72
TR351|c0_g000351_i1|m.263	16	25	25	21	5	30	13	29	15	16	33	15	12	14	30	60	21	2	8	20			2.2	9.16667			144	225	225	189	45	270	117	261	135	144	297	135	108	126	270	540	189	18	72	180
TR4625|c0_g004625_i1|m.3951	27	26	20	17	2	45	26	9	8	17	46	25	10	6	3	34	21	3	4	13			2.2	9.16667			243	234	180	153	18	405	234	81	72	153	414	225	90	54	27	306	189	27	36	117
TR6142|c0_g006142_i1|m.5181	31	11	15	17	4	23	7	29	5	19	32	21	8	16	19	19	22	3	16	22			2.2	9.16667			279	99	135	153	36	207	63	261	45	171	288	189	72	144	171	171	198	27	144	198
TR65503|c0_g065503_i1|m.30881	11	7	4	10	7	8	6	8	4	14	16	10	2	10	6	16	8	4	8	5			2.2	9.16667			99	63	36	90	63	72	54	72	36	126	144	90	18	90	54	144	72	36	72	45
TR66436|c0_g066436_i1|m.31029	12	14	3	9	0	6	3	11	5	4	14	3	0	2	10	5	3	1	2	12			2.2	9.16667			108	126	27	81	0	54	27	99	45	36	126	27	0	18	90	45	27	9	18	108
TR67116|c0_g067116_i1|m.31117	7	4	9	2	3	7	6	8	0	6	8	17	1	0	6	17	6	1	1	13			2.2	9.16667			63	36	81	18	27	63	54	72	0	54	72	153	9	0	54	153	54	9	9	117
TR877|c0_g000877_i1|m.676	10	26	12	9	3	16	5	6	5	17	16	3	4	9	15	11	8	1	4	14			2.2	9.16667			90	234	108	81	27	144	45	54	45	153	144	27	36	81	135	99	72	9	36	126
TR877|c0_g000877_i1|m.677	3	5	5	6	1	15	8	4	2	2	11	6	2	5	2	6	4	1	6	5			2.2	9.16667			27	45	45	54	9	135	72	36	18	18	99	54	18	45	18	54	36	9	54	45
TR11075|c0_g011075_i1|m.8660	39	12	16	11	7	15	17	39	3	36	53	9	12	38	21	35	24	5	19	38			2.21	9.20833			351	108	144	99	63	135	153	351	27	324	477	81	108	342	189	315	216	45	171	342
TR1147|c0_g001147_i1|m.870	6	4	3	8	1	10	3	3	0	6	16	17	1	3	2	10	5	0	4	7			2.21	9.20833			54	36	27	72	9	90	27	27	0	54	144	153	9	27	18	90	45	0	36	63
TR21107|c0_g021107_i1|m.12895	7	4	9	11	3	5	12	5	1	5	13	16	3	1	8	30	13	0	2	7			2.21	9.20833			63	36	81	99	27	45	108	45	9	45	117	144	27	9	72	270	117	0	18	63
TR23747|c0_g023747_i1|m.13743	19	16	13	12	2	16	13	13	10	12	20	10	4	7	12	40	18	2	3	11			2.21	9.20833			171	144	117	108	18	144	117	117	90	108	180	90	36	63	108	360	162	18	27	99
TR36067|c0_g036067_i1|m.18173	6	6	4	7	3	7	4	4	6	2	18	5	4	5	8	4	4	1	5	11			2.21	9.20833			54	54	36	63	27	63	36	36	54	18	162	45	36	45	72	36	36	9	45	99
TR36662|c0_g036662_i1|m.18394	8	11	10	7	1	14	6	9	4	2	19	2	0	4	2	18	9	4	6	19			2.21	9.20833			72	99	90	63	9	126	54	81	36	18	171	18	0	36	18	162	81	36	54	171
TR3831|c0_g003831_i1|m.3230	32	23	41	48	3	44	14	23	13	22	35	44	12	16	32	32	22	4	10	20			2.21	9.20833			288	207	369	432	27	396	126	207	117	198	315	396	108	144	288	288	198	36	90	180
TR39952|c0_g039952_i1|m.19768	11	3	8	8	0	11	1	5	2	8	15	12	2	3	2	6	7	0	2	8			2.21	9.20833			99	27	72	72	0	99	9	45	18	72	135	108	18	27	18	54	63	0	18	72
TR41091|c0_g041091_i1|m.20238	11	6	7	13	3	11	2	5	5	6	12	18	0	9	8	9	7	3	11	9			2.21	9.20833			99	54	63	117	27	99	18	45	45	54	108	162	0	81	72	81	63	27	99	81
TR41956|c0_g041956_i1|m.20626	13	10	10	7	6	13	9	12	8	11	19	9	2	12	10	19	3	3	6	15			2.21	9.20833			117	90	90	63	54	117	81	108	72	99	171	81	18	108	90	171	27	27	54	135
TR5078|c0_g005078_i1|m.4285	15	25	16	18	6	19	12	16	5	24	41	13	5	19	15	17	25	3	9	24			2.21	9.20833			135	225	144	162	54	171	108	144	45	216	369	117	45	171	135	153	225	27	81	216
TR6207|c0_g006207_i1|m.5247	8	6	8	5	0	8	11	5	1	4	9	6	5	5	18	23	17	0	6	17			2.21	9.20833			72	54	72	45	0	72	99	45	9	36	81	54	45	45	162	207	153	0	54	153
TR68601|c0_g068601_i1|m.31223	2	4	8	7	0	15	5	7	4	5	12	6	1	3	2	24	6	1	2	1			2.21	9.20833			18	36	72	63	0	135	45	63	36	45	108	54	9	27	18	216	54	9	18	9
TR8871|c0_g008871_i1|m.7208	43	19	30	22	3	23	17	25	13	15	40	20	7	20	63	74	37	6	14	32			2.21	9.20833			387	171	270	198	27	207	153	225	117	135	360	180	63	180	567	666	333	54	126	288
TR11761|c0_g011761_i1|m.9052	9	6	17	9	2	17	4	12	1	9	12	6	4	15	10	10	12	1	13	10			2.22	9.25			81	54	153	81	18	153	36	108	9	81	108	54	36	135	90	90	108	9	117	90
TR12429|c0_g012429_i1|m.9440	16	3	7	15	1	25	12	7	2	8	23	12	5	7	17	23	14	1	2	19			2.22	9.25			144	27	63	135	9	225	108	63	18	72	207	108	45	63	153	207	126	9	18	171
TR17070|c0_g017070_i1|m.11812	18	6	4	0	4	3	3	10	5	10	16	5	2	10	10	5	6	2	5	7			2.22	9.25			162	54	36	0	36	27	27	90	45	90	144	45	18	90	90	45	54	18	45	63
TR17480|c0_g017480_i1|m.11945	6	7	2	5	1	12	2	8	3	2	6	9	4	4	1	21	10	0	2	9			2.22	9.25			54	63	18	45	9	108	18	72	27	18	54	81	36	36	9	189	90	0	18	81
TR17955|c0_g017955_i1|m.12003	5	16	18	8	2	11	4	5	4	11	11	6	1	2	6	16	5	1	9	6			2.22	9.25			45	144	162	72	18	99	36	45	36	99	99	54	9	18	54	144	45	9	81	54
TR17967|c0_g017967_i1|m.12004	5	5	6	6	3	6	6	16	3	7	5	3	2	3	5	7	1	2	6	8			2.22	9.25			45	45	54	54	27	54	54	144	27	63	45	27	18	27	45	63	9	18	54	72
TR2721|c0_g002721_i1|m.2135	24	4	21	8	7	7	22	10	2	9	24	11	11	8	9	26	26	2	2	12			2.22	9.25			216	36	189	72	63	63	198	90	18	81	216	99	99	72	81	234	234	18	18	108
TR27517|c0_g027517_i1|m.15002	15	17	7	10	3	12	2	9	6	7	15	5	1	5	9	17	6	0	8	9			2.22	9.25			135	153	63	90	27	108	18	81	54	63	135	45	9	45	81	153	54	0	72	81
TR31157|c0_g031157_i1|m.16231	18	22	20	9	4	15	12	25	4	9	11	14	6	7	20	34	11	1	9	2			2.22	9.25			162	198	180	81	36	135	108	225	36	81	99	126	54	63	180	306	99	9	81	18
TR4426|c0_g004426_i1|m.3741	35	23	54	49	11	80	45	11	10	38	95	52	11	24	17	81	40	4	11	34			2.22	9.25			315	207	486	441	99	720	405	99	90	342	855	468	99	216	153	729	360	36	99	306
TR56576|c0_g056576_i1|m.27745	13	13	1	3	1	8	6	11	6	4	12	7	2	4	15	14	9	4	0	2			2.22	9.25			117	117	9	27	9	72	54	99	54	36	108	63	18	36	135	126	81	36	0	18
TR6123|c0_g006123_i1|m.5161	20	8	19	19	9	28	8	18	10	29	39	30	4	15	25	43	20	7	10	22			2.22	9.25			180	72	171	171	81	252	72	162	90	261	351	270	36	135	225	387	180	63	90	198
TR628|c0_g000628_i1|m.481	6	8	10	6	4	11	13	11	7	12	20	12	5	9	6	10	9	2	6	13			2.22	9.25			54	72	90	54	36	99	117	99	63	108	180	108	45	81	54	90	81	18	54	117
TR64597|c0_g064597_i1|m.30686	6	2	6	7	2	11	6	8	0	5	12	7	3	2	7	20	4	0	3	13			2.22	9.25			54	18	54	63	18	99	54	72	0	45	108	63	27	18	63	180	36	0	27	117
TR66650|c0_g066650_i1|m.31057	12	17	3	4	2	5	4	21	3	3	6	3	0	2	14	11	10	4	0	6			2.22	9.25			108	153	27	36	18	45	36	189	27	27	54	27	0	18	126	99	90	36	0	54
TR7325|c0_g007325_i1|m.6065	5	10	16	8	0	9	5	5	5	9	13	12	1	7	7	16	5	3	1	10			2.22	9.25			45	90	144	72	0	81	45	45	45	81	117	108	9	63	63	144	45	27	9	90
TR10891|c0_g010891_i1|m.8546	6	4	9	5	4	5	3	7	1	5	11	5	3	3	9	8	5	2	5	6			2.23	9.29167			54	36	81	45	36	45	27	63	9	45	99	45	27	27	81	72	45	18	45	54
TR10900|c0_g010900_i1|m.8550	2	8	7	5	1	7	4	5	3	9	6	8	6	5	8	11	8	2	4	4			2.23	9.29167			18	72	63	45	9	63	36	45	27	81	54	72	54	45	72	99	72	18	36	36
TR12956|c0_g012956_i1|m.9774	49	24	34	26	7	21	17	38	19	45	89	25	16	51	24	59	49	5	26	36			2.23	9.29167			441	216	306	234	63	189	153	342	171	405	801	225	144	459	216	531	441	45	234	324
TR14712|c0_g014712_i1|m.10712	13	1	5	2	0	5	4	12	1	3	8	9	3	4	1	14	11	0	1	9			2.23	9.29167			117	9	45	18	0	45	36	108	9	27	72	81	27	36	9	126	99	0	9	81
TR17729|c0_g017729_i1|m.11980	8	14	7	7	0	6	7	7	3	6	10	4	5	7	6	7	4	1	3	10			2.23	9.29167			72	126	63	63	0	54	63	63	27	54	90	36	45	63	54	63	36	9	27	90
TR18143|c0_g018143_i1|m.12014	5	4	5	9	4	5	2	8	3	5	14	4	1	5	5	6	4	1	5	11			2.23	9.29167			45	36	45	81	36	45	18	72	27	45	126	36	9	45	45	54	36	9	45	99
TR23415|c0_g023415_i1|m.13625	10	13	6	9	7	11	5	6	7	7	16	6	4	4	8	16	9	2	5	13			2.23	9.29167			90	117	54	81	63	99	45	54	63	63	144	54	36	36	72	144	81	18	45	117
TR2354|c0_g002354_i1|m.1862	19	18	25	15	4	29	15	17	12	24	41	28	11	15	14	25	10	9	20	19			2.23	9.29167			171	162	225	135	36	261	135	153	108	216	369	252	99	135	126	225	90	81	180	171
TR24974|c0_g024974_i1|m.14055	4	11	3	9	3	9	4	7	4	7	15	8	1	7	4	7	9	2	7	9			2.23	9.29167			36	99	27	81	27	81	36	63	36	63	135	72	9	63	36	63	81	18	63	81
TR25170|c0_g025170_i1|m.14104	1	0	0	0	0	0	0	15	5	0	0	7	0	1	8	39	1	5	23	1			2.23	9.29167			9	0	0	0	0	0	0	135	45	0	0	63	0	9	72	351	9	45	207	9
TR2728|c0_g002728_i1|m.2150	23	4	17	7	6	6	21	9	2	9	23	11	8	8	8	26	25	1	2	12			2.23	9.29167			207	36	153	63	54	54	189	81	18	81	207	99	72	72	72	234	225	9	18	108
TR27494|c0_g027494_i1|m.14988	5	4	12	7	1	12	4	5	3	11	9	20	1	5	8	23	8	0	1	7			2.23	9.29167			45	36	108	63	9	108	36	45	27	99	81	180	9	45	72	207	72	0	9	63
TR28869|c0_g028869_i1|m.15473	26	8	7	11	5	25	3	28	17	23	26	16	6	12	10	17	17	1	4	17			2.23	9.29167			234	72	63	99	45	225	27	252	153	207	234	144	54	108	90	153	153	9	36	153
TR29764|c0_g029764_i1|m.15774	15	8	6	8	3	8	4	11	1	3	14	10	2	6	6	8	11	2	3	9			2.23	9.29167			135	72	54	72	27	72	36	99	9	27	126	90	18	54	54	72	99	18	27	81
TR3096|c0_g003096_i1|m.2501	12	12	16	15	4	12	6	10	5	13	18	14	7	10	7	17	11	3	3	11			2.23	9.29167			108	108	144	135	36	108	54	90	45	117	162	126	63	90	63	153	99	27	27	99
TR35257|c0_g035257_i1|m.17837	14	18	5	13	3	14	5	40	0	3	14	22	7	8	19	13	9	1	4	9			2.23	9.29167			126	162	45	117	27	126	45	360	0	27	126	198	63	72	171	117	81	9	36	81
TR39884|c0_g039884_i1|m.19747	14	12	1	3	1	6	6	6	1	4	12	10	0	4	5	6	7	0	3	5			2.23	9.29167			126	108	9	27	9	54	54	54	9	36	108	90	0	36	45	54	63	0	27	45
TR53536|c0_g053536_i1|m.26268	10	10	7	2	4	8	4	8	5	7	7	11	4	7	5	15	8	1	3	4			2.23	9.29167			90	90	63	18	36	72	36	72	45	63	63	99	36	63	45	135	72	9	27	36
TR5779|c0_g005779_i1|m.4900	11	11	13	13	3	10	6	11	10	18	19	15	8	17	18	14	16	3	7	12			2.23	9.29167			99	99	117	117	27	90	54	99	90	162	171	135	72	153	162	126	144	27	63	108
TR65221|c0_g065221_i1|m.30832	14	5	4	9	2	8	7	12	2	5	14	6	1	7	9	15	8	2	7	10			2.23	9.29167			126	45	36	81	18	72	63	108	18	45	126	54	9	63	81	135	72	18	63	90
TR65606|c0_g065606_i1|m.30897	5	4	11	11	3	8	3	2	4	1	11	4	1	5	7	13	4	1	3	5			2.23	9.29167			45	36	99	99	27	72	27	18	36	9	99	36	9	45	63	117	36	9	27	45
TR7709|c0_g007709_i1|m.6361	38	15	23	23	7	21	16	25	22	30	60	21	16	32	34	26	21	10	24	41			2.23	9.29167			342	135	207	207	63	189	144	225	198	270	540	189	144	288	306	234	189	90	216	369
TR11646|c0_g011646_i1|m.8970	10	14	10	9	7	17	12	11	8	11	23	19	7	4	6	19	11	3	6	19			2.24	9.33333			90	126	90	81	63	153	108	99	72	99	207	171	63	36	54	171	99	27	54	171
TR27489|c0_g027489_i1|m.14985	9	2	10	9	1	7	8	10	1	14	9	10	2	3	12	9	9	4	5	12			2.24	9.33333			81	18	90	81	9	63	72	90	9	126	81	90	18	27	108	81	81	36	45	108
TR3350|c0_g003350_i1|m.2676	6	7	4	0	0	2	6	5	3	14	9	2	2	4	22	8	8	0	0	5			2.24	9.33333			54	63	36	0	0	18	54	45	27	126	81	18	18	36	198	72	72	0	0	45
TR47005|c0_g047005_i1|m.22972	7	13	6	8	3	5	4	5	1	3	14	10	1	3	14	13	9	6	1	3			2.24	9.33333			63	117	54	72	27	45	36	45	9	27	126	90	9	27	126	117	81	54	9	27
TR472|c0_g000472_i1|m.333	6	7	4	3	0	5	3	6	3	9	11	8	2	11	8	5	7	3	4	5			2.24	9.33333			54	63	36	27	0	45	27	54	27	81	99	72	18	99	72	45	63	27	36	45
TR5423|c0_g005423_i1|m.4568	10	10	13	25	6	13	5	16	9	19	20	7	3	10	8	15	9	1	8	12			2.24	9.33333			90	90	117	225	54	117	45	144	81	171	180	63	27	90	72	135	81	9	72	108
TR8771|c0_g008771_i1|m.7138	17	19	15	14	6	21	9	17	4	17	20	12	7	7	29	32	21	2	6	10			2.24	9.33333			153	171	135	126	54	189	81	153	36	153	180	108	63	63	261	288	189	18	54	90
TR9793|c0_g009793_i1|m.7831	4	12	4	7	2	5	2	6	6	8	14	6	4	9	5	10	10	1	3	4			2.24	9.33333			36	108	36	63	18	45	18	54	54	72	126	54	36	81	45	90	90	9	27	36
TR12566|c0_g012566_i1|m.9527	3	7	2	5	10	11	8	6	6	7	8	11	7	3	12	12	14	0	4	3			2.25	9.375			27	63	18	45	90	99	72	54	54	63	72	99	63	27	108	108	126	0	36	27
TR1467|c0_g001467_i1|m.1140	25	25	26	30	2	20	17	30	16	46	29	24	9	17	22	34	36	12	29	30			2.25	9.375			225	225	234	270	18	180	153	270	144	414	261	216	81	153	198	306	324	108	261	270
TR1832|c0_g001832_i1|m.1438	10	5	7	8	6	10	5	11	3	9	11	10	3	6	3	10	12	0	2	14			2.25	9.375			90	45	63	72	54	90	45	99	27	81	99	90	27	54	27	90	108	0	18	126
TR3020|c0_g003020_i1|m.2432	25	8	6	26	1	25	10	15	3	2	24	30	2	5	42	56	16	1	6	14			2.25	9.375			225	72	54	234	9	225	90	135	27	18	216	270	18	45	378	504	144	9	54	126
TR30254|c0_g030254_i1|m.15935	6	1	6	7	2	19	7	4	2	6	12	19	8	4	1	13	6	2	2	3			2.25	9.375			54	9	54	63	18	171	63	36	18	54	108	171	72	36	9	117	54	18	18	27
TR3431|c0_g003431_i1|m.2772	12	16	16	15	4	19	12	23	5	21	22	29	4	15	11	20	14	1	8	15			2.25	9.375			108	144	144	135	36	171	108	207	45	189	198	261	36	135	99	180	126	9	72	135
TR35910|c0_g035910_i1|m.18108	8	8	3	5	1	10	6	5	2	5	17	3	4	4	4	13	6	1	2	7			2.25	9.375			72	72	27	45	9	90	54	45	18	45	153	27	36	36	36	117	54	9	18	63
TR37039|c0_g037039_i1|m.18561	3	5	4	14	1	21	4	4	1	0	8	14	3	2	5	12	2	0	0	10			2.25	9.375			27	45	36	126	9	189	36	36	9	0	72	126	27	18	45	108	18	0	0	90
TR44149|c0_g044149_i1|m.21682	6	5	6	8	2	11	1	9	3	9	17	14	3	8	9	21	16	2	3	7			2.25	9.375			54	45	54	72	18	99	9	81	27	81	153	126	27	72	81	189	144	18	27	63
TR4524|c0_g004524_i1|m.3815	21	21	21	24	12	12	22	24	7	19	39	31	19	19	18	40	21	3	6	31			2.25	9.375			189	189	189	216	108	108	198	216	63	171	351	279	171	171	162	360	189	27	54	279
TR47037|c0_g047037_i1|m.22993	8	3	1	3	0	6	2	10	4	5	27	2	7	7	8	13	6	5	6	13			2.25	9.375			72	27	9	27	0	54	18	90	36	45	243	18	63	63	72	117	54	45	54	117
TR66788|c0_g066788_i1|m.31079	9	18	9	10	3	14	10	10	5	10	9	18	2	8	2	17	7	0	2	7			2.25	9.375			81	162	81	90	27	126	90	90	45	90	81	162	18	72	18	153	63	0	18	63
TR67014|c0_g067014_i1|m.31109	11	8	5	8	4	18	13	4	1	8	22	10	0	1	15	29	11	0	1	9			2.25	9.375			99	72	45	72	36	162	117	36	9	72	198	90	0	9	135	261	99	0	9	81
TR67643|c0_g067643_i1|m.31169	10	3	1	2	0	7	3	3	0	4	8	12	1	6	26	19	7	0	1	1			2.25	9.375			90	27	9	18	0	63	27	27	0	36	72	108	9	54	234	171	63	0	9	9
TR12740|c0_g012740_i1|m.9637	17	14	11	14	0	21	10	16	5	10	19	25	1	7	21	25	16	1	2	22			2.26	9.41667			153	126	99	126	0	189	90	144	45	90	171	225	9	63	189	225	144	9	18	198
TR13559|c0_g013559_i1|m.10116	13	22	19	18	4	8	10	13	4	17	32	13	12	4	22	27	11	3	5	16			2.26	9.41667			117	198	171	162	36	72	90	117	36	153	288	117	108	36	198	243	99	27	45	144
TR17475|c0_g017475_i1|m.11944	7	6	9	8	3	11	8	2	2	11	8	22	5	6	5	18	10	0	6	6			2.26	9.41667			63	54	81	72	27	99	72	18	18	99	72	198	45	54	45	162	90	0	54	54
TR2243|c0_g002243_i1|m.1737	1	4	4	3	9	4	3	5	7	2	12	16	1	5	4	9	9	0	5	3			2.26	9.41667			9	36	36	27	81	36	27	45	63	18	108	144	9	45	36	81	81	0	45	27
TR2485|c0_g002485_i1|m.1978	7	9	6	9	6	18	4	7	2	8	14	14	4	8	10	17	11	3	6	8			2.26	9.41667			63	81	54	81	54	162	36	63	18	72	126	126	36	72	90	153	99	27	54	72
TR29666|c0_g029666_i1|m.15739	4	6	2	7	8	7	7	5	1	10	13	9	4	6	8	13	7	1	3	4			2.26	9.41667			36	54	18	63	72	63	63	45	9	90	117	81	36	54	72	117	63	9	27	36
TR30049|c0_g030049_i1|m.15860	7	9	4	8	2	11	5	6	4	9	14	9	3	10	3	13	9	2	3	9			2.26	9.41667			63	81	36	72	18	99	45	54	36	81	126	81	27	90	27	117	81	18	27	81
TR3497|c0_g003497_i1|m.2828	8	6	13	12	3	10	11	6	5	18	29	20	4	12	4	16	8	4	2	19			2.26	9.41667			72	54	117	108	27	90	99	54	45	162	261	180	36	108	36	144	72	36	18	171
TR37242|c0_g037242_i1|m.18667	19	16	4	6	5	10	6	13	8	6	16	7	4	11	11	10	11	1	3	10			2.26	9.41667			171	144	36	54	45	90	54	117	72	54	144	63	36	99	99	90	99	9	27	90
TR4217|c0_g004217_i1|m.3543	12	2	3	6	0	3	4	14	8	6	7	3	4	6	5	8	8	1	5	7			2.26	9.41667			108	18	27	54	0	27	36	126	72	54	63	27	36	54	45	72	72	9	45	63
TR64806|c0_g064806_i1|m.30745	12	9	5	10	1	5	2	8	0	11	15	5	2	5	9	11	9	1	3	10			2.26	9.41667			108	81	45	90	9	45	18	72	0	99	135	45	18	45	81	99	81	9	27	90
TR65898|c0_g065898_i1|m.30942	10	11	6	13	1	12	7	4	6	8	20	8	3	6	8	10	9	2	5	12			2.26	9.41667			90	99	54	117	9	108	63	36	54	72	180	72	27	54	72	90	81	18	45	108
TR66930|c0_g066930_i1|m.31094	4	10	12	4	6	4	4	3	3	3	9	12	1	5	9	17	7	0	1	0			2.26	9.41667			36	90	108	36	54	36	36	27	27	27	81	108	9	45	81	153	63	0	9	0
TR671|c0_g000671_i1|m.523	23	28	28	30	2	99	15	22	11	19	34	29	14	11	40	51	26	2	5	42			2.26	9.41667			207	252	252	270	18	891	135	198	99	171	306	261	126	99	360	459	234	18	45	378
TR7796|c0_g007796_i1|m.6414	18	17	7	6	2	13	6	14	7	14	17	9	7	9	10	6	9	5	10	8			2.26	9.41667			162	153	63	54	18	117	54	126	63	126	153	81	63	81	90	54	81	45	90	72
TR8800|c0_g008800_i1|m.7153	28	53	33	32	3	52	34	17	6	16	38	36	5	6	32	62	40	2	5	20			2.26	9.41667			252	477	297	288	27	468	306	153	54	144	342	324	45	54	288	558	360	18	45	180
TR12824|c0_g012824_i1|m.9696	12	12	3	9	1	18	16	3	0	5	15	13	2	1	0	9	5	0	2	3			2.27	9.45833			108	108	27	81	9	162	144	27	0	45	135	117	18	9	0	81	45	0	18	27
TR16413|c0_g016413_i1|m.11534	10	9	20	9	3	10	13	6	0	10	8	20	1	9	10	30	5	0	1	14			2.27	9.45833			90	81	180	81	27	90	117	54	0	90	72	180	9	81	90	270	45	0	9	126
TR23648|c0_g023648_i1|m.13700	11	4	4	6	3	8	5	5	4	5	9	4	2	5	7	10	19	3	1	6			2.27	9.45833			99	36	36	54	27	72	45	45	36	45	81	36	18	45	63	90	171	27	9	54
TR23648|c0_g023648_i1|m.13701	10	11	5	4	5	2	3	13	8	6	11	7	3	2	0	8	11	2	7	1			2.27	9.45833			90	99	45	36	45	18	27	117	72	54	99	63	27	18	0	72	99	18	63	9
TR29883|c0_g029883_i1|m.15810	11	6	9	4	3	13	4	1	3	15	11	7	4	9	9	15	8	2	1	10			2.27	9.45833			99	54	81	36	27	117	36	9	27	135	99	63	36	81	81	135	72	18	9	90
TR30748|c0_g030748_i1|m.16089	15	12	3	6	4	6	4	3	1	8	11	3	2	5	1	13	8	2	5	9			2.27	9.45833			135	108	27	54	36	54	36	27	9	72	99	27	18	45	9	117	72	18	45	81
TR31313|c0_g031313_i1|m.16278	9	12	0	5	3	6	3	8	5	4	6	7	0	3	5	18	2	2	4	3			2.27	9.45833			81	108	0	45	27	54	27	72	45	36	54	63	0	27	45	162	18	18	36	27
TR31805|c0_g031805_i1|m.16457	6	8	4	1	4	6	3	10	1	9	11	7	0	7	5	11	3	0	4	5			2.27	9.45833			54	72	36	9	36	54	27	90	9	81	99	63	0	63	45	99	27	0	36	45
TR34106|c0_g034106_i1|m.17396	28	12	13	6	7	24	10	7	11	19	42	25	8	11	21	46	16	2	5	17			2.27	9.45833			252	108	117	54	63	216	90	63	99	171	378	225	72	99	189	414	144	18	45	153
TR34106|c0_g034106_i1|m.17395	28	12	12	5	7	24	10	8	12	20	42	25	7	11	21	46	15	2	4	19			2.27	9.45833			252	108	108	45	63	216	90	72	108	180	378	225	63	99	189	414	135	18	36	171
TR474|c0_g000474_i1|m.335	9	22	13	5	1	21	4	12	7	22	16	40	5	15	18	27	39	3	6	10			2.27	9.45833			81	198	117	45	9	189	36	108	63	198	144	360	45	135	162	243	351	27	54	90
TR5200|c0_g005200_i1|m.4378	11	5	2	5	0	11	5	8	3	6	10	10	2	2	5	12	6	2	5	11			2.27	9.45833			99	45	18	45	0	99	45	72	27	54	90	90	18	18	45	108	54	18	45	99
TR5293|c0_g005293_i1|m.4452	11	22	9	22	0	46	16	21	11	12	18	26	4	4	11	32	33	5	1	32			2.27	9.45833			99	198	81	198	0	414	144	189	99	108	162	234	36	36	99	288	297	45	9	288
TR6125|c0_g006125_i1|m.5163	17	5	17	15	12	24	9	17	9	28	40	29	4	13	21	33	20	6	10	20			2.27	9.45833			153	45	153	135	108	216	81	153	81	252	360	261	36	117	189	297	180	54	90	180
TR64987|c0_g064987_i1|m.30781	6	10	5	11	5	11	5	9	5	9	21	7	6	6	7	8	6	2	5	9			2.27	9.45833			54	90	45	99	45	99	45	81	45	81	189	63	54	54	63	72	54	18	45	81
TR65001|c0_g065001_i1|m.30791	6	2	5	10	6	14	6	7	2	10	13	9	1	8	2	13	8	2	4	5			2.27	9.45833			54	18	45	90	54	126	54	63	18	90	117	81	9	72	18	117	72	18	36	45
TR65088|c0_g065088_i1|m.30805	9	4	11	7	7	13	5	5	8	6	10	8	2	9	1	17	9	3	6	13			2.27	9.45833			81	36	99	63	63	117	45	45	72	54	90	72	18	81	9	153	81	27	54	117
TR66423|c0_g066423_i1|m.31027	12	5	8	4	3	4	2	5	3	11	14	3	2	10	4	9	3	2	8	9			2.27	9.45833			108	45	72	36	27	36	18	45	27	99	126	27	18	90	36	81	27	18	72	81
TR7460|c0_g007460_i1|m.6172	15	17	16	14	8	13	38	17	15	12	18	16	4	12	16	37	15	0	6	7			2.27	9.45833			135	153	144	126	72	117	342	153	135	108	162	144	36	108	144	333	135	0	54	63
TR9982|c0_g009982_i1|m.7925	26	10	12	13	6	16	7	10	9	12	29	19	9	15	16	19	20	3	10	21			2.27	9.45833			234	90	108	117	54	144	63	90	81	108	261	171	81	135	144	171	180	27	90	189
TR11912|c0_g011912_i1|m.9149	10	3	9	15	0	12	2	7	4	7	17	11	1	10	6	16	11	2	2	15			2.28	9.5			100	30	90	150	0	120	20	70	40	70	170	110	10	100	60	160	110	20	20	150
TR13194|c0_g013194_i1|m.9910	12	36	10	22	13	29	13	22	9	6	14	47	2	3	12	43	13	2	2	11			2.28	9.5			120	360	100	220	130	290	130	220	90	60	140	470	20	30	120	430	130	20	20	110
TR24752|c0_g024752_i1|m.13998	6	6	9	4	6	3	4	5	10	5	5	7	1	4	6	19	12	2	1	6			2.28	9.5			60	60	90	40	60	30	40	50	100	50	50	70	10	40	60	190	120	20	10	60
TR28079|c0_g028079_i1|m.15171	7	9	4	15	5	10	11	9	3	12	16	6	3	5	9	14	12	2	4	12			2.28	9.5			70	90	40	150	50	100	110	90	30	120	160	60	30	50	90	140	120	20	40	120
TR30012|c0_g030012_i1|m.15846	14	1	8	5	0	0	16	11	6	5	13	3	1	3	8	11	11	0	1	12			2.28	9.5			140	10	80	50	0	0	160	110	60	50	130	30	10	30	80	110	110	0	10	120
TR3307|c0_g003307_i1|m.2644	55	17	29	19	5	10	37	49	14	18	31	20	16	12	60	52	42	3	22	20			2.28	9.5			550	170	290	190	50	100	370	490	140	180	310	200	160	120	600	520	420	30	220	200
TR35210|c0_g035210_i1|m.17814	7	7	4	3	2	2	6	5	2	7	6	1	7	6	4	8	9	4	3	7			2.28	9.5			70	70	40	30	20	20	60	50	20	70	60	10	70	60	40	80	90	40	30	70
TR4105|c0_g004105_i1|m.3413	32	27	20	21	12	42	14	46	12	20	32	39	12	14	28	40	26	7	23	21			2.28	9.5			320	270	200	210	120	420	140	460	120	200	320	390	120	140	280	400	260	70	230	210
TR41764|c0_g041764_i1|m.20562	11	19	32	29	7	23	11	12	7	18	32	44	4	20	11	83	25	0	5	20			2.28	9.5			110	190	320	290	70	230	110	120	70	180	320	440	40	200	110	830	250	0	50	200
TR43184|c0_g043184_i1|m.21275	25	14	6	9	0	8	8	21	12	12	16	5	2	6	27	27	12	2	5	7			2.28	9.5			250	140	60	90	0	80	80	210	120	120	160	50	20	60	270	270	120	20	50	70
TR58550|c0_g058550_i1|m.28688	13	8	2	21	1	17	12	2	1	10	15	11	1	9	3	9	6	0	1	6			2.28	9.5			130	80	20	210	10	170	120	20	10	100	150	110	10	90	30	90	60	0	10	60
TR63946|c0_g063946_i1|m.30547	13	8	10	20	4	26	14	11	7	15	24	28	5	11	10	16	16	0	5	20			2.28	9.5			130	80	100	200	40	260	140	110	70	150	240	280	50	110	100	160	160	0	50	200
TR64268|c0_g064268_i1|m.30612	14	7	10	4	0	8	7	4	3	9	11	21	2	2	7	13	14	0	0	8			2.28	9.5			140	70	100	40	0	80	70	40	30	90	110	210	20	20	70	130	140	0	0	80
TR665|c0_g000665_i1|m.516	14	28	22	22	8	39	15	24	12	27	38	33	15	19	43	41	23	2	6	44			2.28	9.5			140	280	220	220	80	390	150	240	120	270	380	330	150	190	430	410	230	20	60	440
TR11367|c0_g011367_i1|m.8810	33	21	29	35	7	61	16	16	9	31	36	47	6	12	41	57	43	1	7	38			2.29	9.54167			330	210	290	350	70	610	160	160	90	310	360	470	60	120	410	570	430	10	70	380
TR1286|c0_g001286_i1|m.975	21	15	8	18	2	11	5	11	7	19	32	16	6	13	9	13	15	0	14	8			2.29	9.54167			210	150	80	180	20	110	50	110	70	190	320	160	60	130	90	130	150	0	140	80
TR1286|c0_g001286_i1|m.976	5	4	5	6	1	6	2	4	3	1	11	11	3	5	8	4	8	1	6	5			2.29	9.54167			50	40	50	60	10	60	20	40	30	10	110	110	30	50	80	40	80	10	60	50
TR14540|c0_g014540_i1|m.10613	9	2	10	6	1	6	1	6	1	4	8	7	2	4	8	11	8	2	5	4			2.29	9.54167			90	20	100	60	10	60	10	60	10	40	80	70	20	40	80	110	80	20	50	40
TR1485|c0_g001485_i1|m.1161	11	10	22	23	1	21	15	11	9	15	22	27	4	13	18	43	17	2	3	15			2.29	9.54167			110	100	220	230	10	210	150	110	90	150	220	270	40	130	180	430	170	20	30	150
TR1798|c0_g001798_i1|m.1416	23	17	8	15	6	23	17	23	8	14	43	19	5	11	14	27	18	4	10	21			2.29	9.54167			230	170	80	150	60	230	170	230	80	140	430	190	50	110	140	270	180	40	100	210
TR22533|c0_g022533_i1|m.13348	9	9	7	8	0	9	5	4	2	5	25	5	6	6	3	11	9	0	6	7			2.29	9.54167			90	90	70	80	0	90	50	40	20	50	250	50	60	60	30	110	90	0	60	70
TR28148|c0_g028148_i1|m.15196	8	3	10	5	0	6	4	7	14	7	11	3	1	6	26	21	16	1	4	7			2.29	9.54167			80	30	100	50	0	60	40	70	140	70	110	30	10	60	260	210	160	10	40	70
TR2863|c0_g002863_i1|m.2291	15	18	17	24	8	25	20	12	16	18	29	24	8	21	23	35	11	1	9	20			2.29	9.54167			150	180	170	240	80	250	200	120	160	180	290	240	80	210	230	350	110	10	90	200
TR30625|c0_g030625_i1|m.16045	10	12	7	11	3	9	10	12	4	11	17	8	9	14	7	20	6	1	13	15			2.29	9.54167			100	120	70	110	30	90	100	120	40	110	170	80	90	140	70	200	60	10	130	150
TR30984|c0_g030984_i1|m.16162	8	2	7	4	0	7	18	3	1	1	3	5	0	1	17	5	14	0	12	4			2.29	9.54167			80	20	70	40	0	70	180	30	10	10	30	50	0	10	170	50	140	0	120	40
TR31138|c0_g031138_i1|m.16214	12	3	0	14	0	14	3	13	2	0	11	1	1	0	10	0	1	0	0	19			2.29	9.54167			120	30	0	140	0	140	30	130	20	0	110	10	10	0	100	0	10	0	0	190
TR35090|c0_g035090_i1|m.17763	25	22	25	9	4	9	15	6	6	19	27	23	5	11	47	40	19	2	5	21			2.29	9.54167			250	220	250	90	40	90	150	60	60	190	270	230	50	110	470	400	190	20	50	210
TR4114|c0_g004114_i1|m.3417	26	21	24	15	0	8	11	33	8	12	10	18	2	8	21	44	28	2	4	10			2.29	9.54167			260	210	240	150	0	80	110	330	80	120	100	180	20	80	210	440	280	20	40	100
TR4423|c0_g004423_i1|m.3735	30	17	50	44	11	65	39	9	10	34	82	45	10	22	13	64	34	3	9	27			2.29	9.54167			300	170	500	440	110	650	390	90	100	340	820	450	100	220	130	640	340	30	90	270
TR52448|c0_g052448_i1|m.25738	6	6	5	1	5	8	5	1	3	6	12	10	2	10	4	5	9	1	1	5			2.29	9.54167			60	60	50	10	50	80	50	10	30	60	120	100	20	100	40	50	90	10	10	50
TR54558|c0_g054558_i1|m.26780	6	8	6	10	5	5	5	4	5	11	17	13	2	4	8	11	10	0	3	8			2.29	9.54167			60	80	60	100	50	50	50	40	50	110	170	130	20	40	80	110	100	0	30	80
TR64765|c0_g064765_i1|m.30730	10	8	9	6	2	8	4	5	5	6	11	11	1	3	9	7	4	1	5	10			2.29	9.54167			100	80	90	60	20	80	40	50	50	60	110	110	10	30	90	70	40	10	50	100
TR64857|c0_g064857_i1|m.30755	13	15	6	9	10	10	5	16	1	16	12	10	5	10	6	14	8	7	8	10			2.29	9.54167			130	150	60	90	100	100	50	160	10	160	120	100	50	100	60	140	80	70	80	100
TR68484|c0_g068484_i1|m.31218	4	6	2	4	7	4	3	10	1	10	10	6	1	6	8	13	2	0	2	5			2.29	9.54167			40	60	20	40	70	40	30	100	10	100	100	60	10	60	80	130	20	0	20	50
TR1588|c0_g001588_i1|m.1267	9	10	4	8	4	6	5	12	2	6	15	9	2	3	10	10	5	3	2	11			2.3	9.58333			90	100	40	80	40	60	50	120	20	60	150	90	20	30	100	100	50	30	20	110
TR22731|c0_g022731_i1|m.13408	7	11	9	6	1	12	9	8	4	6	11	12	3	6	4	19	13	0	4	7			2.3	9.58333			70	110	90	60	10	120	90	80	40	60	110	120	30	60	40	190	130	0	40	70
TR25102|c0_g025102_i1|m.14083	8	22	22	11	2	5	16	1	11	3	13	12	5	11	25	23	4	1	3	9			2.3	9.58333			80	220	220	110	20	50	160	10	110	30	130	120	50	110	250	230	40	10	30	90
TR27965|c0_g027965_i1|m.15139	6	5	5	12	3	7	4	8	2	13	9	4	2	9	5	12	14	3	2	11			2.3	9.58333			60	50	50	120	30	70	40	80	20	130	90	40	20	90	50	120	140	30	20	110
TR31021|c0_g031021_i1|m.16175	5	14	21	6	2	9	4	7	2	5	10	24	3	2	6	20	12	0	1	7			2.3	9.58333			50	140	210	60	20	90	40	70	20	50	100	240	30	20	60	200	120	0	10	70
TR34042|c0_g034042_i1|m.17365	10	5	4	5	1	16	11	2	7	4	24	8	2	3	1	10	9	5	5	4			2.3	9.58333			100	50	40	50	10	160	110	20	70	40	240	80	20	30	10	100	90	50	50	40
TR54308|c0_g054308_i1|m.26670	6	3	11	18	6	11	4	5	4	5	9	12	5	2	6	19	12	1	1	20			2.3	9.58333			60	30	110	180	60	110	40	50	40	50	90	120	50	20	60	190	120	10	10	200
TR56736|c0_g056736_i1|m.27850	5	6	9	3	3	3	7	4	1	6	5	4	3	5	14	5	7	3	7	10			2.3	9.58333			50	60	90	30	30	30	70	40	10	60	50	40	30	50	140	50	70	30	70	100
TR65844|c0_g065844_i1|m.30934	6	11	8	2	1	6	3	5	3	4	13	6	5	4	7	5	5	0	3	7			2.3	9.58333			60	110	80	20	10	60	30	50	30	40	130	60	50	40	70	50	50	0	30	70
TR66230|c0_g066230_i1|m.30989	1	6	9	12	4	5	5	4	5	5	10	5	3	8	5	7	3	2	6	8			2.3	9.58333			10	60	90	120	40	50	50	40	50	50	100	50	30	80	50	70	30	20	60	80
TR8162|c0_g008162_i1|m.6679	10	16	9	10	1	15	3	6	3	12	16	12	6	8	13	26	7	2	8	6			2.3	9.58333			100	160	90	100	10	150	30	60	30	120	160	120	60	80	130	260	70	20	80	60
TR9875|c0_g009875_i1|m.7874	13	6	10	14	1	4	7	4	0	6	17	9	5	2	5	11	5	2	3	12			2.3	9.58333			130	60	100	140	10	40	70	40	0	60	170	90	50	20	50	110	50	20	30	120
TR11076|c0_g011076_i1|m.8661	37	11	16	10	8	13	13	40	3	36	52	15	11	38	22	38	23	5	18	41			2.31	9.625			370	110	160	100	80	130	130	400	30	360	520	150	110	380	220	380	230	50	180	410
TR11614|c0_g011614_i1|m.8943	12	10	4	5	2	13	5	4	2	6	18	8	0	5	6	8	4	3	4	12			2.31	9.625			120	100	40	50	20	130	50	40	20	60	180	80	0	50	60	80	40	30	40	120
TR20625|c0_g020625_i1|m.12738	8	5	11	6	4	10	2	2	1	7	15	6	1	6	4	10	1	0	1	5			2.31	9.625			80	50	110	60	40	100	20	20	10	70	150	60	10	60	40	100	10	0	10	50
TR25139|c0_g025139_i1|m.14091	9	9	4	12	0	13	6	7	4	7	16	6	2	2	12	11	2	3	3	8			2.31	9.625			90	90	40	120	0	130	60	70	40	70	160	60	20	20	120	110	20	30	30	80
TR27374|c0_g027374_i1|m.14947	13	7	13	20	1	17	8	12	1	14	17	22	4	5	8	9	17	1	4	13			2.31	9.625			130	70	130	200	10	170	80	120	10	140	170	220	40	50	80	90	170	10	40	130
TR28271|c0_g028271_i1|m.15239	7	9	5	7	8	12	5	7	4	9	16	6	2	7	5	6	8	0	4	9			2.31	9.625			70	90	50	70	80	120	50	70	40	90	160	60	20	70	50	60	80	0	40	90
TR28919|c0_g028919_i1|m.15489	6	6	7	5	3	2	8	7	3	10	18	9	7	2	5	12	9	1	6	10			2.31	9.625			60	60	70	50	30	20	80	70	30	100	180	90	70	20	50	120	90	10	60	100
TR2893|c0_g002893_i1|m.2310	18	13	13	12	3	14	10	8	5	8	17	18	6	3	4	13	8	4	6	14			2.31	9.625			180	130	130	120	30	140	100	80	50	80	170	180	60	30	40	130	80	40	60	140
TR29614|c0_g029614_i1|m.15726	13	13	7	16	2	12	11	10	4	9	15	9	7	3	14	16	11	0	3	7			2.31	9.625			130	130	70	160	20	120	110	100	40	90	150	90	70	30	140	160	110	0	30	70
TR30087|c0_g030087_i1|m.15878	6	11	20	4	0	2	18	10	5	5	13	4	5	6	14	21	13	3	4	3			2.31	9.625			60	110	200	40	0	20	180	100	50	50	130	40	50	60	140	210	130	30	40	30
TR30183|c0_g030183_i1|m.15908	4	3	11	9	0	27	3	11	0	7	6	22	2	2	2	5	9	0	1	6			2.31	9.625			40	30	110	90	0	270	30	110	0	70	60	220	20	20	20	50	90	0	10	60
TR30275|c0_g030275_i1|m.15943	6	5	10	6	2	7	2	8	4	5	8	7	1	9	4	6	3	1	6	5			2.31	9.625			60	50	100	60	20	70	20	80	40	50	80	70	10	90	40	60	30	10	60	50
TR33809|c0_g033809_i1|m.17278	7	8	6	7	2	5	5	6	2	8	15	10	0	4	2	5	2	0	3	7			2.31	9.625			70	80	60	70	20	50	50	60	20	80	150	100	0	40	20	50	20	0	30	70
TR37232|c0_g037232_i1|m.18662	14	12	6	7	4	10	4	13	5	8	10	9	5	2	34	15	13	3	0	9			2.31	9.625			140	120	60	70	40	100	40	130	50	80	100	90	50	20	340	150	130	30	0	90
TR37887|c0_g037887_i1|m.18955	8	5	12	12	4	6	3	7	6	10	14	15	3	8	11	6	8	1	6	6			2.31	9.625			80	50	120	120	40	60	30	70	60	100	140	150	30	80	110	60	80	10	60	60
TR3868|c0_g003868_i1|m.3257	4	5	6	4	0	7	4	5	5	13	13	8	1	8	2	13	10	0	4	8			2.31	9.625			40	50	60	40	0	70	40	50	50	130	130	80	10	80	20	130	100	0	40	80
TR6040|c0_g006040_i1|m.5089	17	5	7	4	1	4	7	5	4	14	20	4	2	19	5	9	7	1	6	10			2.31	9.625			170	50	70	40	10	40	70	50	40	140	200	40	20	190	50	90	70	10	60	100
TR65315|c0_g065315_i1|m.30842	10	2	4	4	0	7	12	7	4	7	14	7	2	5	8	13	13	0	3	13			2.31	9.625			100	20	40	40	0	70	120	70	40	70	140	70	20	50	80	130	130	0	30	130
TR66307|c0_g066307_i1|m.31004	6	8	1	7	0	6	3	3	4	6	14	21	2	5	4	4	4	0	0	7			2.31	9.625			60	80	10	70	0	60	30	30	40	60	140	210	20	50	40	40	40	0	0	70
TR67199|c0_g067199_i1|m.31126	7	11	4	12	1	9	8	15	3	8	9	8	8	5	10	9	4	0	2	3			2.31	9.625			70	110	40	120	10	90	80	150	30	80	90	80	80	50	100	90	40	0	20	30
TR7548|c0_g007548_i1|m.6247	10	15	5	19	2	16	3	13	6	15	18	15	3	10	8	11	14	4	8	19			2.31	9.625			100	150	50	190	20	160	30	130	60	150	180	150	30	100	80	110	140	40	80	190
TR9718|c0_g009718_i1|m.7781	8	5	8	14	0	25	12	10	9	3	10	11	4	3	11	26	5	2	3	6			2.31	9.625			80	50	80	140	0	250	120	100	90	30	100	110	40	30	110	260	50	20	30	60
TR10105|c0_g010105_i1|m.8000	10	3	6	13	4	13	9	6	6	11	25	14	13	9	6	10	8	2	6	10			2.32	9.66667			100	30	60	130	40	130	90	60	60	110	250	140	130	90	60	100	80	20	60	100
TR11431|c0_g011431_i1|m.8850	15	4	9	10	4	7	30	5	11	3	13	11	6	2	26	32	10	2	14	15			2.32	9.66667			150	40	90	100	40	70	300	50	110	30	130	110	60	20	260	320	100	20	140	150
TR12905|c0_g012905_i1|m.9743	17	24	23	22	14	14	9	31	15	20	28	17	9	20	19	23	25	9	18	22			2.32	9.66667			170	240	230	220	140	140	90	310	150	200	280	170	90	200	190	230	250	90	180	220
TR13560|c0_g013560_i1|m.10117	13	22	19	17	4	8	10	12	4	17	31	13	11	4	22	26	11	3	5	16			2.32	9.66667			130	220	190	170	40	80	100	120	40	170	310	130	110	40	220	260	110	30	50	160
TR18400|c0_g018400_i1|m.12049	12	5	10	4	2	11	5	7	1	6	11	16	1	7	7	8	6	3	9	12			2.32	9.66667			120	50	100	40	20	110	50	70	10	60	110	160	10	70	70	80	60	30	90	120
TR2355|c0_g002355_i1|m.1863	11	14	16	12	3	22	14	14	10	21	28	18	10	10	13	18	8	7	15	14			2.32	9.66667			110	140	160	120	30	220	140	140	100	210	280	180	100	100	130	180	80	70	150	140
TR24000|c0_g024000_i1|m.13812	6	22	1	8	0	7	1	20	9	1	6	2	0	1	16	4	0	1	1	6			2.32	9.66667			60	220	10	80	0	70	10	200	90	10	60	20	0	10	160	40	0	10	10	60
TR24887|c0_g024887_i1|m.14032	6	7	5	9	5	15	3	10	4	5	5	6	3	5	6	10	8	2	4	16			2.32	9.66667			60	70	50	90	50	150	30	100	40	50	50	60	30	50	60	100	80	20	40	160
TR31372|c0_g031372_i1|m.16299	16	6	11	8	5	13	4	9	4	11	9	12	1	5	11	18	11	3	7	25			2.32	9.66667			160	60	110	80	50	130	40	90	40	110	90	120	10	50	110	180	110	30	70	250
TR4245|c0_g004245_i1|m.3568	35	35	27	24	0	27	25	23	24	14	39	17	6	12	52	72	37	3	8	21			2.32	9.66667			350	350	270	240	0	270	250	230	240	140	390	170	60	120	520	720	370	30	80	210
TR4424|c0_g004424_i1|m.3737	35	22	54	51	11	79	47	12	10	35	89	52	12	25	16	82	44	3	13	33			2.32	9.66667			350	220	540	510	110	790	470	120	100	350	890	520	120	250	160	820	440	30	130	330
TR4551|c0_g004551_i1|m.3858	11	8	7	13	4	4	8	12	7	7	14	4	1	3	7	13	9	3	2	14			2.32	9.66667			110	80	70	130	40	40	80	120	70	70	140	40	10	30	70	130	90	30	20	140
TR63925|c0_g063925_i1|m.30543	13	12	11	14	4	7	13	8	6	8	17	10	2	7	16	18	12	2	12	13			2.32	9.66667			130	120	110	140	40	70	130	80	60	80	170	100	20	70	160	180	120	20	120	130
TR7224|c0_g007224_i1|m.5992	12	4	6	2	4	9	2	10	4	10	12	12	3	7	5	11	9	4	6	7			2.32	9.66667			120	40	60	20	40	90	20	100	40	100	120	120	30	70	50	110	90	40	60	70
TR1194|c0_g001194_i1|m.904	9	6	12	3	0	3	3	7	5	4	11	5	2	2	12	19	9	0	3	5			2.33	9.70833			90	60	120	30	0	30	30	70	50	40	110	50	20	20	120	190	90	0	30	50
TR12316|c0_g012316_i1|m.9371	10	17	6	22	6	25	10	15	9	9	26	7	7	6	4	12	18	2	4	26			2.33	9.70833			100	170	60	220	60	250	100	150	90	90	260	70	70	60	40	120	180	20	40	260
TR12513|c0_g012513_i1|m.9494	26	13	9	27	3	27	8	78	4	14	28	21	2	10	57	20	14	0	3	11			2.33	9.70833			260	130	90	270	30	270	80	780	40	140	280	210	20	100	570	200	140	0	30	110
TR12713|c0_g012713_i1|m.9610	13	4	12	12	5	8	9	13	2	8	15	11	4	10	9	22	13	5	4	18			2.33	9.70833			130	40	120	120	50	80	90	130	20	80	150	110	40	100	90	220	130	50	40	180
TR18282|c0_g018282_i1|m.12036	22	20	1	6	0	9	25	19	7	4	27	1	0	0	22	5	4	0	0	9			2.33	9.70833			220	200	10	60	0	90	250	190	70	40	270	10	0	0	220	50	40	0	0	90
TR21458|c0_g021458_i1|m.13003	16	8	16	10	1	14	4	8	2	11	13	18	4	7	21	26	12	0	1	13			2.33	9.70833			160	80	160	100	10	140	40	80	20	110	130	180	40	70	210	260	120	0	10	130
TR27866|c0_g027866_i1|m.15111	7	8	9	11	0	11	35	3	10	1	13	7	9	5	32	29	9	2	6	5			2.33	9.70833			70	80	90	110	0	110	350	30	100	10	130	70	90	50	320	290	90	20	60	50
TR28085|c0_g028085_i1|m.15174	10	10	8	4	2	14	10	7	4	10	10	8	2	7	11	9	6	4	6	9			2.33	9.70833			100	100	80	40	20	140	100	70	40	100	100	80	20	70	110	90	60	40	60	90
TR28380|c0_g028380_i1|m.15278	5	4	4	5	5	5	8	2	3	3	20	2	1	4	4	13	6	3	2	5			2.33	9.70833			50	40	40	50	50	50	80	20	30	30	200	20	10	40	40	130	60	30	20	50
TR35575|c0_g035575_i1|m.17972	6	12	9	9	10	10	1	1	10	8	10	21	1	3	9	17	1	0	6	6			2.33	9.70833			60	120	90	90	100	100	10	10	100	80	100	210	10	30	90	170	10	0	60	60
TR35812|c0_g035812_i1|m.18073	7	5	9	5	1	6	18	9	2	8	17	18	2	2	14	18	10	0	0	15			2.33	9.70833			70	50	90	50	10	60	180	90	20	80	170	180	20	20	140	180	100	0	0	150
TR39913|c0_g039913_i1|m.19757	14	13	5	4	2	11	12	2	4	15	13	18	2	9	8	17	11	0	8	6			2.33	9.70833			140	130	50	40	20	110	120	20	40	150	130	180	20	90	80	170	110	0	80	60
TR51095|c0_g051095_i1|m.24996	44	40	35	43	20	52	33	24	20	52	100	53	26	41	31	60	37	9	31	48			2.33	9.70833			440	400	350	430	200	520	330	240	200	520	1000	530	260	410	310	600	370	90	310	480
TR64082|c0_g064082_i1|m.30569	5	14	6	8	1	5	6	26	0	2	4	6	0	3	5	14	8	0	6	2			2.33	9.70833			50	140	60	80	10	50	60	260	0	20	40	60	0	30	50	140	80	0	60	20
TR65314|c0_g065314_i1|m.30839	3	35	1	23	0	31	18	6	1	2	0	13	0	1	15	4	4	0	8	1			2.33	9.70833			30	350	10	230	0	310	180	60	10	20	0	130	0	10	150	40	40	0	80	10
TR67513|c0_g067513_i1|m.31157	8	6	5	5	4	8	8	9	5	7	16	3	3	4	8	15	5	2	5	9			2.33	9.70833			80	60	50	50	40	80	80	90	50	70	160	30	30	40	80	150	50	20	50	90
TR67981|c0_g067981_i1|m.31195	5	4	6	1	4	9	8	3	4	2	6	5	1	2	4	17	12	0	4	7			2.33	9.70833			50	40	60	10	40	90	80	30	40	20	60	50	10	20	40	170	120	0	40	70
TR8074|c0_g008074_i1|m.6617	15	12	21	14	11	15	15	27	6	17	27	19	5	18	16	27	19	6	10	21			2.33	9.70833			150	120	210	140	110	150	150	270	60	170	270	190	50	180	160	270	190	60	100	210
TR941|c0_g000941_i1|m.722	19	26	23	13	4	27	23	12	12	26	20	71	3	12	27	59	22	6	7	24			2.33	9.70833			190	260	230	130	40	270	230	120	120	260	200	710	30	120	270	590	220	60	70	240
TR11513|c0_g011513_i1|m.8878	5	1	3	8	3	10	6	0	3	6	17	17	5	4	1	5	6	0	2	4			2.34	9.75			50	10	30	80	30	100	60	0	30	60	170	170	50	40	10	50	60	0	20	40
TR25036|c0_g025036_i1|m.14069	14	5	7	9	1	8	3	14	3	9	7	10	4	3	3	25	6	2	0	9			2.34	9.75			140	50	70	90	10	80	30	140	30	90	70	100	40	30	30	250	60	20	0	90
TR29402|c0_g029402_i1|m.15667	10	8	5	9	0	7	2	10	3	11	7	3	1	4	6	6	10	1	4	5			2.34	9.75			100	80	50	90	0	70	20	100	30	110	70	30	10	40	60	60	100	10	40	50
TR30226|c0_g030226_i1|m.15926	5	8	6	5	9	11	7	5	1	10	18	8	4	6	11	9	7	1	6	5			2.34	9.75			50	80	60	50	90	110	70	50	10	100	180	80	40	60	110	90	70	10	60	50
TR3041|c0_g003041_i1|m.2449	46	30	33	30	8	51	42	27	10	43	41	38	14	21	56	59	39	0	13	42			2.34	9.75			460	300	330	300	80	510	420	270	100	430	410	380	140	210	560	590	390	0	130	420
TR30972|c0_g030972_i1|m.16159	7	14	10	6	2	10	3	5	5	9	22	13	1	3	4	13	9	0	2	4			2.34	9.75			70	140	100	60	20	100	30	50	50	90	220	130	10	30	40	130	90	0	20	40
TR31000|c0_g031000_i1|m.16168	12	3	6	8	2	5	5	6	1	7	10	4	2	7	12	9	6	2	8	12			2.34	9.75			120	30	60	80	20	50	50	60	10	70	100	40	20	70	120	90	60	20	80	120
TR3740|c0_g003740_i1|m.3166	11	4	5	3	3	3	6	9	2	16	27	2	7	7	5	13	6	7	16	17			2.34	9.75			110	40	50	30	30	30	60	90	20	160	270	20	70	70	50	130	60	70	160	170
TR37852|c0_g037852_i1|m.18935	19	11	11	6	12	15	14	8	9	13	26	13	3	23	9	18	15	8	10	24			2.34	9.75			190	110	110	60	120	150	140	80	90	130	260	130	30	230	90	180	150	80	100	240
TR4320|c0_g004320_i1|m.3628	22	13	18	20	5	37	23	25	9	11	37	30	12	16	19	22	19	2	10	23			2.34	9.75			220	130	180	200	50	370	230	250	90	110	370	300	120	160	190	220	190	20	100	230
TR48929|c0_g048929_i1|m.23950	8	4	9	8	0	11	5	2	1	8	12	13	2	4	7	13	8	1	3	8			2.34	9.75			80	40	90	80	0	110	50	20	10	80	120	130	20	40	70	130	80	10	30	80
TR9452|c0_g009452_i1|m.7615	19	10	14	16	4	13	16	21	8	26	28	21	6	8	8	29	17	5	5	30			2.34	9.75			190	100	140	160	40	130	160	210	80	260	280	210	60	80	80	290	170	50	50	300
TR9452|c0_g009452_i1|m.7616	7	0	5	7	1	8	6	8	4	9	14	13	3	3	2	10	6	2	2	11			2.34	9.75			70	0	50	70	10	80	60	80	40	90	140	130	30	30	20	100	60	20	20	110
TR17303|c0_g017303_i1|m.11923	6	3	7	7	2	12	2	5	0	2	17	11	6	4	0	9	6	2	5	6			2.35	9.79167			60	30	70	70	20	120	20	50	0	20	170	110	60	40	0	90	60	20	50	60
TR1971|c0_g001971_i1|m.1525	20	18	11	8	6	19	11	25	12	9	21	23	4	9	12	61	22	6	6	16			2.35	9.79167			200	180	110	80	60	190	110	250	120	90	210	230	40	90	120	610	220	60	60	160
TR1971|c0_g001971_i1|m.1526	15	9	0	2	0	6	2	13	0	3	5	2	3	10	7	6	10	1	2	9			2.35	9.79167			150	90	0	20	0	60	20	130	0	30	50	20	30	100	70	60	100	10	20	90
TR23141|c0_g023141_i1|m.13542	10	7	6	8	3	6	9	2	4	5	14	2	3	3	1	9	7	0	9	11			2.35	9.79167			100	70	60	80	30	60	90	20	40	50	140	20	30	30	10	90	70	0	90	110
TR25548|c0_g025548_i1|m.14203	10	2	14	5	5	15	6	1	1	13	12	8	1	2	14	29	9	1	1	8			2.35	9.79167			100	20	140	50	50	150	60	10	10	130	120	80	10	20	140	290	90	10	10	80
TR28385|c0_g028385_i1|m.15282	21	14	23	12	3	25	13	10	6	15	25	30	10	22	12	25	13	6	13	20			2.35	9.79167			210	140	230	120	30	250	130	100	60	150	250	300	100	220	120	250	130	60	130	200
TR28452|c0_g028452_i1|m.15307	11	9	6	9	2	14	7	3	5	8	28	11	4	11	10	12	16	1	5	8			2.35	9.79167			110	90	60	90	20	140	70	30	50	80	280	110	40	110	100	120	160	10	50	80
TR29738|c0_g029738_i1|m.15761	7	4	7	8	16	10	5	8	2	6	2	6	0	5	7	1	4	0	3	10			2.35	9.79167			70	40	70	80	160	100	50	80	20	60	20	60	0	50	70	10	40	0	30	100
TR29770|c0_g029770_i1|m.15777	3	8	3	9	2	10	7	9	4	6	8	7	4	8	7	7	8	4	4	9			2.35	9.79167			30	80	30	90	20	100	70	90	40	60	80	70	40	80	70	70	80	40	40	90
TR30711|c0_g030711_i1|m.16078	7	4	8	11	1	7	3	7	2	4	10	4	2	3	8	6	3	2	3	9			2.35	9.79167			70	40	80	110	10	70	30	70	20	40	100	40	20	30	80	60	30	20	30	90
TR42998|c0_g042998_i1|m.21188	17	12	13	12	7	18	12	9	5	15	32	18	9	10	12	14	12	0	6	9			2.35	9.79167			170	120	130	120	70	180	120	90	50	150	320	180	90	100	120	140	120	0	60	90
TR43693|c0_g043693_i1|m.21497	11	11	5	7	1	7	6	6	6	11	15	11	2	13	11	14	14	2	4	8			2.35	9.79167			110	110	50	70	10	70	60	60	60	110	150	110	20	130	110	140	140	20	40	80
TR4598|c0_g004598_i1|m.3936	6	8	17	13	0	10	9	58	2	4	7	6	25	5	49	24	8	2	7	4			2.35	9.79167			60	80	170	130	0	100	90	580	20	40	70	60	250	50	490	240	80	20	70	40
TR64913|c0_g064913_i1|m.30767	5	1	6	9	1	14	8	4	2	14	12	8	2	6	8	5	4	1	4	5			2.35	9.79167			50	10	60	90	10	140	80	40	20	140	120	80	20	60	80	50	40	10	40	50
TR65701|c0_g065701_i1|m.30906	8	3	12	1	0	0	15	5	1	5	11	6	5	3	14	9	8	0	0	5			2.35	9.79167			80	30	120	10	0	0	150	50	10	50	110	60	50	30	140	90	80	0	0	50
TR66491|c0_g066491_i1|m.31036	6	9	10	5	4	24	7	1	3	7	22	21	2	10	2	16	10	1	6	7			2.35	9.79167			60	90	100	50	40	240	70	10	30	70	220	210	20	100	20	160	100	10	60	70
TR66573|c0_g066573_i1|m.31046	13	11	3	7	3	14	3	3	2	9	11	4	6	7	4	6	9	0	4	8			2.35	9.79167			130	110	30	70	30	140	30	30	20	90	110	40	60	70	40	60	90	0	40	80
TR66854|c0_g066854_i1|m.31086	11	8	6	4	2	7	5	7	0	5	4	6	1	3	8	17	5	2	1	9			2.35	9.79167			110	80	60	40	20	70	50	70	0	50	40	60	10	30	80	170	50	20	10	90
TR68236|c0_g068236_i1|m.31205	6	5	8	6	8	6	6	4	3	10	13	5	2	4	6	6	3	1	1	9			2.35	9.79167			60	50	80	60	80	60	60	40	30	100	130	50	20	40	60	60	30	10	10	90
TR7062|c0_g007062_i1|m.5883	8	10	5	9	3	14	8	5	3	6	19	5	5	4	6	9	5	1	2	12			2.35	9.79167			80	100	50	90	30	140	80	50	30	60	190	50	50	40	60	90	50	10	20	120
TR9353|c0_g009353_i1|m.7520	5	8	3	14	1	9	4	9	4	10	9	8	5	3	5	11	7	2	3	7			2.35	9.79167			50	80	30	140	10	90	40	90	40	100	90	80	50	30	50	110	70	20	30	70
TR9731|c0_g009731_i1|m.7791	11	4	4	15	1	16	6	8	4	8	11	11	4	2	9	36	7	2	1	13			2.35	9.79167			110	40	40	150	10	160	60	80	40	80	110	110	40	20	90	360	70	20	10	130
TR11375|c0_g011375_i1|m.8815	18	18	13	23	2	28	13	32	13	23	35	30	8	6	23	42	16	1	4	23			2.36	9.83333			180	180	130	230	20	280	130	320	130	230	350	300	80	60	230	420	160	10	40	230
TR17536|c0_g017536_i1|m.11951	6	12	8	5	2	11	9	6	4	6	14	1	2	3	13	29	10	1	2	5			2.36	9.83333			60	120	80	50	20	110	90	60	40	60	140	10	20	30	130	290	100	10	20	50
TR1762|c0_g001762_i1|m.1392	16	18	20	21	9	11	5	28	9	24	24	15	5	14	12	24	17	8	12	24			2.36	9.83333			160	180	200	210	90	110	50	280	90	240	240	150	50	140	120	240	170	80	120	240
TR225|c0_g000225_i1|m.152	4	9	6	8	3	13	5	5	9	17	21	11	5	4	8	8	12	4	3	10			2.36	9.83333			40	90	60	80	30	130	50	50	90	170	210	110	50	40	80	80	120	40	30	100
TR27479|c0_g027479_i1|m.14983	36	9	19	8	12	16	8	16	5	32	47	19	11	27	15	26	23	8	13	33			2.36	9.83333			360	90	190	80	120	160	80	160	50	320	470	190	110	270	150	260	230	80	130	330
TR27495|c0_g027495_i1|m.14989	13	5	8	7	4	15	7	2	3	2	17	16	2	4	3	17	5	3	2	7			2.36	9.83333			130	50	80	70	40	150	70	20	30	20	170	160	20	40	30	170	50	30	20	70
TR3421|c0_g003421_i1|m.2753	12	16	16	15	4	19	12	23	5	21	22	29	4	15	11	20	14	1	8	15			2.36	9.83333			120	160	160	150	40	190	120	230	50	210	220	290	40	150	110	200	140	10	80	150
TR4488|c0_g004488_i1|m.3792	28	27	21	16	3	15	14	28	20	2	37	15	11	8	72	61	17	0	15	15			2.36	9.83333			280	270	210	160	30	150	140	280	200	20	370	150	110	80	720	610	170	0	150	150
TR7646|c0_g007646_i1|m.6304	11	10	9	12	6	10	4	10	3	14	26	11	7	13	10	16	17	4	6	11			2.36	9.83333			110	100	90	120	60	100	40	100	30	140	260	110	70	130	100	160	170	40	60	110
TR7646|c0_g007646_i1|m.6303	19	16	14	9	9	11	10	26	9	36	47	16	11	32	19	22	22	9	20	24			2.36	9.83333			190	160	140	90	90	110	100	260	90	360	470	160	110	320	190	220	220	90	200	240
TR7646|c0_g007646_i1|m.6305	9	7	4	9	2	16	5	14	6	13	12	11	3	8	8	11	10	1	7	16			2.36	9.83333			90	70	40	90	20	160	50	140	60	130	120	110	30	80	80	110	100	10	70	160
TR12450|c0_g012450_i1|m.9450	16	29	6	10	3	13	11	27	8	4	17	6	1	3	18	7	8	2	2	27			2.37	9.875			160	290	60	100	30	130	110	270	80	40	170	60	10	30	180	70	80	20	20	270
TR1655|c0_g001655_i1|m.1318	5	10	0	5	10	0	12	5	0	0	2	3	0	0	60	11	17	0	7	2			2.37	9.875			50	100	0	50	100	0	120	50	0	0	20	30	0	0	600	110	170	0	70	20
TR17610|c0_g017610_i1|m.11963	4	7	7	9	16	6	7	18	4	0	5	1	0	2	10	5	6	0	5	7			2.37	9.875			40	70	70	90	160	60	70	180	40	0	50	10	0	20	100	50	60	0	50	70
TR17909|c0_g017909_i1|m.11996	15	12	7	6	2	9	8	11	5	7	8	11	3	14	13	15	10	1	4	11			2.37	9.875			150	120	70	60	20	90	80	110	50	70	80	110	30	140	130	150	100	10	40	110
TR30395|c0_g030395_i1|m.15983	5	22	11	9	7	12	5	17	5	13	15	21	4	8	3	12	12	5	6	18			2.37	9.875			50	220	110	90	70	120	50	170	50	130	150	210	40	80	30	120	120	50	60	180
TR35256|c0_g035256_i1|m.17835	8	14	2	21	1	20	13	100	3	9	19	24	7	2	62	8	8	0	4	7			2.37	9.875			80	140	20	210	10	200	130	1000	30	90	190	240	70	20	620	80	80	0	40	70
TR35810|c0_g035810_i1|m.18072	12	2	9	7	2	4	10	5	3	5	10	12	3	3	8	13	7	0	3	8			2.37	9.875			120	20	90	70	20	40	100	50	30	50	100	120	30	30	80	130	70	0	30	80
TR3876|c0_g003876_i1|m.3262	3	4	3	2	0	5	3	3	1	3	7	25	3	0	19	16	6	1	1	6			2.37	9.875			30	40	30	20	0	50	30	30	10	30	70	250	30	0	190	160	60	10	10	60
TR4425|c0_g004425_i1|m.3739	30	17	50	44	11	65	39	9	10	34	82	45	10	22	13	64	34	3	9	27			2.37	9.875			300	170	500	440	110	650	390	90	100	340	820	450	100	220	130	640	340	30	90	270
TR480|c0_g000480_i1|m.344	34	33	29	33	19	47	31	16	19	42	81	39	22	35	26	49	29	10	24	38			2.37	9.875			340	330	290	330	190	470	310	160	190	420	810	390	220	350	260	490	290	100	240	380
TR67646|c0_g067646_i1|m.31173	5	6	5	5	3	10	3	6	1	9	22	4	1	3	6	8	4	0	2	8			2.37	9.875			50	60	50	50	30	100	30	60	10	90	220	40	10	30	60	80	40	0	20	80
TR706|c0_g000706_i1|m.550	9	10	9	9	2	8	5	11	6	11	11	17	6	6	15	31	9	1	4	10			2.37	9.875			90	100	90	90	20	80	50	110	60	110	110	170	60	60	150	310	90	10	40	100
TR1313|c0_g001313_i1|m.999	9	10	6	10	4	8	2	9	6	15	20	6	6	5	11	7	13	5	5	17			2.38	9.91667			90	100	60	100	40	80	20	90	60	150	200	60	60	50	110	70	130	50	50	170
TR1329|c0_g001329_i1|m.1026	9	10	10	12	1	20	5	12	2	14	22	18	3	18	12	9	14	7	8	10			2.38	9.91667			90	100	100	120	10	200	50	120	20	140	220	180	30	180	120	90	140	70	80	100
TR1329|c0_g001329_i1|m.1027	9	10	6	10	4	8	2	9	6	15	20	6	6	5	11	7	13	5	5	17			2.38	9.91667			90	100	60	100	40	80	20	90	60	150	200	60	60	50	110	70	130	50	50	170
TR19912|c0_g019912_i1|m.12504	13	27	12	14	3	15	9	8	5	9	14	19	2	2	11	32	10	2	1	12			2.38	9.91667			130	270	120	140	30	150	90	80	50	90	140	190	20	20	110	320	100	20	10	120
TR22232|c0_g022232_i1|m.13262	11	13	7	10	5	13	3	12	7	13	14	11	4	8	2	17	7	2	7	13			2.38	9.91667			110	130	70	100	50	130	30	120	70	130	140	110	40	80	20	170	70	20	70	130
TR24986|c0_g024986_i1|m.14061	9	6	5	6	1	7	6	6	1	8	19	8	4	8	5	3	7	0	5	5			2.38	9.91667			90	60	50	60	10	70	60	60	10	80	190	80	40	80	50	30	70	0	50	50
TR27649|c0_g027649_i1|m.15052	6	4	7	1	3	3	5	5	0	9	11	8	1	9	5	11	1	0	5	5			2.38	9.91667			60	40	70	10	30	30	50	50	0	90	110	80	10	90	50	110	10	0	50	50
TR2953|c0_g002953_i1|m.2353	29	31	30	41	8	44	16	36	11	25	62	35	10	15	27	66	31	5	20	25			2.38	9.91667			290	310	300	410	80	440	160	360	110	250	620	350	100	150	270	660	310	50	200	250
TR3423|c0_g003423_i1|m.2757	17	16	20	23	5	28	11	28	6	28	26	31	5	18	10	24	13	2	8	17			2.38	9.91667			170	160	200	230	50	280	110	280	60	280	260	310	50	180	100	240	130	20	80	170
TR3624|c0_g003624_i1|m.3030	26	13	10	20	3	24	8	5	7	23	10	24	0	5	28	49	22	0	3	20			2.38	9.91667			260	130	100	200	30	240	80	50	70	230	100	240	0	50	280	490	220	0	30	200
TR3714|c0_g003714_i1|m.3132	13	14	12	17	3	16	13	22	6	15	20	13	8	15	11	22	15	0	11	12			2.38	9.91667			130	140	120	170	30	160	130	220	60	150	200	130	80	150	110	220	150	0	110	120
TR4127|c0_g004127_i1|m.3448	29	30	13	23	17	43	21	21	16	13	42	24	6	10	20	34	30	7	5	10			2.38	9.91667			290	300	130	230	170	430	210	210	160	130	420	240	60	100	200	340	300	70	50	100
TR4216|c0_g004216_i1|m.3542	38	23	18	30	6	25	17	40	19	23	35	21	13	17	15	30	37	6	12	27			2.38	9.91667			380	230	180	300	60	250	170	400	190	230	350	210	130	170	150	300	370	60	120	270
TR4321|c0_g004321_i1|m.3630	25	13	20	19	5	38	24	25	9	11	38	31	14	13	20	22	18	1	10	21			2.38	9.91667			250	130	200	190	50	380	240	250	90	110	380	310	140	130	200	220	180	10	100	210
TR4970|c0_g004970_i1|m.4201	55	33	39	32	21	46	28	46	24	23	70	47	14	37	30	45	37	15	22	45			2.38	9.91667			550	330	390	320	210	460	280	460	240	230	700	470	140	370	300	450	370	150	220	450
TR505|c0_g000505_i1|m.366	21	2	12	6	0	3	25	62	2	1	1	4	14	1	32	15	13	8	15	2			2.38	9.91667			210	20	120	60	0	30	250	620	20	10	10	40	140	10	320	150	130	80	150	20
TR5871|c0_g005871_i1|m.4975	8	7	7	2	0	0	36	5	3	8	9	3	1	1	9	2	8	2	1	7			2.38	9.91667			80	70	70	20	0	0	360	50	30	80	90	30	10	10	90	20	80	20	10	70
TR67581|c0_g067581_i1|m.31164	3	4	10	7	9	5	9	7	1	8	5	9	1	5	20	7	7	1	4	4			2.38	9.91667			30	40	100	70	90	50	90	70	10	80	50	90	10	50	200	70	70	10	40	40
TR7025|c0_g007025_i1|m.5863	25	35	20	33	8	36	23	30	17	26	53	38	10	22	25	47	29	3	24	39			2.38	9.91667			250	350	200	330	80	360	230	300	170	260	530	380	100	220	250	470	290	30	240	390
TR7940|c0_g007940_i1|m.6506	67	83	27	64	10	84	51	39	25	35	98	72	25	27	42	73	47	23	12	42			2.38	9.91667			670	830	270	640	100	840	510	390	250	350	980	720	250	270	420	730	470	230	120	420
TR8114|c0_g008114_i1|m.6639	13	10	15	15	7	10	9	20	10	20	41	13	4	19	12	28	17	2	9	11			2.38	9.91667			130	100	150	150	70	100	90	200	100	200	410	130	40	190	120	280	170	20	90	110
TR10756|c0_g010756_i1|m.8466	6	7	5	14	5	6	3	10	3	10	12	7	4	5	5	4	7	1	8	6			2.39	9.95833			60	70	50	140	50	60	30	100	30	100	120	70	40	50	50	40	70	10	80	60
TR13132|c0_g013132_i1|m.9873	11	7	6	11	2	5	4	3	4	3	12	1	1	1	11	18	6	0	4	1			2.39	9.95833			110	70	60	110	20	50	40	30	40	30	120	10	10	10	110	180	60	0	40	10
TR14618|c0_g014618_i1|m.10669	10	8	13	7	7	11	6	14	4	25	25	15	4	8	16	15	10	2	3	13			2.39	9.95833			100	80	130	70	70	110	60	140	40	250	250	150	40	80	160	150	100	20	30	130
TR22198|c0_g022198_i1|m.13251	13	6	2	4	4	5	5	13	0	13	16	3	4	7	4	11	7	4	3	10			2.39	9.95833			130	60	20	40	40	50	50	130	0	130	160	30	40	70	40	110	70	40	30	100
TR29000|c0_g029000_i1|m.15532	8	13	9	6	0	9	4	10	4	11	20	9	5	6	7	11	11	2	10	8			2.39	9.95833			80	130	90	60	0	90	40	100	40	110	200	90	50	60	70	110	110	20	100	80
TR29353|c0_g029353_i1|m.15653	5	4	7	7	2	7	3	5	2	7	6	3	6	3	6	13	9	0	3	5			2.39	9.95833			50	40	70	70	20	70	30	50	20	70	60	30	60	30	60	130	90	0	30	50
TR3019|c0_g003019_i1|m.2429	25	8	6	26	1	25	10	15	3	2	24	30	2	5	42	56	16	1	6	14			2.39	9.95833			250	80	60	260	10	250	100	150	30	20	240	300	20	50	420	560	160	10	60	140
TR31192|c0_g031192_i1|m.16245	9	9	4	5	3	8	3	9	3	8	8	10	0	6	4	14	8	0	3	12			2.39	9.95833			90	90	40	50	30	80	30	90	30	80	80	100	0	60	40	140	80	0	30	120
TR43623|c0_g043623_i1|m.21468	6	7	8	7	6	15	6	6	2	10	18	7	2	8	4	8	13	0	4	4			2.39	9.95833			60	70	80	70	60	150	60	60	20	100	180	70	20	80	40	80	130	0	40	40
TR10448|c0_g010448_i1|m.8257	18	9	6	9	5	7	8	17	3	19	31	7	7	13	12	28	13	3	4	12			2.4	10			180	90	60	90	50	70	80	170	30	190	310	70	70	130	120	280	130	30	40	120
TR12412|c0_g012412_i1|m.9434	10	11	13	9	1	10	6	9	5	18	18	12	5	4	8	8	15	2	4	10			2.4	10			100	110	130	90	10	100	60	90	50	180	180	120	50	40	80	80	150	20	40	100
TR22458|c0_g022458_i1|m.13330	7	5	11	9	0	3	9	7	3	8	12	5	4	3	4	3	9	1	3	12			2.4	10			70	50	110	90	0	30	90	70	30	80	120	50	40	30	40	30	90	10	30	120
TR23679|c0_g023679_i1|m.13714	5	6	10	10	4	7	6	9	3	17	18	16	1	8	8	16	8	3	3	5			2.4	10			50	60	100	100	40	70	60	90	30	170	180	160	10	80	80	160	80	30	30	50
TR25550|c0_g025550_i1|m.14205	6	4	12	5	1	20	5	9	3	13	20	16	5	10	8	18	12	3	9	14			2.4	10			60	40	120	50	10	200	50	90	30	130	200	160	50	100	80	180	120	30	90	140
TR29288|c0_g029288_i1|m.15632	7	16	8	12	3	15	9	17	2	8	9	8	4	11	7	9	8	8	13	11			2.4	10			70	160	80	120	30	150	90	170	20	80	90	80	40	110	70	90	80	80	130	110
TR29715|c0_g029715_i1|m.15757	8	6	3	6	6	6	2	8	3	6	6	12	3	3	5	8	8	0	0	11			2.4	10			80	60	30	60	60	60	20	80	30	60	60	120	30	30	50	80	80	0	0	110
TR36140|c0_g036140_i1|m.18189	13	15	10	18	3	15	6	8	9	4	8	8	4	4	15	25	12	2	8	9			2.4	10			130	150	100	180	30	150	60	80	90	40	80	80	40	40	150	250	120	20	80	90
TR36762|c0_g036762_i1|m.18452	4	8	7	11	4	7	2	2	0	7	5	12	0	1	11	17	2	3	2	5			2.4	10			40	80	70	110	40	70	20	20	0	70	50	120	0	10	110	170	20	30	20	50
TR37818|c0_g037818_i1|m.18922	9	2	11	8	3	22	4	5	0	11	11	14	1	2	12	35	9	0	0	11			2.4	10			90	20	110	80	30	220	40	50	0	110	110	140	10	20	120	350	90	0	0	110
TR40039|c0_g040039_i1|m.19803	5	7	9	5	11	7	5	8	5	1	2	1	4	1	11	13	9	6	3	5			2.4	10			50	70	90	50	110	70	50	80	50	10	20	10	40	10	110	130	90	60	30	50
TR42747|c0_g042747_i1|m.21058	20	22	13	17	1	12	10	25	21	3	19	13	9	9	17	27	12	5	4	17			2.4	10			200	220	130	170	10	120	100	250	210	30	190	130	90	90	170	270	120	50	40	170
TR44710|c0_g044710_i1|m.21943	7	15	20	12	4	21	12	7	7	23	21	15	3	8	10	14	12	2	7	10			2.4	10			70	150	200	120	40	210	120	70	70	230	210	150	30	80	100	140	120	20	70	100
TR4971|c0_g004971_i1|m.4202	53	31	37	29	21	44	26	47	25	22	69	46	14	35	31	41	36	15	22	45			2.4	10			530	310	370	290	210	440	260	470	250	220	690	460	140	350	310	410	360	150	220	450
TR5090|c0_g005090_i1|m.4296	9	4	15	11	0	9	3	6	10	9	10	4	1	1	14	16	13	1	5	14			2.4	10			90	40	150	110	0	90	30	60	100	90	100	40	10	10	140	160	130	10	50	140
TR57868|c0_g057868_i1|m.28348	3	5	3	9	1	5	2	8	5	8	9	5	6	7	8	8	3	0	5	10			2.4	10			30	50	30	90	10	50	20	80	50	80	90	50	60	70	80	80	30	0	50	100
TR66195|c0_g066195_i1|m.30987	7	2	3	9	3	9	4	4	1	1	16	10	2	2	1	10	7	1	3	5			2.4	10			70	20	30	90	30	90	40	40	10	10	160	100	20	20	10	100	70	10	30	50
TR67013|c0_g067013_i1|m.31108	3	7	6	11	0	13	3	4	1	3	12	6	1	5	6	18	12	0	0	7			2.4	10			30	70	60	110	0	130	30	40	10	30	120	60	10	50	60	180	120	0	0	70
TR67080|c0_g067080_i1|m.31114	12	11	10	3	5	9	4	13	5	10	16	5	3	10	2	12	7	2	1	8			2.4	10			120	110	100	30	50	90	40	130	50	100	160	50	30	100	20	120	70	20	10	80
TR7741|c0_g007741_i1|m.6385	21	9	6	7	4	6	8	9	4	17	29	16	6	12	12	16	6	3	6	16			2.4	10			210	90	60	70	40	60	80	90	40	170	290	160	60	120	120	160	60	30	60	160
TR872|c0_g000872_i1|m.670	10	26	12	9	3	16	5	6	5	17	16	3	4	9	15	11	8	1	4	14			2.4	10			100	260	120	90	30	160	50	60	50	170	160	30	40	90	150	110	80	10	40	140
TR872|c0_g000872_i1|m.669	7	16	16	12	3	22	18	4	9	11	14	14	3	7	9	9	9	4	10	11			2.4	10			70	160	160	120	30	220	180	40	90	110	140	140	30	70	90	90	90	40	100	110
TR9838|c0_g009838_i1|m.7850	14	12	7	15	13	12	5	13	13	20	11	13	7	6	13	21	11	5	5	7			2.4	10			140	120	70	150	130	120	50	130	130	200	110	130	70	60	130	210	110	50	50	70
TR11308|c0_g011308_i1|m.8776	63	48	47	40	4	40	47	51	9	28	46	4	15	17	49	82	46	0	8	31			2.41	10.0417			630	480	470	400	40	400	470	510	90	280	460	40	150	170	490	820	460	0	80	310
TR13390|c0_g013390_i1|m.10003	12	12	7	7	3	18	4	6	4	6	16	10	1	7	6	7	9	1	2	3			2.41	10.0417			120	120	70	70	30	180	40	60	40	60	160	100	10	70	60	70	90	10	20	30
TR14628|c0_g014628_i1|m.10675	6	15	4	2	3	7	6	3	3	3	8	1	5	8	12	20	10	1	5	11			2.41	10.0417			60	150	40	20	30	70	60	30	30	30	80	10	50	80	120	200	100	10	50	110
TR19049|c0_g019049_i1|m.12245	3	5	7	5	6	9	2	5	4	2	10	5	1	5	5	12	7	3	2	7			2.41	10.0417			30	50	70	50	60	90	20	50	40	20	100	50	10	50	50	120	70	30	20	70
TR22325|c0_g022325_i1|m.13288	6	17	5	8	1	16	6	4	1	6	13	13	6	4	5	2	8	0	2	10			2.41	10.0417			60	170	50	80	10	160	60	40	10	60	130	130	60	40	50	20	80	0	20	100
TR22644|c0_g022644_i1|m.13379	5	2	8	6	0	6	7	9	2	10	7	6	0	5	4	14	8	5	2	11			2.41	10.0417			50	20	80	60	0	60	70	90	20	100	70	60	0	50	40	140	80	50	20	110
TR2356|c0_g002356_i1|m.1864	11	14	17	13	3	22	14	15	10	21	28	20	11	10	13	19	8	7	15	15			2.41	10.0417			110	140	170	130	30	220	140	150	100	210	280	200	110	100	130	190	80	70	150	150
TR25307|c0_g025307_i1|m.14144	8	12	5	6	3	16	4	15	2	8	12	9	2	5	9	21	8	1	0	17			2.41	10.0417			80	120	50	60	30	160	40	150	20	80	120	90	20	50	90	210	80	10	0	170
TR27727|c0_g027727_i1|m.15074	7	3	3	5	1	7	5	3	5	8	18	7	3	3	1	10	5	1	1	7			2.41	10.0417			70	30	30	50	10	70	50	30	50	80	180	70	30	30	10	100	50	10	10	70
TR2959|c0_g002959_i1|m.2371	53	47	38	76	11	120	31	29	18	31	43	81	16	31	49	98	46	4	8	67			2.41	10.0417			530	470	380	760	110	1200	310	290	180	310	430	810	160	310	490	980	460	40	80	670
TR2961|c0_g002961_i1|m.2378	53	52	39	77	11	123	32	29	18	34	45	82	16	31	53	98	46	4	8	70			2.41	10.0417			530	520	390	770	110	1230	320	290	180	340	450	820	160	310	530	980	460	40	80	700
TR29978|c0_g029978_i1|m.15838	7	5	2	4	1	11	4	7	2	8	17	8	3	5	7	8	8	1	3	6			2.41	10.0417			70	50	20	40	10	110	40	70	20	80	170	80	30	50	70	80	80	10	30	60
TR31062|c0_g031062_i1|m.16186	9	6	5	6	1	5	3	4	3	2	12	2	5	7	4	11	8	1	3	5			2.41	10.0417			90	60	50	60	10	50	30	40	30	20	120	20	50	70	40	110	80	10	30	50
TR31898|c0_g031898_i1|m.16493	1	2	7	11	4	19	6	4	1	4	7	13	5	5	9	10	1	1	0	8			2.41	10.0417			10	20	70	110	40	190	60	40	10	40	70	130	50	50	90	100	10	10	0	80
TR3373|c0_g003373_i1|m.2690	38	24	17	24	4	44	15	23	4	39	24	38	9	13	43	45	42	8	12	33			2.41	10.0417			380	240	170	240	40	440	150	230	40	390	240	380	90	130	430	450	420	80	120	330
TR3471|c0_g003471_i1|m.2800	16	20	15	22	14	16	9	17	1	33	37	17	6	36	10	30	17	10	21	27			2.41	10.0417			160	200	150	220	140	160	90	170	10	330	370	170	60	360	100	300	170	100	210	270
TR38877|c0_g038877_i1|m.19362	5	4	3	6	3	5	5	6	0	10	7	3	3	8	10	12	4	1	1	7			2.41	10.0417			50	40	30	60	30	50	50	60	0	100	70	30	30	80	100	120	40	10	10	70
TR41828|c0_g041828_i1|m.20579	6	9	3	7	2	5	11	7	3	10	14	4	3	4	7	3	6	0	1	12			2.41	10.0417			60	90	30	70	20	50	110	70	30	100	140	40	30	40	70	30	60	0	10	120
TR4248|c0_g004248_i1|m.3574	36	38	29	24	0	27	26	25	24	14	39	20	7	12	53	74	39	3	8	22			2.41	10.0417			360	380	290	240	0	270	260	250	240	140	390	200	70	120	530	740	390	30	80	220
TR45613|c0_g045613_i1|m.22325	22	8	18	20	0	14	13	13	1	23	6	9	3	1	19	49	18	0	0	16			2.41	10.0417			220	80	180	200	0	140	130	130	10	230	60	90	30	10	190	490	180	0	0	160
TR52460|c0_g052460_i1|m.25747	15	10	7	12	4	21	13	6	5	13	25	25	3	3	9	28	9	4	2	16			2.41	10.0417			150	100	70	120	40	210	130	60	50	130	250	250	30	30	90	280	90	40	20	160
TR631|c0_g000631_i1|m.485	16	16	12	10	9	18	5	17	11	14	22	16	3	17	11	28	14	8	11	17			2.41	10.0417			160	160	120	100	90	180	50	170	110	140	220	160	30	170	110	280	140	80	110	170
TR9732|c0_g009732_i1|m.7792	5	4	4	8	1	7	5	6	2	6	10	10	3	2	3	24	4	2	1	7			2.41	10.0417			50	40	40	80	10	70	50	60	20	60	100	100	30	20	30	240	40	20	10	70
TR11034|c0_g011034_i1|m.8635	7	3	6	17	3	12	2	5	4	15	10	10	2	8	7	13	6	0	3	7			2.42	10.0833			70	30	60	170	30	120	20	50	40	150	100	100	20	80	70	130	60	0	30	70
TR11264|c0_g011264_i1|m.8754	21	15	28	26	9	14	6	16	9	18	30	24	2	19	8	38	14	5	14	24			2.42	10.0833			210	150	280	260	90	140	60	160	90	180	300	240	20	190	80	380	140	50	140	240
TR23732|c0_g023732_i1|m.13738	18	5	7	8	3	10	13	11	7	10	26	12	3	6	5	8	7	4	6	15			2.42	10.0833			180	50	70	80	30	100	130	110	70	100	260	120	30	60	50	80	70	40	60	150
TR3053|c0_g003053_i1|m.2464	7	5	5	4	0	6	4	11	2	10	15	7	5	9	4	12	6	2	6	12			2.42	10.0833			70	50	50	40	0	60	40	110	20	100	150	70	50	90	40	120	60	20	60	120
TR30907|c0_g030907_i1|m.16134	9	8	1	4	3	9	4	5	7	2	9	9	1	4	8	17	6	0	0	4			2.42	10.0833			90	80	10	40	30	90	40	50	70	20	90	90	10	40	80	170	60	0	0	40
TR31016|c0_g031016_i1|m.16173	11	11	6	8	2	14	6	7	3	10	17	18	5	7	9	5	5	5	12	8			2.42	10.0833			110	110	60	80	20	140	60	70	30	100	170	180	50	70	90	50	50	50	120	80
TR33709|c0_g033709_i1|m.17249	5	23	8	7	2	6	5	2	4	2	4	15	0	3	9	29	5	0	3	8			2.42	10.0833			50	230	80	70	20	60	50	20	40	20	40	150	0	30	90	290	50	0	30	80
TR36264|c0_g036264_i1|m.18241	6	4	5	6	1	1	6	5	0	8	13	7	6	6	8	4	6	2	1	11			2.42	10.0833			60	40	50	60	10	10	60	50	0	80	130	70	60	60	80	40	60	20	10	110
TR40775|c0_g040775_i1|m.20107	9	14	4	8	1	10	9	5	2	6	8	21	3	10	12	16	11	3	3	8			2.42	10.0833			90	140	40	80	10	100	90	50	20	60	80	210	30	100	120	160	110	30	30	80
TR64433|c0_g064433_i1|m.30655	9	6	10	9	10	11	5	4	7	8	16	17	3	11	8	22	10	1	2	8			2.42	10.0833			90	60	100	90	100	110	50	40	70	80	160	170	30	110	80	220	100	10	20	80
TR64459|c0_g064459_i1|m.30661	22	22	9	23	7	26	24	22	20	14	47	11	6	20	15	32	20	6	13	20			2.42	10.0833			220	220	90	230	70	260	240	220	200	140	470	110	60	200	150	320	200	60	130	200
TR67223|c0_g067223_i1|m.31128	9	9	3	3	0	5	4	4	3	4	16	3	6	2	7	7	10	0	1	6			2.42	10.0833			90	90	30	30	0	50	40	40	30	40	160	30	60	20	70	70	100	0	10	60
TR67535|c0_g067535_i1|m.31160	9	15	5	5	0	9	5	9	1	3	4	6	2	1	8	8	6	1	6	7			2.42	10.0833			90	150	50	50	0	90	50	90	10	30	40	60	20	10	80	80	60	10	60	70
TR7816|c0_g007816_i1|m.6428	12	5	1	6	0	5	9	2	2	8	15	10	3	2	5	4	9	0	2	1			2.42	10.0833			120	50	10	60	0	50	90	20	20	80	150	100	30	20	50	40	90	0	20	10
TR8141|c0_g008141_i1|m.6662	22	18	7	8	2	18	16	7	4	6	18	6	3	4	1	8	3	2	4	5			2.42	10.0833			220	180	70	80	20	180	160	70	40	60	180	60	30	40	10	80	30	20	40	50
TR963|c0_g000963_i1|m.735	11	6	22	13	8	19	11	11	8	17	30	27	6	13	16	19	8	4	15	18			2.42	10.0833			110	60	220	130	80	190	110	110	80	170	300	270	60	130	160	190	80	40	150	180
TR1337|c0_g001337_i1|m.1043	9	10	6	10	4	8	2	9	6	15	20	6	6	5	11	7	13	5	5	17			2.43	10.125			90	100	60	100	40	80	20	90	60	150	200	60	60	50	110	70	130	50	50	170
TR1337|c0_g001337_i1|m.1042	9	10	10	12	1	20	5	12	2	14	22	18	3	18	12	9	14	7	8	10			2.43	10.125			90	100	100	120	10	200	50	120	20	140	220	180	30	180	120	90	140	70	80	100
TR22708|c0_g022708_i1|m.13403	9	11	8	4	2	5	5	12	1	5	11	7	3	10	8	13	10	0	4	11			2.43	10.125			90	110	80	40	20	50	50	120	10	50	110	70	30	100	80	130	100	0	40	110
TR30050|c0_g030050_i1|m.15861	9	3	10	12	0	11	3	3	2	4	6	7	0	3	2	41	16	0	1	7			2.43	10.125			90	30	100	120	0	110	30	30	20	40	60	70	0	30	20	410	160	0	10	70
TR30400|c0_g030400_i1|m.15985	12	3	10	10	3	7	7	18	4	3	16	10	3	4	5	14	11	3	12	7			2.43	10.125			120	30	100	100	30	70	70	180	40	30	160	100	30	40	50	140	110	30	120	70
TR3314|c0_g003314_i1|m.2651	57	19	29	19	5	10	37	50	14	19	32	20	16	12	62	52	43	3	22	21			2.43	10.125			570	190	290	190	50	100	370	500	140	190	320	200	160	120	620	520	430	30	220	210
TR36640|c0_g036640_i1|m.18378	9	3	7	5	5	8	8	5	3	9	18	7	3	6	10	14	8	1	4	14			2.43	10.125			90	30	70	50	50	80	80	50	30	90	180	70	30	60	100	140	80	10	40	140
TR5720|c0_g005720_i1|m.4836	28	34	17	22	8	30	20	24	10	22	47	21	10	18	13	33	25	6	25	33			2.43	10.125			280	340	170	220	80	300	200	240	100	220	470	210	100	180	130	330	250	60	250	330
TR6025|c0_g006025_i1|m.5077	36	31	43	30	16	42	29	43	29	29	59	47	13	27	49	91	35	4	24	43			2.43	10.125			360	310	430	300	160	420	290	430	290	290	590	470	130	270	490	910	350	40	240	430
TR6683|c0_g006683_i1|m.5605	5	7	13	7	4	11	5	6	5	6	8	16	3	11	5	25	7	0	3	8			2.43	10.125			50	70	130	70	40	110	50	60	50	60	80	160	30	110	50	250	70	0	30	80
TR7961|c0_g007961_i1|m.6515	11	6	14	13	5	16	9	14	6	16	15	15	5	19	18	14	13	7	8	13			2.43	10.125			110	60	140	130	50	160	90	140	60	160	150	150	50	190	180	140	130	70	80	130
TR9298|c0_g009298_i1|m.7476	21	14	14	19	8	7	9	15	13	14	38	14	11	16	13	24	13	3	10	20			2.43	10.125			210	140	140	190	80	70	90	150	130	140	380	140	110	160	130	240	130	30	100	200
TR11321|c0_g011321_i1|m.8785	6	9	1	5	2	16	8	6	4	6	14	8	7	6	6	14	5	4	2	10			2.44	10.1667			60	90	10	50	20	160	80	60	40	60	140	80	70	60	60	140	50	40	20	100
TR17452|c0_g017452_i1|m.11941	12	2	4	3	1	0	0	7	4	5	5	2	0	1	15	19	14	1	2	5			2.44	10.1667			120	20	40	30	10	0	0	70	40	50	50	20	0	10	150	190	140	10	20	50
TR18432|c0_g018432_i1|m.12053	15	7	3	1	2	4	2	3	3	6	22	1	1	9	2	2	8	2	5	11			2.44	10.1667			150	70	30	10	20	40	20	30	30	60	220	10	10	90	20	20	80	20	50	110
TR22548|c0_g022548_i1|m.13351	6	6	14	16	0	26	5	10	6	8	17	12	1	5	13	37	10	1	3	10			2.44	10.1667			60	60	140	160	0	260	50	100	60	80	170	120	10	50	130	370	100	10	30	100
TR23552|c0_g023552_i1|m.13663	6	10	6	5	2	10	4	7	2	2	12	2	5	4	4	17	5	2	0	5			2.44	10.1667			60	100	60	50	20	100	40	70	20	20	120	20	50	40	40	170	50	20	0	50
TR29580|c0_g029580_i1|m.15714	10	9	4	5	3	6	2	4	5	5	13	5	0	6	8	11	4	2	3	5			2.44	10.1667			100	90	40	50	30	60	20	40	50	50	130	50	0	60	80	110	40	20	30	50
TR30131|c0_g030131_i1|m.15889	7	6	3	7	4	15	3	6	1	5	10	6	1	2	4	22	5	0	4	6			2.44	10.1667			70	60	30	70	40	150	30	60	10	50	100	60	10	20	40	220	50	0	40	60
TR30231|c0_g030231_i1|m.15928	7	4	3	12	2	6	1	13	1	7	16	5	2	2	3	4	2	0	4	8			2.44	10.1667			70	40	30	120	20	60	10	130	10	70	160	50	20	20	30	40	20	0	40	80
TR30722|c0_g030722_i1|m.16080	8	6	9	7	1	5	8	10	3	7	7	7	1	5	7	11	6	2	2	5			2.44	10.1667			80	60	90	70	10	50	80	100	30	70	70	70	10	50	70	110	60	20	20	50
TR31249|c0_g031249_i1|m.16263	3	3	7	6	2	6	7	3	2	5	13	9	1	8	5	6	6	0	2	8			2.44	10.1667			30	30	70	60	20	60	70	30	20	50	130	90	10	80	50	60	60	0	20	80
TR31797|c0_g031797_i1|m.16454	2	7	10	8	0	3	8	2	3	8	5	12	0	2	5	18	8	1	4	4			2.44	10.1667			20	70	100	80	0	30	80	20	30	80	50	120	0	20	50	180	80	10	40	40
TR32059|c0_g032059_i1|m.16551	11	11	7	10	5	16	4	8	8	6	16	12	6	8	5	35	7	2	5	9			2.44	10.1667			110	110	70	100	50	160	40	80	80	60	160	120	60	80	50	350	70	20	50	90
TR34542|c0_g034542_i1|m.17595	4	9	6	7	3	9	7	6	2	3	12	7	3	3	7	7	4	1	3	6			2.44	10.1667			40	90	60	70	30	90	70	60	20	30	120	70	30	30	70	70	40	10	30	60
TR39279|c0_g039279_i1|m.19503	10	3	18	14	4	15	33	21	24	10	22	5	14	1	39	30	39	1	0	13			2.44	10.1667			100	30	180	140	40	150	330	210	240	100	220	50	140	10	390	300	390	10	0	130
TR41616|c0_g041616_i1|m.20486	22	22	23	43	3	35	15	23	12	15	42	42	7	15	7	85	20	1	3	22			2.44	10.1667			220	220	230	430	30	350	150	230	120	150	420	420	70	150	70	850	200	10	30	220
TR4165|c0_g004165_i1|m.3468	5	5	11	8	2	9	5	9	4	7	6	6	2	11	10	5	8	0	10	12			2.44	10.1667			50	50	110	80	20	90	50	90	40	70	60	60	20	110	100	50	80	0	100	120
TR47039|c0_g047039_i1|m.22994	15	4	9	10	8	6	3	17	3	13	35	9	9	18	7	24	15	4	9	11			2.44	10.1667			150	40	90	100	80	60	30	170	30	130	350	90	90	180	70	240	150	40	90	110
TR51879|c0_g051879_i1|m.25416	9	1	7	5	2	6	9	11	1	7	13	9	2	10	9	11	10	0	5	12			2.44	10.1667			90	10	70	50	20	60	90	110	10	70	130	90	20	100	90	110	100	0	50	120
TR51879|c0_g051879_i1|m.25415	9	12	12	5	2	11	6	7	5	16	23	13	1	7	7	25	6	1	4	10			2.44	10.1667			90	120	120	50	20	110	60	70	50	160	230	130	10	70	70	250	60	10	40	100
TR63067|c0_g063067_i1|m.30323	22	13	16	14	6	17	9	17	5	19	32	26	4	13	31	35	24	5	5	11			2.44	10.1667			220	130	160	140	60	170	90	170	50	190	320	260	40	130	310	350	240	50	50	110
TR63867|c0_g063867_i1|m.30525	6	5	7	9	3	17	4	3	4	5	18	5	2	5	4	8	7	0	3	5			2.44	10.1667			60	50	70	90	30	170	40	30	40	50	180	50	20	50	40	80	70	0	30	50
TR64422|c0_g064422_i1|m.30650	4	7	5	4	0	4	11	3	7	9	19	3	1	7	8	11	17	2	6	4			2.44	10.1667			40	70	50	40	0	40	110	30	70	90	190	30	10	70	80	110	170	20	60	40
TR66746|c0_g066746_i1|m.31072	20	11	0	9	1	17	8	6	7	1	5	1	0	0	5	0	0	0	0	11			2.44	10.1667			200	110	0	90	10	170	80	60	70	10	50	10	0	0	50	0	0	0	0	110
TR67336|c0_g067336_i1|m.31141	11	3	2	4	1	6	4	2	1	9	17	4	1	7	4	7	11	0	4	5			2.44	10.1667			110	30	20	40	10	60	40	20	10	90	170	40	10	70	40	70	110	0	40	50
TR7939|c0_g007939_i1|m.6505	67	81	27	63	10	81	51	38	25	35	97	71	25	27	41	68	47	23	11	42			2.44	10.1667			670	810	270	630	100	810	510	380	250	350	970	710	250	270	410	680	470	230	110	420
TR8346|c0_g008346_i1|m.6806	16	14	22	36	4	40	15	17	7	20	33	31	9	10	17	41	16	6	7	13			2.44	10.1667			160	140	220	360	40	400	150	170	70	200	330	310	90	100	170	410	160	60	70	130
TR9142|c0_g009142_i1|m.7365	16	22	16	26	5	15	6	17	5	9	33	28	3	10	32	67	21	0	1	22			2.44	10.1667			160	220	160	260	50	150	60	170	50	90	330	280	30	100	320	670	210	0	10	220
TR11265|c0_g011265_i1|m.8755	23	15	27	27	8	17	6	16	9	16	30	27	2	20	8	38	12	5	14	26			2.45	10.2083			230	150	270	270	80	170	60	160	90	160	300	270	20	200	80	380	120	50	140	260
TR12687|c0_g012687_i1|m.9600	13	8	12	12	10	12	10	19	3	15	20	9	2	14	8	5	13	8	5	7			2.45	10.2083			130	80	120	120	100	120	100	190	30	150	200	90	20	140	80	50	130	80	50	70
TR13007|c0_g013007_i1|m.9818	10	8	7	6	9	8	13	5	6	6	9	6	3	8	6	11	6	1	4	5			2.45	10.2083			100	80	70	60	90	80	130	50	60	60	90	60	30	80	60	110	60	10	40	50
TR23107|c0_g023107_i1|m.13526	6	5	8	10	8	7	5	13	4	4	9	8	1	3	3	7	5	4	5	10			2.45	10.2083			60	50	80	100	80	70	50	130	40	40	90	80	10	30	30	70	50	40	50	100
TR30270|c0_g030270_i1|m.15940	5	6	8	6	1	6	6	13	5	2	17	5	4	5	26	11	3	1	3	4			2.45	10.2083			50	60	80	60	10	60	60	130	50	20	170	50	40	50	260	110	30	10	30	40
TR31257|c0_g031257_i1|m.16266	10	7	13	10	8	6	13	8	3	15	18	5	7	8	11	8	7	2	3	14			2.45	10.2083			100	70	130	100	80	60	130	80	30	150	180	50	70	80	110	80	70	20	30	140
TR3507|c0_g003507_i1|m.2837	8	8	8	20	8	9	4	19	4	16	16	20	9	11	19	11	12	7	11	14			2.45	10.2083			80	80	80	200	80	90	40	190	40	160	160	200	90	110	190	110	120	70	110	140
TR3767|c0_g003767_i1|m.3182	17	22	22	17	1	11	7	11	6	5	21	9	6	2	24	32	14	2	8	22			2.45	10.2083			170	220	220	170	10	110	70	110	60	50	210	90	60	20	240	320	140	20	80	220
TR38049|c0_g038049_i1|m.19015	7	4	9	10	2	11	5	3	3	7	11	16	2	1	10	12	12	1	3	10			2.45	10.2083			70	40	90	100	20	110	50	30	30	70	110	160	20	10	100	120	120	10	30	100
TR65417|c0_g065417_i1|m.30862	4	5	8	5	5	6	5	8	5	11	10	4	3	3	6	12	9	3	2	10			2.45	10.2083			40	50	80	50	50	60	50	80	50	110	100	40	30	30	60	120	90	30	20	100
TR65750|c0_g065750_i1|m.30915	9	15	5	3	3	2	2	12	7	2	9	6	1	1	11	17	12	1	2	11			2.45	10.2083			90	150	50	30	30	20	20	120	70	20	90	60	10	10	110	170	120	10	20	110
TR6864|c0_g006864_i1|m.5751	8	17	8	13	3	25	10	15	3	27	31	25	15	15	17	14	14	4	4	20			2.45	10.2083			80	170	80	130	30	250	100	150	30	270	310	250	150	150	170	140	140	40	40	200
TR7644|c0_g007644_i1|m.6298	9	7	4	9	2	16	5	14	6	13	12	11	3	8	8	11	10	1	7	16			2.45	10.2083			90	70	40	90	20	160	50	140	60	130	120	110	30	80	80	110	100	10	70	160
TR11368|c0_g011368_i1|m.8811	33	21	29	35	7	61	16	16	9	31	36	47	6	12	41	57	43	1	7	38			2.46	10.25			330	210	290	350	70	610	160	160	90	310	360	470	60	120	410	570	430	10	70	380
TR13468|c0_g013468_i1|m.10049	6	6	7	14	2	15	9	7	4	11	18	6	1	10	4	11	11	4	4	15			2.46	10.25			60	60	70	140	20	150	90	70	40	110	180	60	10	100	40	110	110	40	40	150
TR17530|c0_g017530_i1|m.11949	7	14	5	5	2	9	3	6	7	6	14	2	1	3	12	6	11	1	3	7			2.46	10.25			70	140	50	50	20	90	30	60	70	60	140	20	10	30	120	60	110	10	30	70
TR22318|c0_g022318_i1|m.13285	8	5	9	3	5	7	4	2	3	13	19	11	2	4	3	10	5	1	4	6			2.46	10.25			80	50	90	30	50	70	40	20	30	130	190	110	20	40	30	100	50	10	40	60
TR2290|c0_g002290_i1|m.1783	4	5	5	5	3	6	11	3	7	10	13	4	3	7	10	12	5	2	4	9			2.46	10.25			40	50	50	50	30	60	110	30	70	100	130	40	30	70	100	120	50	20	40	90
TR2290|c0_g002290_i1|m.1782	6	9	6	6	2	5	6	9	1	4	11	8	4	2	6	29	13	0	0	2			2.46	10.25			60	90	60	60	20	50	60	90	10	40	110	80	40	20	60	290	130	0	0	20
TR27859|c0_g027859_i1|m.15106	6	10	4	5	0	18	4	3	3	10	2	5	1	1	8	7	9	0	3	10			2.46	10.25			60	100	40	50	0	180	40	30	30	100	20	50	10	10	80	70	90	0	30	100
TR29962|c0_g029962_i1|m.15831	10	10	4	8	0	12	4	2	3	3	14	4	1	7	9	12	10	2	3	6			2.46	10.25			100	100	40	80	0	120	40	20	30	30	140	40	10	70	90	120	100	20	30	60
TR30160|c0_g030160_i1|m.15901	7	8	8	9	1	11	2	15	6	7	15	18	7	4	10	6	7	1	6	6			2.46	10.25			70	80	80	90	10	110	20	150	60	70	150	180	70	40	100	60	70	10	60	60
TR30563|c0_g030563_i1|m.16032	6	9	11	3	1	10	8	4	0	3	8	10	3	2	6	14	9	2	1	7			2.46	10.25			60	90	110	30	10	100	80	40	0	30	80	100	30	20	60	140	90	20	10	70
TR34895|c0_g034895_i1|m.17710	17	14	13	16	4	17	2	15	8	18	35	11	3	13	11	20	7	2	7	8			2.46	10.25			170	140	130	160	40	170	20	150	80	180	350	110	30	130	110	200	70	20	70	80
TR38406|c0_g038406_i1|m.19156	2	0	9	9	5	8	5	4	2	3	7	10	1	6	1	26	1	0	1	2			2.46	10.25			20	0	90	90	50	80	50	40	20	30	70	100	10	60	10	260	10	0	10	20
TR39424|c0_g039424_i1|m.19568	7	7	4	4	5	7	7	3	4	6	14	10	2	9	16	15	15	1	5	11			2.46	10.25			70	70	40	40	50	70	70	30	40	60	140	100	20	90	160	150	150	10	50	110
TR40247|c0_g040247_i1|m.19888	17	14	13	8	3	23	13	9	4	7	20	18	5	11	4	13	7	0	2	14			2.46	10.25			170	140	130	80	30	230	130	90	40	70	200	180	50	110	40	130	70	0	20	140
TR41123|c0_g041123_i1|m.20251	13	6	2	8	1	12	10	7	2	14	18	11	4	5	10	13	8	4	1	4			2.46	10.25			130	60	20	80	10	120	100	70	20	140	180	110	40	50	100	130	80	40	10	40
TR5994|c0_g005994_i1|m.5056	9	8	7	13	4	11	7	3	2	9	9	10	0	4	9	7	8	3	1	15			2.46	10.25			90	80	70	130	40	110	70	30	20	90	90	100	0	40	90	70	80	30	10	150
TR66792|c0_g066792_i1|m.31081	9	4	0	6	2	1	4	9	0	7	14	8	5	7	5	11	10	1	6	7			2.46	10.25			90	40	0	60	20	10	40	90	0	70	140	80	50	70	50	110	100	10	60	70
TR7339|c0_g007339_i1|m.6078	17	15	19	12	6	13	10	10	7	12	36	8	7	11	8	28	13	2	10	13			2.46	10.25			170	150	190	120	60	130	100	100	70	120	360	80	70	110	80	280	130	20	100	130
TR9090|c0_g009090_i1|m.7343	18	12	11	12	12	23	8	10	5	19	31	35	3	7	9	19	18	3	11	20			2.46	10.25			180	120	110	120	120	230	80	100	50	190	310	350	30	70	90	190	180	30	110	200
TR10471|c0_g010471_i1|m.8277	49	19	11	17	5	34	16	18	0	20	25	32	6	4	8	12	20	0	9	28			2.47	10.2917			490	190	110	170	50	340	160	180	0	200	250	320	60	40	80	120	200	0	90	280
TR10589|c0_g010589_i1|m.8353	7	8	13	5	1	11	6	8	3	13	14	11	7	9	16	4	19	5	11	14			2.47	10.2917			70	80	130	50	10	110	60	80	30	130	140	110	70	90	160	40	190	50	110	140
TR12652|c0_g012652_i1|m.9579	18	17	8	14	5	8	12	7	3	3	21	9	3	7	12	24	3	3	3	10			2.47	10.2917			180	170	80	140	50	80	120	70	30	30	210	90	30	70	120	240	30	30	30	100
TR13045|c0_g013045_i1|m.9835	32	14	32	27	10	30	14	27	19	41	52	31	13	23	10	39	17	5	18	20			2.47	10.2917			320	140	320	270	100	300	140	270	190	410	520	310	130	230	100	390	170	50	180	200
TR26774|c0_g026774_i1|m.14714	7	4	4	6	2	14	6	8	3	9	14	7	1	6	11	8	8	2	3	8			2.47	10.2917			70	40	40	60	20	140	60	80	30	90	140	70	10	60	110	80	80	20	30	80
TR30462|c0_g030462_i1|m.16002	10	5	12	10	2	10	5	6	2	7	14	10	1	11	12	11	9	0	4	19			2.47	10.2917			100	50	120	100	20	100	50	60	20	70	140	100	10	110	120	110	90	0	40	190
TR312|c0_g000312_i1|m.207	5	12	2	2	3	2	2	3	4	2	19	0	3	3	19	7	7	1	0	3			2.47	10.2917			50	120	20	20	30	20	20	30	40	20	190	0	30	30	190	70	70	10	0	30
TR35736|c0_g035736_i1|m.18039	15	7	11	12	8	14	10	7	6	12	18	17	4	2	7	14	9	2	4	18			2.47	10.2917			150	70	110	120	80	140	100	70	60	120	180	170	40	20	70	140	90	20	40	180
TR38850|c0_g038850_i1|m.19351	6	10	7	11	3	13	10	12	4	7	12	11	3	7	6	31	12	2	5	17			2.47	10.2917			60	100	70	110	30	130	100	120	40	70	120	110	30	70	60	310	120	20	50	170
TR4623|c0_g004623_i1|m.3948	16	16	12	8	1	32	20	7	4	12	26	17	3	2	0	15	10	3	3	8			2.47	10.2917			160	160	120	80	10	320	200	70	40	120	260	170	30	20	0	150	100	30	30	80
TR47138|c0_g047138_i1|m.23047	8	2	5	3	0	7	2	8	4	13	15	8	5	8	5	12	7	7	3	9			2.47	10.2917			80	20	50	30	0	70	20	80	40	130	150	80	50	80	50	120	70	70	30	90
TR6499|c0_g006499_i1|m.5463	4	8	14	14	4	13	7	6	9	13	13	22	5	5	14	9	14	5	8	3			2.47	10.2917			40	80	140	140	40	130	70	60	90	130	130	220	50	50	140	90	140	50	80	30
TR66773|c0_g066773_i1|m.31077	10	4	12	6	2	3	5	8	0	5	15	8	2	6	6	5	15	0	5	6			2.47	10.2917			100	40	120	60	20	30	50	80	0	50	150	80	20	60	60	50	150	0	50	60
TR66914|c0_g066914_i1|m.31092	6	5	8	6	2	22	5	4	1	9	3	7	1	6	14	30	7	1	1	8			2.47	10.2917			60	50	80	60	20	220	50	40	10	90	30	70	10	60	140	300	70	10	10	80
TR67768|c0_g067768_i1|m.31178	3	6	7	2	6	3	9	3	7	2	11	5	5	3	18	15	9	1	2	6			2.47	10.2917			30	60	70	20	60	30	90	30	70	20	110	50	50	30	180	150	90	10	20	60
TR67768|c0_g067768_i1|m.31179	10	2	1	4	4	2	11	4	6	5	6	3	1	4	9	15	13	1	3	9			2.47	10.2917			100	20	10	40	40	20	110	40	60	50	60	30	10	40	90	150	130	10	30	90
TR67888|c0_g067888_i1|m.31189	7	6	12	8	2	4	9	21	0	2	6	6	4	0	1	9	22	0	4	8			2.47	10.2917			70	60	120	80	20	40	90	210	0	20	60	60	40	0	10	90	220	0	40	80
TR803|c0_g000803_i1|m.615	8	3	10	8	2	8	10	3	6	12	10	6	0	11	1	9	9	1	3	5			2.47	10.2917			80	30	100	80	20	80	100	30	60	120	100	60	0	110	10	90	90	10	30	50
TR973|c0_g000973_i1|m.742	23	24	21	27	6	20	19	15	20	21	40	29	17	19	28	31	13	6	10	21			2.47	10.2917			230	240	210	270	60	200	190	150	200	210	400	290	170	190	280	310	130	60	100	210
TR12676|c0_g012676_i1|m.9597	11	5	6	4	3	2	5	11	4	5	9	7	0	3	5	8	10	0	3	8			2.48	10.3333			110	50	60	40	30	20	50	110	40	50	90	70	0	30	50	80	100	0	30	80
TR1469|c0_g001469_i1|m.1142	9	10	5	6	0	12	3	8	3	5	11	6	2	7	5	8	7	2	7	8			2.48	10.3333			90	100	50	60	0	120	30	80	30	50	110	60	20	70	50	80	70	20	70	80
TR15344|c0_g015344_i1|m.11027	24	21	22	20	1	16	9	15	11	17	29	15	4	13	16	26	22	5	15	19			2.48	10.3333			240	210	220	200	10	160	90	150	110	170	290	150	40	130	160	260	220	50	150	190
TR18442|c0_g018442_i1|m.12056	23	16	10	6	8	13	18	14	9	23	53	10	8	24	6	21	20	1	8	15			2.48	10.3333			230	160	100	60	80	130	180	140	90	230	530	100	80	240	60	210	200	10	80	150
TR23403|c0_g023403_i1|m.13620	4	10	7	7	0	8	1	7	4	9	11	2	3	5	9	7	5	2	3	12			2.48	10.3333			40	100	70	70	0	80	10	70	40	90	110	20	30	50	90	70	50	20	30	120
TR25441|c0_g025441_i1|m.14180	19	2	5	7	1	13	7	1	1	8	12	9	3	1	4	7	7	0	1	8			2.48	10.3333			190	20	50	70	10	130	70	10	10	80	120	90	30	10	40	70	70	0	10	80
TR28118|c0_g028118_i1|m.15182	4	9	9	4	5	10	3	14	6	4	15	8	5	8	8	17	16	1	7	7			2.48	10.3333			40	90	90	40	50	100	30	140	60	40	150	80	50	80	80	170	160	10	70	70
TR30009|c0_g030009_i1|m.15843	9	10	8	8	6	12	4	14	1	4	12	16	1	7	9	12	10	3	5	11			2.48	10.3333			90	100	80	80	60	120	40	140	10	40	120	160	10	70	90	120	100	30	50	110
TR30056|c0_g030056_i1|m.15865	5	0	15	4	3	7	1	4	2	2	11	3	0	2	7	31	6	0	0	6			2.48	10.3333			50	0	150	40	30	70	10	40	20	20	110	30	0	20	70	310	60	0	0	60
TR30765|c0_g030765_i1|m.16095	8	5	4	7	3	6	8	28	7	6	17	13	0	2	6	18	13	2	6	15			2.48	10.3333			80	50	40	70	30	60	80	280	70	60	170	130	0	20	60	180	130	20	60	150
TR34234|c0_g034234_i1|m.17453	22	14	11	5	2	11	6	12	8	3	20	14	1	6	30	35	31	0	3	14			2.48	10.3333			220	140	110	50	20	110	60	120	80	30	200	140	10	60	300	350	310	0	30	140
TR3498|c0_g003498_i1|m.2830	14	10	19	15	4	15	13	8	5	25	37	26	4	15	5	28	13	4	2	22			2.48	10.3333			140	100	190	150	40	150	130	80	50	250	370	260	40	150	50	280	130	40	20	220
TR35316|c0_g035316_i1|m.17860	9	7	9	8	3	14	6	14	4	9	16	9	2	6	6	8	12	0	6	19			2.48	10.3333			90	70	90	80	30	140	60	140	40	90	160	90	20	60	60	80	120	0	60	190
TR3832|c0_g003832_i1|m.3231	32	23	41	48	3	44	14	23	13	22	35	44	12	16	32	32	22	4	10	20			2.48	10.3333			320	230	410	480	30	440	140	230	130	220	350	440	120	160	320	320	220	40	100	200
TR4129|c0_g004129_i1|m.3450	20	36	14	32	1	45	11	15	7	13	31	26	11	12	40	38	27	0	7	22			2.48	10.3333			200	360	140	320	10	450	110	150	70	130	310	260	110	120	400	380	270	0	70	220
TR48650|c0_g048650_i1|m.23818	7	3	6	4	3	14	11	13	2	7	15	8	0	1	13	10	13	2	3	18			2.48	10.3333			70	30	60	40	30	140	110	130	20	70	150	80	0	10	130	100	130	20	30	180
TR51094|c0_g051094_i1|m.24994	25	21	18	19	13	31	16	6	13	23	43	20	15	19	14	28	20	3	16	26			2.48	10.3333			250	210	180	190	130	310	160	60	130	230	430	200	150	190	140	280	200	30	160	260
TR65331|c0_g065331_i1|m.30845	3	3	16	7	1	13	14	2	3	14	10	24	3	4	2	9	3	0	3	4			2.48	10.3333			30	30	160	70	10	130	140	20	30	140	100	240	30	40	20	90	30	0	30	40
TR65399|c0_g065399_i1|m.30860	17	4	2	6	4	8	5	11	0	5	8	13	4	7	6	9	12	0	3	6			2.48	10.3333			170	40	20	60	40	80	50	110	0	50	80	130	40	70	60	90	120	0	30	60
TR65985|c0_g065985_i1|m.30956	7	14	3	11	3	8	6	6	0	6	7	0	2	2	18	8	3	1	0	4			2.48	10.3333			70	140	30	110	30	80	60	60	0	60	70	0	20	20	180	80	30	10	0	40
TR68198|c0_g068198_i1|m.31203	4	3	10	6	4	12	7	1	2	6	3	10	1	7	6	15	7	0	1	4			2.48	10.3333			40	30	100	60	40	120	70	10	20	60	30	100	10	70	60	150	70	0	10	40
TR9201|c0_g009201_i1|m.7408	3	10	7	6	11	6	8	10	4	4	8	14	4	3	11	6	5	2	9	4			2.48	10.3333			30	100	70	60	110	60	80	100	40	40	80	140	40	30	110	60	50	20	90	40
TR9500|c0_g009500_i1|m.7647	6	17	7	4	3	15	12	6	11	9	11	14	5	5	5	9	8	2	2	6			2.48	10.3333			60	170	70	40	30	150	120	60	110	90	110	140	50	50	50	90	80	20	20	60
TR9500|c0_g009500_i1|m.7648	25	19	1	12	0	15	10	11	8	1	10	1	2	0	19	7	7	1	0	5			2.48	10.3333			250	190	10	120	0	150	100	110	80	10	100	10	20	0	190	70	70	10	0	50
TR12499|c0_g012499_i1|m.9485	11	11	11	12	3	15	7	7	6	17	12	12	5	11	15	6	9	5	15	14			2.49	10.375			110	110	110	120	30	150	70	70	60	170	120	120	50	110	150	60	90	50	150	140
TR19777|c0_g019777_i1|m.12459	27	15	20	11	7	14	13	17	2	27	41	11	8	19	11	33	22	5	11	34			2.49	10.375			270	150	200	110	70	140	130	170	20	270	410	110	80	190	110	330	220	50	110	340
TR22390|c0_g022390_i1|m.13313	11	10	16	7	3	8	10	7	5	8	14	5	2	11	9	16	7	1	8	16			2.49	10.375			110	100	160	70	30	80	100	70	50	80	140	50	20	110	90	160	70	10	80	160
TR2352|c0_g002352_i1|m.1860	19	18	24	14	4	29	15	16	12	24	41	26	10	15	14	24	10	9	20	18			2.49	10.375			190	180	240	140	40	290	150	160	120	240	410	260	100	150	140	240	100	90	200	180
TR23778|c0_g023778_i1|m.13750	11	10	25	12	18	12	10	19	5	15	20	6	2	10	13	16	13	2	4	16			2.49	10.375			110	100	250	120	180	120	100	190	50	150	200	60	20	100	130	160	130	20	40	160
TR24834|c0_g024834_i1|m.14015	14	6	12	5	3	12	4	11	2	15	11	12	6	4	3	9	10	0	4	10			2.49	10.375			140	60	120	50	30	120	40	110	20	150	110	120	60	40	30	90	100	0	40	100
TR2842|c0_g002842_i1|m.2266	11	16	13	15	7	11	3	7	11	4	14	16	2	10	10	24	5	4	7	11			2.49	10.375			110	160	130	150	70	110	30	70	110	40	140	160	20	100	100	240	50	40	70	110
TR28937|c0_g028937_i1|m.15496	14	6	9	9	6	9	12	6	7	13	29	8	4	6	8	18	10	3	2	10			2.49	10.375			140	60	90	90	60	90	120	60	70	130	290	80	40	60	80	180	100	30	20	100
TR29352|c0_g029352_i1|m.15652	16	13	8	10	5	12	10	12	7	16	35	14	6	10	9	24	12	2	4	21			2.49	10.375			160	130	80	100	50	120	100	120	70	160	350	140	60	100	90	240	120	20	40	210
TR30636|c0_g030636_i1|m.16053	9	14	7	4	1	16	4	2	4	6	11	9	4	0	5	7	5	0	2	6			2.49	10.375			90	140	70	40	10	160	40	20	40	60	110	90	40	0	50	70	50	0	20	60
TR31472|c0_g031472_i1|m.16336	9	9	5	8	2	9	8	11	2	7	19	15	6	15	6	11	6	4	6	8			2.49	10.375			90	90	50	80	20	90	80	110	20	70	190	150	60	150	60	110	60	40	60	80
TR32937|c0_g032937_i1|m.16903	11	17	1	5	2	3	3	3	6	7	13	4	1	7	5	9	7	3	2	6			2.49	10.375			110	170	10	50	20	30	30	30	60	70	130	40	10	70	50	90	70	30	20	60
TR3463|c0_g003463_i1|m.2793	8	17	3	12	3	11	6	7	5	17	17	10	1	9	14	13	4	5	8	7			2.49	10.375			80	170	30	120	30	110	60	70	50	170	170	100	10	90	140	130	40	50	80	70
TR38298|c0_g038298_i1|m.19114	9	8	4	4	3	10	5	10	4	9	13	2	3	3	8	4	11	1	7	6			2.49	10.375			90	80	40	40	30	100	50	100	40	90	130	20	30	30	80	40	110	10	70	60
TR4249|c0_g004249_i1|m.3577	56	52	34	44	7	39	35	46	31	20	64	23	8	21	71	97	60	4	18	40			2.49	10.375			560	520	340	440	70	390	350	460	310	200	640	230	80	210	710	970	600	40	180	400
TR476|c0_g000476_i1|m.338	10	22	13	5	1	21	5	12	7	22	18	40	8	15	18	33	40	3	7	16			2.49	10.375			100	220	130	50	10	210	50	120	70	220	180	400	80	150	180	330	400	30	70	160
TR4790|c0_g004790_i1|m.4080	39	58	32	33	9	34	33	29	19	25	53	22	9	25	33	88	31	13	9	23			2.49	10.375			390	580	320	330	90	340	330	290	190	250	530	220	90	250	330	880	310	130	90	230
TR6255|c0_g006255_i1|m.5281	4	10	2	1	6	4	9	11	8	4	8	10	4	8	8	9	6	1	2	8			2.49	10.375			40	100	20	10	60	40	90	110	80	40	80	100	40	80	80	90	60	10	20	80
TR63680|c0_g063680_i1|m.30480	8	6	2	1	0	5	2	9	3	6	11	4	4	8	6	3	6	0	2	13			2.49	10.375			80	60	20	10	0	50	20	90	30	60	110	40	40	80	60	30	60	0	20	130
TR63680|c0_g063680_i1|m.30479	4	14	12	15	10	14	5	10	12	9	8	29	3	14	16	20	8	0	5	12			2.49	10.375			40	140	120	150	100	140	50	100	120	90	80	290	30	140	160	200	80	0	50	120
TR64217|c0_g064217_i1|m.30603	14	10	9	11	3	16	7	9	5	11	17	13	5	10	7	14	10	4	12	8			2.49	10.375			140	100	90	110	30	160	70	90	50	110	170	130	50	100	70	140	100	40	120	80
TR6513|c0_g006513_i1|m.5475	7	10	4	7	1	13	3	10	3	5	14	5	3	5	12	11	9	1	1	9			2.49	10.375			70	100	40	70	10	130	30	100	30	50	140	50	30	50	120	110	90	10	10	90
TR66765|c0_g066765_i1|m.31074	9	11	17	6	2	11	7	15	3	4	8	11	2	4	2	16	7	4	9	12			2.49	10.375			90	110	170	60	20	110	70	150	30	40	80	110	20	40	20	160	70	40	90	120
TR7876|c0_g007876_i1|m.6466	31	28	22	18	13	51	33	18	16	28	52	38	13	15	18	36	24	2	13	14			2.49	10.375			310	280	220	180	130	510	330	180	160	280	520	380	130	150	180	360	240	20	130	140
TR9289|c0_g009289_i1|m.7474	5	13	9	12	2	21	3	11	1	20	24	14	4	7	16	11	7	5	8	11			2.49	10.375			50	130	90	120	20	210	30	110	10	200	240	140	40	70	160	110	70	50	80	110
TR9317|c0_g009317_i1|m.7495	12	9	12	12	2	15	6	10	4	4	13	10	2	7	17	21	10	2	8	6			2.49	10.375			120	90	120	120	20	150	60	100	40	40	130	100	20	70	170	210	100	20	80	60
TR10845|c0_g010845_i1|m.8512	12	8	7	10	2	17	15	7	6	14	17	10	7	10	7	13	7	3	3	9			2.5	10.4167			120	80	70	100	20	170	150	70	60	140	170	100	70	100	70	130	70	30	30	90
TR12741|c0_g012741_i1|m.9640	10	9	10	11	0	14	4	5	3	8	11	19	1	5	15	20	13	0	2	16			2.5	10.4167			100	90	100	110	0	140	40	50	30	80	110	190	10	50	150	200	130	0	20	160
TR2137|c0_g002137_i1|m.1654	8	11	6	10	2	13	5	9	4	9	10	11	5	12	13	7	8	6	10	11			2.5	10.4167			80	110	60	100	20	130	50	90	40	90	100	110	50	120	130	70	80	60	100	110
TR224|c0_g000224_i1|m.151	7	14	10	12	6	16	5	10	10	15	28	11	6	5	10	10	13	4	10	11			2.5	10.4167			70	140	100	120	60	160	50	100	100	150	280	110	60	50	100	100	130	40	100	110
TR23934|c0_g023934_i1|m.13797	4	10	7	9	1	9	3	3	2	5	8	6	3	8	7	5	3	4	3	8			2.5	10.4167			40	100	70	90	10	90	30	30	20	50	80	60	30	80	70	50	30	40	30	80
TR24520|c0_g024520_i1|m.13950	8	15	9	13	2	12	15	14	3	13	26	17	4	10	16	21	17	3	3	17			2.5	10.4167			80	150	90	130	20	120	150	140	30	130	260	170	40	100	160	210	170	30	30	170
TR24884|c0_g024884_i1|m.14029	6	6	1	1	8	6	7	7	10	1	11	8	4	8	6	14	12	0	3	4			2.5	10.4167			60	60	10	10	80	60	70	70	100	10	110	80	40	80	60	140	120	0	30	40
TR28568|c0_g028568_i1|m.15360	7	9	6	4	8	7	3	5	14	6	7	13	0	6	4	15	6	0	4	6			2.5	10.4167			70	90	60	40	80	70	30	50	140	60	70	130	0	60	40	150	60	0	40	60
TR28709|c0_g028709_i1|m.15413	7	8	5	14	9	11	7	7	2	7	22	10	3	5	8	19	11	4	10	12			2.5	10.4167			70	80	50	140	90	110	70	70	20	70	220	100	30	50	80	190	110	40	100	120
TR29431|c0_g029431_i1|m.15676	13	6	6	7	2	8	6	3	5	10	11	9	4	15	8	10	10	1	6	12			2.5	10.4167			130	60	60	70	20	80	60	30	50	100	110	90	40	150	80	100	100	10	60	120
TR38521|c0_g038521_i1|m.19209	14	14	8	17	8	12	4	14	6	6	16	2	3	5	20	54	22	0	5	16			2.5	10.4167			140	140	80	170	80	120	40	140	60	60	160	20	30	50	200	540	220	0	50	160
TR479|c0_g000479_i1|m.342	37	33	30	33	20	46	32	17	20	42	80	41	23	35	27	51	29	10	25	38			2.5	10.4167			370	330	300	330	200	460	320	170	200	420	800	410	230	350	270	510	290	100	250	380
TR5385|c0_g005385_i1|m.4532	12	15	10	12	4	15	9	13	3	14	19	14	4	8	2	16	9	3	3	11			2.5	10.4167			120	150	100	120	40	150	90	130	30	140	190	140	40	80	20	160	90	30	30	110
TR6124|c0_g006124_i1|m.5162	19	6	17	15	12	24	8	17	9	28	40	29	4	13	21	31	19	6	11	20			2.5	10.4167			190	60	170	150	120	240	80	170	90	280	400	290	40	130	210	310	190	60	110	200
TR6441|c0_g006441_i1|m.5419	12	2	8	1	0	1	9	3	2	4	7	9	1	2	6	9	14	0	1	11			2.5	10.4167			120	20	80	10	0	10	90	30	20	40	70	90	10	20	60	90	140	0	10	110
TR65356|c0_g065356_i1|m.30848	25	9	11	9	0	14	10	15	8	11	22	8	7	6	7	12	8	1	4	16			2.5	10.4167			250	90	110	90	0	140	100	150	80	110	220	80	70	60	70	120	80	10	40	160
TR67848|c0_g067848_i1|m.31188	11	12	3	2	2	5	4	2	1	5	9	6	6	3	3	12	8	1	2	4			2.5	10.4167			110	120	30	20	20	50	40	20	10	50	90	60	60	30	30	120	80	10	20	40
TR837|c0_g000837_i1|m.641	10	10	14	15	3	11	36	8	7	13	12	29	5	5	12	24	3	1	3	10			2.5	10.4167			100	100	140	150	30	110	360	80	70	130	120	290	50	50	120	240	30	10	30	100
TR9141|c0_g009141_i1|m.7364	11	10	13	10	4	8	9	5	3	15	13	13	5	18	6	13	12	0	11	12			2.5	10.4167			110	100	130	100	40	80	90	50	30	150	130	130	50	180	60	130	120	0	110	120
TR9605|c0_g009605_i1|m.7721	9	16	4	7	5	11	5	8	5	11	17	5	2	7	9	11	6	0	7	9			2.5	10.4167			90	160	40	70	50	110	50	80	50	110	170	50	20	70	90	110	60	0	70	90
TR10499|c0_g010499_i1|m.8294	13	8	6	5	2	13	15	6	4	8	21	14	3	3	0	21	7	1	2	6			2.51	10.4583			130	80	60	50	20	130	150	60	40	80	210	140	30	30	0	210	70	10	20	60
TR11947|c0_g011947_i1|m.9166	13	8	4	6	5	9	11	9	6	6	14	8	5	6	9	18	12	3	5	16			2.51	10.4583			130	80	40	60	50	90	110	90	60	60	140	80	50	60	90	180	120	30	50	160
TR15368|c0_g015368_i1|m.11037	23	2	0	13	0	26	1	30	9	0	18	2	1	0	6	0	0	0	0	42			2.51	10.4583			230	20	0	130	0	260	10	300	90	0	180	20	10	0	60	0	0	0	0	420
TR1657|c0_g001657_i1|m.1320	18	23	14	18	28	6	10	20	0	8	8	4	1	3	109	40	38	0	14	13			2.51	10.4583			180	230	140	180	280	60	100	200	0	80	80	40	10	30	1090	400	380	0	140	130
TR1689|c0_g001689_i1|m.1330	27	11	12	15	11	19	9	20	9	12	22	24	4	16	20	17	12	4	8	20			2.51	10.4583			270	110	120	150	110	190	90	200	90	120	220	240	40	160	200	170	120	40	80	200
TR23221|c0_g023221_i1|m.13575	7	17	8	9	1	16	4	6	5	5	12	10	3	2	9	16	11	1	2	8			2.51	10.4583			70	170	80	90	10	160	40	60	50	50	120	100	30	20	90	160	110	10	20	80
TR24743|c0_g024743_i1|m.13995	8	8	2	5	4	7	4	13	7	9	7	7	2	3	4	6	6	2	2	10			2.51	10.4583			80	80	20	50	40	70	40	130	70	90	70	70	20	30	40	60	60	20	20	100
TR29904|c0_g029904_i1|m.15817	8	11	6	12	1	11	4	8	5	8	15	7	6	9	12	5	12	2	9	8			2.51	10.4583			80	110	60	120	10	110	40	80	50	80	150	70	60	90	120	50	120	20	90	80
TR3420|c0_g003420_i1|m.2751	17	16	20	23	5	28	11	28	6	28	26	31	5	18	10	24	13	2	8	17			2.51	10.4583			170	160	200	230	50	280	110	280	60	280	260	310	50	180	100	240	130	20	80	170
TR3432|c0_g003432_i1|m.2775	3	5	8	7	2	7	7	6	1	2	6	11	3	5	5	11	2	0	5	6			2.51	10.4583			30	50	80	70	20	70	70	60	10	20	60	110	30	50	50	110	20	0	50	60
TR3485|c0_g003485_i1|m.2812	5	7	4	4	1	6	4	4	3	6	11	9	1	15	7	9	4	5	4	6			2.51	10.4583			50	70	40	40	10	60	40	40	30	60	110	90	10	150	70	90	40	50	40	60
TR3656|c0_g003656_i1|m.3059	7	6	10	7	1	1	9	12	10	2	11	5	1	3	23	25	14	0	2	9			2.51	10.4583			70	60	100	70	10	10	90	120	100	20	110	50	10	30	230	250	140	0	20	90
TR3741|c0_g003741_i1|m.3169	5	7	10	4	2	4	4	14	4	9	10	3	4	8	2	7	9	0	6	2			2.51	10.4583			50	70	100	40	20	40	40	140	40	90	100	30	40	80	20	70	90	0	60	20
TR3741|c0_g003741_i1|m.3168	11	4	5	3	3	3	6	9	2	16	27	2	7	7	5	13	6	7	16	17			2.51	10.4583			110	40	50	30	30	30	60	90	20	160	270	20	70	70	50	130	60	70	160	170
TR38401|c0_g038401_i1|m.19151	4	5	5	8	0	11	3	7	5	5	16	9	1	6	7	4	7	1	3	9			2.51	10.4583			40	50	50	80	0	110	30	70	50	50	160	90	10	60	70	40	70	10	30	90
TR39929|c0_g039929_i1|m.19759	6	10	10	20	9	28	5	12	4	5	12	10	1	9	11	20	19	1	3	14			2.51	10.4583			60	100	100	200	90	280	50	120	40	50	120	100	10	90	110	200	190	10	30	140
TR56326|c0_g056326_i1|m.27615	2	2	7	6	2	11	3	11	3	5	14	11	2	1	1	5	5	1	4	9			2.51	10.4583			20	20	70	60	20	110	30	110	30	50	140	110	20	10	10	50	50	10	40	90
TR58022|c0_g058022_i1|m.28426	11	7	4	5	0	13	7	3	6	7	12	9	6	3	6	13	6	0	3	8			2.51	10.4583			110	70	40	50	0	130	70	30	60	70	120	90	60	30	60	130	60	0	30	80
TR65174|c0_g065174_i1|m.30822	14	2	8	6	1	9	1	15	1	7	13	5	1	8	5	1	3	2	7	7			2.51	10.4583			140	20	80	60	10	90	10	150	10	70	130	50	10	80	50	10	30	20	70	70
TR66290|c0_g066290_i1|m.31002	6	13	16	14	2	14	7	4	1	12	11	8	0	10	8	31	9	0	3	5			2.51	10.4583			60	130	160	140	20	140	70	40	10	120	110	80	0	100	80	310	90	0	30	50
TR67084|c0_g067084_i1|m.31115	8	5	7	3	3	4	4	2	7	6	15	7	2	6	6	14	7	0	3	7			2.51	10.4583			80	50	70	30	30	40	40	20	70	60	150	70	20	60	60	140	70	0	30	70
TR68166|c0_g068166_i1|m.31202	10	3	6	5	0	3	4	12	5	7	10	2	4	2	2	11	13	3	1	13			2.51	10.4583			100	30	60	50	0	30	40	120	50	70	100	20	40	20	20	110	130	30	10	130
TR7499|c0_g007499_i1|m.6207	10	20	1	5	0	28	6	8	2	1	4	23	4	2	6	3	0	1	5	1			2.51	10.4583			100	200	10	50	0	280	60	80	20	10	40	230	40	20	60	30	0	10	50	10
TR8075|c0_g008075_i1|m.6618	15	12	21	12	12	12	12	27	4	17	21	15	3	15	13	25	18	5	10	19			2.51	10.4583			150	120	210	120	120	120	120	270	40	170	210	150	30	150	130	250	180	50	100	190
TR8619|c0_g008619_i1|m.7024	40	8	16	16	10	18	11	37	8	36	57	21	11	29	21	36	24	4	14	40			2.51	10.4583			400	80	160	160	100	180	110	370	80	360	570	210	110	290	210	360	240	40	140	400
TR9212|c0_g009212_i1|m.7416	8	5	6	9	2	7	5	1	1	5	14	7	1	3	6	11	6	0	3	5			2.51	10.4583			80	50	60	90	20	70	50	10	10	50	140	70	10	30	60	110	60	0	30	50
TR14777|c0_g014777_i1|m.10736	5	6	8	4	3	6	1	6	3	7	14	12	2	7	6	16	7	3	4	7			2.52	10.5			55	66	88	44	33	66	11	66	33	77	154	132	22	77	66	176	77	33	44	77
TR14777|c0_g014777_i1|m.10735	13	17	8	15	3	7	11	10	12	16	43	15	1	12	16	24	19	6	9	11			2.52	10.5			143	187	88	165	33	77	121	110	132	176	473	165	11	132	176	264	209	66	99	121
TR21502|c0_g021502_i1|m.13022	15	13	3	14	10	19	9	8	6	10	19	11	4	11	6	12	11	5	14	14			2.52	10.5			165	143	33	154	110	209	99	88	66	110	209	121	44	121	66	132	121	55	154	154
TR30025|c0_g030025_i1|m.15849	2	13	5	8	9	7	8	8	0	10	12	8	1	6	2	4	6	1	11	8			2.52	10.5			22	143	55	88	99	77	88	88	0	110	132	88	11	66	22	44	66	11	121	88
TR41092|c0_g041092_i1|m.20239	6	5	8	9	5	11	4	4	3	9	12	6	4	4	4	11	4	3	5	6			2.52	10.5			66	55	88	99	55	121	44	44	33	99	132	66	44	44	44	121	44	33	55	66
TR41250|c0_g041250_i1|m.20316	3	2	8	6	2	5	3	0	1	5	14	14	2	10	4	13	5	2	3	6			2.52	10.5			33	22	88	66	22	55	33	0	11	55	154	154	22	110	44	143	55	22	33	66
TR4356|c0_g004356_i1|m.3670	23	15	7	13	7	15	6	20	5	11	15	10	7	18	16	22	16	5	1	21			2.52	10.5			253	165	77	143	77	165	66	220	55	121	165	110	77	198	176	242	176	55	11	231
TR4921|c0_g004921_i1|m.4173	14	3	5	9	5	22	9	4	4	17	24	15	5	10	3	18	9	0	1	5			2.52	10.5			154	33	55	99	55	242	99	44	44	187	264	165	55	110	33	198	99	0	11	55
TR52169|c0_g052169_i1|m.25588	11	14	16	12	3	22	14	14	10	21	28	18	10	10	13	18	8	7	15	14			2.52	10.5			121	154	176	132	33	242	154	154	110	231	308	198	110	110	143	198	88	77	165	154
TR53907|c0_g053907_i1|m.26465	13	9	9	6	8	12	6	10	4	8	15	5	2	9	12	18	9	1	9	15			2.52	10.5			143	99	99	66	88	132	66	110	44	88	165	55	22	99	132	198	99	11	99	165
TR62233|c0_g062233_i1|m.30099	9	15	9	6	8	14	8	5	10	5	13	7	6	6	12	17	11	2	1	9			2.52	10.5			99	165	99	66	88	154	88	55	110	55	143	77	66	66	132	187	121	22	11	99
TR64988|c0_g064988_i1|m.30784	10	8	6	0	0	15	8	3	2	3	13	10	3	3	2	4	6	1	2	1			2.52	10.5			110	88	66	0	0	165	88	33	22	33	143	110	33	33	22	44	66	11	22	11
TR65329|c0_g065329_i1|m.30844	7	8	9	17	0	26	3	13	9	17	9	22	3	10	6	12	6	1	1	8			2.52	10.5			77	88	99	187	0	286	33	143	99	187	99	242	33	110	66	132	66	11	11	88
TR6552|c0_g006552_i1|m.5502	18	31	18	23	9	38	17	5	5	20	38	33	7	9	9	45	25	1	4	9			2.52	10.5			198	341	198	253	99	418	187	55	55	220	418	363	77	99	99	495	275	11	44	99
TR65732|c0_g065732_i1|m.30913	4	4	6	4	2	9	4	5	5	5	17	10	3	14	7	11	3	1	5	10			2.52	10.5			44	44	66	44	22	99	44	55	55	55	187	110	33	154	77	121	33	11	55	110
TR66277|c0_g066277_i1|m.31001	10	8	8	17	0	14	8	10	0	12	8	8	1	5	8	11	13	0	7	18			2.52	10.5			110	88	88	187	0	154	88	110	0	132	88	88	11	55	88	121	143	0	77	198
TR66456|c0_g066456_i1|m.31031	8	3	3	8	1	8	2	5	1	9	13	10	1	10	7	9	2	4	1	4			2.52	10.5			88	33	33	88	11	88	22	55	11	99	143	110	11	110	77	99	22	44	11	44
TR9258|c0_g009258_i1|m.7445	34	22	19	11	5	33	18	5	14	8	31	17	4	1	15	22	13	3	5	21			2.52	10.5			374	242	209	121	55	363	198	55	154	88	341	187	44	11	165	242	143	33	55	231
TR11046|c0_g011046_i1|m.8643	30	35	36	29	22	55	30	26	17	43	70	43	12	32	27	57	29	8	25	37			2.53	10.5417			330	385	396	319	242	605	330	286	187	473	770	473	132	352	297	627	319	88	275	407
TR12954|c0_g012954_i1|m.9772	49	24	33	25	7	23	17	35	21	43	86	24	15	51	24	56	48	5	24	35			2.53	10.5417			539	264	363	275	77	253	187	385	231	473	946	264	165	561	264	616	528	55	264	385
TR13046|c0_g013046_i1|m.9836	3	4	13	11	4	14	2	9	10	18	17	11	4	8	5	11	2	3	8	10			2.53	10.5417			33	44	143	121	44	154	22	99	110	198	187	121	44	88	55	121	22	33	88	110
TR27874|c0_g027874_i1|m.15114	9	1	4	4	3	2	5	3	1	9	12	3	5	6	7	6	3	2	5	11			2.53	10.5417			99	11	44	44	33	22	55	33	11	99	132	33	55	66	77	66	33	22	55	121
TR28129|c0_g028129_i1|m.15188	11	14	14	14	5	22	7	7	8	19	32	18	6	14	9	20	13	3	6	12			2.53	10.5417			121	154	154	154	55	242	77	77	88	209	352	198	66	154	99	220	143	33	66	132
TR28940|c0_g028940_i1|m.15498	3	0	5	4	3	11	6	5	1	13	9	11	0	4	5	4	4	1	2	10			2.53	10.5417			33	0	55	44	33	121	66	55	11	143	99	121	0	44	55	44	44	11	22	110
TR29599|c0_g029599_i1|m.15719	22	26	17	22	7	25	13	27	3	27	27	14	2	13	21	23	18	7	14	23			2.53	10.5417			242	286	187	242	77	275	143	297	33	297	297	154	22	143	231	253	198	77	154	253
TR30326|c0_g030326_i1|m.15966	6	5	11	11	4	7	4	3	5	3	16	7	4	7	9	11	8	3	5	8			2.53	10.5417			66	55	121	121	44	77	44	33	55	33	176	77	44	77	99	121	88	33	55	88
TR30654|c0_g030654_i1|m.16057	6	10	3	3	2	3	11	9	1	4	6	5	0	2	10	10	7	0	0	9			2.53	10.5417			66	110	33	33	22	33	121	99	11	44	66	55	0	22	110	110	77	0	0	99
TR31108|c0_g031108_i1|m.16199	3	4	8	4	9	8	9	3	12	9	9	9	1	7	4	10	7	2	2	2			2.53	10.5417			33	44	88	44	99	88	99	33	132	99	99	99	11	77	44	110	77	22	22	22
TR33500|c0_g033500_i1|m.17173	6	11	8	8	2	7	2	2	4	12	7	12	4	7	7	28	15	0	0	12			2.53	10.5417			66	121	88	88	22	77	22	22	44	132	77	132	44	77	77	308	165	0	0	132
TR33677|c0_g033677_i1|m.17231	25	12	10	21	5	18	6	22	1	26	33	24	7	12	17	30	18	1	9	30			2.53	10.5417			275	132	110	231	55	198	66	242	11	286	363	264	77	132	187	330	198	11	99	330
TR3426|c0_g003426_i1|m.2763	17	16	20	23	5	28	11	28	6	28	26	31	5	18	10	24	13	2	8	17			2.53	10.5417			187	176	220	253	55	308	121	308	66	308	286	341	55	198	110	264	143	22	88	187
TR35552|c0_g035552_i1|m.17965	25	17	21	16	12	39	19	10	5	20	51	44	8	11	12	45	26	1	7	25			2.53	10.5417			275	187	231	176	132	429	209	110	55	220	561	484	88	121	132	495	286	11	77	275
TR37673|c0_g037673_i1|m.18872	6	3	3	6	0	6	4	4	1	8	10	9	2	8	5	6	5	1	6	8			2.53	10.5417			66	33	33	66	0	66	44	44	11	88	110	99	22	88	55	66	55	11	66	88
TR4247|c0_g004247_i1|m.3572	34	36	28	22	0	26	25	23	21	13	33	20	7	12	50	65	34	2	8	20			2.53	10.5417			374	396	308	242	0	286	275	253	231	143	363	220	77	132	550	715	374	22	88	220
TR4247|c0_g004247_i1|m.3573	27	39	1	21	0	26	8	49	6	7	51	2	4	3	30	2	4	2	1	46			2.53	10.5417			297	429	11	231	0	286	88	539	66	77	561	22	44	33	330	22	44	22	11	506
TR51989|c0_g051989_i1|m.25480	5	15	7	15	2	12	8	2	1	6	12	14	1	3	8	16	9	1	2	5			2.53	10.5417			55	165	77	165	22	132	88	22	11	66	132	154	11	33	88	176	99	11	22	55
TR5625|c0_g005625_i1|m.4766	18	15	23	14	1	31	19	19	5	12	10	35	6	7	23	36	20	4	12	12			2.53	10.5417			198	165	253	154	11	341	209	209	55	132	110	385	66	77	253	396	220	44	132	132
TR5722|c0_g005722_i1|m.4838	16	15	11	8	12	22	10	21	13	31	35	17	10	20	10	12	13	11	17	23			2.53	10.5417			176	165	121	88	132	242	110	231	143	341	385	187	110	220	110	132	143	121	187	253
TR5753|c0_g005753_i1|m.4872	22	15	9	7	4	25	11	2	4	8	16	12	4	5	2	7	8	2	3	4			2.53	10.5417			242	165	99	77	44	275	121	22	44	88	176	132	44	55	22	77	88	22	33	44
TR67477|c0_g067477_i1|m.31154	7	8	7	2	3	6	3	10	2	4	3	8	3	3	2	6	5	4	6	9			2.53	10.5417			77	88	77	22	33	66	33	110	22	44	33	88	33	33	22	66	55	44	66	99
TR11430|c0_g011430_i1|m.8849	15	5	9	9	5	6	22	5	10	3	24	9	8	3	21	30	10	4	13	15			2.54	10.5833			165	55	99	99	55	66	242	55	110	33	264	99	88	33	231	330	110	44	143	165
TR12686|c0_g012686_i1|m.9599	8	9	4	4	3	7	5	11	0	2	5	3	4	3	23	22	6	1	8	2			2.54	10.5833			88	99	44	44	33	77	55	121	0	22	55	33	44	33	253	242	66	11	88	22
TR19305|c0_g019305_i1|m.12312	14	25	4	17	1	19	8	8	5	6	21	16	3	4	8	28	5	2	14	6			2.54	10.5833			154	275	44	187	11	209	88	88	55	66	231	176	33	44	88	308	55	22	154	66
TR2357|c0_g002357_i1|m.1865	19	18	24	14	4	29	15	16	12	24	41	26	10	15	14	24	10	9	20	18			2.54	10.5833			209	198	264	154	44	319	165	176	132	264	451	286	110	165	154	264	110	99	220	198
TR2955|c0_g002955_i1|m.2357	55	54	43	80	18	129	36	34	21	38	53	91	16	37	58	100	50	5	14	72			2.54	10.5833			605	594	473	880	198	1419	396	374	231	418	583	1001	176	407	638	1100	550	55	154	792
TR30851|c0_g030851_i1|m.16117	14	8	8	12	0	9	4	17	5	12	17	10	5	11	5	15	7	5	5	10			2.54	10.5833			154	88	88	132	0	99	44	187	55	132	187	110	55	121	55	165	77	55	55	110
TR31207|c0_g031207_i1|m.16249	14	4	6	4	3	13	6	11	4	13	26	6	5	7	8	15	7	2	6	9			2.54	10.5833			154	44	66	44	33	143	66	121	44	143	286	66	55	77	88	165	77	22	66	99
TR33472|c0_g033472_i1|m.17160	5	17	7	9	2	9	5	9	5	9	8	21	1	8	11	23	9	4	4	13			2.54	10.5833			55	187	77	99	22	99	55	99	55	99	88	231	11	88	121	253	99	44	44	143
TR38522|c0_g038522_i1|m.19210	6	8	13	14	3	18	10	13	9	16	25	17	2	22	9	10	11	4	10	14			2.54	10.5833			66	88	143	154	33	198	110	143	99	176	275	187	22	242	99	110	121	44	110	154
TR40004|c0_g040004_i1|m.19790	6	2	4	13	0	10	9	7	4	7	4	4	0	3	5	15	6	0	1	8			2.54	10.5833			66	22	44	143	0	110	99	77	44	77	44	44	0	33	55	165	66	0	11	88
TR4242|c0_g004242_i1|m.3561	55	53	35	42	7	38	35	46	28	19	58	26	9	21	69	90	57	3	18	39			2.54	10.5833			605	583	385	462	77	418	385	506	308	209	638	286	99	231	759	990	627	33	198	429
TR4242|c0_g004242_i1|m.3562	27	39	1	21	0	26	8	49	6	7	51	2	4	3	30	2	4	2	1	46			2.54	10.5833			297	429	11	231	0	286	88	539	66	77	561	22	44	33	330	22	44	22	11	506
TR5589|c0_g005589_i1|m.4734	14	19	5	5	3	12	9	6	7	12	16	13	2	8	28	36	29	0	3	10			2.54	10.5833			154	209	55	55	33	132	99	66	77	132	176	143	22	88	308	396	319	0	33	110
TR59504|c0_g059504_i1|m.29162	18	13	4	8	0	24	47	8	16	7	18	10	0	2	23	23	13	0	13	17			2.54	10.5833			198	143	44	88	0	264	517	88	176	77	198	110	0	22	253	253	143	0	143	187
TR6030|c0_g006030_i1|m.5084	17	17	28	19	5	18	18	27	25	28	41	21	9	28	23	42	22	2	19	26			2.54	10.5833			187	187	308	209	55	198	198	297	275	308	451	231	99	308	253	462	242	22	209	286
TR64014|c0_g064014_i1|m.30556	7	6	7	7	1	10	2	4	1	12	9	6	5	6	7	6	5	0	5	9			2.54	10.5833			77	66	77	77	11	110	22	44	11	132	99	66	55	66	77	66	55	0	55	99
TR65786|c0_g065786_i1|m.30920	7	3	8	13	1	14	2	7	1	7	14	16	3	8	17	13	9	0	3	12			2.54	10.5833			77	33	88	143	11	154	22	77	11	77	154	176	33	88	187	143	99	0	33	132
TR66292|c0_g066292_i1|m.31003	14	4	8	8	0	1	3	15	4	7	11	4	4	9	6	10	6	1	7	8			2.54	10.5833			154	44	88	88	0	11	33	165	44	77	121	44	44	99	66	110	66	11	77	88
TR67217|c0_g067217_i1|m.31127	5	4	22	1	0	5	15	11	1	0	10	8	2	6	5	5	3	0	4	1			2.54	10.5833			55	44	242	11	0	55	165	121	11	0	110	88	22	66	55	55	33	0	44	11
TR9832|c0_g009832_i1|m.7847	5	2	10	11	3	11	8	1	1	7	16	22	3	6	10	11	2	0	8	10			2.54	10.5833			55	22	110	121	33	121	88	11	11	77	176	242	33	66	110	121	22	0	88	110
TR10899|c0_g010899_i1|m.8549	8	11	10	14	3	20	9	13	5	18	19	15	12	11	13	15	19	2	5	16			2.55	10.625			88	121	110	154	33	220	99	143	55	198	209	165	132	121	143	165	209	22	55	176
TR12705|c0_g012705_i1|m.9605	10	13	12	11	2	23	7	9	6	8	26	10	6	9	18	25	14	6	12	21			2.55	10.625			110	143	132	121	22	253	77	99	66	88	286	110	66	99	198	275	154	66	132	231
TR22681|c0_g022681_i1|m.13394	4	12	15	11	3	18	13	3	9	11	15	6	0	1	12	18	7	2	7	4			2.55	10.625			44	132	165	121	33	198	143	33	99	121	165	66	0	11	132	198	77	22	77	44
TR23555|c0_g023555_i1|m.13665	11	7	8	8	4	8	4	10	3	8	13	10	1	6	5	10	7	2	7	4			2.55	10.625			121	77	88	88	44	88	44	110	33	88	143	110	11	66	55	110	77	22	77	44
TR2639|c0_g002639_i1|m.2067	18	8	10	12	6	13	11	16	5	13	22	10	4	9	10	21	5	3	8	16			2.55	10.625			198	88	110	132	66	143	121	176	55	143	242	110	44	99	110	231	55	33	88	176
TR30812|c0_g030812_i1|m.16109	4	0	5	4	2	5	3	1	1	4	6	21	1	1	8	25	7	0	1	2			2.55	10.625			44	0	55	44	22	55	33	11	11	44	66	231	11	11	88	275	77	0	11	22
TR31321|c0_g031321_i1|m.16282	8	6	6	8	1	6	1	6	3	7	19	9	2	8	8	11	10	1	4	5			2.55	10.625			88	66	66	88	11	66	11	66	33	77	209	99	22	88	88	121	110	11	44	55
TR31504|c0_g031504_i1|m.16347	15	21	11	9	13	23	7	18	2	3	7	4	1	6	35	50	7	3	9	5			2.55	10.625			165	231	121	99	143	253	77	198	22	33	77	44	11	66	385	550	77	33	99	55
TR34264|c0_g034264_i1|m.17473	8	10	13	10	1	13	8	5	5	10	15	13	6	10	4	6	8	3	6	10			2.55	10.625			88	110	143	110	11	143	88	55	55	110	165	143	66	110	44	66	88	33	66	110
TR38809|c0_g038809_i1|m.19333	11	13	18	13	6	13	5	18	7	23	23	13	11	20	8	15	9	10	14	13			2.55	10.625			121	143	198	143	66	143	55	198	77	253	253	143	121	220	88	165	99	110	154	143
TR42537|c0_g042537_i1|m.20943	11	8	9	9	1	10	12	7	4	16	9	14	5	9	11	8	13	1	2	15			2.55	10.625			121	88	99	99	11	110	132	77	44	176	99	154	55	99	121	88	143	11	22	165
TR42913|c0_g042913_i1|m.21147	35	13	8	5	6	9	7	24	7	25	44	8	12	23	16	18	21	6	15	26			2.55	10.625			385	143	88	55	66	99	77	264	77	275	484	88	132	253	176	198	231	66	165	286
TR5386|c0_g005386_i1|m.4534	12	15	10	12	4	15	9	13	3	14	19	14	4	8	2	16	9	3	3	11			2.55	10.625			132	165	110	132	44	165	99	143	33	154	209	154	44	88	22	176	99	33	33	121
TR6206|c0_g006206_i1|m.5246	8	6	8	5	0	8	11	5	1	4	9	6	5	5	18	23	17	0	6	17			2.55	10.625			88	66	88	55	0	88	121	55	11	44	99	66	55	55	198	253	187	0	66	187
TR64289|c0_g064289_i1|m.30619	5	7	10	14	2	3	7	18	6	7	11	11	5	5	8	14	8	1	6	9			2.55	10.625			55	77	110	154	22	33	77	198	66	77	121	121	55	55	88	154	88	11	66	99
TR65502|c0_g065502_i1|m.30880	8	4	22	12	7	7	3	5	2	7	18	11	1	7	13	24	5	2	10	4			2.55	10.625			88	44	242	132	77	77	33	55	22	77	198	121	11	77	143	264	55	22	110	44
TR68123|c0_g068123_i1|m.31201	4	4	9	5	0	3	2	5	0	5	10	9	3	7	3	13	4	3	3	8			2.55	10.625			44	44	99	55	0	33	22	55	0	55	110	99	33	77	33	143	44	33	33	88
TR7359|c0_g007359_i1|m.6089	17	16	17	27	8	38	20	19	12	17	47	47	3	3	18	51	26	4	11	42			2.55	10.625			187	176	187	297	88	418	220	209	132	187	517	517	33	33	198	561	286	44	121	462
TR7652|c0_g007652_i1|m.6308	17	8	15	16	4	17	6	19	0	13	28	12	3	16	21	21	11	4	10	23			2.55	10.625			187	88	165	176	44	187	66	209	0	143	308	132	33	176	231	231	121	44	110	253
TR8624|c0_g008624_i1|m.7030	17	24	9	7	32	6	36	30	8	6	13	16	5	2	30	26	7	1	2	2			2.55	10.625			187	264	99	77	352	66	396	330	88	66	143	176	55	22	330	286	77	11	22	22
TR8624|c0_g008624_i1|m.7031	24	17	4	1	2	8	4	22	3	7	20	2	5	3	14	18	28	2	0	13			2.55	10.625			264	187	44	11	22	88	44	242	33	77	220	22	55	33	154	198	308	22	0	143
TR9110|c0_g009110_i1|m.7354	37	33	37	35	16	49	23	25	20	40	77	49	9	33	32	51	22	12	17	45			2.55	10.625			407	363	407	385	176	539	253	275	220	440	847	539	99	363	352	561	242	132	187	495
TR10973|c0_g010973_i1|m.8595	5	4	4	8	4	11	6	3	4	3	4	13	3	5	6	6	5	3	5	6			2.56	10.6667			55	44	44	88	44	121	66	33	44	33	44	143	33	55	66	66	55	33	55	66
TR12434|c0_g012434_i1|m.9445	11	10	18	12	11	14	7	6	7	20	26	12	6	14	13	18	14	1	4	18			2.56	10.6667			121	110	198	132	121	154	77	66	77	220	286	132	66	154	143	198	154	11	44	198
TR13274|c0_g013274_i1|m.9950	29	18	19	24	10	20	20	18	15	22	48	22	8	21	7	19	24	5	9	18			2.56	10.6667			319	198	209	264	110	220	220	198	165	242	528	242	88	231	77	209	264	55	99	198
TR1407|c0_g001407_i1|m.1113	7	9	5	10	4	9	9	9	4	10	16	11	5	11	13	9	8	1	6	7			2.56	10.6667			77	99	55	110	44	99	99	99	44	110	176	121	55	121	143	99	88	11	66	77
TR17415|c0_g017415_i1|m.11936	11	5	7	6	7	9	6	9	7	2	6	10	0	6	3	9	8	2	3	6			2.56	10.6667			121	55	77	66	77	99	66	99	77	22	66	110	0	66	33	99	88	22	33	66
TR18060|c0_g018060_i1|m.12008	11	0	8	0	0	5	15	9	0	2	3	1	0	3	26	18	17	0	15	10			2.56	10.6667			121	0	88	0	0	55	165	99	0	22	33	11	0	33	286	198	187	0	165	110
TR19768|c0_g019768_i1|m.12453	15	19	8	14	3	14	10	13	4	3	19	10	6	12	15	37	21	2	3	3			2.56	10.6667			165	209	88	154	33	154	110	143	44	33	209	110	66	132	165	407	231	22	33	33
TR19911|c0_g019911_i1|m.12503	6	10	7	2	2	10	4	9	7	4	10	8	1	3	7	12	9	6	1	7			2.56	10.6667			66	110	77	22	22	110	44	99	77	44	110	88	11	33	77	132	99	66	11	77
TR2070|c0_g002070_i1|m.1613	7	9	5	5	3	9	5	7	4	7	11	12	2	5	6	3	9	2	4	12			2.56	10.6667			77	99	55	55	33	99	55	77	44	77	121	132	22	55	66	33	99	22	44	132
TR22228|c0_g022228_i1|m.13261	13	4	5	5	3	8	0	5	3	7	13	12	3	6	5	10	12	2	2	4			2.56	10.6667			143	44	55	55	33	88	0	55	33	77	143	132	33	66	55	110	132	22	22	44
TR24031|c0_g024031_i1|m.13823	9	6	7	4	0	10	7	8	4	10	12	10	2	8	3	9	5	1	3	4			2.56	10.6667			99	66	77	44	0	110	77	88	44	110	132	110	22	88	33	99	55	11	33	44
TR25327|c0_g025327_i1|m.14147	9	11	5	5	2	15	8	2	6	5	15	7	2	0	2	6	5	3	1	6			2.56	10.6667			99	121	55	55	22	165	88	22	66	55	165	77	22	0	22	66	55	33	11	66
TR32383|c0_g032383_i1|m.16672	6	8	5	5	2	8	3	1	2	7	17	13	5	3	4	8	5	0	2	4			2.56	10.6667			66	88	55	55	22	88	33	11	22	77	187	143	55	33	44	88	55	0	22	44
TR3308|c0_g003308_i1|m.2645	55	17	29	19	5	10	37	49	14	18	31	20	16	12	60	52	42	3	22	20			2.56	10.6667			605	187	319	209	55	110	407	539	154	198	341	220	176	132	660	572	462	33	242	220
TR3312|c0_g003312_i1|m.2649	41	12	23	19	4	10	35	31	10	18	25	19	14	9	39	46	35	3	20	16			2.56	10.6667			451	132	253	209	44	110	385	341	110	198	275	209	154	99	429	506	385	33	220	176
TR35762|c0_g035762_i1|m.18043	4	9	6	7	4	11	4	7	2	9	10	2	0	3	7	9	3	0	3	8			2.56	10.6667			44	99	66	77	44	121	44	77	22	99	110	22	0	33	77	99	33	0	33	88
TR4090|c0_g004090_i1|m.3401	52	23	6	15	2	53	23	17	4	23	29	36	15	7	7	19	21	1	9	30			2.56	10.6667			572	253	66	165	22	583	253	187	44	253	319	396	165	77	77	209	231	11	99	330
TR4929|c0_g004929_i1|m.4178	9	10	4	9	5	5	6	6	5	9	18	9	3	1	4	12	9	0	0	12			2.56	10.6667			99	110	44	99	55	55	66	66	55	99	198	99	33	11	44	132	99	0	0	132
TR54422|c0_g054422_i1|m.26727	10	4	11	5	11	18	4	9	4	7	8	17	4	6	3	23	8	1	7	7			2.56	10.6667			110	44	121	55	121	198	44	99	44	77	88	187	44	66	33	253	88	11	77	77
TR59415|c0_g059415_i1|m.29123	16	15	15	18	1	15	16	16	5	14	31	21	10	19	13	29	15	7	6	20			2.56	10.6667			176	165	165	198	11	165	176	176	55	154	341	231	110	209	143	319	165	77	66	220
TR63442|c0_g063442_i1|m.30428	14	4	8	14	3	12	4	7	7	9	19	11	8	11	12	14	17	0	5	13			2.56	10.6667			154	44	88	154	33	132	44	77	77	99	209	121	88	121	132	154	187	0	55	143
TR64123|c0_g064123_i1|m.30579	17	10	4	7	5	7	3	12	5	19	25	5	6	8	7	9	5	3	7	14			2.56	10.6667			187	110	44	77	55	77	33	132	55	209	275	55	66	88	77	99	55	33	77	154
TR65012|c0_g065012_i1|m.30793	10	8	4	4	1	6	5	5	2	8	12	6	3	7	4	9	4	0	6	9			2.56	10.6667			110	88	44	44	11	66	55	55	22	88	132	66	33	77	44	99	44	0	66	99
TR66161|c0_g066161_i1|m.30980	11	5	8	9	1	9	4	4	5	3	6	6	1	0	7	12	5	1	2	9			2.56	10.6667			121	55	88	99	11	99	44	44	55	33	66	66	11	0	77	132	55	11	22	99
TR66482|c0_g066482_i1|m.31035	13	6	5	5	1	8	1	5	2	7	11	6	4	3	5	8	5	0	2	10			2.56	10.6667			143	66	55	55	11	88	11	55	22	77	121	66	44	33	55	88	55	0	22	110
TR66669|c0_g066669_i1|m.31060	9	4	3	8	2	9	14	7	7	10	13	10	4	10	5	9	4	1	4	10			2.56	10.6667			99	44	33	88	22	99	154	77	77	110	143	110	44	110	55	99	44	11	44	110
TR67122|c0_g067122_i1|m.31118	3	6	3	5	2	7	3	8	4	6	12	8	5	4	12	12	6	1	4	4			2.56	10.6667			33	66	33	55	22	77	33	88	44	66	132	88	55	44	132	132	66	11	44	44
TR7175|c0_g007175_i1|m.5959	21	22	11	21	4	14	9	22	11	12	29	18	8	10	20	22	13	6	9	30			2.56	10.6667			231	242	121	231	44	154	99	242	121	132	319	198	88	110	220	242	143	66	99	330
TR9202|c0_g009202_i1|m.7409	9	6	8	6	0	5	4	8	1	4	10	12	0	3	9	19	8	2	3	5			2.56	10.6667			99	66	88	66	0	55	44	88	11	44	110	132	0	33	99	209	88	22	33	55
TR12704|c0_g012704_i1|m.9604	10	13	12	12	2	24	7	10	6	8	26	10	6	9	18	26	14	6	13	21			2.57	10.7083			110	143	132	132	22	264	77	110	66	88	286	110	66	99	198	286	154	66	143	231
TR1690|c0_g001690_i1|m.1331	25	11	11	15	11	17	9	19	6	12	21	22	3	15	19	12	11	4	7	20			2.57	10.7083			275	121	121	165	121	187	99	209	66	132	231	242	33	165	209	132	121	44	77	220
TR17575|c0_g017575_i1|m.11956	1	0	0	1	0	2	5	21	0	2	2	2	0	1	20	16	11	0	10	7			2.57	10.7083			11	0	0	11	0	22	55	231	0	22	22	22	0	11	220	176	121	0	110	77
TR25023|c0_g025023_i1|m.14067	21	13	4	10	2	15	7	6	1	12	10	9	0	1	30	31	21	2	3	22			2.57	10.7083			231	143	44	110	22	165	77	66	11	132	110	99	0	11	330	341	231	22	33	242
TR30725|c0_g030725_i1|m.16082	9	6	13	8	10	6	3	11	4	9	27	8	2	5	5	12	11	2	0	6			2.57	10.7083			99	66	143	88	110	66	33	121	44	99	297	88	22	55	55	132	121	22	0	66
TR30895|c0_g030895_i1|m.16131	7	5	5	4	0	4	5	5	0	5	7	4	2	3	11	9	13	2	6	3			2.57	10.7083			77	55	55	44	0	44	55	55	0	55	77	44	22	33	121	99	143	22	66	33
TR30967|c0_g030967_i1|m.16158	19	6	13	12	1	6	7	10	2	13	5	6	1	10	19	17	9	1	2	11			2.57	10.7083			209	66	143	132	11	66	77	110	22	143	55	66	11	110	209	187	99	11	22	121
TR4624|c0_g004624_i1|m.3949	24	21	14	12	1	40	20	7	5	13	34	21	4	2	0	17	14	3	3	10			2.57	10.7083			264	231	154	132	11	440	220	77	55	143	374	231	44	22	0	187	154	33	33	110
TR507|c0_g000507_i1|m.368	20	2	12	5	0	2	25	62	2	1	0	4	14	0	32	15	13	7	16	2			2.57	10.7083			220	22	132	55	0	22	275	682	22	11	0	44	154	0	352	165	143	77	176	22
TR66131|c0_g066131_i1|m.30977	6	4	3	5	2	7	3	3	1	8	14	5	4	6	7	6	8	3	3	3			2.57	10.7083			66	44	33	55	22	77	33	33	11	88	154	55	44	66	77	66	88	33	33	33
TR7422|c0_g007422_i1|m.6144	51	14	30	33	10	30	10	42	18	35	56	42	14	13	19	21	32	3	10	46			2.57	10.7083			561	154	330	363	110	330	110	462	198	385	616	462	154	143	209	231	352	33	110	506
[truncated: 20,998 more rows]

## Sheet: Table S6c
Table S6c. Calculation of amino acid stoichiometry for Bemisia model
cellular content of protein	amino acid	composition (molar fraction)	molecular wt monomer (KEGG)	difference b/w metabolite and structual component	mol wt H2O	corrected molecular wt monomer	gmonomer/molprotein	gprotein/molprotein	gmonomer/gprotein	molmonomer/gDW	coefficient (mmol/gDW)	total protein (mmol/gDW)	cost of protein synthesis and processing (mmol ATP/mmol AA)	total cost for protein synthesis
0.706	Alanine	0.0833068	89.094	h2o	18.015	71.079	4.42184	94.1606	0.0469606	0.000466442	0.466442	6.20367	4.306	26.713
	Arginine(E)	0.0484298	175.212	h2o	18.015	157.197	6.74129		0.0715936	0.00032154	0.32154
	Asparagine	0.0618972	132.119	h2o	18.015	114.104	5.94857		0.0631747	0.000390883	0.390883
	Aspartate	0.0486504	132.095	h2o	18.015	114.08	4.67433		0.0496422	0.000307217	0.307217
	Cysteine	0.0142802	121.16	h2o	18.015	103.145	1.21589		0.0129129	8.83853e-05	0.0883853
	Glutamine	0.0447779	146.146	h2o	18.015	128.131	4.93143		0.0523726	0.000288572	0.288572
	Glutamate	0.0607364	146.122	h2o	18.015	128.107	6.6875		0.0710223	0.000391405	0.391405
	Glycine	0.0572835	75.067	h2o	18.015	57.052	2.23703		0.0237577	0.000293993	0.293993
	Histidine(E)	0.022147	155.157	h2o	18.015	137.142	2.63864		0.0280227	0.00014426	0.14426
	Isoleucine(E)	0.0467194	131.175	h2o	18.015	113.16	4.44582		0.0472153	0.000294574	0.294574
	Leucine(E)	0.0731644	131.175	h2o	18.015	113.16	6.96232		0.0739409	0.000461314	0.461314
	Lysine(E)	0.06854	147.198	h2o	18.015	129.183	7.62049		0.0809308	0.000442296	0.442296
	Methionine(E)	0.0193876	149.214	h2o	18.015	131.199	2.19466		0.0233076	0.000125422	0.125422
	Phenylalanine(E)	0.0474375	165.192	h2o	18.015	147.177	6.12783		0.0650786	0.000312178	0.312178
	Proline	0.0518468	115.132	h2o	18.015	97.117	4.10196		0.0435635	0.000316688	0.316688
	Serine	0.0837946	105.093	h2o	18.015	87.078	5.78836		0.0614733	0.000498405	0.498405
	Threonine(E)	0.0457598	119.12	h2o	18.015	101.105	3.80287		0.0403871	0.000282016	0.282016
	Tryptophan(E)	0.00830629	204.229	h2o	18.015	186.214	1.39723		0.0148388	5.6259e-05	0.056259
	Tyrosine	0.0470169	181.191	h2o	18.015	163.176	6.82572		0.0724903	0.000313638	0.313638
	Valine(E)	0.0665176	117.148	h2o	18.015	99.133	5.39678		0.0573146	0.00040818	0.40818

## Sheet: Table S6d
Table S6d. Estimation of amino acid proportion in Buchnera protein
	Amino acid count per translated protein																										Normalized amino acid count (normalized to estimated protein abundance)
Protein ID	Alanine	Arginine	Asparagine	Aspartate	Cysteine	Glutamate	Glutamine	Glycine	Histidine	Isoleucine	Leucine	Lysine	Methionine	Phenylalanine	Proline	Serine	Threonine	Tryptophan	Tyrosine	Valine				Estimated protein abundance			Alanine	Arginine	Asparagine	Aspartate	Cysteine	Glutamate	Glutamine	Glycine	Histidine	Isoleucine	Leucine	Lysine	Methionine	Phenylalanine	Proline	Serine	Threonine	Tryptophan	Tyrosine	Valine
NP_239843.1	35	35	36	28	4	38	22	45	12	62	70	51	9	20	24	52	30	2	24	29				1			35	35	36	28	4	38	22	45	12	62	70	51	9	20	24	52	30	2	24	29
NP_239844.1	11	3	10	8	1	8	10	13	6	33	38	14	12	29	13	24	8	5	8	20				1			11	3	10	8	1	8	10	13	6	33	38	14	12	29	13	24	8	5	8	20
NP_239846.1	13	4	14	7	1	13	9	1	3	22	17	20	3	3	2	12	6	2	2	7				1			13	4	14	7	1	13	9	1	3	22	17	20	3	3	2	12	6	2	2	7
NP_239847.1	10	5	20	5	1	9	5	3	2	28	19	21	2	13	3	12	7	1	4	7				1			10	5	20	5	1	9	5	3	2	28	19	21	2	13	3	12	7	1	4	7
NP_239851.1	7	4	5	7	1	10	3	8	3	17	14	17	3	5	3	12	4	0	4	11				1			7	4	5	7	1	10	3	8	3	17	14	17	3	5	3	12	4	0	4	11
NP_239853.1	11	14	38	13	2	22	12	14	9	51	46	26	8	16	9	28	16	0	13	18				1			11	14	38	13	2	22	12	14	9	51	46	26	8	16	9	28	16	0	13	18
NP_239857.1	20	13	34	23	0	18	25	24	6	59	57	50	18	37	27	41	19	11	27	23				1			20	13	34	23	0	18	25	24	6	59	57	50	18	37	27	41	19	11	27	23
NP_239858.2	22	24	30	28	5	36	10	26	7	61	50	34	10	23	8	36	20	3	4	16				1			22	24	30	28	5	36	10	26	7	61	50	34	10	23	8	36	20	3	4	16
NP_239867.2	36	24	49	18	6	43	18	32	14	68	58	61	9	17	15	48	29	3	24	37				1			36	24	49	18	6	43	18	32	14	68	58	61	9	17	15	48	29	3	24	37
NP_239868.1	19	9	37	18	4	21	20	32	10	67	37	60	3	12	14	29	28	3	12	24				1			19	9	37	18	4	21	20	32	10	67	37	60	3	12	14	29	28	3	12	24
NP_239873.1	3	3	6	1	0	3	6	6	0	9	9	13	1	3	3	10	11	0	0	5				1			3	3	6	1	0	3	6	6	0	9	9	13	1	3	3	10	11	0	0	5
NP_239880.1	3	14	7	8	0	17	8	13	3	12	10	16	6	11	10	14	4	2	4	19				1			3	14	7	8	0	17	8	13	3	12	10	16	6	11	10	14	4	2	4	19
NP_239884.1	14	7	27	15	8	20	11	20	13	50	34	33	8	18	21	32	20	2	15	13				1			14	7	27	15	8	20	11	20	13	50	34	33	8	18	21	32	20	2	15	13
NP_239885.1	22	11	25	14	9	15	8	15	10	37	29	30	3	21	13	22	9	1	14	26				1			22	11	25	14	9	15	8	15	10	37	29	30	3	21	13	22	9	1	14	26
NP_239890.1	6	3	12	6	5	9	4	2	4	17	12	14	3	10	7	6	7	1	5	9				1			6	3	12	6	5	9	4	2	4	17	12	14	3	10	7	6	7	1	5	9
NP_239892.1	27	41	33	45	3	68	29	22	13	61	52	44	19	17	22	32	35	4	13	32				1			27	41	33	45	3	68	29	22	13	61	52	44	19	17	22	32	35	4	13	32
NP_239893.1	17	24	43	28	8	31	26	24	13	70	63	63	12	30	16	27	34	4	28	16				1			17	24	43	28	8	31	26	24	13	70	63	63	12	30	16	27	34	4	28	16
NP_239894.1	8	14	2	1	1	8	0	1	0	5	4	9	2	3	3	2	3	0	2	3				1			8	14	2	1	1	8	0	1	0	5	4	9	2	3	3	2	3	0	2	3
NP_239895.1	27	8	16	15	5	16	9	25	8	32	40	37	10	16	10	22	13	2	13	12				1			27	8	16	15	5	16	9	25	8	32	40	37	10	16	10	22	13	2	13	12
NP_239896.1	16	10	11	9	4	14	6	16	4	21	19	19	7	7	8	13	16	0	3	12				1			16	10	11	9	4	14	6	16	4	21	19	19	7	7	8	13	16	0	3	12
NP_239904.1	23	28	51	28	15	39	16	34	12	82	65	81	8	42	19	47	28	2	22	33				1			23	28	51	28	15	39	16	34	12	82	65	81	8	42	19	47	28	2	22	33
NP_239906.1	5	1	12	5	0	6	9	2	2	16	7	9	4	4	0	10	1	0	2	3				1			5	1	12	5	0	6	9	2	2	16	7	9	4	4	0	10	1	0	2	3
NP_239914.1	4	4	33	15	8	22	6	9	4	44	23	39	3	33	4	28	15	0	12	9				1			4	4	33	15	8	22	6	9	4	44	23	39	3	33	4	28	15	0	12	9
NP_239915.1	1	2	14	10	0	8	3	5	1	19	13	17	3	3	4	14	8	0	1	7				1			1	2	14	10	0	8	3	5	1	19	13	17	3	3	4	14	8	0	1	7
NP_239918.1	5	4	17	4	0	3	7	12	3	38	52	7	12	31	10	25	8	3	5	12				1			5	4	17	4	0	3	7	12	3	38	52	7	12	31	10	25	8	3	5	12
NP_239931.1	8	8	17	8	2	7	13	6	13	19	13	16	3	12	6	13	7	2	6	7				1			8	8	17	8	2	7	13	6	13	19	13	16	3	12	6	13	7	2	6	7
NP_239941.2	7	11	12	6	4	14	4	13	5	19	24	13	6	8	10	14	7	3	4	9				1			7	11	12	6	4	14	4	13	5	19	24	13	6	8	10	14	7	3	4	9
NP_239942.1	22	19	39	26	9	29	12	20	17	60	50	56	11	38	19	43	19	11	27	20				1			22	19	39	26	9	29	12	20	17	60	50	56	11	38	19	43	19	11	27	20
NP_239944.1	2	3	22	11	6	9	2	13	3	31	17	20	6	8	2	16	16	1	9	11				1			2	3	22	11	6	9	2	13	3	31	17	20	6	8	2	16	16	1	9	11
NP_239949.1	9	4	10	7	0	7	3	11	4	19	9	21	3	12	6	9	11	2	8	9				1			9	4	10	7	0	7	3	11	4	19	9	21	3	12	6	9	11	2	8	9
NP_239957.1	15	33	43	31	14	49	26	27	18	73	56	60	14	36	16	47	17	10	31	26				1			15	33	43	31	14	49	26	27	18	73	56	60	14	36	16	47	17	10	31	26
NP_239961.1	7	16	21	20	2	18	10	15	10	45	25	37	7	25	12	21	12	2	14	10				1			7	16	21	20	2	18	10	15	10	45	25	37	7	25	12	21	12	2	14	10
NP_239966.1	3	2	8	3	0	6	5	6	1	11	15	10	3	9	2	10	7	0	3	7				1			3	2	8	3	0	6	5	6	1	11	15	10	3	9	2	10	7	0	3	7
NP_239967.1	26	26	43	37	7	49	17	20	7	95	79	101	9	39	19	49	19	5	25	18				1			26	26	43	37	7	49	17	20	7	95	79	101	9	39	19	49	19	5	25	18
NP_239968.2	9	13	30	11	5	21	21	16	10	31	33	21	4	15	13	13	11	6	19	10				1			9	13	30	11	5	21	21	16	10	31	33	21	4	15	13	13	11	6	19	10
NP_239970.1	3	5	4	3	1	6	5	3	4	6	14	14	1	6	1	3	6	0	4	6				1			3	5	4	3	1	6	5	3	4	6	14	14	1	6	1	3	6	0	4	6
NP_239982.1	7	14	32	8	2	9	12	17	7	46	30	38	2	22	8	22	8	0	15	14				1			7	14	32	8	2	9	12	17	7	46	30	38	2	22	8	22	8	0	15	14
NP_239988.1	22	29	33	30	8	39	17	36	17	53	58	35	21	35	33	37	27	12	27	31				1			22	29	33	30	8	39	17	36	17	53	58	35	21	35	33	37	27	12	27	31
NP_239989.1	8	7	8	8	5	13	6	7	1	21	12	14	2	6	6	10	9	1	9	9				1			8	7	8	8	5	13	6	7	1	21	12	14	2	6	6	10	9	1	9	9
NP_239993.1	8	11	7	11	9	10	6	11	0	17	16	15	3	12	11	8	8	1	8	8				1			8	11	7	11	9	10	6	11	0	17	16	15	3	12	11	8	8	1	8	8
NP_239997.1	20	10	31	7	8	13	15	28	8	74	63	22	11	53	17	50	15	12	20	28				1			20	10	31	7	8	13	15	28	8	74	63	22	11	53	17	50	15	12	20	28
NP_240002.1	16	22	22	16	4	37	14	19	7	32	33	32	8	10	8	34	19	2	11	15				1			16	22	22	16	4	37	14	19	7	32	33	32	8	10	8	34	19	2	11	15
NP_240004.1	13	8	16	14	2	23	9	8	7	29	37	21	4	9	11	20	13	5	8	12				1			13	8	16	14	2	23	9	8	7	29	37	21	4	9	11	20	13	5	8	12
NP_240007.1	28	21	66	27	12	32	24	21	10	98	67	72	8	40	22	67	26	1	26	40				1			28	21	66	27	12	32	24	21	10	98	67	72	8	40	22	67	26	1	26	40
NP_240010.1	42	34	49	41	14	35	34	36	18	64	82	63	15	30	25	64	34	5	44	32				1			42	34	49	41	14	35	34	36	18	64	82	63	15	30	25	64	34	5	44	32
NP_240021.1	4	8	21	4	0	8	4	10	6	21	18	15	3	12	5	16	5	1	9	7				1			4	8	21	4	0	8	4	10	6	21	18	15	3	12	5	16	5	1	9	7
NP_240026.1	2	11	8	13	3	11	3	9	3	24	18	13	4	7	2	13	7	0	6	9				1			2	11	8	13	3	11	3	9	3	24	18	13	4	7	2	13	7	0	6	9
NP_240027.1	5	6	18	14	1	13	7	11	9	47	32	40	5	14	11	16	10	1	13	12				1			5	6	18	14	1	13	7	11	9	47	32	40	5	14	11	16	10	1	13	12
NP_240028.1	13	6	12	10	3	16	8	20	7	35	26	26	7	10	9	23	14	2	9	7				1			13	6	12	10	3	16	8	20	7	35	26	26	7	10	9	23	14	2	9	7
NP_240044.1	13	7	24	25	12	25	20	28	11	59	31	40	5	13	8	33	16	1	14	33				1			13	7	24	25	12	25	20	28	11	59	31	40	5	13	8	33	16	1	14	33
NP_240046.1	19	15	28	8	3	12	9	28	7	52	35	34	5	9	14	26	13	7	11	19				1			19	15	28	8	3	12	9	28	7	52	35	34	5	9	14	26	13	7	11	19
NP_240050.1	25	6	33	14	7	17	9	27	13	62	43	59	12	19	13	42	24	2	10	18				1			25	6	33	14	7	17	9	27	13	62	43	59	12	19	13	42	24	2	10	18
NP_240054.1	12	20	23	12	1	21	9	17	6	46	24	34	6	17	11	26	12	1	7	7				1			12	20	23	12	1	21	9	17	6	46	24	34	6	17	11	26	12	1	7	7
NP_240059.1	7	5	15	12	9	18	8	17	10	34	17	31	7	6	8	19	10	2	12	17				1			7	5	15	12	9	18	8	17	10	34	17	31	7	6	8	19	10	2	12	17
NP_240064.1	30	8	20	18	7	21	12	17	9	43	43	32	13	19	14	43	19	4	9	17				1			30	8	20	18	7	21	12	17	9	43	43	32	13	19	14	43	19	4	9	17
NP_240067.1	48	35	94	62	15	66	38	64	20	116	133	115	23	64	33	72	42	5	50	66				1			48	35	94	62	15	66	38	64	20	116	133	115	23	64	33	72	42	5	50	66
NP_240071.1	27	19	40	21	8	29	19	23	16	68	67	74	17	20	15	32	26	5	28	20				1			27	19	40	21	8	29	19	23	16	68	67	74	17	20	15	32	26	5	28	20
NP_240075.2	8	8	8	9	4	7	4	9	2	22	13	15	4	2	7	8	6	4	7	11				1			8	8	8	9	4	7	4	9	2	22	13	15	4	2	7	8	6	4	7	11
NP_240078.1	3	6	10	4	4	12	6	6	1	13	18	31	4	6	2	14	6	4	8	4				1			3	6	10	4	4	12	6	6	1	13	18	31	4	6	2	14	6	4	8	4
NP_240082.1	14	11	7	9	1	19	10	15	8	18	29	19	3	8	4	17	13	1	11	9				1			14	11	7	9	1	19	10	15	8	18	29	19	3	8	4	17	13	1	11	9
NP_240083.1	5	11	29	14	3	15	8	14	9	46	21	33	7	22	12	24	12	5	15	9				1			5	11	29	14	3	15	8	14	9	46	21	33	7	22	12	24	12	5	15	9
NP_240084.1	28	24	40	34	11	32	22	36	9	76	55	55	16	22	22	47	20	2	21	38				1			28	24	40	34	11	32	22	36	9	76	55	55	16	22	22	47	20	2	21	38
NP_240093.1	11	12	32	13	9	16	8	15	8	35	33	34	5	16	16	19	10	1	10	20				1			11	12	32	13	9	16	8	15	8	35	33	34	5	16	16	19	10	1	10	20
NP_240101.1	13	6	19	11	5	13	9	16	1	35	28	30	2	17	14	19	9	0	12	10				1			13	6	19	11	5	13	9	16	1	35	28	30	2	17	14	19	9	0	12	10
NP_240107.2	15	12	22	14	3	20	8	17	6	37	43	42	7	17	3	20	17	2	13	18				1			15	12	22	14	3	20	8	17	6	37	43	42	7	17	3	20	17	2	13	18
NP_240109.1	11	10	29	8	6	14	4	12	6	32	18	27	3	14	6	20	13	1	15	17				1			11	10	29	8	6	14	4	12	6	32	18	27	3	14	6	20	13	1	15	17
NP_240110.1	15	17	37	14	8	15	10	17	3	45	33	33	10	17	9	31	18	4	14	13				1			15	17	37	14	8	15	10	17	3	45	33	33	10	17	9	31	18	4	14	13
NP_240111.1	23	19	28	17	5	24	10	24	5	49	28	37	5	9	11	25	16	0	9	24				1			23	19	28	17	5	24	10	24	5	49	28	37	5	9	11	25	16	0	9	24
NP_240112.1	11	24	33	19	7	33	12	23	7	48	49	44	7	21	10	20	12	4	21	18				1			11	24	33	19	7	33	12	23	7	48	49	44	7	21	10	20	12	4	21	18
NP_240116.1	24	10	25	14	8	11	12	26	18	46	36	38	15	21	22	31	20	7	17	27				1			24	10	25	14	8	11	12	26	18	46	36	38	15	21	22	31	20	7	17	27
NP_240118.1	30	28	66	36	6	41	27	40	22	110	90	95	16	39	20	50	34	5	32	25				1			30	28	66	36	6	41	27	40	22	110	90	95	16	39	20	50	34	5	32	25
NP_240124.1	15	6	17	11	4	13	10	17	11	24	26	23	3	12	7	10	13	5	11	9				1			15	6	17	11	4	13	10	17	11	24	26	23	3	12	7	10	13	5	11	9
NP_240131.1	5	9	6	1	0	8	1	6	3	11	6	13	4	4	3	8	1	0	3	2				1			5	9	6	1	0	8	1	6	3	11	6	13	4	4	3	8	1	0	3	2
NP_240135.1	18	16	27	18	4	30	19	19	16	30	53	50	10	17	14	31	18	3	18	16				1			18	16	27	18	4	30	19	19	16	30	53	50	10	17	14	31	18	3	18	16
NP_240143.1	22	13	20	4	1	18	9	14	9	34	31	9	13	18	4	31	17	3	6	16				1			22	13	20	4	1	18	9	14	9	34	31	9	13	18	4	31	17	3	6	16
NP_240145.1	32	22	28	23	3	34	21	26	11	61	72	27	15	27	18	31	24	5	7	34				1			32	22	28	23	3	34	21	26	11	61	72	27	15	27	18	31	24	5	7	34
NP_240148.1	16	19	13	18	3	16	7	20	1	35	24	19	5	10	7	18	18	0	5	16				1			16	19	13	18	3	16	7	20	1	35	24	19	5	10	7	18	18	0	5	16
NP_240149.1	10	5	23	9	4	9	8	15	4	32	20	28	1	11	5	20	8	2	7	16				1			10	5	23	9	4	9	8	15	4	32	20	28	1	11	5	20	8	2	7	16
NP_240156.1	3	3	16	4	0	6	4	3	2	10	12	16	4	7	3	7	7	0	4	4				1			3	3	16	4	0	6	4	3	2	10	12	16	4	7	3	7	7	0	4	4
NP_240159.2	12	7	51	26	2	25	18	25	3	37	31	33	10	18	7	43	29	3	14	14				1			12	7	51	26	2	25	18	25	3	37	31	33	10	18	7	43	29	3	14	14
NP_240160.2	9	5	36	8	2	14	13	11	6	31	21	30	9	6	3	18	12	1	8	9				1			9	5	36	8	2	14	13	11	6	31	21	30	9	6	3	18	12	1	8	9
NP_240166.1	39	53	82	31	5	56	35	35	17	97	86	99	13	40	20	83	44	4	29	34				1			39	53	82	31	5	56	35	35	17	97	86	99	13	40	20	83	44	4	29	34
NP_240167.1	7	17	20	14	1	9	7	15	17	44	35	43	5	14	15	19	11	1	10	10				1			7	17	20	14	1	9	7	15	17	44	35	43	5	14	15	19	11	1	10	10
NP_240168.1	2	5	3	2	0	1	1	4	5	4	2	7	2	1	2	5	4	0	2	2				1			2	5	3	2	0	1	1	4	5	4	2	7	2	1	2	5	4	0	2	2
NP_240171.1	10	10	16	9	3	9	7	10	1	27	30	29	3	7	7	11	8	2	5	8				1			10	10	16	9	3	9	7	10	1	27	30	29	3	7	7	11	8	2	5	8
NP_240174.2	40	9	27	13	3	13	12	47	12	69	51	23	11	32	19	30	21	4	15	26				1			40	9	27	13	3	13	12	47	12	69	51	23	11	32	19	30	21	4	15	26
NP_240175.1	5	2	11	4	1	4	6	5	4	20	5	16	4	6	4	7	1	1	5	3				1			5	2	11	4	1	4	6	5	4	20	5	16	4	6	4	7	1	1	5	3
NP_240180.1	10	6	22	10	2	10	8	26	4	43	30	35	4	8	10	24	12	0	12	11				1			10	6	22	10	2	10	8	26	4	43	30	35	4	8	10	24	12	0	12	11
NP_240181.1	27	20	67	35	7	26	22	28	17	69	72	84	11	44	15	48	36	12	34	27				1			27	20	67	35	7	26	22	28	17	69	72	84	11	44	15	48	36	12	34	27
NP_240183.1	8	12	24	11	12	19	9	14	8	30	24	41	10	22	4	25	8	2	23	18				1			8	12	24	11	12	19	9	14	8	30	24	41	10	22	4	25	8	2	23	18
NP_240184.1	24	36	63	50	10	57	35	31	19	111	89	107	27	50	31	57	54	24	37	43				1			24	36	63	50	10	57	35	31	19	111	89	107	27	50	31	57	54	24	37	43
NP_240185.1	31	9	38	23	11	23	8	32	11	56	53	48	13	18	11	42	27	4	17	24				1			31	9	38	23	11	23	8	32	11	56	53	48	13	18	11	42	27	4	17	24
NP_240187.1	25	17	25	15	1	17	12	10	7	32	33	26	6	12	10	20	17	2	13	10				1			25	17	25	15	1	17	12	10	7	32	33	26	6	12	10	20	17	2	13	10
NP_240193.1	11	13	18	10	4	15	10	18	10	31	40	32	7	18	12	26	10	0	12	15				1			11	13	18	10	4	15	10	18	10	31	40	32	7	18	12	26	10	0	12	15
NP_240194.1	5	7	7	6	2	7	5	1	3	16	12	17	2	5	2	11	4	0	2	6				1			5	7	7	6	2	7	5	1	3	16	12	17	2	5	2	11	4	0	2	6
NP_240198.1	16	10	29	25	5	17	17	40	7	52	48	41	10	21	13	26	24	2	15	26				1			16	10	29	25	5	17	17	40	7	52	48	41	10	21	13	26	24	2	15	26
NP_240203.1	34	11	27	12	10	14	6	38	8	60	43	38	9	12	16	21	31	2	10	14				1			34	11	27	12	10	14	6	38	8	60	43	38	9	12	16	21	31	2	10	14
NP_240207.1	6	18	6	3	1	6	8	13	0	9	7	11	3	7	2	9	7	0	4	10				1			6	18	6	3	1	6	8	13	0	9	7	11	3	7	2	9	7	0	4	10
NP_240212.1	2	4	21	10	0	4	7	5	4	31	12	23	1	11	5	7	7	6	7	9				1			2	4	21	10	0	4	7	5	4	31	12	23	1	11	5	7	7	6	7	9
NP_240213.1	7	9	16	10	2	13	9	15	2	32	18	27	7	9	11	14	11	3	12	10				1			7	9	16	10	2	13	9	15	2	32	18	27	7	9	11	14	11	3	12	10
NP_240214.1	4	11	6	1	1	10	4	8	2	14	7	14	1	5	1	8	5	1	2	10				1			4	11	6	1	1	10	4	8	2	14	7	14	1	5	1	8	5	1	2	10
NP_240217.1	3	4	10	3	1	6	5	3	0	3	18	12	5	1	2	6	8	0	5	3				1			3	4	10	3	1	6	5	3	0	3	18	12	5	1	2	6	8	0	5	3
NP_240222.1	11	18	53	23	4	32	18	22	8	59	58	53	6	31	16	35	32	9	25	5				1			11	18	53	23	4	32	18	22	8	59	58	53	6	31	16	35	32	9	25	5
NP_240225.1	7	11	18	11	4	14	10	7	7	42	15	31	6	20	9	11	15	2	6	7				1			7	11	18	11	4	14	10	7	7	42	15	31	6	20	9	11	15	2	6	7
NP_240226.1	13	6	14	11	2	8	2	19	2	32	17	24	7	8	7	16	13	1	7	14				1			13	6	14	11	2	8	2	19	2	32	17	24	7	8	7	16	13	1	7	14
NP_240227.1	14	26	53	27	12	40	18	22	15	67	48	66	8	31	19	33	25	7	31	9				1			14	26	53	27	12	40	18	22	15	67	48	66	8	31	19	33	25	7	31	9
NP_240228.1	28	20	41	22	8	33	21	38	15	70	48	46	6	22	23	27	24	2	19	32				1			28	20	41	22	8	33	21	38	15	70	48	46	6	22	23	27	24	2	19	32
NP_240234.1	4	11	20	10	3	10	7	13	4	23	21	18	5	10	5	17	10	2	5	8				1			4	11	20	10	3	10	7	13	4	23	21	18	5	10	5	17	10	2	5	8
NP_240241.1	28	36	50	25	11	63	19	32	14	80	100	79	25	37	21	76	35	3	35	33				1			28	36	50	25	11	63	19	32	14	80	100	79	25	37	21	76	35	3	35	33
NP_240243.1	10	6	25	14	4	13	8	12	3	46	30	40	6	14	10	18	9	0	13	5				1			10	6	25	14	4	13	8	12	3	46	30	40	6	14	10	18	9	0	13	5
NP_240244.1	7	7	13	10	1	6	10	8	2	23	25	29	3	11	4	18	7	1	10	10				1			7	7	13	10	1	6	10	8	2	23	25	29	3	11	4	18	7	1	10	10
NP_240252.1	6	9	17	13	6	8	13	17	7	29	28	26	5	13	12	15	11	7	12	10				1			6	9	17	13	6	8	13	17	7	29	28	26	5	13	12	15	11	7	12	10
NP_240255.1	10	14	20	20	3	29	8	11	10	35	25	20	10	15	9	19	12	0	3	18				1			10	14	20	20	3	29	8	11	10	35	25	20	10	15	9	19	12	0	3	18
NP_240256.1	25	29	60	34	14	50	39	32	21	91	66	105	22	45	33	51	40	23	46	33				1			25	29	60	34	14	50	39	32	21	91	66	105	22	45	33	51	40	23	46	33
NP_240268.1	24	22	24	19	7	27	16	35	12	53	42	36	11	14	9	34	16	1	12	28				1			24	22	24	19	7	27	16	35	12	53	42	36	11	14	9	34	16	1	12	28
NP_240269.1	16	4	31	11	0	16	16	22	5	47	27	54	7	21	9	21	11	4	25	12				1			16	4	31	11	0	16	16	22	5	47	27	54	7	21	9	21	11	4	25	12
NP_240271.1	17	7	32	18	3	12	7	20	4	39	37	37	5	17	8	21	15	3	10	11				1			17	7	32	18	3	12	7	20	4	39	37	37	5	17	8	21	15	3	10	11
NP_240276.1	9	10	16	16	3	9	8	10	8	27	36	30	8	17	5	38	10	0	12	10				1			9	10	16	16	3	9	8	10	8	27	36	30	8	17	5	38	10	0	12	10
NP_240283.1	10	3	28	9	2	9	4	8	5	41	25	27	11	22	12	30	15	6	13	16				1			10	3	28	9	2	9	4	8	5	41	25	27	11	22	12	30	15	6	13	16
NP_240291.1	23	18	32	18	6	22	29	25	12	72	82	50	16	34	17	46	25	3	25	35				1			23	18	32	18	6	22	29	25	12	72	82	50	16	34	17	46	25	3	25	35
NP_240292.1	16	17	16	14	7	24	13	16	11	44	45	35	7	12	9	26	17	4	13	15				1			16	17	16	14	7	24	13	16	11	44	45	35	7	12	9	26	17	4	13	15
NP_240298.1	2	4	4	2	3	5	6	3	1	14	7	7	3	4	4	5	4	0	4	5				1			2	4	4	2	3	5	6	3	1	14	7	7	3	4	4	5	4	0	4	5
NP_240300.1	14	6	28	14	8	5	8	16	8	23	25	21	3	28	7	22	12	2	10	13				1			14	6	28	14	8	5	8	16	8	23	25	21	3	28	7	22	12	2	10	13
NP_240304.1	10	7	24	12	3	12	13	15	7	47	31	38	5	10	11	27	16	4	7	15				1			10	7	24	12	3	12	13	15	7	47	31	38	5	10	11	27	16	4	7	15
NP_240311.1	23	17	21	6	3	14	16	29	5	70	51	19	14	31	15	30	28	3	17	25				1			23	17	21	6	3	14	16	29	5	70	51	19	14	31	15	30	28	3	17	25
NP_240313.1	1	3	1	1	0	3	3	5	2	11	5	9	2	0	2	3	4	0	2	2				1			1	3	1	1	0	3	3	5	2	11	5	9	2	0	2	3	4	0	2	2
NP_240349.1	23	28	30	29	4	26	16	32	15	65	49	45	11	29	17	37	25	4	20	21				1			23	28	30	29	4	26	16	32	15	65	49	45	11	29	17	37	25	4	20	21
NP_240352.2	31	31	28	27	1	35	20	24	5	39	53	29	15	12	15	40	19	3	16	22				1			31	31	28	27	1	35	20	24	5	39	53	29	15	12	15	40	19	3	16	22
NP_240355.1	7	10	27	4	1	11	11	6	1	28	19	20	4	7	5	13	9	2	6	9				1			7	10	27	4	1	11	11	6	1	28	19	20	4	7	5	13	9	2	6	9
NP_240356.1	8	10	37	13	7	22	16	20	8	49	32	41	6	21	11	28	15	4	21	7				1			8	10	37	13	7	22	16	20	8	49	32	41	6	21	11	28	15	4	21	7
NP_240358.1	8	7	28	8	6	17	13	14	8	49	33	51	5	22	17	19	12	11	15	7				1			8	7	28	8	6	17	13	14	8	49	33	51	5	22	17	19	12	11	15	7
NP_240361.1	15	18	46	26	9	12	13	10	11	49	37	35	5	38	16	18	18	5	20	12				1			15	18	46	26	9	12	13	10	11	49	37	35	5	38	16	18	18	5	20	12
NP_240362.1	1	7	7	9	0	9	2	0	1	14	9	19	4	5	0	6	2	0	4	3				1			1	7	7	9	0	9	2	0	1	14	9	19	4	5	0	6	2	0	4	3
NP_240363.1	7	8	8	12	0	11	4	13	6	33	17	29	1	13	5	18	7	1	11	9				1			7	8	8	12	0	11	4	13	6	33	17	29	1	13	5	18	7	1	11	9
NP_240369.1	26	45	48	44	15	40	18	35	19	71	71	67	11	39	24	61	25	6	37	43				1			26	45	48	44	15	40	18	35	19	71	71	67	11	39	24	61	25	6	37	43
NP_240376.1	34	8	48	22	3	23	17	49	13	82	75	45	20	41	22	53	29	6	17	25				1			34	8	48	22	3	23	17	49	13	82	75	45	20	41	22	53	29	6	17	25
NP_240386.1	11	6	11	10	0	7	1	5	3	22	18	22	1	10	6	11	10	0	6	5				1			11	6	11	10	0	7	1	5	3	22	18	22	1	10	6	11	10	0	6	5
NP_240390.1	32	11	32	14	4	10	6	26	13	62	68	35	15	24	11	49	27	6	18	27				1			32	11	32	14	4	10	6	26	13	62	68	35	15	24	11	49	27	6	18	27
NP_240402.1	1	4	18	7	2	14	7	2	1	19	26	31	1	14	2	7	4	0	11	3				1			1	4	18	7	2	14	7	2	1	19	26	31	1	14	2	7	4	0	11	3
NP_240403.1	21	17	37	36	5	34	18	26	11	63	75	84	7	32	12	43	31	2	16	41				1			21	17	37	36	5	34	18	26	11	63	75	84	7	32	12	43	31	2	16	41
NP_240405.1	19	14	30	16	3	20	18	21	9	66	43	64	4	18	14	30	27	1	20	16				1			19	14	30	16	3	20	18	21	9	66	43	64	4	18	14	30	27	1	20	16
NP_240406.1	7	0	30	3	1	16	6	2	2	27	24	32	4	9	0	12	5	3	6	4				1			7	0	30	3	1	16	6	2	2	27	24	32	4	9	0	12	5	3	6	4
NP_239928.1	17	12	25	23	6	13	9	30	7	46	30	28	8	20	14	34	19	3	8	23				2			34	24	50	46	12	26	18	60	14	92	60	56	16	40	28	68	38	6	16	46
NP_240009.1	16	15	29	17	5	29	18	11	9	49	37	26	7	22	12	30	12	7	15	10				2			32	30	58	34	10	58	36	22	18	98	74	52	14	44	24	60	24	14	30	20
NP_239852.1	35	31	62	41	5	58	25	45	22	89	72	88	14	29	22	54	39	6	38	28				3			105	93	186	123	15	174	75	135	66	267	216	264	42	87	66	162	117	18	114	84
NP_239962.1	25	29	77	39	13	52	23	34	16	109	81	70	11	44	22	56	19	8	27	40				3			75	87	231	117	39	156	69	102	48	327	243	210	33	132	66	168	57	24	81	120
NP_240006.1	18	13	32	16	10	16	7	29	12	45	43	35	7	20	10	38	20	1	15	18				3			54	39	96	48	30	48	21	87	36	135	129	105	21	60	30	114	60	3	45	54
NP_240048.1	13	12	37	16	7	21	11	27	6	63	44	48	4	22	12	46	18	3	14	16				3			39	36	111	48	21	63	33	81	18	189	132	144	12	66	36	138	54	9	42	48
NP_240102.1	32	11	18	11	5	23	17	34	11	35	35	37	15	17	15	23	17	3	14	15				3			96	33	54	33	15	69	51	102	33	105	105	111	45	51	45	69	51	9	42	45
NP_240196.1	43	30	31	26	5	52	19	25	5	48	42	37	15	17	11	20	26	4	6	34				3			129	90	93	78	15	156	57	75	15	144	126	111	45	51	33	60	78	12	18	102
NP_240117.1	8	7	37	12	8	14	13	14	12	47	23	33	3	20	10	25	13	4	18	13				4			32	28	148	48	32	56	52	56	48	188	92	132	12	80	40	100	52	16	72	52
NP_240206.1	11	12	24	15	4	11	13	35	9	40	33	41	5	12	11	20	14	3	9	12				4			44	48	96	60	16	44	52	140	36	160	132	164	20	48	44	80	56	12	36	48
NP_240282.1	36	15	27	19	7	16	13	51	21	77	72	25	22	64	24	39	41	24	23	46				4			144	60	108	76	28	64	52	204	84	308	288	100	88	256	96	156	164	96	92	184
NP_240385.1	9	15	20	16	6	23	8	9	9	36	40	32	6	21	13	28	12	3	9	9				4			36	60	80	64	24	92	32	36	36	144	160	128	24	84	52	112	48	12	36	36
NP_239991.1	34	35	69	45	24	56	26	49	26	80	71	76	16	40	28	88	35	11	47	50				5			170	175	345	225	120	280	130	245	130	400	355	380	80	200	140	440	175	55	235	250
NP_240035.1	20	14	11	15	10	22	5	34	5	38	24	30	9	18	6	33	16	2	12	25				5			100	70	55	75	50	110	25	170	25	190	120	150	45	90	30	165	80	10	60	125
NP_240094.1	16	2	14	10	4	10	3	13	4	31	29	34	8	13	9	13	9	1	6	7				5			80	10	70	50	20	50	15	65	20	155	145	170	40	65	45	65	45	5	30	35
NP_239861.1	4	10	15	7	3	12	7	10	4	21	19	17	2	11	5	17	15	3	7	14				6			24	60	90	42	18	72	42	60	24	126	114	102	12	66	30	102	90	18	42	84
NP_239972.1	11	7	38	26	3	25	13	10	8	61	42	69	4	26	7	25	13	5	16	21				6			66	42	228	156	18	150	78	60	48	366	252	414	24	156	42	150	78	30	96	126
NP_239981.1	27	30	65	46	13	62	35	35	30	115	76	108	16	43	30	71	43	23	38	34				6			162	180	390	276	78	372	210	210	180	690	456	648	96	258	180	426	258	138	228	204
NP_240186.1	16	10	23	12	8	25	16	16	10	27	39	39	6	14	8	17	20	4	10	18				6			96	60	138	72	48	150	96	96	60	162	234	234	36	84	48	102	120	24	60	108
NP_240219.1	12	9	24	9	1	13	9	1	3	29	18	31	5	21	5	17	6	0	25	8				6			72	54	144	54	6	78	54	6	18	174	108	186	30	126	30	102	36	0	150	48
NP_240253.1	14	19	27	22	8	29	16	24	5	47	34	44	12	24	14	32	24	3	17	24				6			84	114	162	132	48	174	96	144	30	282	204	264	72	144	84	192	144	18	102	144
NP_240297.1	13	20	40	29	6	22	9	18	12	43	45	48	11	33	14	31	27	7	19	17				6			78	120	240	174	36	132	54	108	72	258	270	288	66	198	84	186	162	42	114	102
NP_239865.1	19	10	25	26	1	22	14	20	9	45	40	53	5	17	7	21	22	1	5	16				7			133	70	175	182	7	154	98	140	63	315	280	371	35	119	49	147	154	7	35	112
NP_239916.1	13	9	17	12	1	12	12	11	7	39	59	28	18	32	20	40	23	4	5	17				7			91	63	119	84	7	84	84	77	49	273	413	196	126	224	140	280	161	28	35	119
NP_239953.1	15	15	35	16	4	21	22	22	13	44	47	39	6	27	8	33	23	6	11	15				7			105	105	245	112	28	147	154	154	91	308	329	273	42	189	56	231	161	42	77	105
NP_240037.2	12	13	38	20	3	31	8	19	7	56	37	45	9	19	14	25	15	3	7	24				7			84	91	266	140	21	217	56	133	49	392	259	315	63	133	98	175	105	21	49	168
NP_240115.1	19	11	18	17	8	25	13	16	6	28	32	42	17	13	15	23	21	2	11	6				7			133	77	126	119	56	175	91	112	42	196	224	294	119	91	105	161	147	14	77	42
NP_240138.1	19	30	45	35	8	27	22	26	12	67	62	66	14	31	19	34	21	4	18	26				7			133	210	315	245	56	189	154	182	84	469	434	462	98	217	133	238	147	28	126	182
NP_240289.1	10	15	64	24	1	42	29	9	11	93	48	101	3	37	14	42	28	3	29	20				7			70	105	448	168	7	294	203	63	77	651	336	707	21	259	98	294	196	21	203	140
NP_239872.1	26	11	46	29	8	25	24	27	8	69	28	54	10	24	15	43	26	2	19	31				8			208	88	368	232	64	200	192	216	64	552	224	432	80	192	120	344	208	16	152	248
NP_239930.1	23	23	20	18	7	21	7	38	9	35	26	22	6	12	14	23	20	1	12	17				8			184	184	160	144	56	168	56	304	72	280	208	176	48	96	112	184	160	8	96	136
NP_240011.1	47	41	60	39	3	55	30	47	18	106	71	84	21	20	26	52	32	3	25	50				8			376	328	480	312	24	440	240	376	144	848	568	672	168	160	208	416	256	24	200	400
NP_240249.1	12	29	43	23	3	39	18	26	5	58	42	49	13	37	16	30	27	2	21	13				8			96	232	344	184	24	312	144	208	40	464	336	392	104	296	128	240	216	16	168	104
NP_240343.1	13	5	23	16	5	12	17	11	10	35	42	36	9	13	11	30	15	2	18	12				8			104	40	184	128	40	96	136	88	80	280	336	288	72	104	88	240	120	16	144	96
NP_239905.1	9	23	42	22	10	32	8	19	10	52	45	49	11	20	13	31	19	6	20	26				9			81	207	378	198	90	288	72	171	90	468	405	441	99	180	117	279	171	54	180	234
NP_240000.2	27	24	17	24	4	15	7	18	3	30	26	13	10	12	13	23	12	0	5	32				9			243	216	153	216	36	135	63	162	27	270	234	117	90	108	117	207	108	0	45	288
NP_240024.1	19	6	22	9	7	13	8	24	4	36	29	28	5	13	15	25	13	6	10	17				9			171	54	198	81	63	117	72	216	36	324	261	252	45	117	135	225	117	54	90	153
NP_240344.1	18	7	17	15	2	10	2	13	7	21	28	16	7	15	11	13	7	0	6	13				9			162	63	153	135	18	90	18	117	63	189	252	144	63	135	99	117	63	0	54	117
NP_239969.1	13	11	19	12	7	17	12	16	9	33	27	24	4	15	8	23	13	4	6	8				10			130	110	190	120	70	170	120	160	90	330	270	240	40	150	80	230	130	40	60	80
NP_240032.1	42	47	64	50	6	62	26	42	21	88	90	84	23	37	17	60	40	6	30	40				10			420	470	640	500	60	620	260	420	210	880	900	840	230	370	170	600	400	60	300	400
NP_240157.1	15	1	16	5	0	3	4	5	0	17	9	12	8	3	6	13	6	0	6	7				10			150	10	160	50	0	30	40	50	0	170	90	120	80	30	60	130	60	0	60	70
NP_240372.1	20	24	36	21	2	26	10	14	5	35	23	43	7	25	19	31	23	4	13	25				10			200	240	360	210	20	260	100	140	50	350	230	430	70	250	190	310	230	40	130	250
NP_240375.1	21	14	35	19	3	20	10	18	4	55	34	41	3	22	10	28	13	1	15	19				10			210	140	350	190	30	200	100	180	40	550	340	410	30	220	100	280	130	10	150	190
NP_240392.2	11	5	29	9	7	13	5	20	7	28	30	32	8	15	8	16	10	1	10	20				10			110	50	290	90	70	130	50	200	70	280	300	320	80	150	80	160	100	10	100	200
NP_240142.1	18	18	43	19	7	31	17	19	14	49	50	51	8	24	16	36	19	10	18	24				11			198	198	473	209	77	341	187	209	154	539	550	561	88	264	176	396	209	110	198	264
NP_240169.1	13	6	19	8	0	10	9	22	5	32	17	28	6	8	2	19	15	1	8	16				11			143	66	209	88	0	110	99	242	55	352	187	308	66	88	22	209	165	11	88	176
NP_240209.1	18	7	33	11	6	26	16	11	4	48	40	53	7	19	13	25	22	2	13	11				11			198	77	363	121	66	286	176	121	44	528	440	583	77	209	143	275	242	22	143	121
NP_240384.1	8	11	28	5	3	12	9	13	8	23	29	24	8	15	11	12	10	4	10	9				11			88	121	308	55	33	132	99	143	88	253	319	264	88	165	121	132	110	44	110	99
NP_239987.1	11	11	12	9	4	12	10	12	3	17	18	18	10	6	14	17	7	4	11	18				12			132	132	144	108	48	144	120	144	36	204	216	216	120	72	168	204	84	48	132	216
NP_240068.1	15	22	48	27	4	32	21	28	11	82	46	61	17	31	19	37	25	4	20	22				12			180	264	576	324	48	384	252	336	132	984	552	732	204	372	228	444	300	48	240	264
NP_240103.1	13	18	41	24	6	23	13	23	7	60	48	51	5	17	9	38	15	4	19	19				12			156	216	492	288	72	276	156	276	84	720	576	612	60	204	108	456	180	48	228	228
NP_240240.1	23	16	63	37	3	35	28	26	10	64	58	56	8	26	16	53	27	9	26	17				12			276	192	756	444	36	420	336	312	120	768	696	672	96	312	192	636	324	108	312	204
NP_239933.1	30	7	26	14	8	25	17	22	8	48	47	39	5	17	19	42	20	2	12	27				13			390	91	338	182	104	325	221	286	104	624	611	507	65	221	247	546	260	26	156	351
NP_239990.1	23	22	28	15	11	30	11	40	10	35	48	33	9	17	19	35	19	8	13	18				13			299	286	364	195	143	390	143	520	130	455	624	429	117	221	247	455	247	104	169	234
NP_240287.1	21	9	32	18	8	32	18	25	4	45	48	53	4	12	15	25	23	0	14	23				13			273	117	416	234	104	416	234	325	52	585	624	689	52	156	195	325	299	0	182	299
NP_240288.1	40	39	39	38	5	64	25	43	18	85	83	83	26	12	31	47	34	3	20	42				13			520	507	507	494	65	832	325	559	234	1105	1079	1079	338	156	403	611	442	39	260	546
NP_240341.1	26	15	28	11	4	19	7	32	8	48	39	38	4	24	15	32	20	2	15	21				13			338	195	364	143	52	247	91	416	104	624	507	494	52	312	195	416	260	26	195	273
NP_239849.1	15	13	25	11	4	19	13	12	4	30	26	28	9	9	6	22	17	1	11	15				14			210	182	350	154	56	266	182	168	56	420	364	392	126	126	84	308	238	14	154	210
NP_239977.1	17	11	29	21	4	11	14	28	14	38	34	31	3	21	14	34	26	1	14	22				14			238	154	406	294	56	154	196	392	196	532	476	434	42	294	196	476	364	14	196	308
NP_240070.2	36	31	36	26	1	39	23	44	15	87	92	41	17	41	23	41	38	5	13	47				14			504	434	504	364	14	546	322	616	210	1218	1288	574	238	574	322	574	532	70	182	658
NP_240125.1	34	32	69	36	12	65	41	40	27	104	76	86	15	52	26	70	34	10	41	39				14			476	448	966	504	168	910	574	560	378	1456	1064	1204	210	728	364	980	476	140	574	546
NP_240377.1	27	18	59	23	3	22	20	31	20	58	51	41	14	39	13	39	26	8	23	14				14			378	252	826	322	42	308	280	434	280	812	714	574	196	546	182	546	364	112	322	196
NP_240087.1	19	16	41	17	2	31	11	18	10	63	45	38	13	20	14	36	22	7	23	10				15			285	240	615	255	30	465	165	270	150	945	675	570	195	300	210	540	330	105	345	150
NP_240134.1	19	12	30	13	3	19	8	22	9	35	33	34	13	18	14	33	9	5	19	13				15			285	180	450	195	45	285	120	330	135	525	495	510	195	270	210	495	135	75	285	195
NP_240264.2	18	13	23	12	1	11	5	16	4	39	32	16	5	10	6	19	16	3	8	24				15			270	195	345	180	15	165	75	240	60	585	480	240	75	150	90	285	240	45	120	360
NP_239938.1	17	8	11	17	5	12	7	19	4	28	16	30	5	7	4	20	8	4	9	27				16			272	128	176	272	80	192	112	304	64	448	256	480	80	112	64	320	128	64	144	432
NP_240113.1	30	11	32	19	3	21	10	32	12	37	33	41	10	16	14	24	20	3	23	26				16			480	176	512	304	48	336	160	512	192	592	528	656	160	256	224	384	320	48	368	416
NP_240220.1	23	28	69	45	8	53	32	51	20	115	71	107	13	41	12	57	55	7	37	34				16			368	448	1104	720	128	848	512	816	320	1840	1136	1712	208	656	192	912	880	112	592	544
NP_240365.1	19	6	20	11	6	13	7	16	4	28	20	24	4	14	10	21	11	6	13	12				16			304	96	320	176	96	208	112	256	64	448	320	384	64	224	160	336	176	96	208	192
NP_240056.1	32	16	27	28	4	23	23	48	19	56	51	43	22	16	24	43	33	7	20	36				17			544	272	459	476	68	391	391	816	323	952	867	731	374	272	408	731	561	119	340	612
NP_240060.1	12	11	20	11	2	14	4	16	6	26	23	25	8	12	7	15	12	3	4	13				17			204	187	340	187	34	238	68	272	102	442	391	425	136	204	119	255	204	51	68	221
NP_240090.1	29	37	47	41	6	37	15	26	17	76	61	64	8	36	28	41	27	9	15	29				17			493	629	799	697	102	629	255	442	289	1292	1037	1088	136	612	476	697	459	153	255	493
NP_240128.1	26	19	10	19	5	17	11	32	4	36	23	24	9	8	5	16	17	1	15	23				17			442	323	170	323	85	289	187	544	68	612	391	408	153	136	85	272	289	17	255	391
NP_240238.1	6	7	21	10	1	16	6	12	9	21	32	22	5	13	9	21	12	5	10	6				17			102	119	357	170	17	272	102	204	153	357	544	374	85	221	153	357	204	85	170	102
NP_240353.1	13	16	19	16	6	21	12	14	2	45	31	31	9	11	11	19	17	5	11	11				17			221	272	323	272	102	357	204	238	34	765	527	527	153	187	187	323	289	85	187	187
NP_239932.1	19	16	15	13	8	20	6	16	6	26	39	25	13	6	8	20	14	1	6	22				18			342	288	270	234	144	360	108	288	108	468	702	450	234	108	144	360	252	18	108	396
NP_240178.1	15	25	32	24	7	31	5	24	9	42	48	33	8	28	13	37	25	6	24	30				18			270	450	576	432	126	558	90	432	162	756	864	594	144	504	234	666	450	108	432	540
NP_239889.1	5	3	11	6	2	5	3	4	2	22	16	16	3	13	3	8	5	2	6	9				19			95	57	209	114	38	95	57	76	38	418	304	304	57	247	57	152	95	38	114	171
NP_239911.1	1	3	9	5	0	8	10	3	8	25	13	30	2	5	0	8	3	3	4	5				19			19	57	171	95	0	152	190	57	152	475	247	570	38	95	0	152	57	57	76	95
NP_240036.1	51	41	51	45	9	58	33	65	22	87	71	72	19	42	28	56	39	10	48	40				19			969	779	969	855	171	1102	627	1235	418	1653	1349	1368	361	798	532	1064	741	190	912	760
NP_240040.1	6	9	23	15	5	17	10	16	11	32	22	27	8	18	6	12	14	2	19	14				19			114	171	437	285	95	323	190	304	209	608	418	513	152	342	114	228	266	38	361	266
NP_240216.1	8	7	14	7	1	8	2	7	8	24	19	9	2	3	4	12	6	2	4	3				19			152	133	266	133	19	152	38	133	152	456	361	171	38	57	76	228	114	38	76	57
NP_240242.1	3	2	13	6	5	18	7	7	2	34	16	33	3	15	4	14	9	2	12	7				19			57	38	247	114	95	342	133	133	38	646	304	627	57	285	76	266	171	38	228	133
NP_240274.1	8	7	10	6	2	10	1	6	4	17	13	18	3	8	3	9	1	1	9	7				19			152	133	190	114	38	190	19	114	76	323	247	342	57	152	57	171	19	19	171	133
NP_240295.1	3	12	6	12	2	13	8	15	7	33	18	32	4	8	7	9	10	0	8	8				19			57	228	114	228	38	247	152	285	133	627	342	608	76	152	133	171	190	0	152	152
NP_240005.1	15	10	13	17	4	15	16	14	6	28	28	30	5	6	9	13	13	0	11	15				20			300	200	260	340	80	300	320	280	120	560	560	600	100	120	180	260	260	0	220	300
NP_240158.1	8	3	33	14	0	8	17	10	3	29	20	20	5	6	11	21	14	1	2	11				20			160	60	660	280	0	160	340	200	60	580	400	400	100	120	220	420	280	20	40	220
NP_240066.1	12	13	68	33	2	22	18	33	7	75	48	78	4	54	10	41	29	2	34	34				21			252	273	1428	693	42	462	378	693	147	1575	1008	1638	84	1134	210	861	609	42	714	714
NP_240306.1	21	22	10	21	5	35	8	17	9	29	41	17	6	5	15	20	18	1	6	23				21			441	462	210	441	105	735	168	357	189	609	861	357	126	105	315	420	378	21	126	483
NP_240133.1	24	12	28	21	7	13	9	35	10	47	47	32	9	18	15	39	26	2	15	18				22			528	264	616	462	154	286	198	770	220	1034	1034	704	198	396	330	858	572	44	330	396
NP_240285.1	7	8	46	15	1	37	24	5	9	64	31	79	8	24	10	17	19	3	22	13				22			154	176	1012	330	22	814	528	110	198	1408	682	1738	176	528	220	374	418	66	484	286
NP_239934.1	17	16	32	11	9	23	10	14	2	41	41	36	8	15	16	25	17	3	14	18				23			391	368	736	253	207	529	230	322	46	943	943	828	184	345	368	575	391	69	322	414
NP_239886.1	22	11	16	13	1	10	6	23	4	27	37	20	6	5	7	13	13	2	4	17				24			528	264	384	312	24	240	144	552	96	648	888	480	144	120	168	312	312	48	96	408
NP_239935.1	8	13	17	30	8	18	8	19	13	37	38	34	13	19	8	23	17	3	11	16				24			192	312	408	720	192	432	192	456	312	888	912	816	312	456	192	552	408	72	264	384
NP_239960.1	16	15	4	4	0	1	7	5	3	13	9	14	2	5	0	8	0	1	6	5				24			384	360	96	96	0	24	168	120	72	312	216	336	48	120	0	192	0	24	144	120
NP_240041.1	10	3	14	12	3	12	7	13	2	37	15	29	4	14	6	18	10	0	12	11				24			240	72	336	288	72	288	168	312	48	888	360	696	96	336	144	432	240	0	288	264
NP_240104.1	18	9	30	14	3	18	7	17	8	36	37	39	8	15	10	25	19	0	15	14				24			432	216	720	336	72	432	168	408	192	864	888	936	192	360	240	600	456	0	360	336
NP_240141.1	42	27	36	26	3	25	12	34	7	54	48	39	14	14	10	28	27	0	7	27				24			1008	648	864	624	72	600	288	816	168	1296	1152	936	336	336	240	672	648	0	168	648
NP_239877.1	13	3	8	3	2	8	5	9	2	18	20	24	5	6	2	14	11	1	3	8				25			325	75	200	75	50	200	125	225	50	450	500	600	125	150	50	350	275	25	75	200
NP_239909.1	4	2	18	13	5	16	8	7	2	23	26	38	1	13	3	13	12	4	6	6				25			100	50	450	325	125	400	200	175	50	575	650	950	25	325	75	325	300	100	150	150
NP_240163.1	20	10	43	17	2	11	21	22	7	38	35	34	13	13	11	33	23	0	7	25				25			500	250	1075	425	50	275	525	550	175	950	875	850	325	325	275	825	575	0	175	625
NP_240199.2	44	37	23	37	2	44	19	47	10	55	53	41	26	28	24	37	26	5	12	41				25			1100	925	575	925	50	1100	475	1175	250	1375	1325	1025	650	700	600	925	650	125	300	1025
NP_240210.1	21	17	27	25	1	25	17	25	9	64	45	62	15	16	10	27	24	1	6	14				25			525	425	675	625	25	625	425	625	225	1600	1125	1550	375	400	250	675	600	25	150	350
NP_239936.1	8	3	19	3	4	6	7	14	4	25	18	16	4	11	6	18	12	1	6	11				26			208	78	494	78	104	156	182	364	104	650	468	416	104	286	156	468	312	26	156	286
NP_239963.1	6	6	9	0	0	10	3	6	0	6	9	18	1	10	2	4	5	0	1	6				27			162	162	243	0	0	270	81	162	0	162	243	486	27	270	54	108	135	0	27	162
NP_240320.1	4	6	8	3	0	5	4	9	2	14	8	15	1	4	4	7	4	0	0	6				27			108	162	216	81	0	135	108	243	54	378	216	405	27	108	108	189	108	0	0	162
NP_239875.1	60	77	74	78	7	107	51	99	23	115	117	110	32	54	49	85	69	4	39	92				28			1680	2156	2072	2184	196	2996	1428	2772	644	3220	3276	3080	896	1512	1372	2380	1932	112	1092	2576
NP_239879.1	8	3	10	2	1	8	4	12	0	20	8	20	6	4	8	14	7	0	2	5				29			232	87	290	58	29	232	116	348	0	580	232	580	174	116	232	406	203	0	58	145
NP_240312.1	4	15	10	2	0	6	3	20	2	13	15	15	2	4	4	15	7	0	2	5				29			116	435	290	58	0	174	87	580	58	377	435	435	58	116	116	435	203	0	58	145
NP_240387.1	10	15	39	24	0	25	18	5	7	37	25	32	7	27	14	33	20	1	15	13				29			290	435	1131	696	0	725	522	145	203	1073	725	928	203	783	406	957	580	29	435	377
NP_239888.1	26	20	26	21	8	37	13	20	8	46	55	44	13	18	7	47	16	7	11	16				30			780	600	780	630	240	1110	390	600	240	1380	1650	1320	390	540	210	1410	480	210	330	480
NP_239891.1	12	7	13	13	1	7	10	22	8	31	27	24	3	10	7	33	10	2	12	22				30			360	210	390	390	30	210	300	660	240	930	810	720	90	300	210	990	300	60	360	660
NP_240250.1	17	16	28	20	2	21	10	30	11	46	39	46	11	15	19	24	18	5	16	21				30			510	480	840	600	60	630	300	900	330	1380	1170	1380	330	450	570	720	540	150	480	630
NP_240395.1	33	30	19	24	1	34	10	28	7	30	46	29	16	15	19	22	21	1	8	26				30			990	900	570	720	30	1020	300	840	210	900	1380	870	480	450	570	660	630	30	240	780
NP_239848.1	36	21	30	26	3	30	25	35	5	64	41	35	8	24	17	40	25	0	16	31				31			1116	651	930	806	93	930	775	1085	155	1984	1271	1085	248	744	527	1240	775	0	496	961
NP_239897.1	20	6	23	14	3	16	11	19	5	43	36	34	6	10	8	23	13	1	10	14				31			620	186	713	434	93	496	341	589	155	1333	1116	1054	186	310	248	713	403	31	310	434
NP_239983.1	8	7	6	3	0	2	2	2	2	9	4	18	4	2	1	10	4	0	1	4				31			248	217	186	93	0	62	62	62	62	279	124	558	124	62	31	310	124	0	31	124
NP_240192.1	2	7	5	4	1	3	5	3	4	8	13	11	2	1	0	9	3	0	4	4				31			62	217	155	124	31	93	155	93	124	248	403	341	62	31	0	279	93	0	124	124
NP_240245.1	21	32	45	32	3	39	23	45	16	60	51	43	17	27	19	45	33	2	16	38				31			651	992	1395	992	93	1209	713	1395	496	1860	1581	1333	527	837	589	1395	1023	62	496	1178
NP_240371.1	18	24	24	16	0	20	9	14	3	26	30	27	8	19	4	25	9	2	9	23				31			558	744	744	496	0	620	279	434	93	806	930	837	248	589	124	775	279	62	279	713
NP_240130.1	10	6	22	7	2	15	8	14	10	39	23	23	4	12	6	19	12	2	10	11				32			320	192	704	224	64	480	256	448	320	1248	736	736	128	384	192	608	384	64	320	352
NP_240305.1	6	15	7	4	3	5	1	6	3	10	14	16	4	6	3	11	7	0	2	7				32			192	480	224	128	96	160	32	192	96	320	448	512	128	192	96	352	224	0	64	224
NP_240057.1	28	20	42	23	3	23	14	39	9	54	40	35	10	20	18	45	15	1	8	31				33			924	660	1386	759	99	759	462	1287	297	1782	1320	1155	330	660	594	1485	495	33	264	1023
NP_240189.1	7	1	11	5	1	7	6	2	3	22	8	17	2	7	7	5	6	0	3	8				33			231	33	363	165	33	231	198	66	99	726	264	561	66	231	231	165	198	0	99	264
NP_240190.1	38	61	37	35	2	38	26	32	10	45	69	35	16	23	22	40	29	1	14	28				34			1292	2074	1258	1190	68	1292	884	1088	340	1530	2346	1190	544	782	748	1360	986	34	476	952
NP_240239.1	25	33	52	27	6	36	12	35	9	60	50	55	11	27	15	29	34	9	21	23				34			850	1122	1768	918	204	1224	408	1190	306	2040	1700	1870	374	918	510	986	1156	306	714	782
NP_240400.1	20	17	23	18	3	23	8	30	19	44	36	33	9	15	11	36	19	4	10	26				34			680	578	782	612	102	782	272	1020	646	1496	1224	1122	306	510	374	1224	646	136	340	884
NP_239874.1	100	95	68	74	15	100	48	102	23	118	138	102	37	42	52	85	71	9	32	96				36			3600	3420	2448	2664	540	3600	1728	3672	828	4248	4968	3672	1332	1512	1872	3060	2556	324	1152	3456
NP_240126.1	13	14	43	22	2	31	12	18	12	52	32	44	14	17	13	21	24	1	7	28				36			468	504	1548	792	72	1116	432	648	432	1872	1152	1584	504	612	468	756	864	36	252	1008
NP_240223.1	29	14	19	23	4	19	14	31	5	37	29	27	9	15	16	23	24	4	14	22				36			1044	504	684	828	144	684	504	1116	180	1332	1044	972	324	540	576	828	864	144	504	792
NP_240173.1	9	8	20	12	9	15	5	10	10	28	32	26	1	14	8	19	15	0	15	8				37			333	296	740	444	333	555	185	370	370	1036	1184	962	37	518	296	703	555	0	555	296
NP_240235.1	13	19	30	32	2	21	16	26	8	54	50	48	12	25	11	35	24	4	16	27				38			494	722	1140	1216	76	798	608	988	304	2052	1900	1824	456	950	418	1330	912	152	608	1026
NP_239910.1	30	23	26	20	2	25	12	35	7	60	50	29	9	22	15	45	16	1	20	20				39			1170	897	1014	780	78	975	468	1365	273	2340	1950	1131	351	858	585	1755	624	39	780	780
NP_240208.1	7	7	8	3	1	7	3	10	9	15	11	15	4	5	4	11	7	1	7	7				39			273	273	312	117	39	273	117	390	351	585	429	585	156	195	156	429	273	39	273	273
NP_240328.1	14	27	16	9	2	11	4	33	9	20	17	30	4	6	14	13	17	2	8	17				39			546	1053	624	351	78	429	156	1287	351	780	663	1170	156	234	546	507	663	78	312	663
NP_239978.1	13	10	17	14	1	11	10	22	8	43	18	27	7	10	3	18	16	2	7	12				40			520	400	680	560	40	440	400	880	320	1720	720	1080	280	400	120	720	640	80	280	480
NP_240346.1	10	15	8	10	0	17	9	12	0	14	15	12	4	9	3	11	10	1	3	10				40			400	600	320	400	0	680	360	480	0	560	600	480	160	360	120	440	400	40	120	400
NP_239883.1	13	9	22	18	6	12	9	11	7	30	26	30	7	17	9	21	16	3	13	13				42			546	378	924	756	252	504	378	462	294	1260	1092	1260	294	714	378	882	672	126	546	546
NP_240074.1	11	5	12	8	4	12	7	12	6	30	12	22	4	8	2	21	3	0	6	8				43			473	215	516	344	172	516	301	516	258	1290	516	946	172	344	86	903	129	0	258	344
NP_240399.1	48	23	43	29	13	30	15	53	16	68	46	45	20	19	21	50	34	2	20	22				43			2064	989	1849	1247	559	1290	645	2279	688	2924	1978	1935	860	817	903	2150	1462	86	860	946
NP_239922.1	6	2	15	15	5	9	5	8	4	24	12	19	4	6	10	14	4	2	9	9				45			270	90	675	675	225	405	225	360	180	1080	540	855	180	270	450	630	180	90	405	405
NP_240029.1	6	9	8	11	4	15	8	4	2	15	15	18	3	4	4	7	10	1	5	2				45			270	405	360	495	180	675	360	180	90	675	675	810	135	180	180	315	450	45	225	90
NP_240327.1	1	7	3	3	0	4	0	6	4	8	6	14	3	4	5	8	7	1	1	7				45			45	315	135	135	0	180	0	270	180	360	270	630	135	180	225	360	315	45	45	315
NP_240315.1	11	12	4	1	2	6	2	7	4	13	8	16	3	5	0	13	4	0	3	8				46			506	552	184	46	92	276	92	322	184	598	368	736	138	230	0	598	184	0	138	368
NP_240321.1	9	12	5	4	2	7	3	10	1	13	7	11	3	3	4	6	7	0	1	14				46			414	552	230	184	92	322	138	460	46	598	322	506	138	138	184	276	322	0	46	644
NP_240262.1	24	11	28	19	3	24	8	28	2	49	30	46	11	24	13	26	17	1	11	15				47			1128	517	1316	893	141	1128	376	1316	94	2303	1410	2162	517	1128	611	1222	799	47	517	705
NP_240381.2	19	8	10	10	1	8	7	13	3	17	18	15	5	6	1	11	11	1	4	8				47			893	376	470	470	47	376	329	611	141	799	846	705	235	282	47	517	517	47	188	376
NP_239939.1	8	5	20	14	4	15	7	9	5	18	28	20	5	6	1	17	14	2	8	9				50			400	250	1000	700	200	750	350	450	250	900	1400	1000	250	300	50	850	700	100	400	450
NP_240324.1	11	14	4	3	1	8	6	12	1	10	10	15	6	6	6	3	9	2	2	7				51			561	714	204	153	51	408	306	612	51	510	510	765	306	306	306	153	459	102	102	357
NP_239901.1	33	22	46	24	3	45	18	31	9	82	62	54	15	19	15	32	31	2	10	18				52			1716	1144	2392	1248	156	2340	936	1612	468	4264	3224	2808	780	988	780	1664	1612	104	520	936
NP_240062.1	13	13	13	14	3	9	2	19	5	29	25	19	7	10	5	19	14	0	8	15				52			676	676	676	728	156	468	104	988	260	1508	1300	988	364	520	260	988	728	0	416	780
NP_240022.1	16	7	28	17	5	21	13	21	9	45	37	40	6	23	9	19	19	1	10	16				53			848	371	1484	901	265	1113	689	1113	477	2385	1961	2120	318	1219	477	1007	1007	53	530	848
NP_240095.1	11	9	14	9	4	11	8	14	4	14	23	18	6	9	6	11	8	1	5	9				53			583	477	742	477	212	583	424	742	212	742	1219	954	318	477	318	583	424	53	265	477
NP_240308.1	12	13	8	4	2	4	3	13	3	12	4	10	2	4	7	8	11	1	1	9				53			636	689	424	212	106	212	159	689	159	636	212	530	106	212	371	424	583	53	53	477
NP_240286.1	13	8	11	9	4	11	12	13	4	25	17	16	10	9	6	18	9	0	8	5				55			715	440	605	495	220	605	660	715	220	1375	935	880	550	495	330	990	495	0	440	275
NP_240318.1	8	13	5	1	1	7	5	4	2	5	7	12	4	4	4	10	2	2	1	4				55			440	715	275	55	55	385	275	220	110	275	385	660	220	220	220	550	110	110	55	220
NP_240382.1	27	24	23	21	2	49	15	24	5	47	40	39	11	12	15	25	29	3	5	27				55			1485	1320	1265	1155	110	2695	825	1320	275	2585	2200	2145	605	660	825	1375	1595	165	275	1485
NP_240136.1	22	9	25	11	4	16	9	27	6	33	24	30	6	12	7	23	19	1	14	21				57			1254	513	1425	627	228	912	513	1539	342	1881	1368	1710	342	684	399	1311	1083	57	798	1197
NP_239976.1	70	45	56	52	19	78	34	78	18	110	86	90	27	41	43	64	62	5	40	61				58			4060	2610	3248	3016	1102	4524	1972	4524	1044	6380	4988	5220	1566	2378	2494	3712	3596	290	2320	3538
NP_240350.1	7	2	14	7	5	15	7	12	6	16	17	19	3	10	6	19	9	0	6	12				58			406	116	812	406	290	870	406	696	348	928	986	1102	174	580	348	1102	522	0	348	696
NP_240293.1	12	4	6	6	1	8	9	9	1	5	8	9	9	3	3	4	5	0	0	7				64			768	256	384	384	64	512	576	576	64	320	512	576	576	192	192	256	320	0	0	448
NP_239902.1	7	1	3	1	0	8	5	5	3	9	9	9	2	4	2	7	6	0	1	3				65			455	65	195	65	0	520	325	325	195	585	585	585	130	260	130	455	390	0	65	195
NP_240122.1	6	2	11	15	4	9	8	11	1	19	11	19	1	12	3	8	9	4	13	5				65			390	130	715	975	260	585	520	715	65	1235	715	1235	65	780	195	520	585	260	845	325
NP_240025.1	39	17	82	31	12	44	30	41	13	94	93	82	10	42	19	62	34	3	22	46				68			2652	1156	5576	2108	816	2992	2040	2788	884	6392	6324	5576	680	2856	1292	4216	2312	204	1496	3128
NP_240202.1	4	1	6	3	0	6	5	2	3	14	6	11	3	1	2	4	3	1	2	3				70			280	70	420	210	0	420	350	140	210	980	420	770	210	70	140	280	210	70	140	210
NP_240270.1	14	4	10	5	0	8	5	11	2	27	13	14	4	4	3	13	11	0	8	4				70			980	280	700	350	0	560	350	770	140	1890	910	980	280	280	210	910	770	0	560	280
NP_240161.1	11	8	26	9	0	13	22	23	1	21	25	6	5	7	10	27	21	1	6	18				71			781	568	1846	639	0	923	1562	1633	71	1491	1775	426	355	497	710	1917	1491	71	426	1278
NP_240309.1	7	14	6	4	3	6	2	7	5	15	11	12	1	1	5	5	7	0	3	4				71			497	994	426	284	213	426	142	497	355	1065	781	852	71	71	355	355	497	0	213	284
NP_240330.1	15	15	10	9	0	10	9	9	4	16	17	18	2	9	5	19	7	2	3	22				74			1110	1110	740	666	0	740	666	666	296	1184	1258	1332	148	666	370	1406	518	148	222	1628
NP_240366.1	9	6	11	1	0	11	4	11	2	25	15	23	1	5	3	10	1	0	1	11				74			666	444	814	74	0	814	296	814	148	1850	1110	1702	74	370	222	740	74	0	74	814
NP_240367.1	7	12	1	3	1	3	4	3	1	6	5	6	1	3	2	3	5	0	6	3				74			518	888	74	222	74	222	296	222	74	444	370	444	74	222	148	222	370	0	444	222
NP_239850.1	29	22	18	26	2	32	21	42	6	39	43	29	10	17	18	29	25	1	18	38				75			2175	1650	1350	1950	150	2400	1575	3150	450	2925	3225	2175	750	1275	1350	2175	1875	75	1350	2850
NP_239984.1	18	23	22	18	11	27	18	38	9	25	23	36	4	18	14	18	24	0	14	17				75			1350	1725	1650	1350	825	2025	1350	2850	675	1875	1725	2700	300	1350	1050	1350	1800	0	1050	1275
NP_240018.1	6	1	5	3	3	8	7	7	0	13	11	12	3	5	6	6	3	2	4	3				77			462	77	385	231	231	616	539	539	0	1001	847	924	231	385	462	462	231	154	308	231
NP_240137.1	1	6	4	3	0	6	1	4	2	8	5	6	4	2	2	3	7	0	2	6				77			77	462	308	231	0	462	77	308	154	616	385	462	308	154	154	231	539	0	154	462
NP_240201.1	8	11	13	7	2	15	2	10	2	25	11	15	2	4	4	11	5	0	4	8				79			632	869	1027	553	158	1185	158	790	158	1975	869	1185	158	316	316	869	395	0	316	632
NP_239876.1	8	2	7	6	0	17	1	5	1	11	10	14	5	3	2	12	7	0	0	11				80			640	160	560	480	0	1360	80	400	80	880	800	1120	400	240	160	960	560	0	0	880
NP_240038.1	33	10	32	28	6	23	10	36	15	64	36	44	7	18	17	29	22	4	10	29				80			2640	800	2560	2240	480	1840	800	2880	1200	5120	2880	3520	560	1440	1360	2320	1760	320	800	2320
NP_239958.1	7	14	7	9	1	16	7	13	2	18	16	24	5	5	7	7	5	0	4	12				81			567	1134	567	729	81	1296	567	1053	162	1458	1296	1944	405	405	567	567	405	0	324	972
NP_240076.1	3	4	17	7	1	23	9	1	6	32	20	26	4	9	4	10	5	0	5	8				81			243	324	1377	567	81	1863	729	81	486	2592	1620	2106	324	729	324	810	405	0	405	648
NP_240329.1	3	4	6	4	1	6	2	3	2	10	8	19	2	3	1	8	5	1	3	9				83			249	332	498	332	83	498	166	249	166	830	664	1577	166	249	83	664	415	83	249	747
NP_240317.1	5	7	6	6	1	6	6	10	0	10	12	14	8	2	4	11	5	0	6	11				86			430	602	516	516	86	516	516	860	0	860	1032	1204	688	172	344	946	430	0	516	946
NP_240015.1	4	4	21	9	0	21	6	4	2	26	22	32	1	5	4	8	8	0	0	11				90			360	360	1890	810	0	1890	540	360	180	2340	1980	2880	90	450	360	720	720	0	0	990
NP_239923.1	13	16	42	22	5	26	11	28	8	48	38	37	12	23	8	51	16	6	11	25				91			1183	1456	3822	2002	455	2366	1001	2548	728	4368	3458	3367	1092	2093	728	4641	1456	546	1001	2275
NP_240236.1	11	19	16	15	1	25	8	16	7	26	23	29	10	16	11	23	14	7	12	13				92			1012	1748	1472	1380	92	2300	736	1472	644	2392	2116	2668	920	1472	1012	2116	1288	644	1104	1196
NP_240191.1	42	41	41	34	1	51	25	50	13	88	59	45	16	23	23	58	34	1	12	50				94			3948	3854	3854	3196	94	4794	2350	4700	1222	8272	5546	4230	1504	2162	2162	5452	3196	94	1128	4700
NP_240127.1	12	10	17	14	1	13	9	9	10	22	28	27	1	8	10	9	8	7	8	8				96			1152	960	1632	1344	96	1248	864	864	960	2112	2688	2592	96	768	960	864	768	672	768	768
NP_240195.1	42	44	68	46	3	70	23	51	19	91	73	98	18	22	14	60	40	1	19	62				96			4032	4224	6528	4416	288	6720	2208	4896	1824	8736	7008	9408	1728	2112	1344	5760	3840	96	1824	5952
NP_240165.1	23	16	62	39	5	43	19	15	9	60	48	53	10	20	11	36	23	1	20	30				100			2300	1600	6200	3900	500	4300	1900	1500	900	6000	4800	5300	1000	2000	1100	3600	2300	100	2000	3000
NP_239908.1	20	8	28	10	4	31	13	9	6	42	47	41	8	9	2	22	12	0	7	12				101			2020	808	2828	1010	404	3131	1313	909	606	4242	4747	4141	808	909	202	2222	1212	0	707	1212
NP_240012.1	8	7	30	17	0	22	7	5	2	21	19	20	6	10	9	27	17	0	6	5				101			808	707	3030	1717	0	2222	707	505	202	2121	1919	2020	606	1010	909	2727	1717	0	606	505
NP_240326.1	12	11	5	6	0	4	4	4	3	9	8	13	4	2	2	6	6	0	1	10				101			1212	1111	505	606	0	404	404	404	303	909	808	1313	404	202	202	606	606	0	101	1010
NP_240383.1	1	2	18	9	3	12	7	5	4	14	15	19	2	9	7	13	7	1	4	5				106			106	212	1908	954	318	1272	742	530	424	1484	1590	2014	212	954	742	1378	742	106	424	530
NP_239907.1	23	21	62	21	3	33	26	17	15	64	44	49	5	25	18	49	24	3	18	25				107			2461	2247	6634	2247	321	3531	2782	1819	1605	6848	4708	5243	535	2675	1926	5243	2568	321	1926	2675
NP_240347.1	13	10	14	19	2	10	2	11	4	29	15	21	10	12	4	23	11	0	9	15				113			1469	1130	1582	2147	226	1130	226	1243	452	3277	1695	2373	1130	1356	452	2599	1243	0	1017	1695
NP_240055.1	5	12	6	6	0	12	9	10	4	25	15	9	2	4	2	12	12	0	2	11				115			575	1380	690	690	0	1380	1035	1150	460	2875	1725	1035	230	460	230	1380	1380	0	230	1265
NP_240335.1	14	18	7	5	0	14	1	5	2	10	13	16	5	4	6	10	6	2	4	14				115			1610	2070	805	575	0	1610	115	575	230	1150	1495	1840	575	460	690	1150	690	230	460	1610
NP_239900.1	8	1	8	10	0	11	2	11	3	26	8	20	2	13	6	13	8	0	1	10				116			928	116	928	1160	0	1276	232	1276	348	3016	928	2320	232	1508	696	1508	928	0	116	1160
NP_239903.1	22	12	23	8	1	19	9	25	3	42	28	29	6	7	14	25	20	2	8	12				117			2574	1404	2691	936	117	2223	1053	2925	351	4914	3276	3393	702	819	1638	2925	2340	234	936	1404
NP_240307.1	9	18	12	5	2	16	11	11	2	14	25	21	4	5	7	19	4	1	9	11				120			1080	2160	1440	600	240	1920	1320	1320	240	1680	3000	2520	480	600	840	2280	480	120	1080	1320
NP_240331.1	6	11	17	6	1	6	9	24	5	20	13	21	3	8	7	12	19	2	1	18				121			726	1331	2057	726	121	726	1089	2904	605	2420	1573	2541	363	968	847	1452	2299	242	121	2178
NP_240332.1	7	12	2	8	0	6	6	4	3	10	9	6	2	2	5	3	9	0	1	8				121			847	1452	242	968	0	726	726	484	363	1210	1089	726	242	242	605	363	1089	0	121	968
NP_240043.1	32	16	22	22	0	31	7	37	2	37	32	28	13	12	11	25	21	0	6	30				122			3904	1952	2684	2684	0	3782	854	4514	244	4514	3904	3416	1586	1464	1342	3050	2562	0	732	3660
NP_240368.1	2	6	8	7	0	7	3	2	4	17	12	15	5	4	4	5	3	1	4	4				123			246	738	984	861	0	861	369	246	492	2091	1476	1845	615	492	492	615	369	123	492	492
NP_239940.1	25	21	29	17	3	30	17	31	5	46	44	43	12	20	13	39	20	4	30	19				126			3150	2646	3654	2142	378	3780	2142	3906	630	5796	5544	5418	1512	2520	1638	4914	2520	504	3780	2394
NP_240058.1	11	9	23	8	3	20	7	21	3	39	17	28	4	7	8	12	15	3	17	19				128			1408	1152	2944	1024	384	2560	896	2688	384	4992	2176	3584	512	896	1024	1536	1920	384	2176	2432
NP_240316.3	8	9	11	4	1	7	9	15	4	23	13	16	3	4	7	18	6	1	7	12				136			1088	1224	1496	544	136	952	1224	2040	544	3128	1768	2176	408	544	952	2448	816	136	952	1632
NP_240340.1	8	5	17	9	0	17	7	22	5	21	33	32	2	8	6	17	10	1	9	12				136			1088	680	2312	1224	0	2312	952	2992	680	2856	4488	4352	272	1088	816	2312	1360	136	1224	1632
NP_240370.1	14	19	20	28	4	20	7	36	14	56	39	38	4	14	15	27	29	4	19	26				136			1904	2584	2720	3808	544	2720	952	4896	1904	7616	5304	5168	544	1904	2040	3672	3944	544	2584	3536
NP_240263.1	18	9	31	14	4	25	18	23	12	35	29	33	7	15	12	25	14	4	13	17				139			2502	1251	4309	1946	556	3475	2502	3197	1668	4865	4031	4587	973	2085	1668	3475	1946	556	1807	2363
NP_240314.1	16	9	14	4	0	6	4	18	4	13	10	16	8	4	5	8	11	0	2	15				142			2272	1278	1988	568	0	852	568	2556	568	1846	1420	2272	1136	568	710	1136	1562	0	284	2130
NP_240162.1	11	6	25	8	2	7	11	19	3	25	21	17	3	12	10	21	15	2	6	14				144			1584	864	3600	1152	288	1008	1584	2736	432	3600	3024	2448	432	1728	1440	3024	2160	288	864	2016
NP_240348.1	18	16	22	24	7	19	11	36	10	40	34	31	4	24	11	33	24	4	15	24				146			2628	2336	3212	3504	1022	2774	1606	5256	1460	5840	4964	4526	584	3504	1606	4818	3504	584	2190	3504
NP_240132.1	23	25	29	38	2	55	13	39	13	56	50	53	9	17	13	33	27	6	7	50				149			3427	3725	4321	5662	298	8195	1937	5811	1937	8344	7450	7897	1341	2533	1937	4917	4023	894	1043	7450
NP_239887.1	29	15	26	16	6	34	11	28	4	29	41	35	7	10	13	36	15	9	16	23				152			4408	2280	3952	2432	912	5168	1672	4256	608	4408	6232	5320	1064	1520	1976	5472	2280	1368	2432	3496
NP_240260.1	14	16	25	18	4	19	12	29	4	42	38	25	12	10	11	31	20	8	9	24				152			2128	2432	3800	2736	608	2888	1824	4408	608	6384	5776	3800	1824	1520	1672	4712	3040	1216	1368	3648
NP_240204.1	2	6	5	5	0	4	6	9	4	16	6	16	2	6	2	4	5	0	4	6				154			308	924	770	770	0	616	924	1386	616	2464	924	2464	308	924	308	616	770	0	616	924
NP_239878.1	14	8	18	12	0	11	7	16	5	30	17	29	7	6	6	14	16	0	2	13				168			2352	1344	3024	2016	0	1848	1176	2688	840	5040	2856	4872	1176	1008	1008	2352	2688	0	336	2184
NP_239929.1	24	10	14	10	4	20	9	19	6	31	33	21	8	9	12	20	22	1	7	14				181			4344	1810	2534	1810	724	3620	1629	3439	1086	5611	5973	3801	1448	1629	2172	3620	3982	181	1267	2534
NP_240325.1	14	23	7	9	0	15	8	18	4	23	13	24	7	5	7	15	11	4	6	20				182			2548	4186	1274	1638	0	2730	1456	3276	728	4186	2366	4368	1274	910	1274	2730	2002	728	1092	3640
NP_240215.1	18	21	26	30	4	28	14	50	9	45	44	36	12	14	11	49	29	3	15	25				189			3402	3969	4914	5670	756	5292	2646	9450	1701	8505	8316	6804	2268	2646	2079	9261	5481	567	2835	4725
NP_240319.1	11	12	6	11	1	5	7	13	4	20	16	16	4	9	6	12	10	1	7	8				202			2222	2424	1212	2222	202	1010	1414	2626	808	4040	3232	3232	808	1818	1212	2424	2020	202	1414	1616
NP_239956.1	31	23	16	23	4	16	11	23	13	36	30	17	10	13	13	19	18	3	9	20				211			6541	4853	3376	4853	844	3376	2321	4853	2743	7596	6330	3587	2110	2743	2743	4009	3798	633	1899	4220
NP_240151.1	20	8	32	23	2	20	10	17	5	23	41	27	5	18	14	38	11	5	14	16				215			4300	1720	6880	4945	430	4300	2150	3655	1075	4945	8815	5805	1075	3870	3010	8170	2365	1075	3010	3440
NP_240351.1	7	7	15	10	0	15	7	14	4	13	11	15	6	4	4	9	13	3	4	10				215			1505	1505	3225	2150	0	3225	1505	3010	860	2795	2365	3225	1290	860	860	1935	2795	645	860	2150
NP_240345.1	25	13	15	16	5	20	11	28	10	37	46	28	12	9	10	24	16	4	12	22				221			5525	2873	3315	3536	1105	4420	2431	6188	2210	8177	10166	6188	2652	1989	2210	5304	3536	884	2652	4862
NP_239926.1	24	11	15	17	6	18	16	13	1	34	33	30	3	13	10	31	10	3	13	15				222			5328	2442	3330	3774	1332	3996	3552	2886	222	7548	7326	6660	666	2886	2220	6882	2220	666	2886	3330
NP_240023.1	25	13	31	13	7	28	13	21	10	34	54	46	6	29	16	29	25	3	9	17				232			5800	3016	7192	3016	1624	6496	3016	4872	2320	7888	12528	10672	1392	6728	3712	6728	5800	696	2088	3944
NP_240299.1	5	0	4	2	0	6	2	8	1	5	2	7	1	7	2	8	3	1	0	5				243			1215	0	972	486	0	1458	486	1944	243	1215	486	1701	243	1701	486	1944	729	243	0	1215
NP_240063.1	4	14	14	12	2	13	8	4	4	30	15	19	4	4	5	13	11	0	3	6				259			1036	3626	3626	3108	518	3367	2072	1036	1036	7770	3885	4921	1036	1036	1295	3367	2849	0	777	1554
NP_239937.1	8	8	16	13	3	12	10	19	4	26	24	25	1	11	4	20	11	3	7	21				269			2152	2152	4304	3497	807	3228	2690	5111	1076	6994	6456	6725	269	2959	1076	5380	2959	807	1883	5649
NP_240398.1	29	12	39	19	8	38	16	27	12	49	45	53	17	16	12	32	22	5	20	19				270			7830	3240	10530	5130	2160	10260	4320	7290	3240	13230	12150	14310	4590	4320	3240	8640	5940	1350	5400	5130
NP_240144.1	3	0	4	3	0	4	5	9	1	4	2	7	1	8	2	6	3	1	0	6				302			906	0	1208	906	0	1208	1510	2718	302	1208	604	2114	302	2416	604	1812	906	302	0	1812
NP_240061.1	12	13	25	9	3	24	6	15	6	30	30	25	5	12	4	21	10	0	3	15				307			3684	3991	7675	2763	921	7368	1842	4605	1842	9210	9210	7675	1535	3684	1228	6447	3070	0	921	4605
NP_240020.1	6	4	21	6	0	16	6	10	8	18	21	14	3	10	6	18	10	6	10	10				332			1992	1328	6972	1992	0	5312	1992	3320	2656	5976	6972	4648	996	3320	1992	5976	3320	1992	3320	3320
NP_240294.1	19	17	52	29	2	57	25	21	14	60	69	73	14	24	12	56	30	10	22	18				405			7695	6885	21060	11745	810	23085	10125	8505	5670	24300	27945	29565	5670	9720	4860	22680	12150	4050	8910	7290
NP_240334.1	50	37	30	45	5	51	27	54	11	66	47	50	20	29	30	42	32	5	19	52				462			23100	17094	13860	20790	2310	23562	12474	24948	5082	30492	21714	23100	9240	13398	13860	19404	14784	2310	8778	24024
NP_239927.1	42	28	40	28	6	41	20	48	17	54	58	43	16	28	29	58	36	13	28	32				470			19740	13160	18800	13160	2820	19270	9400	22560	7990	25380	27260	20210	7520	13160	13630	27260	16920	6110	13160	15040
NP_240396.1	5	1	12	3	2	12	3	2	0	10	13	9	1	6	5	8	4	2	2	8				545			2725	545	6540	1635	1090	6540	1635	1090	0	5450	7085	4905	545	3270	2725	4360	2180	1090	1090	4360
NP_240229.1	34	13	29	20	2	34	14	35	9	48	37	41	9	11	10	39	21	1	11	16				614			20876	7982	17806	12280	1228	20876	8596	21490	5526	29472	22718	25174	5526	6754	6140	23946	12894	614	6754	9824
NP_240177.1	22	9	44	24	1	14	17	29	9	31	35	23	6	15	12	33	20	2	24	12				634			13948	5706	27896	15216	634	8876	10778	18386	5706	19654	22190	14582	3804	9510	7608	20922	12680	1268	15216	7608
NP_240121.1	22	11	18	21	3	14	9	26	6	31	25	32	9	12	8	27	20	3	10	29				688			15136	7568	12384	14448	2064	9632	6192	17888	4128	21328	17200	22016	6192	8256	5504	18576	13760	2064	6880	19952
NP_239871.1	26	33	35	47	9	54	18	33	21	74	86	73	15	25	32	57	32	19	27	42				731			19006	24123	25585	34357	6579	39474	13158	24123	15351	54094	62866	53363	10965	18275	23392	41667	23392	13889	19737	30702
NP_239859.1	6	5	3	7	0	8	1	11	1	8	9	9	1	1	2	5	6	0	1	12				1026			6156	5130	3078	7182	0	8208	1026	11286	1026	8208	9234	9234	1026	1026	2052	5130	6156	0	1026	12312
NP_239985.1	47	21	41	52	1	51	30	43	6	55	51	69	12	14	21	37	37	1	8	40				1036			48692	21756	42476	53872	1036	52836	31080	44548	6216	56980	52836	71484	12432	14504	21756	38332	38332	1036	8288	41440
NP_240013.1	9	5	16	10	2	8	10	12	6	18	12	15	5	13	9	15	6	4	5	17				1373			12357	6865	21968	13730	2746	10984	13730	16476	8238	24714	16476	20595	6865	17849	12357	20595	8238	5492	6865	23341
NP_240333.2	22	22	8	25	3	33	9	39	11	31	29	25	11	16	20	15	31	1	9	34				2230			49060	49060	17840	55750	6690	73590	20070	86970	24530	69130	64670	55750	24530	35680	44600	33450	69130	2230	20070	75820
NP_239860.1	58	22	21	33	2	47	15	55	3	34	43	43	22	7	15	38	27	0	8	55				7662			444396	168564	160902	252846	15324	360114	114930	421410	22986	260508	329466	329466	168564	53634	114930	291156	206874	0	61296	421410
NP_239845.1	10	2	2	3	0	2	2	10	0	9	12	1	6	4	3	2	1	0	2	8				1			10	2	2	3	0	2	2	10	0	9	12	1	6	4	3	2	1	0	2	8
NP_239854.1	30	25	42	20	6	29	18	13	11	43	48	46	7	23	11	27	17	5	16	17				1			30	25	42	20	6	29	18	13	11	43	48	46	7	23	11	27	17	5	16	17
NP_239855.1	2	11	2	0	0	0	1	2	1	3	4	5	2	2	1	5	4	0	1	1				1			2	11	2	0	0	0	1	2	1	3	4	5	2	2	1	5	4	0	1	1
NP_239856.1	2	10	12	4	0	2	3	4	3	9	19	11	3	8	2	9	4	1	4	5				1			2	10	12	4	0	2	3	4	3	9	19	11	3	8	2	9	4	1	4	5
NP_239862.1	8	17	17	13	1	18	8	17	5	17	26	19	12	10	3	24	10	3	9	9				1			8	17	17	13	1	18	8	17	5	17	26	19	12	10	3	24	10	3	9	9
NP_239863.1	5	5	6	8	3	8	11	6	3	20	16	19	3	9	8	14	8	4	5	3				1			5	5	6	8	3	8	11	6	3	20	16	19	3	9	8	14	8	4	5	3
NP_239864.1	4	8	18	3	4	10	6	6	2	26	18	27	1	9	6	12	13	4	10	4				1			4	8	18	3	4	10	6	6	2	26	18	27	1	9	6	12	13	4	10	4
NP_239866.1	20	23	22	11	1	22	11	11	8	22	30	23	6	8	6	22	9	6	7	16				1			20	23	22	11	1	22	11	11	8	22	30	23	6	8	6	22	9	6	7	16
NP_239869.1	3	5	20	11	3	6	7	6	3	28	16	20	2	13	2	16	8	1	12	7				1			3	5	20	11	3	6	7	6	3	28	16	20	2	13	2	16	8	1	12	7
NP_239870.1	5	1	8	6	2	4	1	4	2	7	7	7	5	2	2	3	0	0	1	2				1			5	1	8	6	2	4	1	4	2	7	7	7	5	2	2	3	0	0	1	2
NP_239881.1	2	4	4	2	3	4	2	2	3	26	10	13	6	13	2	10	7	3	6	5				1			2	4	4	2	3	4	2	2	3	26	10	13	6	13	2	10	7	3	6	5
NP_239882.1	19	6	27	10	6	12	11	18	7	53	39	58	1	16	10	21	8	4	13	17				1			19	6	27	10	6	12	11	18	7	53	39	58	1	16	10	21	8	4	13	17
NP_239898.1	17	23	25	20	10	26	10	17	9	35	44	42	5	37	9	24	14	4	18	25				1			17	23	25	20	10	26	10	17	9	35	44	42	5	37	9	24	14	4	18	25
NP_239899.1	9	5	14	5	3	7	3	16	6	54	34	20	6	29	6	20	11	1	9	7				1			9	5	14	5	3	7	3	16	6	54	34	20	6	29	6	20	11	1	9	7
NP_239913.1	2	1	28	10	1	11	3	2	7	33	18	48	5	11	5	23	8	2	11	6				1			2	1	28	10	1	11	3	2	7	33	18	48	5	11	5	23	8	2	11	6
NP_239917.1	7	0	5	1	0	3	3	4	1	15	15	3	6	3	3	7	3	1	3	6				1			7	0	5	1	0	3	3	4	1	15	15	3	6	3	3	7	3	1	3	6
NP_239919.1	2	3	3	2	0	2	0	3	2	5	3	13	2	0	2	3	5	0	4	1				1			2	3	3	2	0	2	0	3	2	5	3	13	2	0	2	3	5	0	4	1
NP_239920.1	3	8	6	2	1	2	2	4	3	11	3	11	4	3	0	3	4	1	2	2				1			3	8	6	2	1	2	2	4	3	11	3	11	4	3	0	3	4	1	2	2
NP_239921.1	20	18	115	29	4	17	25	36	18	127	88	133	14	105	20	79	32	6	51	33				1			20	18	115	29	4	17	25	36	18	127	88	133	14	105	20	79	32	6	51	33
NP_239924.1	14	11	19	12	5	18	7	11	8	43	29	34	4	10	7	16	12	2	11	9				1			14	11	19	12	5	18	7	11	8	43	29	34	4	10	7	16	12	2	11	9
NP_239925.1	31	15	27	12	7	21	6	37	6	44	30	29	18	14	9	41	20	1	16	22				1			31	15	27	12	7	21	6	37	6	44	30	29	18	14	9	41	20	1	16	22
NP_239943.1	6	22	44	11	8	21	15	14	11	55	51	54	5	24	13	25	21	9	20	11				1			6	22	44	11	8	21	15	14	11	55	51	54	5	24	13	25	21	9	20	11
NP_239945.1	8	5	5	2	5	6	2	9	3	30	34	5	5	19	8	17	11	1	6	12				1			8	5	5	2	5	6	2	9	3	30	34	5	5	19	8	17	11	1	6	12
NP_239946.1	9	1	11	3	13	12	6	8	3	21	14	11	1	8	8	14	9	0	5	10				1			9	1	11	3	13	12	6	8	3	21	14	11	1	8	8	14	9	0	5	10
NP_239947.1	11	14	35	17	13	20	16	19	13	63	40	65	7	20	19	33	21	4	17	26				1			11	14	35	17	13	20	16	19	13	63	40	65	7	20	19	33	21	4	17	26
NP_239948.2	16	6	22	11	6	5	5	19	4	49	31	20	9	38	14	30	17	6	17	22				1			16	6	22	11	6	5	5	19	4	49	31	20	9	38	14	30	17	6	17	22
NP_239950.1	11	5	17	5	4	4	3	15	2	36	27	14	8	18	6	19	15	1	6	11				1			11	5	17	5	4	4	3	15	2	36	27	14	8	18	6	19	15	1	6	11
NP_239951.1	7	10	18	4	5	11	2	6	3	29	24	26	1	16	6	12	13	1	5	11				1			7	10	18	4	5	11	2	6	3	29	24	26	1	16	6	12	13	1	5	11
NP_239952.2	16	20	68	16	21	26	23	18	12	96	81	86	10	58	21	51	25	7	37	34				1			16	20	68	16	21	26	23	18	12	96	81	86	10	58	21	51	25	7	37	34
NP_239954.1	3	3	13	5	3	9	3	6	0	17	12	19	2	11	1	10	4	0	6	3				1			3	3	13	5	3	9	3	6	0	17	12	19	2	11	1	10	4	0	6	3
NP_239955.1	19	9	11	7	3	8	9	26	8	58	61	11	11	25	15	27	13	11	8	20				1			19	9	11	7	3	8	9	26	8	58	61	11	11	25	15	27	13	11	8	20
NP_239959.1	5	6	1	2	0	0	1	2	2	4	6	14	2	3	3	4	7	0	1	2				1			5	6	1	2	0	0	1	2	2	4	6	14	2	3	3	4	7	0	1	2
NP_239964.1	15	10	24	19	4	15	7	22	13	46	25	28	8	26	12	32	16	1	16	18				1			15	10	24	19	4	15	7	22	13	46	25	28	8	26	12	32	16	1	16	18
NP_239965.1	10	17	33	17	10	17	12	26	11	35	30	30	10	22	12	23	15	3	19	18				1			10	17	33	17	10	17	12	26	11	35	30	30	10	22	12	23	15	3	19	18
NP_239971.1	5	5	6	5	2	4	4	20	3	33	42	19	8	19	12	23	17	11	9	9				1			5	5	6	5	2	4	4	20	3	33	42	19	8	19	12	23	17	11	9	9
NP_239973.1	8	9	26	8	3	13	9	6	6	31	38	32	4	17	12	18	9	0	12	12				1			8	9	26	8	3	13	9	6	6	31	38	32	4	17	12	18	9	0	12	12
NP_239974.1	9	14	14	19	8	13	5	12	8	20	29	24	7	17	11	25	3	9	14	13				1			9	14	14	19	8	13	5	12	8	20	29	24	7	17	11	25	3	9	14	13
NP_239975.1	8	4	14	5	0	8	4	6	1	25	12	21	6	5	7	10	5	5	12	3				1			8	4	14	5	0	8	4	6	1	25	12	21	6	5	7	10	5	5	12	3
NP_239979.1	17	10	23	7	3	22	10	18	8	42	25	38	2	10	9	19	19	1	9	27				1			17	10	23	7	3	22	10	18	8	42	25	38	2	10	9	19	19	1	9	27
NP_239980.1	7	4	7	8	1	1	4	6	5	30	12	17	3	13	0	12	13	4	7	6				1			7	4	7	8	1	1	4	6	5	30	12	17	3	13	0	12	13	4	7	6
NP_239986.1	6	4	8	1	2	6	1	9	0	10	19	4	5	17	1	18	3	4	7	9				1			6	4	8	1	2	6	1	9	0	10	19	4	5	17	1	18	3	4	7	9
NP_239992.1	17	10	9	7	7	10	9	19	4	39	45	11	10	39	14	24	9	9	9	21				1			17	10	9	7	7	10	9	19	4	39	45	11	10	39	14	24	9	9	9	21
NP_239994.1	11	2	6	5	1	6	1	9	2	22	25	9	4	18	3	15	3	1	8	19				1			11	2	6	5	1	6	1	9	2	22	25	9	4	18	3	15	3	1	8	19
NP_239995.1	8	4	4	2	0	3	3	6	2	15	21	2	5	5	0	8	3	1	3	5				1			8	4	4	2	0	3	3	6	2	15	21	2	5	5	0	8	3	1	3	5
NP_239996.1	28	12	27	14	7	9	13	37	9	70	89	31	17	76	13	54	28	10	38	32				1			28	12	27	14	7	9	13	37	9	70	89	31	17	76	13	54	28	10	38	32
NP_239998.1	17	6	23	5	8	9	4	27	11	71	79	16	8	38	14	63	14	6	26	24				1			17	6	23	5	8	9	4	27	11	71	79	16	8	38	14	63	14	6	26	24
NP_239999.1	21	16	20	18	4	21	9	20	10	54	48	40	2	22	10	29	25	5	16	21				1			21	16	20	18	4	21	9	20	10	54	48	40	2	22	10	29	25	5	16	21
NP_240001.1	15	8	21	7	3	7	13	20	2	25	32	35	9	17	11	22	17	2	12	16				1			15	8	21	7	3	7	13	20	2	25	32	35	9	17	11	22	17	2	12	16
NP_240003.1	12	8	20	13	3	16	6	12	7	33	26	33	2	16	7	26	8	6	13	10				1			12	8	20	13	3	16	6	12	7	33	26	33	2	16	7	26	8	6	13	10
NP_240008.1	2	3	4	0	6	7	5	4	1	15	9	9	2	3	3	3	4	0	4	3				1			2	3	4	0	6	7	5	4	1	15	9	9	2	3	3	3	4	0	4	3
NP_240014.1	7	4	17	7	2	6	6	9	10	22	22	31	1	18	9	19	7	5	7	11				1			7	4	17	7	2	6	6	9	10	22	22	31	1	18	9	19	7	5	7	11
NP_240016.1	16	11	18	11	8	11	6	18	9	32	34	21	3	15	9	26	16	2	10	16				1			16	11	18	11	8	11	6	18	9	32	34	21	3	15	9	26	16	2	10	16
NP_240017.1	2	2	14	7	2	1	2	2	2	12	9	10	4	6	2	8	3	0	9	5				1			2	2	14	7	2	1	2	2	2	12	9	10	4	6	2	8	3	0	9	5
NP_240019.1	20	8	20	11	3	8	7	12	8	21	19	16	3	15	7	13	12	3	3	12				1			20	8	20	11	3	8	7	12	8	21	19	16	3	15	7	13	12	3	3	12
NP_240030.1	18	14	16	8	2	13	7	13	13	22	19	21	3	14	5	23	12	6	15	22				1			18	14	16	8	2	13	7	13	13	22	19	21	3	14	5	23	12	6	15	22
NP_240031.1	26	35	57	26	5	31	27	40	12	73	93	70	14	44	31	56	36	9	40	35				1			26	35	57	26	5	31	27	40	12	73	93	70	14	44	31	56	36	9	40	35
NP_240033.1	4	6	7	1	1	9	1	6	4	13	15	22	1	7	4	3	2	3	9	6				1			4	6	7	1	1	9	1	6	4	13	15	22	1	7	4	3	2	3	9	6
NP_240034.1	5	11	19	7	1	7	7	6	7	30	24	31	2	10	3	15	11	3	9	9				1			5	11	19	7	1	7	7	6	7	30	24	31	2	10	3	15	11	3	9	9
NP_240039.1	8	12	22	14	7	17	8	8	10	32	24	18	8	10	5	23	11	0	16	12				1			8	12	22	14	7	17	8	8	10	32	24	18	8	10	5	23	11	0	16	12
NP_240042.1	3	1	9	6	3	8	6	9	2	17	9	9	1	7	2	10	4	0	6	2				1			3	1	9	6	3	8	6	9	2	17	9	9	1	7	2	10	4	0	6	2
NP_240045.1	28	9	43	26	5	14	11	29	15	74	53	48	11	23	8	30	26	1	16	14				1			28	9	43	26	5	14	11	29	15	74	53	48	11	23	8	30	26	1	16	14
NP_240047.1	11	14	17	7	3	13	13	28	6	59	55	22	5	38	15	39	18	7	13	16				1			11	14	17	7	3	13	13	28	6	59	55	22	5	38	15	39	18	7	13	16
NP_240049.1	11	5	20	8	6	7	7	23	8	61	49	23	8	29	9	26	13	4	23	17				1			11	5	20	8	6	7	7	23	8	61	49	23	8	29	9	26	13	4	23	17
NP_240051.1	23	15	35	17	7	22	18	28	14	60	50	60	7	19	14	29	32	7	22	18				1			23	15	35	17	7	22	18	28	14	60	50	60	7	19	14	29	32	7	22	18
NP_240052.1	27	28	33	17	1	20	23	41	9	67	62	66	10	22	27	45	28	3	23	27				1			27	28	33	17	1	20	23	41	9	67	62	66	10	22	27	45	28	3	23	27
NP_240053.1	2	3	5	4	0	5	3	1	2	14	12	12	1	1	1	5	5	1	3	4				1			2	3	5	4	0	5	3	1	2	14	12	12	1	1	1	5	5	1	3	4
NP_240065.1	13	14	20	11	4	15	8	14	8	28	23	23	4	16	4	12	10	5	9	10				1			13	14	20	11	4	15	8	14	8	28	23	23	4	16	4	12	10	5	9	10
NP_240069.1	15	18	28	8	2	22	8	14	8	46	42	32	10	33	16	31	11	7	13	19				1			15	18	28	8	2	22	8	14	8	46	42	32	10	33	16	31	11	7	13	19
NP_240072.1	2	11	11	11	6	10	5	14	9	29	28	25	3	17	9	24	13	3	11	10				1			2	11	11	11	6	10	5	14	9	29	28	25	3	17	9	24	13	3	11	10
NP_240073.1	7	9	23	13	4	10	6	11	9	29	28	25	3	11	5	13	16	1	8	6				1			7	9	23	13	4	10	6	11	9	29	28	25	3	11	5	13	16	1	8	6
NP_240077.1	3	5	8	6	1	2	2	3	3	13	10	14	1	3	2	4	5	1	5	8				1			3	5	8	6	1	2	2	3	3	13	10	14	1	3	2	4	5	1	5	8
NP_240079.1	10	8	11	7	7	6	5	8	3	21	12	24	4	6	4	8	4	2	7	4				1			10	8	11	7	7	6	5	8	3	21	12	24	4	6	4	8	4	2	7	4
NP_240080.1	9	3	5	5	1	7	4	6	3	17	13	20	1	8	1	10	3	1	5	4				1			9	3	5	5	1	7	4	6	3	17	13	20	1	8	1	10	3	1	5	4
NP_240081.1	5	5	24	11	3	14	7	9	7	58	20	43	3	11	7	16	15	3	9	13				1			5	5	24	11	3	14	7	9	7	58	20	43	3	11	7	16	15	3	9	13
NP_240085.2	13	8	27	16	9	17	12	27	7	47	32	47	7	14	9	22	10	5	22	17				1			13	8	27	16	9	17	12	27	7	47	32	47	7	14	9	22	10	5	22	17
NP_240086.1	9	6	10	4	4	9	9	10	5	33	29	23	3	8	1	22	7	1	14	4				1			9	6	10	4	4	9	9	10	5	33	29	23	3	8	1	22	7	1	14	4
NP_240088.1	12	5	20	5	2	6	9	10	2	24	18	32	4	10	5	19	15	1	13	9				1			12	5	20	5	2	6	9	10	2	24	18	32	4	10	5	19	15	1	13	9
NP_240089.1	13	8	23	8	7	8	6	17	2	26	23	24	6	15	4	34	7	1	10	18				1			13	8	23	8	7	8	6	17	2	26	23	24	6	15	4	34	7	1	10	18
NP_240091.1	11	3	14	2	4	6	3	16	1	38	24	9	7	19	7	22	12	3	4	10				1			11	3	14	2	4	6	3	16	1	38	24	9	7	19	7	22	12	3	4	10
NP_240092.1	2	8	23	6	3	9	11	11	5	27	19	21	8	13	7	8	12	2	7	9				1			2	8	23	6	3	9	11	11	5	27	19	21	8	13	7	8	12	2	7	9
NP_240096.1	5	11	10	3	1	16	2	4	1	16	14	23	2	3	4	6	6	1	3	4				1			5	11	10	3	1	16	2	4	1	16	14	23	2	3	4	6	6	1	3	4
NP_240097.1	24	24	22	20	7	20	20	22	6	66	58	38	14	24	13	38	17	13	18	22				1			24	24	22	20	7	20	20	22	6	66	58	38	14	24	13	38	17	13	18	22
NP_240098.1	9	2	9	4	3	6	3	12	0	21	9	14	5	3	5	11	3	2	5	9				1			9	2	9	4	3	6	3	12	0	21	9	14	5	3	5	11	3	2	5	9
NP_240099.1	3	3	9	3	3	3	4	4	2	37	17	13	3	29	2	16	7	5	9	5				1			3	3	9	3	3	3	4	4	2	37	17	13	3	29	2	16	7	5	9	5
NP_240100.1	3	6	14	4	1	6	2	7	6	46	37	18	13	27	7	25	10	2	6	7				1			3	6	14	4	1	6	2	7	6	46	37	18	13	27	7	25	10	2	6	7
NP_240105.1	17	5	9	1	5	7	8	13	2	42	49	15	7	33	12	29	19	6	14	14				1			17	5	9	1	5	7	8	13	2	42	49	15	7	33	12	29	19	6	14	14
NP_240106.1	5	16	27	9	4	13	6	17	4	32	22	29	5	8	5	18	9	4	6	11				1			5	16	27	9	4	13	6	17	4	32	22	29	5	8	5	18	9	4	6	11
NP_240108.1	38	29	58	31	17	56	36	36	15	81	63	114	18	45	32	67	35	10	38	42				1			38	29	58	31	17	56	36	36	15	81	63	114	18	45	32	67	35	10	38	42
NP_240114.1	10	3	15	6	3	7	7	15	3	29	18	32	3	12	9	20	12	4	7	9				1			10	3	15	6	3	7	7	15	3	29	18	32	3	12	9	20	12	4	7	9
NP_240119.1	9	6	36	11	3	14	13	13	5	72	49	37	6	28	11	26	26	5	14	15				1			9	6	36	11	3	14	13	13	5	72	49	37	6	28	11	26	26	5	14	15
NP_240120.1	8	5	25	12	1	13	4	13	4	28	24	21	6	15	7	20	11	0	7	4				1			8	5	25	12	1	13	4	13	4	28	24	21	6	15	7	20	11	0	7	4
NP_240123.1	11	20	48	19	6	21	18	16	18	39	54	49	6	35	18	38	15	12	22	18				1			11	20	48	19	6	21	18	16	18	39	54	49	6	35	18	38	15	12	22	18
NP_240129.1	11	7	30	3	6	6	3	19	2	31	32	10	6	26	9	22	13	4	12	11				1			11	7	30	3	6	6	3	19	2	31	32	10	6	26	9	22	13	4	12	11
NP_240139.1	15	4	10	5	2	7	2	13	5	42	43	7	7	16	8	39	15	4	5	13				1			15	4	10	5	2	7	2	13	5	42	43	7	7	16	8	39	15	4	5	13
NP_240140.1	8	10	22	6	7	12	8	12	10	23	36	16	6	9	7	15	11	0	3	17				1			8	10	22	6	7	12	8	12	10	23	36	16	6	9	7	15	11	0	3	17
NP_240146.1	10	4	17	4	3	15	8	3	4	30	19	31	3	9	5	23	10	3	10	10				1			10	4	17	4	3	15	8	3	4	30	19	31	3	9	5	23	10	3	10	10
NP_240147.1	4	4	9	5	1	7	5	0	0	9	10	6	2	3	4	3	2	0	3	6				1			4	4	9	5	1	7	5	0	0	9	10	6	2	3	4	3	2	0	3	6
NP_240150.1	10	3	25	10	6	9	8	13	6	31	29	32	6	20	7	25	11	3	13	13				1			10	3	25	10	6	9	8	13	6	31	29	32	6	20	7	25	11	3	13	13
NP_240152.1	20	15	27	8	4	8	10	25	3	71	85	26	16	53	18	56	15	7	18	26				1			20	15	27	8	4	8	10	25	3	71	85	26	16	53	18	56	15	7	18	26
NP_240153.1	12	11	27	12	8	18	4	15	11	39	32	44	12	17	19	22	17	2	15	13				1			12	11	27	12	8	18	4	15	11	39	32	44	12	17	19	22	17	2	15	13
NP_240154.1	0	5	17	3	3	11	3	1	1	17	23	21	2	4	2	9	4	1	7	1				1			0	5	17	3	3	11	3	1	1	17	23	21	2	4	2	9	4	1	7	1
NP_240155.1	4	10	24	6	2	9	9	9	3	27	23	22	3	13	9	17	13	1	7	15				1			4	10	24	6	2	9	9	9	3	27	23	22	3	13	9	17	13	1	7	15
NP_240164.1	2	3	9	7	0	5	9	3	1	10	15	10	2	2	1	8	3	0	4	5				1			2	3	9	7	0	5	9	3	1	10	15	10	2	2	1	8	3	0	4	5
YP	7	3	9	4	4	7	9	9	3	13	21	15	6	12	4	16	5	1	5	6				1			7	3	9	4	4	7	9	9	3	13	21	15	6	12	4	16	5	1	5	6
NP_240170.1	4	1	4	9	0	12	3	1	0	13	6	12	2	5	0	4	2	0	0	2				1			4	1	4	9	0	12	3	1	0	13	6	12	2	5	0	4	2	0	0	2
NP_240172.1	7	10	30	11	11	16	9	9	8	34	44	35	2	19	11	27	15	10	12	6				1			7	10	30	11	11	16	9	9	8	34	44	35	2	19	11	27	15	10	12	6
NP_240176.1	2	3	16	6	3	13	1	3	4	29	16	25	4	15	2	12	7	0	4	4				1			2	3	16	6	3	13	1	3	4	29	16	25	4	15	2	12	7	0	4	4
NP_240179.1	15	15	20	21	7	13	17	18	15	34	45	41	6	27	12	28	14	6	22	23				1			15	15	20	21	7	13	17	18	15	34	45	41	6	27	12	28	14	6	22	23
NP_240182.1	13	17	56	26	4	42	22	28	12	75	75	95	3	27	11	31	25	5	14	15				1			13	17	56	26	4	42	22	28	12	75	75	95	3	27	11	31	25	5	14	15
NP_240188.1	4	5	13	5	5	12	5	4	4	19	16	15	2	9	6	9	8	0	6	7				1			4	5	13	5	5	12	5	4	4	19	16	15	2	9	6	9	8	0	6	7
NP_240197.1	1	1	14	5	1	1	2	3	3	18	13	11	1	15	2	7	6	1	1	3				1			1	1	14	5	1	1	2	3	3	18	13	11	1	15	2	7	6	1	1	3
NP_240200.1	10	13	15	8	3	8	7	11	4	24	19	25	7	13	6	13	8	3	3	6				1			10	13	15	8	3	8	7	11	4	24	19	25	7	13	6	13	8	3	3	6
NP_240205.1	5	5	5	2	2	1	3	13	3	8	3	14	1	4	1	4	4	0	1	5				1			5	5	5	2	2	1	3	13	3	8	3	14	1	4	1	4	4	0	1	5
NP_240211.1	4	10	4	1	0	5	3	5	1	6	7	11	2	4	2	4	3	1	3	3				1			4	10	4	1	0	5	3	5	1	6	7	11	2	4	2	4	3	1	3	3
NP_240218.1	9	15	17	13	3	10	9	17	19	32	39	32	9	8	14	22	12	1	13	18				1			9	15	17	13	3	10	9	17	19	32	39	32	9	8	14	22	12	1	13	18
NP_240221.1	2	5	2	1	0	6	3	5	1	7	4	5	1	0	1	1	4	0	1	8				1			2	5	2	1	0	6	3	5	1	7	4	5	1	0	1	1	4	0	1	8
NP_240224.1	9	13	20	7	10	14	9	13	7	24	7	42	6	15	7	10	6	6	17	8				1			9	13	20	7	10	14	9	13	7	24	7	42	6	15	7	10	6	6	17	8
NP_240230.1	7	6	41	12	5	10	8	13	4	38	28	50	4	42	5	22	9	3	16	11				1			7	6	41	12	5	10	8	13	4	38	28	50	4	42	5	22	9	3	16	11
NP_240231.1	8	4	11	9	5	4	0	12	4	29	18	14	5	6	5	12	6	1	6	2				1			8	4	11	9	5	4	0	12	4	29	18	14	5	6	5	12	6	1	6	2
NP_240232.1	11	8	16	10	4	8	7	8	6	30	29	25	2	5	10	15	9	3	9	22				1			11	8	16	10	4	8	7	8	6	30	29	25	2	5	10	15	9	3	9	22
NP_240233.1	0	3	9	3	0	4	2	2	1	9	10	10	2	5	0	2	2	2	3	2				1			0	3	9	3	0	4	2	2	1	9	10	10	2	5	0	2	2	2	3	2
NP_240237.1	28	19	25	19	7	19	15	34	9	60	58	48	3	23	13	24	18	5	10	36				1			28	19	25	19	7	19	15	34	9	60	58	48	3	23	13	24	18	5	10	36
NP_240246.1	7	8	8	11	3	12	8	10	7	22	21	22	6	10	5	19	9	1	12	6				1			7	8	8	11	3	12	8	10	7	22	21	22	6	10	5	19	9	1	12	6
NP_240247.1	7	9	22	7	10	17	12	13	9	39	37	29	3	23	9	26	13	5	12	17				1			7	9	22	7	10	17	12	13	9	39	37	29	3	23	9	26	13	5	12	17
NP_240248.1	8	18	20	22	2	29	21	18	8	42	26	36	8	12	4	29	15	5	13	13				1			8	18	20	22	2	29	21	18	8	42	26	36	8	12	4	29	15	5	13	13
NP_240251.1	7	8	10	5	2	11	8	25	2	40	29	21	10	30	14	21	6	5	22	5				1			7	8	10	5	2	11	8	25	2	40	29	21	10	30	14	21	6	5	22	5
NP_240254.1	2	2	12	4	1	8	1	3	6	11	15	17	3	5	3	6	3	2	5	2				1			2	2	12	4	1	8	1	3	6	11	15	17	3	5	3	6	3	2	5	2
NP_240257.1	4	5	32	10	4	18	12	4	4	48	42	50	7	30	6	12	9	5	18	11				1			4	5	32	10	4	18	12	4	4	48	42	50	7	30	6	12	9	5	18	11
NP_240258.1	5	6	20	7	5	8	5	6	11	27	26	27	2	9	10	14	8	3	13	2				1			5	6	20	7	5	8	5	6	11	27	26	27	2	9	10	14	8	3	13	2
NP_240259.1	1	5	5	5	2	4	0	2	1	11	10	12	4	2	5	1	2	0	3	1				1			1	5	5	5	2	4	0	2	1	11	10	12	4	2	5	1	2	0	3	1
NP_240261.2	7	6	7	4	0	9	2	10	4	26	39	8	11	13	7	16	9	2	2	14				1			7	6	7	4	0	9	2	10	4	26	39	8	11	13	7	16	9	2	2	14
NP_240265.1	15	16	92	41	13	67	32	27	22	146	100	156	12	74	21	86	39	23	68	20				1			15	16	92	41	13	67	32	27	22	146	100	156	12	74	21	86	39	23	68	20
NP_240266.1	30	20	94	44	14	69	44	28	28	161	117	162	15	76	27	82	60	17	57	29				1			30	20	94	44	14	69	44	28	28	161	117	162	15	76	27	82	60	17	57	29
NP_240267.1	18	9	61	15	9	27	16	24	9	86	57	80	13	34	12	49	34	5	27	17				1			18	9	61	15	9	27	16	24	9	86	57	80	13	34	12	49	34	5	27	17
NP_240272.1	9	3	13	1	5	8	3	16	4	13	9	16	3	5	8	6	7	1	3	8				1			9	3	13	1	5	8	3	16	4	13	9	16	3	5	8	6	7	1	3	8
NP_240273.1	5	9	14	9	2	7	9	7	4	30	22	27	3	8	9	21	7	4	4	6				1			5	9	14	9	2	7	9	7	4	30	22	27	3	8	9	21	7	4	4	6
NP_240275.1	36	25	38	22	9	27	21	47	18	54	63	47	15	32	21	48	23	4	23	35				1			36	25	38	22	9	27	21	47	18	54	63	47	15	32	21	48	23	4	23	35
NP_240277.1	9	10	18	4	6	9	11	26	6	57	55	18	12	61	5	39	5	5	14	20				1			9	10	18	4	6	9	11	26	6	57	55	18	12	61	5	39	5	5	14	20
NP_240278.1	5	3	7	4	1	7	2	4	1	13	9	20	4	6	5	8	5	2	5	3				1			5	3	7	4	1	7	2	4	1	13	9	20	4	6	5	8	5	2	5	3
NP_240279.1	12	8	17	7	3	2	1	14	3	36	28	18	6	39	4	33	12	2	16	24				1			12	8	17	7	3	2	1	14	3	36	28	18	6	39	4	33	12	2	16	24
NP_240280.1	2	1	8	1	2	5	1	2	3	15	17	3	5	15	2	9	4	2	3	5				1			2	1	8	1	2	5	1	2	3	15	17	3	5	15	2	9	4	2	3	5
NP_240281.1	7	3	14	4	4	7	2	8	5	31	29	10	6	24	1	19	11	3	6	11				1			7	3	14	4	4	7	2	8	5	31	29	10	6	24	1	19	11	3	6	11
NP_240284.1	0	3	8	5	1	4	2	1	4	17	11	18	3	4	0	8	7	1	5	2				1			0	3	8	5	1	4	2	1	4	17	11	18	3	4	0	8	7	1	5	2
NP_240290.1	31	27	38	21	2	29	27	32	10	77	75	43	15	24	16	37	24	12	19	30				1			31	27	38	21	2	29	27	32	10	77	75	43	15	24	16	37	24	12	19	30
NP_240296.1	14	8	23	11	6	10	7	22	8	32	28	31	7	6	15	13	16	2	5	21				1			14	8	23	11	6	10	7	22	8	32	28	31	7	6	15	13	16	2	5	21
NP_240301.1	9	3	17	6	4	7	3	10	3	15	15	20	4	13	10	11	8	2	4	11				1			9	3	17	6	4	7	3	10	3	15	15	20	4	13	10	11	8	2	4	11
NP_240302.1	2	7	14	11	3	14	3	3	3	23	24	8	2	8	3	10	5	2	7	5				1			2	7	14	11	3	14	3	3	3	23	24	8	2	8	3	10	5	2	7	5
NP_240303.1	7	5	11	7	2	15	10	6	2	29	15	25	4	4	6	9	3	0	6	7				1			7	5	11	7	2	15	10	6	2	29	15	25	4	4	6	9	3	0	6	7
NP_240310.1	1	4	3	1	3	0	3	1	1	3	1	6	1	0	1	3	0	0	0	6				1			1	4	3	1	3	0	3	1	1	3	1	6	1	0	1	3	0	0	0	6
NP_240322.1	2	7	2	2	1	7	2	3	3	12	4	11	2	3	1	5	6	1	1	8				1			2	7	2	2	1	7	2	3	3	12	4	11	2	3	1	5	6	1	1	8
NP_240323.1	2	6	3	2	0	5	5	1	1	2	12	11	2	2	1	3	2	0	1	4				1			2	6	3	2	0	5	5	1	1	2	12	11	2	2	1	3	2	0	1	4
NP_240336.1	5	14	5	2	3	4	4	13	3	5	8	16	1	1	7	6	7	0	4	16				1			5	14	5	2	3	4	4	13	3	5	8	16	1	1	7	6	7	0	4	16
[truncated: 24 more rows]

## Sheet: Table S6e
Table S6e. Calculation of amino acid stoichiometry for 'selfish' Buchnera model
[truncated: 21 more rows]
