# Supplementary material for: Cooperative Metabolism in a Three-Partner Insect-Bacterial Symbiosis Revealed by Metabolic Modeling
Source: J Bacteriol. 2017 Jul 11;199(15):e00872-16. doi: 10.1128/JB.00872-16 (PMC5512215; doi:10.1128/JB.00872-16)
Supplement: Supplemental material [file JB.00872-16_zjb999094413s8.xls]

## Sheet: Table S7a
Table S7a. Three-compartment Portiera-Hamiltonella-Bemisia metabolic model predicted reaction fluxes
Organism	Reaction Abbreviation	Reaction Description	Reaction Formula	Gene protein reaction association	Subsystem	EC Number	Predicted flux [mmol gDW-1 h-1 ]
Portiera	POR_CBPS	carbamoyl-phosphate synthase (glutamine-hydrolysing)	2 atp[p] + gln-L[p] + h2o[p] + hco3[p] => 2 adp[p] + cbp[p] + glu-L[p] + 2 h[p] + pi[p]	(Por0232 and Por0231)	Arginine Biosynthesis I	6.3.5.5	0.082103
Portiera	POR_OCBT	ornithine carbamoyltransferase	cbp[p] + orn[p] => citr-L[p] + h[p] + pi[p]	Por0101	Arginine Biosynthesis I	2.1.3.3	0.082103
Portiera	POR_ARGSS	argininosuccinate synthase	asp-L[p] + atp[p] + citr-L[p] => amp[p] + argsuc[p] + h[p] + ppi[p]	Por0176	Arginine Biosynthesis I	6.3.4.5	0.082103
Portiera	POR_METS	methionine synthase	5mthf[p] + hcys-L[p] => h[p] + met-L[p] + thf[p]	Por0247	Methionine Biosynthesis	2.1.1.14	0.0413331
Portiera	POR_PRPPS	phosphoribosylpyrophosphate synthetase	atp[p] + r5p[p] => amp[p] + h[p] + prpp[p]	Por0165	Histidine Biosynthesis	2.7.6.1	0.0825086
Portiera	POR_ATPPRT	ATP phosphoribosyltransferase	atp[p] + prpp[p] => ppi[p] + prbatp[p]	(Por0157 and Por0087)	Histidine Biosynthesis	2.4.2.17	0.0356172
Portiera	POR_PRATPP	phosphoribosyl-ATP pyrophosphatase	h2o[p] + prbatp[p] => h[p] + ppi[p] + prbamp[p]	Por0248	Histidine Biosynthesis	3.6.1.31	0.0356172
Portiera	POR_PRAMPC	phosphoribosyl-AMP cyclohydrolase	h2o[p] + prbamp[p] => prfp[p]	Por0002	Histidine Biosynthesis	3.5.4.19	0.0356172
Portiera	POR_PRMICI	1-(5-phosphoribosyl)-5-[(5-phosphoribosylamino)methylideneamino)imidazole-4-carboxamide isomerase	prfp[p] => prlp[p]	Por0147	Histidine Biosynthesis	5.3.1.16	0.0356172
Portiera	POR_IG3PS	Imidazole-glycerol-3-phosphate synthase	gln-L[p] + prlp[p] => aicar[p] + eig3p[p] + glu-L[p] + h[p]	(Por0146 and Por0148)	Histidine Biosynthesis	2.4.2.-	0.0356172
Portiera	POR_IGPDH	imidazoleglycerol-phosphate dehydratase	eig3p[p] => h2o[p] + imacp[p]	Por0145	Histidine Biosynthesis	4.2.1.19	0.0356172
Portiera	POR_HSTPT	histidinol-phosphate transaminase	glu-L[p] + imacp[p] => akg[p] + hisp[p]	Por0149	Histidine Biosynthesis	2.6.1.9	0.0356172
Portiera	POR_ASPK	aspartate kinase	asp-L[p] + atp[p] => 4pasp[p] + adp[p]	(Por0190 or Por0136)	Lysine Biosynthesis I	2.7.2.4	0.179272
Portiera	POR_ASAD	aspartate-semialdehyde dehydrogenase	4pasp[p] + h[p] + nadph[p] => aspsa[p] + nadp[p] + pi[p]	Por0098	Lysine Biosynthesis I	1.2.1.11	0.179272
Portiera	POR_DHDPS	4-hydroxy-tetrahydrodipicolinate synthase	aspsa[p] + pyr[p] => 23dhdp[p] + h[p] + 2 h2o[p]	Por0270	Lysine Biosynthesis I	4.3.3.7	0.110298
Portiera	POR_THDPS	tetrahydrodipicolinate succinylase	h2o[p] + succoa[p] + thdp[p] => coa[p] + sl2a6o[p]	Por0239	Lysine Biosynthesis I	2.3.1.117	0.110298
Portiera	POR_SDPTA	succinyldiaminopimelate transaminase	glu-L[p] + sl2a6o[p] <=> akg[p] + sl26da[p]	Por0180	Lysine Biosynthesis I	2.6.1.17	0.110298
Portiera	POR_SDPDS	succinyl-diaminopimelate desuccinylase	h2o[p] + sl26da[p] => 26dap-LL[p] + succ[p]	Por0238	Lysine Biosynthesis I	3.5.1.18	0.110298
Portiera	POR_HSD	homoserine dehydrogenase (NADPH)	aspsa[p] + h[p] + nadph[p] <=> hom-L[p] + nadp[p]	Por0136	Threonine Biosynthesis	1.1.1.3	0.0689743
Portiera	POR_HSK	homoserine kinase	atp[p] + hom-L[p] => adp[p] + h[p] + phom[p]	Por0150	Threonine Biosynthesis	2.7.1.39	0.0689743
Portiera	POR_THRS	threonine synthase	h2o[p] + phom[p] => pi[p] + thr-L[p]	Por0135	Threonine Biosynthesis	4.2.3.1	0.0689743
Portiera	POR_DDPA	3-deoxy-D-arabino-heptulosonate 7-phosphate synthetase	e4p[p] + h2o[p] + pep[p] => 2dda7p[p] + pi[p]	Por0246	Chorismate Biosynthesis I	2.5.1.54	0.195632
Portiera	POR_DHQS	3-dehydroquinate synthase	2dda7p[p] => 3dhq[p] + pi[p]	Por0253	Chorismate Biosynthesis I	4.2.3.4	0.195632
Portiera	POR_DHQTi	3-dehydroquinate dehydratase, irreversible	3dhq[p] => 3dhsk[p] + h2o[p]	Por0213	Chorismate Biosynthesis I	4.2.1.10	0.195632
Portiera	POR_SHK3Dr	shikimate dehydrogenase	3dhsk[p] + h[p] + nadph[p] <=> nadp[p] + skm[p]	Por0203	Chorismate Biosynthesis I	1.1.1.25	0.195632
Portiera	POR_SHKK	shikimate kinase	atp[p] + skm[p] => adp[p] + h[p] + skm5p[p]	Por0252	Chorismate Biosynthesis I	2.7.1.71	0.195632
Portiera	POR_PSCVT	3-phosphoshikimate 1-carboxyvinyltransferase	pep[p] + skm5p[p] <=> 3psme[p] + pi[p]	Por0268	Chorismate Biosynthesis I	2.5.1.19	0.195632
Portiera	POR_CHORS	chorismate synthase	3psme[p] => chor[p] + pi[p]	Por0262	Chorismate Biosynthesis I	4.2.3.5	0.195632
Portiera	POR_ANS	anthranilate synthase	chor[p] + gln-L[p] => anth[p] + glu-L[p] + h[p] + pyr[p]	(Por0169 and Por0170)	Tryptophan Biosynthesis	4.1.3.27	0.0468913
Portiera	POR_ANPRT	anthranilate phosphoribosyltransferase	anth[p] + prpp[p] => ppi[p] + pran[p]	Por0168	Tryptophan Biosynthesis	2.4.2.18	0.0468913
Portiera	POR_PRAIi	phosphoribosylanthranilate isomerase (irreversible)	pran[p] => 2cpr5p[p]	Por0096	Tryptophan Biosynthesis	5.3.1.24	0.0468913
Portiera	POR_IGPS	indole-3-glycerol-phosphate synthase	2cpr5p[p] + h[p] => 3ig3p[p] + co2[p] + h2o[p]	Por0167	Tryptophan Biosynthesis	4.1.1.48	0.0468913
Portiera	POR_TRPS3	tryptophan synthase (indoleglycerol phosphate)	3ig3p[p] => g3p[p] + indole[p]	(Por0185 and Por0186)	Tryptophan Biosynthesis	4.2.1.20	0
Portiera	POR_TRPS1	tryptophan synthase (indoleglycerol phosphate)	3ig3p[p] + ser-L[p] => g3p[p] + h2o[p] + trp-L[p]	(Por0185 and Por0186)	Tryptophan Biosynthesis	4.2.1.20	0.0468913
Portiera	POR_TRPS2	tryptophan synthase (indole)	indole[p] + ser-L[p] => h2o[p] + trp-L[p]	(Por0185 and Por0186)	Tryptophan Biosynthesis	4.2.1.20	0
Portiera	POR_CHORM	chorismate mutase	chor[p] => pphn[p]	Por0267	Phenylalanine Biosynthesis	5.4.99.5	0.148741
Portiera	POR_PPNDH	prephenate dehydratase	h[p] + pphn[p] => co2[p] + h2o[p] + phpyr[p]	Por0267	Phenylalanine Biosynthesis	4.2.1.51	0.148741
Portiera	POR_THRD_L	L-threonine deaminase	thr-L[p] => 2obut[p] + nh4[p]	Por0111	Isoleucine Biosynthesis	4.3.1.19	0
Portiera	POR_ACHBS	2-aceto-2-hydroxybutanoate synthase	2obut[p] + h[p] + pyr[p] => 2ahbut[p] + co2[p]	(Por0141 and Por0142)	Isoleucine Biosynthesis	2.2.1.6	0.0942139
Portiera	POR_KARA2	ketol-acid reductoisomerase (2-Acetolactate)	2ahbut[p] + h[p] + nadph[p] <=> 23dhmp[p] + nadp[p]	Por0140	Isoleucine Biosynthesis	1.1.1.86	0.0942139
Portiera	POR_DHAD2	Dihydroxy-acid dehydratase (2,3-dihydroxy-3-methylpentanoate)	23dhmp[p] => 3mop[p] + h2o[p]	Por0090	Isoleucine Biosynthesis	4.2.1.9	0.0942139
Portiera	POR_ACLS	acetolactate synthase	h[p] + 2 pyr[p] => alac-S[p] + co2[p]	(Por0141 and Por0142)	Valine Biosynthesis	2.2.1.6	0.238806
Portiera	POR_KARA1	ketol-acid reductoisomerase (2,3-dihydroxy-3-methylbutanoate)	alac-S[p] + h[p] + nadph[p] <=> 23dhmb[p] + nadp[p]	Por0140	Valine Biosynthesis	1.1.1.86	0.238806
Portiera	POR_DHAD1	dihydroxy-acid dehydratase (2,3-dihydroxy-3-methylbutanoate)	23dhmb[p] => 3mob[p] + h2o[p]	Por0090	Valine Biosynthesis	4.2.1.9	0.238806
Portiera	POR_IPPS	2-isopropylmalate synthase	3mob[p] + accoa[p] + h2o[p] => 3c3hmp[p] + coa[p] + h[p]	Por0259	Leucine Biosynthesis	2.3.3.13	0.127467
Portiera	POR_IPPMIb	2-isopropylmalate hydratase	3c3hmp[p] <=> 2ippm[p] + h2o[p]	(Por0263 and Por0100)	Leucine Biosynthesis	4.2.1.33	0.127467
Portiera	POR_IPPMIa	3-isopropylmalate dehydratase	2ippm[p] + h2o[p] <=> 3c2hmp[p]	(Por0263 and Por0100)	Leucine Biosynthesis	4.2.1.33	0.127467
Portiera	POR_IPMD	3-isopropylmalate dehydrogenase	3c2hmp[p] + nad[p] => 3c4mop[p] + h[p] + nadh[p]	Por0099	Leucine Biosynthesis	1.1.1.85	0.127467
Portiera	POR_OMCDC	2-Oxo-4-methyl-3-carboxypentanoate decarboxylation	3c4mop[p] + h[p] => 4mop[p] + co2[p]		Leucine Biosynthesis	1.1.1.85	0.127467
Portiera	POR_HEX1	glucokinase	atp[p] + glc-D[p] => adp[p] + g6p[p] + h[p]	Por0205	Glycolysis	2.7.1.1	0.361754
Portiera	POR_PDH	pyruvate dehydrogenase	coa[p] + nad[p] + pyr[p] => accoa[p] + co2[p] + nadh[p]	(Por0271 and Por0272 and Por0023)	Glycolysis	1.2.1.-	0.12747
Portiera	POR_AKGDH	2-Oxoglutarate dehydrogenase	akg[p] + coa[p] + nad[p] => co2[p] + nadh[p] + succoa[p]	(Por0025 and Por0024 and Por0023)	Citric Acid Cycle		0.145915
Portiera	POR_G6PDH2	glucose 6-phosphate dehydrogenase	g6p[p] + nadp[p] => 6pgl[p] + h[p] + nadph[p]	Por0206	Pentose Phosphate Pathway	1.1.1.49	0.361754
Portiera	POR_GND	phosphogluconate dehydrogenase	6pgc[p] + nadp[p] => co2[p] + nadph[p] + ru5p-D[p]	Por0078	Pentose Phosphate Pathway	1.1.1.44	0.415168
Portiera	POR_ATPS4rpp	ATP synthase (four protons for one ATP) (periplasm)	adp[p] + pi[p] + 4 h[b] <=> atp[p] + 3 h[p] + h2o[p]	(Por0102 and Por0103 and Por0104 and Por0105 and Por0106 and Por0107 and Por0108 and Por0109)	Oxidative Phosphorylation	3.6.3.14	3.42573
Portiera	POR_CYTBO3_4pp	cytochrome oxidase bo3 (ubiquinol-8: 4 protons) (periplasm)	4 h[p] + 0.5 o2[p] + q8h2[p] => h2o[p] + q8[p] + 4 h[b]	(Por0011 and Por0012 and Por0013 and Por0014 and Por0009)	Oxidative Phosphorylation		0.359628
Portiera	POR_NADH16pp	NADH dehydrogenase (ubiquinone-8 & 3 protons) (periplasm)	4 h[p] + nadh[p] + q8[p] => nad[p] + q8h2[p] + 3 h[b]	(Por0117 and Por0118 and Por0119 and Por0120 and Por0121 and Por0122 and Por0123 and Por0124 and Por0125 and Por0126 and Por0127 and Por0128 and Por0129)	Oxidative Phosphorylation	1.6.5.3	0.359628
Portiera	POR_PSY1	phytoene synthase (1)	2 ggdp[p] => ppi[p] + prephytedp[p]	Por0162	Carotenoid biosynthesis	2.5.1.32	4.93294e-06
Portiera	POR_PSY2	phytoene synthase (2)	prephytedp[p] => ppi[p] + phytoe[p]	Por0162	Carotenoid biosynthesis	2.5.1.32	4.93294e-06
Portiera	POR_PDS1	phytoene desaturase (1)	nadp[p] + phytoe[p] => h[p] + nadph[p] + phytof[p]	Por0161	Carotenoid biosynthesis	1.3.99.31	4.93294e-06
Portiera	POR_PDS2	phytoene desaturase (2)	nadp[p] + phytof[p] => h[p] + nadph[p] + zcarote[p]	Por0161	Carotenoid biosynthesis	1.3.99.31	4.93294e-06
Portiera	POR_ZCAROTDH1	zeta-carotene desaturase (1)	h[p] + o2[p] + nadph[p] + zcarote[p] => 2 h2o[p] + nadp[p] + neuspn[p]	Por0161	Carotenoid Biosynthesis	1.3.99.31	4.93294e-06
Portiera	POR_ZCAROTDH2	zeta-carotene desaturase(2)	h[p] + o2[p] + nadph[p] + neuspn[p] => 2 h2o[p] + nadp[p] + lycop[p]	Por0161	Carotenoid Biosynthesis	1.3.99.31	2.46647e-06
Portiera	POR_LCYBZC	lycopene cyclase (beta-zeacarotene producing)	neuspn[p] => bzcarote[p]	Por0163	Carotenoid biosynthesis	5.5.1.19	2.46647e-06
Portiera	POR_GLUTRS	Glutamyl-tRNA synthetase	atp[p] + glu-L[p] + trnaglu[p] => amp[p] + glutrna[p] + ppi[p]	Por0026	Heme Biosynthesis	6.1.1.17	0
Portiera	POR_HEMEOS	Heme O synthase	frdp[p] + h2o[p] + pheme[p] => hemeO[p] + ppi[p]	Por0009	Heme Biosynthesis		2.46647e-06
Portiera	POR_LIPOS	Lipoate synthase	4fe4s[p] + 2 amet[p] + h[p] + nad[p] + octapb[p] => 2fe2s[p] + 2 dad-5[p] + 2 fe2[p] + lipopb[p] + 2 met-L[p] + nadh[p]	Por0192	Lipoate Biosynthesis and Incorporation I	2.8.1.8	2.46647e-06
Portiera	POR_MTHFR2	5,10-methylenetetrahydrofolate reductase (NADH)	2 h[p] + mlthf[p] + nadh[p] => 5mthf[p] + nad[p]	Por0211	Folate Metabolism	1.5.1.20	0.0413331
Portiera	POR_SCYSDS	SUF Cysteine desulfuration	cys-L[p] + sufse[p] => ala-L[p] + sufsesh[p]	(Por0003 and Por0083)	Cofactor and Prosthetic Group Biosynthesis		0.0158249
Portiera	POR_S2FE2SR	SUF [2Fe-2S] regeneration	2fe1s[p] + atp[p] + h2o[p] + sufbcd[p] + sufsesh[p] => adp[p] + 5 h[p] + pi[p] + sufbcd-2fe2s[p] + sufse[p]	(Por0086 and Por0085 and Por0084 and Por0083 and Por0003 )	Cofactor and Prosthetic Group Biosynthesis		0
Portiera	POR_S4FE4SR	SUF [4Fe-4S] Reduction	fadh2[p] + 2 h[p] + sufbcd-2fe2s2[p] => fad[p] + sufbcd-4fe4s[p]	(Por0086 and Por0085 and Por0084)	Cofactor and Prosthetic Group Biosynthesis		0
Portiera	POR_S2FE2SS	SUF [2Fe-2S] Synthesis	atp[p] + fadh2[p] + 2 fe2[p] + h2o[p] + sufbcd[p] + 2 sufsesh[p] => adp[p] + fad[p] + 7 h[p] + pi[p] + sufbcd-2fe2s[p] + 2 sufse[p]	(Por0086 and Por0085 and Por0084 and Por0083 and Por0003 )	Cofactor and Prosthetic Group Biosynthesis		0
Portiera	POR_S2FE2SS2	SUF [2Fe-2S] Synthesis II	atp[p] + fadh2[p] + 2 fe2[p] + h2o[p] + sufbcd-2fe2s[p] + 2 sufsesh[p] => adp[p] + fad[p] + 7 h[p] + pi[p] + sufbcd-2fe2s2[p] + 2 sufse[p]	(Por0086 and Por0085 and Por0084 and Por0083 and Por0003 )	Cofactor and Prosthetic Group Biosynthesis		0
Portiera	POR_S4FE4ST	SUF [4Fe-4S] Transfer	4 h[p] + sufbcd-4fe4s[p] => 4fe4s[p] + sufbcd[p]	(Por0086 and Por0085 and Por0084)	Cofactor and Prosthetic Group Biosynthesis		0
Portiera	POR_DPR	2-dehydropantoate 2-reductase	2dhp[p] + h[p] + nadph[p] => nadp[p] + pant-R[p]	Por0140	Phosphopantothenate biosynthesis I	1.1.1.169	6.445e-06
Portiera	POR_CLPNS160pp	cardiolipin synthase (periplasmic, n-C16:0)	2 pg160[p] <=> clpn160[p] + glyc[p]	Por0197	Cardiolipin Biosynthesis I	2.7.8.-	0.000318175
Portiera	P_GROW	Biomass objective function	0.3208 ala-L[p] + 0.21594 arg-L[p] + 0.27238 asn-L[p] + 0.28334 asp-L[p] + 0.03231 cys-L[p] + 0.1607 gln-L[p] + 0.37901 glu-L[p] + 0.32163 gly[p] + 0.082 his-L[p] + 0.43019 ile-L[p] + 0.42814 leu-L[p] + 0.43881 lys-L[p] + 0.14595 met-L[p] + 0.15598 phe-L[p] + 0.15415 pro-L[p] + 0.32982 ser-L[p] + 0.25236 thr-L[p] + 0.03107 trp-L[p] + 0.12909 tyr-L[p] + 0.36104 val-L[p] + 0.03667 datp[p] + 0.01303…		Biomass		0.0493294
Portiera	POR_DM_4FE4S	Source to allow [4Fe-4S] iron-sulfur cluster to enter system	=> 4fe4s[p]		Source		2.46647e-06
Portiera	POR_DM_SUFSE	Source to allow SUFSE to enter system	=> sufse[p]		Source		0.0158249
Portiera	POR_DM_SUFSESH	Sink to allow SUFSESH to leave system	sufsesh[p] =>		Sink		0.0158249
Portiera	POR_DM_LIPOPB	Sink to allow lipoate to leave system	lipopb[p] =>		Sink		2.46647e-06
Portiera	POR_DM_GLYC	Sink to allow Glycerol to leave system	glyc[p] =>		Sink		0.000318175
Portiera	POR_O2tex	oxygen transport via diffusion	o2[b] <=> o2[p]		Transport		0.179821
Portiera	POR_H2Otex	H2O transport via diffusion	h2o[b] <=> h2o[p]		Transport		-2.15022
Portiera	POR_CO2tcy	CO2 transport via diffusion	co2[p] <=> co2[b]		Transport		1.34467
Portiera	POR_FE2tex	iron (II) transport via diffusion	fe2[b] <=> fe2[p]		Transport		-4.93294e-06
Portiera	POR_Htex	H transport by diffusion	h[p] <=> h[b]		Transport		10.0557
Portiera	POR_Pitex	Phosphate transport by diffusion	pi[p] <=> pi[b]		Transport		0.0167339
Portiera	POR_UP_Q8H2	Import Ubiquinol-8	q8h2[b] => q8h2[p]		Transport		0
Portiera	POR_UP_HCO3	Import HCO3	hco3[b] => hco3[p]		Transport		0.082103
Portiera	POR_UP_6PGC	Import 6-Phospho-D-gluconate	6pgc[b] => 6pgc[p]		Transport		0.415168
Portiera	POR_UP_2DHP	Import 2-Dehydropantoate	2dhp[b] => 2dhp[p]		Transport		6.445e-06
Portiera	POR_UP_PYR	Import Pyruvate	pyr[b] => pyr[p]		Transport		0.762702
Portiera	POR_UP_PPHN	Import Prephenate	pphn[b] => pphn[p]		Transport		0
Portiera	POR_UP_2OBUT	Import 2-Oxobutanoate	2obut[b] => 2obut[p]		Transport		0.0942139
Portiera	POR_UP_E4P	Import D-Erythrose 4-phosphate	e4p[b] => e4p[p]		Transport		0.195632
Portiera	POR_UP_PEP	Import Phosphoenolpyruvate	pep[b] => pep[p]		Transport		0.391264
Portiera	POR_UP_R5P	Import alpha-D-Ribose 5-phosphate	r5p[b] => r5p[p]		Transport		0.0825086
Portiera	POR_UP_PG160	Import Phosphatidylglycerol (didodecanoyl, n-C12:0)	pg160[b] => pg160[p]		Transport		0.000636349
Portiera	POR_UP_GGDP	Import Geranylgeranyl diphosphate	ggdp[b] => ggdp[p]		Transport		9.86588e-06
Portiera	POR_UP_GLC-D	Import D-Glucose	glc-D[b] => glc-D[p]		Transport		0.361754
Portiera	POR_UP_FRDP	Import Farnesyl diphosphate	frdp[b] => frdp[p]		Transport		2.46647e-06
Portiera	POR_UP_TRNAGLU	Import tRNA (Glu)	trnaglu[b] => trnaglu[p]		Transport		0
Portiera	POR_UP_OCTAPB	Import octanoate (protein bound)	octapb[b] => octapb[p]		Transport		2.46647e-06
Portiera	POR_UP_FADH2	Import FADH2	fadh2[b] => fadh2[p]		Transport		0
Portiera	POR_UP_PYDX5P	Import Pyridoxal 5'-phosphate	pydx5p[b] => pydx5p[p]		Transport		2.46647e-06
Portiera	POR_UP_THMPP	Import Thiamine diphosphate	thmpp[b] => thmpp[p]		Transport		2.46647e-06
Portiera	POR_UP_FMNH2	Import Reduced FMN	fmnh2[b] => fmnh2[p]		Transport		2.46647e-06
Portiera	POR_UP_THDP	Import 2,3,4,5-Tetrahydrodipicolinate	thdp[b] => thdp[p]		Transport		0.110298
Portiera	POR_UP_MLTHF	Import 5,10-Methylenetetrahydrofolate	mlthf[b] => mlthf[p]		Transport		0.0413331
Portiera	POR_UP_COA	Import Coenzyme A	coa[b] => coa[p]		Transport		0.03562
Portiera	POR_UP_PHEME	Import Protoheme	pheme[b] => pheme[p]		Transport		2.46647e-06
Portiera	POR_UP_NADP	Import NADP	nadp[b] => nadp[p]		Transport		2.61446e-05
Portiera	POR_UP_NADH	Import NADH	nadh[b] => nadh[p]		Transport		0.000108525
Portiera	POR_UP_DATP	Import dATP	datp[b] => datp[p]		Transport		0.00180891
Portiera	POR_UP_DCTP	Import dCTP	dctp[b] => dctp[p]		Transport		0.000642762
Portiera	POR_UP_DGTP	Import dGTP	dgtp[b] => dgtp[p]		Transport		0.000642762
Portiera	POR_UP_DTTP	Import dTTP	dttp[b] => dttp[p]		Transport		0.00180891
Portiera	POR_UP_ADP	Import ADP	adp[b] => adp[p]		Transport		0.208408
Portiera	POR_UP_CTP	Import CTP	ctp[b] => ctp[p]		Transport		0.00621551
Portiera	POR_UP_GTP	Import GTP	gtp[b] => gtp[p]		Transport		0.0100139
Portiera	POR_UP_UTP	Import UTP	utp[b] => utp[p]		Transport		0.0067088
Portiera	POR_UP_AMET	Import S-Adenosyl-L-methionine	amet[b] => amet[p]		Transport		4.93294e-06
Portiera	POR_UP_HCYS-L	Import L-Homocysteine	hcys-L[b] => hcys-L[p]		Transport		0.0413331
Portiera	POR_UP_ORN	Import Ornithine	orn[b] => orn[p]		Transport		0.082103
Portiera	POR_UP_CBP	Import Carbamoyl phosphate	cbp[b] => cbp[p]		Transport		0
Portiera	POR_UP_ALA-L	Import L-Alanine	ala-L[b] => ala-L[p]		Transport		0
Portiera	POR_UP_ASN-L	Import L-Asparagine	asn-L[b] => asn-L[p]		Transport		0.0134363
Portiera	POR_UP_ASP-L	Import L-Aspartate	asp-L[b] => asp-L[p]		Transport		0.275352
Portiera	POR_UP_CYS-L	Import L-Cysteine	cys-L[b] => cys-L[p]		Transport		0.0174187
Portiera	POR_UP_GLN-L	Import L-Glutamine	gln-L[b] => gln-L[p]		Transport		0.172539
Portiera	POR_UP_GLY	Import Glycine	gly[b] => gly[p]		Transport		0.0158658
Portiera	POR_UP_PRO-L	Import L-Proline	pro-L[b] => pro-L[p]		Transport		0.00760413
Portiera	POR_UP_SER-L	Import L-Serine	ser-L[b] => ser-L[p]		Transport		0.0631612
Portiera	POR_UP_TYR-L	Import L-Tyrosine	tyr-L[b] => tyr-L[p]		Transport		0.00636793
Portiera	POR_UP_ARG-L	Import Arginine	arg-L[b] => arg-L[p]		Transport		0.0106522
Portiera	POR_UP_HIS-L	Import Histidine	his-L[b] => his-L[p]		Transport		0.00404501
Portiera	POR_UP_ILE-L	Import Isoleucine	ile-L[b] => ile-L[p]		Transport		0.021221
Portiera	POR_UP_LEU-L	Import Leucine	leu-L[b] => leu-L[p]		Transport		0.0211199
Portiera	POR_UP_LYS-L	Import L-Lysine	lys-L[b] => lys-L[p]		Transport		0.0216462
Portiera	POR_UP_PHE-L	Import Phenylalanine	phe-L[b] => phe-L[p]		Transport		0.0076944
Portiera	POR_UP_VAL-L	Import L-Valine	val-L[b] => val-L[p]		Transport		0.0178099
Portiera	POR_EF_CHOR	Export Chorismate	chor[p] => chor[b]		Transport		0
Portiera	POR_EF_SUCC	Export Succinate	succ[p] => succ[b]		Transport		0.110298
Portiera	POR_EF_6PGL	Export 6-phospho-D-glucono-1,5-lactone	6pgl[p] => 6pgl[b]		Transport		0.361754
Portiera	POR_EF_RU5P-D	Export D-Ribulose 5-phosphate	ru5p-D[p] => ru5p-D[b]		Transport		0.415168
Portiera	POR_EF_G3P	Export Glyceraldehyde 3-phosphate	g3p[p] => g3p[b]		Transport		0.0468913
Portiera	POR_EF_PPI	Export Diphosphate	ppi[p] => ppi[b]		Transport		0.236261
Portiera	POR_EF_PANT-R	Export (R)-Pantoate	pant-R[p] => pant-R[b]		Transport		6.445e-06
Portiera	POR_EF_PHPYR	Export Phenylpyruvate	phpyr[p] => phpyr[b]		Transport		0.148741
Portiera	POR_EF_3MOB	Export 3-Methyl-2-oxobutanoate	3mob[p] <=> 3mob[b]		Transport		0.111339
Portiera	POR_EF_3MOP	Export (S)-3-Methyl-2-oxopentanoate	3mop[p] => 3mop[b]		Transport		0.0942139
Portiera	POR_EF_4MOP	Export 4-Methyl-2-oxopentanoate	4mop[p] => 4mop[b]		Transport		0.127467
Portiera	POR_EF_SUCCOA	Export succinyl coA	succoa[p] <=> succoa[b]		Transport		0.0356171
Portiera	POR_EF_DAD-5	Export 5'-Deoxyadenosine	dad-5[p] => dad-5[b]		Transport		4.93294e-06
Portiera	POR_EF_AMP	Export AMP	amp[p] => amp[b]		Transport		0.164562
Portiera	POR_EF_THF	Export 5,6,7,8-Tetrahydrofolate	thf[p] => thf[b]		Transport		0.0413331
Portiera	POR_EF_FAD	Export FAD	fad[p] => fad[b]		Transport		0
Portiera	POR_EF_AICAR	Export 5-Amino-1-(5-Phospho-D-ribosyl)imidazole-4-carboxamide	aicar[p] => aicar[b]		Transport		0.0356172
Portiera	POR_EF_NH4	Export ammonia	nh4[p] <=> nh4[b]		Transport		0
Portiera	POR_EF_GLUTRNA	Export L-Glutamyl-tRNA(Glu)	glutrna[p] => glutrna[b]		Transport		0
Portiera	POR_EF_CITR-L	Export L-Citrulline	citr-L[p] => citr-L[b]		Transport		0
Portiera	POR_EF_23DHDP	Export 2,3-Dihydrodipicolinate	23dhdp[p] => 23dhdp[b]		Transport		0.110298
Portiera	POR_EF_26DAP-LL	Export LL-2,6-Diaminoheptanedioate	26dap-LL[p] => 26dap-LL[b]		Transport		0.110298
Portiera	POR_EF_ARGSUC	Export N(omega)-(L-Arginino)succinate	argsuc[p] => argsuc[b]		Transport		0.082103
Portiera	POR_EF_HISP	Export L-Histidinol phosphate	hisp[p] => hisp[b]		Transport		0.0356172
Portiera	POR_EF_TRP-L	Export L-Tryptophan	trp-L[p] => trp-L[b]		Transport		0.0453587
Portiera	POR_EF_THR-L	Export L-Threonine	thr-L[p] => thr-L[b]		Transport		0.0565255
Portiera	POR_EF_MET-L	Export L-Methionine	met-L[p] => met-L[b]		Transport		0.0341384
Hamiltonella	HAM_ASPT	L-aspartase	asp-L[h] => fum[h] + nh4[h]	Ham1308	L-Glutamate Degradation II	4.3.1.1	0
Hamiltonella	HAM_P5CD	1-pyrroline-5-carboxylate dehydrogenase	glu-L[h] + h[h] + nadh[h] <=> 1pyr5c[h] + 2 h2o[h] + nad[h]	Ham1477	Proline Degradation	1.2.1.88	0.00499865
Hamiltonella	HAM_P5CR	pyrroline-5-carboxylate reductase	1pyr5c[h] + 2 h[h] + nadph[h] => nadp[h] + pro-L[h]	Ham1002	Proline Biosynthesis	1.5.1.2	0
Hamiltonella	HAM_PROD2	Proline dehydrogenase	1pyr5c[h] + fadh2[h] + h[h] <=> fad[h] + pro-L[h]	Ham1477	Proline Degradation	1.5.5.2	0.00499865
Hamiltonella	HAM_ALATA_L	L-alanine transaminase	glu-L[h] + pyr[h] <=> akg[h] + ala-L[h]	Ham1221	Alanine Biosynthesis II	2.6.1.2	0.0381441
Hamiltonella	HAM_ALAR	alanine racemase	ala-L[h] <=> ala-D[h]	Ham1423	Alanine Biosynthesis I	5.1.1.1	0.0170048
Hamiltonella	HAM_ASNS1	asparagine synthase (glutamine-hydrolysing)	asp-L[h] + atp[h] + gln-L[h] + h2o[h] => amp[h] + asn-L[h] + glu-L[h] + h[h] + ppi[h]	Ham0258	Asparagine Biosynthesis	6.3.5.4	0.00883252
Hamiltonella	HAM_ASPTA	aspartate transaminase	glu-L[h] + oaa[h] <=> akg[h] + asp-L[h]	Ham0791	Glutamate Degradation	2.6.1.1	0.073041
Hamiltonella	HAM_ASPK	aspartate kinase	asp-L[h] + atp[h] => 4pasp[h] + adp[h]	Ham1150	Lysine Biosynthesis I	2.7.2.4	0.0331526
Hamiltonella	HAM_ASAD	aspartate-Semialdehyde dehydrogenase	4pasp[h] + h[h] + nadph[h] <=> aspsa[h] + nadp[h] + pi[h]	Ham0233	Lysine Biosynthesis I	1.2.1.11	0.0331526
Hamiltonella	HAM_DHDPS	dihydrodipicolinate synthase	aspsa[h] + pyr[h] => 23dhdp[h] + h[h] + 2 h2o[h]	Ham1206	Lysine Biosynthesis I	4.2.1.52	0.0249693
Hamiltonella	HAM_DHDPRy	dihydrodipicolinate reductase (NADPH)	23dhdp[h] + h[h] + nadph[h] => nadp[h] + thdp[h]	Ham1459	Lysine Biosynthesis I	1.3.1.26	0.0249693
Hamiltonella	HAM_THDPS	tetrahydrodipicolinate succinylase	h2o[h] + succoa[h] + thdp[h] => coa[h] + sl2a6o[h]	Ham0839	Lysine Biosynthesis I	2.3.1.117	0.0249693
Hamiltonella	HAM_SDPTA	succinyldiaminopimelate transaminase	glu-L[h] + sl2a6o[h] <=> akg[h] + sl26da[h]	Ham1375	Lysine Biosynthesis I	2.6.1.17	0.0249693
Hamiltonella	HAM_SDPDS	succinyl-Diaminopimelate desuccinylase	h2o[h] + sl26da[h] => 26dap-LL[h] + succ[h]	Ham0786	Lysine Biosynthesis I	3.5.1.18	0.0249693
Hamiltonella	HAM_DAPE	diaminopimelate epimerase	26dap-LL[h] <=> 26dap-M[h]	Ham1407	Lysine Biosynthesis I	5.1.1.7	0.0249693
Hamiltonella	HAM_DAPDC	diaminopimelate decarboxylase	26dap-M[h] + h[h] => co2[h] + lys-L[h]	Ham0701	Lysine Biosynthesis I	4.1.1.20	0.0142294
Hamiltonella	HAM_HSDy	homoserine dehydrogenase (NADPH)	aspsa[h] + h[h] + nadph[h] <=> hom-L[h] + nadp[h]	Ham1150	Threonine Biosynthesis	1.1.1.3	0.00818333
Hamiltonella	HAM_HSK	homoserine kinase	atp[h] + hom-L[h] => adp[h] + h[h] + phom[h]	Ham1151	Threonine Biosynthesis	2.7.1.39	0.00818333
Hamiltonella	HAM_THRS	threonine synthase	h2o[h] + phom[h] => pi[h] + thr-L[h]	Ham1152	Threonine Biosynthesis	4.2.3.1	0.00818333
Hamiltonella	HAM_THRAi	Threonine aldolase	thr-L[h] => acald[h] + gly[h]	Ham0846	Threonine Metabolism	4.1.2.5	0
Hamiltonella	HAM_METSOXR2	Methionine sulfoxide reductase	metsox-R-L[h] + trdrd[h] => h2o[h] + met-L[h] + trdox[h]	(Ham1334 and Ham0782)	Methionine Metabolism		0
Hamiltonella	HAM_PGCD	phosphoglycerate dehydrogenase	3pg[h] + nad[h] => 3php[h] + h[h] + nadh[h]	Ham0238	Serine Biosynthesis	1.1.1.95	0
Hamiltonella	HAM_PSERT	phosphoserine transaminase	3php[h] + glu-L[h] => akg[h] + pser-L[h]	Ham1375	Serine Biosynthesis	2.6.1.52	0
Hamiltonella	HAM_SERAT	serine O-acetyltransferase	accoa[h] + ser-L[h] => acser[h] + coa[h]	Ham0089	Cysteine Biosynthesis	2.3.1.30	0.00105774
Hamiltonella	HAM_CYSS	cysteine synthase	acser[h] + h2s[h] => ac[h] + cys-L[h] + h[h]	Ham1173	Cysteine Biosynthesis	2.5.1.47	0.00105774
Hamiltonella	HAM_PRPPS	phosphoribosylpyrophosphate synthetase	atp[h] + r5p[h] => amp[h] + h[h] + prpp[h]	Ham0246	Histidine Biosynthesis	2.7.6.1	0.0239319
Hamiltonella	HAM_AHCYSNS	S-adenosylhomocysteine nucleosidase	ahcys[h] + h2o[h] => ade[h] + rhcys[h]	Ham1545	Methionine Metabolism	3.2.2.9	1.62136e-06
Hamiltonella	HAM_METAT	methionine adenosyltransferase	atp[h] + h2o[h] + met-L[h] => amet[h] + pi[h] + ppi[h]	Ham1022	S-Adenosyl-L-Methionine Cycle I	2.5.1.6	6.48544e-06
Hamiltonella	HAM_DDPA	3-Deoxy-D-arabino-heptulosonate 7-phosphate synthetase	e4p[h] + h2o[h] + pep[h] => 2dda7p[h] + pi[h]	Ham0765	Chorismate Biosynthesis	4.1.2.15	1.62136e-06
Hamiltonella	HAM_DHQS	3-Dehydroquinate synthase	2dda7p[h] => 3dhq[h] + pi[h]	Ham0579	Chorismate Biosynthesis	4.2.3.4	1.62136e-06
Hamiltonella	HAM_DHQTi	3-dehydroquinate dehydratase, irreversible	3dhq[h] => 3dhsk[h] + h2o[h]	Ham0764	Chorismate Biosynthesis	4.2.1.10	1.62136e-06
Hamiltonella	HAM_SHK3Dr	shikimate dehydrogenase	3dhsk[h] + h[h] + nadph[h] <=> nadp[h] + skm[h]	Ham0046	Chorismate Biosynthesis	1.1.1.25	1.62136e-06
Hamiltonella	HAM_SHKK	shikimate kinase	atp[h] + skm[h] => adp[h] + h[h] + skm5p[h]	Ham0580	Chorismate Biosynthesis	2.7.1.71	1.62136e-06
Hamiltonella	HAM_PSCVT	3-phosphoshikimate 1-carboxyvinyltransferase	pep[h] + skm5p[h] <=> 3psme[h] + pi[h]	Ham1412	Chorismate Biosynthesis	2.5.1.19	1.62136e-06
Hamiltonella	HAM_CHORS	chorismate synthase	3psme[h] => chor[h] + pi[h]	Ham0979	Chorismate Biosynthesis	4.2.3.5	1.62136e-06
Hamiltonella	HAM_ADCS	4-amino-4-Deoxychorismate synthase	chor[h] + gln-L[h] => 4adcho[h] + glu-L[h]	(Ham1089 and Ham0175)	4-Aminobenzoate Biosynthesis	2.6.1.85	1.62136e-06
Hamiltonella	HAM_GTPCI	GTP cyclohydrolase I	gtp[h] + h2o[h] => ahdt[h] + for[h] + h[h]	Ham0916	Tetrahydrofolate Biosynthesis	3.5.4.16	0
Hamiltonella	HAM_DNTPPA	Dihydroneopterin triphosphate pyrophosphatase	ahdt[h] + h2o[h] => dhpmp[h] + h[h] + ppi[h]	Ham1054	Tetrahydrofolate Biosynthesis	3.6.1.67	0
Hamiltonella	HAM_DNMPPA	Dihydroneopterin monophosphate dephosphorylase	dhpmp[h] + h2o[h] => dhnpt[h] + pi[h]		Tetrahydrofolate Biosynthesis		0
Hamiltonella	HAM_DHNPA_1	dihydroneopterin aldolase	dhnpt[h] => 6hmhpt[h] + gcald[h]	Ham0988	Tetrahydrofolate Biosynthesis	4.1.2.25	1.62136e-06
Hamiltonella	HAM_HPPK2	6-hydroxymethyl-Dihydropterin pyrophosphokinase	6hmhpt[h] + atp[h] => 6hmhptpp[h] + amp[h] + h[h]	Ham0561	Tetrahydrofolate Biosynthesis	2.7.6.3	1.62136e-06
Hamiltonella	HAM_DHPS2	dihydropteroate synthase	4abz[h] + 6hmhptpp[h] => dhpt[h] + ppi[h]	Ham0407	Tetrahydrofolate Biosynthesis	2.5.1.15	1.62136e-06
Hamiltonella	HAM_DHFS	dihydrofolate synthase	atp[h] + dhpt[h] + glu-L[h] => adp[h] + dhf[h] + h[h] + pi[h]	Ham0081	Tetrahydrofolate Biosynthesis	6.3.2.12	1.62136e-06
Hamiltonella	HAM_DHFR	dihydrofolate reductase	dhf[h] + h[h] + nadph[h] <=> nadp[h] + thf[h]	Ham0565	Tetrahydrofolate Biosynthesis	1.5.1.3	0.000963412
Hamiltonella	HAM_GHMT2r	glycine hydroxymethyltransferase, reversible	ser-L[h] + thf[h] <=> gly[h] + h2o[h] + mlthf[h]	Ham0846	N10-Formyl-Tetrahydrofolate Biosynthesis	2.1.2.1	0.0199006
Hamiltonella	HAM_MTHFD	methylenetetrahydrofolate dehydrogenase (NADP)	mlthf[h] + nadp[h] <=> methf[h] + nadph[h]	Ham1153	N10-Formyl-Tetrahydrofolate Biosynthesis	1.5.1.5	0.0189388
Hamiltonella	HAM_THFAT	Tetrahydrofolate aminomethyltransferase	h2o[h] + methf[h] => 5fthf[h] + h[h]	Ham0846	N10-Formyl-Tetrahydrofolate Biosynthesis	2.1.2.10	0
Hamiltonella	HAM_MTHFC	methenyltetrahydrofolate cyclohydrolase	h2o[h] + methf[h] <=> 10fthf[h] + h[h]	Ham1153	N10-Formyl-Tetrahydrofolate Biosynthesis	3.5.4.9	0.0189388
Hamiltonella	HAM_FTHFD	formyltetrahydrofolate deformylase	10fthf[h] + h2o[h] => for[h] + h[h] + thf[h]	Ham0225	N10-Formyl-Tetrahydrofolate Biosynthesis	3.5.1.10	0
Hamiltonella	HAM_GTPCII2	GTP cyclohydrolase II (25drapp)	gtp[h] + 3 h2o[h] => 25drapp[h] + for[h] + 2 h[h] + ppi[h]	Ham0806	Flavin Biosynthesis I	3.5.4.25	3.43728e-05
Hamiltonella	HAM_DHPPDA2	diaminohydroxyphosphoribosylaminopryrimidine deaminase (25drapp)	25drapp[h] + h[h] + h2o[h] => 5apru[h] + nh4[h]	Ham0723	Flavin Biosynthesis I	3.5.4.26	3.43728e-05
Hamiltonella	HAM_APRAUR	5-amino-6-(5-phosphoribosylamino)uracil reductase	5apru[h] + h[h] + nadph[h] => 5aprbu[h] + nadp[h]	Ham0723	Flavin Biosynthesis I	1.1.1.193	3.43728e-05
Hamiltonella	HAM_PMDPHT	pyrimidine phosphatase	5aprbu[h] + h2o[h] => 4r5au[h] + pi[h]	Ham0668	Flavin Biosynthesis I		3.43728e-05
Hamiltonella	HAM_DB4PS	3,4-Dihydroxy-2-Butanone-4-phosphate synthase	ru5p-D[h] => db4p[h] + for[h] + h[h]	Ham0796	Flavin Biosynthesis I	4.1.99.12	6.87457e-05
Hamiltonella	HAM_RBFSb	riboflavin synthase (6,7-dimethyl-8-ribityllumazine synthase)	4r5au[h] + db4p[h] => dmlz[h] + 2 h2o[h] + pi[h]	Ham1125	Flavin Biosynthesis I	2.5.1.78	6.87457e-05
Hamiltonella	HAM_RBFSa	riboflavin synthase	2 dmlz[h] => 4r5au[h] + ribflv[h]	Ham1469	Flavin Biosynthesis I	2.5.1.9	3.43728e-05
Hamiltonella	HAM_RBFK	riboflavin kinase	atp[h] + ribflv[h] => adp[h] + fmn[h] + h[h]	Ham1097	Flavin Biosynthesis I	2.7.1.26	1.94563e-06
Hamiltonella	HAM_FMNAT	FMN adenylyltransferase	atp[h] + fmn[h] + h[h] => fad[h] + ppi[h]	Ham1097	Flavin Biosynthesis I	2.7.7.2	3.24272e-07
Hamiltonella	HAM_ASPO3	L-aspartate oxidase	asp-L[h] + q8[h] => h[h] + iasp[h] + q8h2[h]	Ham1038	NAD Biosynthesis I		8.85263e-05
Hamiltonella	HAM_QULNS	quinolinate synthase	dhap[h] + iasp[h] => 2 h2o[h] + pi[h] + quln[h]	Ham0523	NAD Biosynthesis I		8.85263e-05
Hamiltonella	HAM_NNDPR	nicotinate-nucleotide diphosphorylase (carboxylating)	2 h[h] + prpp[h] + quln[h] => co2[h] + nicrnt[h] + ppi[h]	Ham0026	NAD Biosynthesis I	2.4.2.19	8.85263e-05
Hamiltonella	HAM_NNAT	nicotinate-nucleotide adenylyltransferase	atp[h] + h[h] + nicrnt[h] => dnad[h] + ppi[h]	Ham0531	NAD Salvage Pathway I	2.7.7.18	8.85263e-05
Hamiltonella	HAM_NADS1	NAD synthase (nh3)	atp[h] + dnad[h] + nh4[h] => amp[h] + h[h] + nad[h] + ppi[h]	Ham0886	NAD Salvage Pathway I	6.3.1.5	8.85263e-05
Hamiltonella	HAM_NADDP	NAD diphosphatase	h2o[h] + nad[h] => amp[h] + 2 h[h] + nmn[h]	Ham0066	NAD Salvage Pathway I	3.6.1.22	0
Hamiltonella	HAM_NMNAT	nicotinamide-nucleotide adenylyltransferase	atp[h] + h[h] + nmn[h] => nad[h] + ppi[h]	Ham0531	NAD Salvage Pathway III	2.7.7.1	0
Hamiltonella	HAM_NADK	NAD kinase	atp[h] + nad[h] => adp[h] + h[h] + nadp[h]	Ham1284	NAD Phosphorylation	2.7.1.23	1.71864e-05
Hamiltonella	HAM_MALCOAMT	Malonyl-CoA methyltransferase	amet[h] + malcoa[h] => ahcys[h] + malcoame[h]	Ham1482	Biotin biosynthesis I		1.62136e-06
Hamiltonella	HAM_OGMEACPS	3-Oxo-glutaryl-[ACP] methyl ester synthase	h[h] + malACP[h] + malcoame[h] => co2[h] + coa[h] + ogmeACP[h]	Ham0963	Biotin biosynthesis I		1.62136e-06
Hamiltonella	HAM_OGMEACPR	3-Oxo-glutaryl-[ACP] methyl ester reductase	h[h] + nadph[h] + ogmeACP[h] => hgmeACP[h] + nadp[h]	Ham0965	Biotin biosynthesis I	1.1.1.100	1.62136e-06
Hamiltonella	HAM_OGMEACPD	3-Oxo-glutaryl-[ACP] methyl ester dehydratase	hgmeACP[h] => egmeACP[h] + h2o[h]	Ham0099	Biotin biosynthesis I	4.2.1.59	1.62136e-06
Hamiltonella	HAM_EGMEACPR	Enoylglutaryl-[ACP] methyl ester reductase	egmeACP[h] + h[h] + nadph[h] => gmeACP[h] + nadp[h]	(Ham0260 and Ham0261)	Biotin biosynthesis I	1.3.1.10	1.62136e-06
Hamiltonella	HAM_OPMEACPS	3-Oxo-pimeloyl-[ACP] methyl ester synthase	gmeACP[h] + h[h] + malACP[h] => ACP[h] + co2[h] + opmeACP[h]	Ham0784	Biotin biosynthesis I	2.3.1.41	1.62136e-06
Hamiltonella	HAM_OPMEACPR	3-Oxo-pimeloyl-[ACP] methyl ester reductase	h[h] + nadph[h] + opmeACP[h] => hpmeACP[h] + nadp[h]	Ham0965	Biotin biosynthesis I	1.1.1.100	1.62136e-06
Hamiltonella	HAM_OPMEACPD	3-Oxo-pimeloyl-[ACP] methyl ester dehydratase	hpmeACP[h] => epmeACP[h] + h2o[h]	Ham0099	Biotin biosynthesis I	4.2.1.59	1.62136e-06
Hamiltonella	HAM_EPMEACPR	Enoylpimeloyl-[ACP] methyl ester reductase	epmeACP[h] + h[h] + nadph[h] => nadp[h] + pmeACP[h]	(Ham0260 and Ham0261)	Biotin biosynthesis I	1.3.1.10	1.62136e-06
Hamiltonella	HAM_PMEACPE	Pimeloyl-[ACP] methyl ester esterase	h2o[h] + pmeACP[h] => meoh[h] + pimACP[h]	Ham1057	Biotin biosynthesis I		1.62136e-06
Hamiltonella	HAM_AOXSr2	8-amino-7-oxononanoate synthase	ala-L[h] + pimACP[h] => 8aonn[h] + ACP[h] + co2[h]	Ham1481	Biotin biosynthesis I	2.3.1.47	1.62136e-06
Hamiltonella	HAM_AMAOT	adenosylmethionine-8-amino-7-oxononanoate transaminase	8aonn[h] + amet[h] => amob[h] + dann[h]	(Ham1366 and Ham1367)	Biotin biosynthesis I	2.6.1.62	1.62136e-06
Hamiltonella	HAM_DBTS	dethiobiotin synthase	atp[h] + co2[h] + dann[h] => adp[h] + dtbt[h] + 3 h[h] + pi[h]	Ham1483	Biotin biosynthesis I	6.3.3.3	1.62136e-06
Hamiltonella	HAM_BTS5	Biotin synthase	2fe2s[h] + amet[h] + dtbt[h] => 2fe1s[h] + btn[h] + dad-5[h] + h[h] + met-L[h]	Ham1480	Biotin biosynthesis I	2.8.1.6	1.62136e-06
Hamiltonella	HAM_PNTK	pantothenate kinase	atp[h] + pnto-R[h] => 4ppan[h] + adp[h] + h[h]	Ham0515	Phosphopantothenate Biosynthesis I	2.7.1.33	3.53456e-06
Hamiltonella	HAM_PPNCL2	phosphopantothenate-cysteine ligase	4ppan[h] + ctp[h] + cys-L[h] => 4ppcys[h] + cmp[h] + h[h] + ppi[h]	Ham0670	Coenzyme A Biosynthesis I	6.3.2.5	3.53456e-06
Hamiltonella	HAM_PPCDC	phosphopantothenoylcysteine decarboxylase	4ppcys[h] + h[h] => co2[h] + pan4p[h]	Ham0670	Coenzyme A Biosynthesis I	4.1.1.36	3.53456e-06
Hamiltonella	HAM_PTPATi	pantetheine-phosphate adenylyltransferase	atp[h] + h[h] + pan4p[h] => dpcoa[h] + ppi[h]	Ham1230	Coenzyme A Biosynthesis I	2.7.7.3	3.53456e-06
Hamiltonella	HAM_DPCOAK	dephospho-CoA kinase	atp[h] + dpcoa[h] => adp[h] + coa[h] + h[h]	Ham1382	Coenzyme A Biosynthesis I	2.7.1.24	3.53456e-06
Hamiltonella	HAM_GLUTRS	Glutamyl-tRNA synthetase	atp[h] + glu-L[h] + trnaglu[h] => amp[h] + glutrna[h] + ppi[h]	Ham0946	Heme Biosynthesis	6.1.1.17	0
Hamiltonella	HAM_GLUTRR	glutamyl-tRNA reductase	glutrna[h] + h[h] + nadph[h] => glu1sa[h] + nadp[h] + trnaglu[h]	(Ham0278 and Ham0279)	Heme Biosynthesis	1.2.1.70	1.29709e-05
Hamiltonella	HAM_G1SAT	glutamate-1-Semialdehyde aminotransferase	glu1sa[h] <=> 5aop[h]	(Ham0500 and Ham0501)	Heme Biosynthesis	5.4.3.8	1.29709e-05
Hamiltonella	HAM_PPBNGS	porphobilinogen synthase	2 5aop[h] => h[h] + 2 h2o[h] + ppbng[h]	Ham0272	Heme Biosynthesis	4.2.1.24	6.48544e-06
Hamiltonella	HAM_HMBS	hydroxymethylbilane synthase	h2o[h] + 4 ppbng[h] => hmbil[h] + 4 nh4[h]	(Ham1403 and Ham1404)	Heme Biosynthesis	4.3.1.8	1.62136e-06
Hamiltonella	HAM_UPP3S	uroporphyrinogen-III synthase	hmbil[h] => h2o[h] + uppg3[h]	Ham1402	Heme Biosynthesis	4.2.1.75	1.62136e-06
Hamiltonella	HAM_UPPDC1	uroporphyrinogen decarboxylase (uroporphyrinogen III)	4 h[h] + uppg3[h] => 4 co2[h] + cpppg3[h]	(Ham1343 and Ham1342)	Heme Biosynthesis	4.1.1.37	1.62136e-06
Hamiltonella	HAM_CPPPGO2	Oxygen Independent coproporphyrinogen-III oxidase	2 amet[h] + cpppg3[h] => 2 co2[h] + 2 dad-5[h] + 2 met-L[h] + pppg9[h]	Ham1135	Heme Biosynthesis		0
Hamiltonella	HAM_CPPPGO	coproporphyrinogen oxidase (O2 required)	cpppg3[h] + 2 h[h] + o2[h] => 2 co2[h] + 2 h2o[h] + pppg9[h]	(Ham0041 and Ham0042)	Heme Biosynthesis	1.3.3.3	1.62136e-06
Hamiltonella	HAM_PPPGO	protoporphyrinogen oxidase (aerobic)	1.5 o2[h] + pppg9[h] => 3 h2o[h] + ppp9[h]	(Ham1274 and Ham1275)	Heme Biosynthesis	1.3.3.4	1.62136e-06
Hamiltonella	HAM_PPPGO3	protoporphyrinogen oxidase (anaerobic)	3 fum[h] + pppg9[h] => ppp9[h] + 3 succ[h]	(Ham1274 and Ham1275)	Heme Biosynthesis	1.3.3.4	0
Hamiltonella	HAM_FCLT	Ferrochelatase	fe2[h] + ppp9[h] => 2 h[h] + pheme[h]	Ham0881	Heme Biosynthesis	4.99.1.1	1.62136e-06
Hamiltonella	HAM_HEMEOS	Heme O synthase	frdp[h] + h2o[h] + pheme[h] => hemeO[h] + ppi[h]	Ham0756	Heme Biosynthesis		1.62136e-06
Hamiltonella	HAM_CHRPL	Chorismate pyruvate lyase	chor[h] => 4hbz[h] + pyr[h]	Ham0572	4-Hydroxybenzoate Biosynthesis II	4.1.3.40	0
Hamiltonella	HAM_OCTDPS	Octaprenyl pyrophosphate synthase	frdp[h] + 5 ipdp[h] => octdp[h] + 5 ppi[h]	Ham1278	Ubiquinol-8 Biosynthesis		0
Hamiltonella	HAM_HBZOPT	Hydroxybenzoate octaprenyltransferase	4hbz[h] + octdp[h] => 3ophb[h] + ppi[h]	Ham0571	Ubiquinol-8 Biosynthesis	2.5.1.39	0
Hamiltonella	HAM_OPHBDC	Octaprenyl-hydroxybenzoate decarboxylase	3ophb[h] + h[h] => 2oph[h] + co2[h]	(Ham0085 and Ham0270)	Ubiquinol-8 Biosynthesis	4.1.1.98	0
Hamiltonella	HAM_OPHHX	2-Octaprenylphenol hydroxylase	2oph[h] + 0.5 o2[h] => 2ohph[h]	Ham0511	Ubiquinol-8 Biosynthesis		0
Hamiltonella	HAM_OHPHM	2-octaprenyl-6-hydroxyphenol methylase	2ohph[h] + amet[h] => 2omph[h] + ahcys[h] + h[h]	Ham1520	Ubiquinol-8 Biosynthesis	2.1.1.222	0
Hamiltonella	HAM_OMPHHX	2-octaprenyl-6-Methoxyphenol hydroxylase	2omph[h] + 0.5 o2[h] => 2ombzl[h]	Ham0719	Ubiquinol-8 Biosynthesis		0
Hamiltonella	HAM_OMBZLM	2-Octaprenyl-6-Methoxy-Benzoquinol methylase	2ombzl[h] + amet[h] => 2ommbl[h] + ahcys[h] + h[h]	Ham0509	Ubiquinol-8 Biosynthesis	2.1.1.201	0
Hamiltonella	HAM_OMMBLHX	2-Octaprenyl-3-Methyl-6-Methoxy-1,4-Benzoquinol hydroxylase	2ommbl[h] + 0.5 o2[h] => 2omhmbl[h]	Ham0761	Ubiquinol-8 Biosynthesis		0
Hamiltonella	HAM_DMQMT	3-Dimethylubiquinonol 3-Methyltransferase	2omhmbl[h] + amet[h] => ahcys[h] + h[h] + q8h2[h]	Ham1520	Ubiquinol-8 Biosynthesis	2.1.1.64	0
Hamiltonella	HAM_E4PD	Erythrose 4-phosphate dehydrogenase	e4p[h] + h2o[h] + nad[h] <=> 4per[h] + 2 h[h] + nadh[h]	Ham0715	Cofactor and Prosthetic Group Biosynthesis		1.62136e-06
Hamiltonella	HAM_PERD	Erythronate 4-phosphate (4per) dehydrogenase	4per[h] + nad[h] => h[h] + nadh[h] + ohpb[h]	Ham0075	Pyridoxal 5'-Phosphate Biosynthesis I	1.1.1.290	1.62136e-06
Hamiltonella	HAM_OHPBAT	O-Phospho-4-hydroxy-L-threonine:2-oxoglutarate aminotransferase	glu-L[h] + ohpb[h] <=> akg[h] + phthr[h]	Ham1375	Pyridoxal 5'-Phosphate Biosynthesis I	2.6.1.52	1.62136e-06
Hamiltonella	HAM_PDX5PS	Pyridoxine 5'-phosphate synthase	dxyl5p[h] + nad[h] + phthr[h] => co2[h] + h[h] + 2 h2o[h] + nadh[h] + pdx5p[h] + pi[h]	(Ham0652 and Ham0072)	Pyridoxal 5'-Phosphate Biosynthesis I	1.1.1.262/2.6.99.2	1.62136e-06
Hamiltonella	HAM_PDX5POi	pyridoxine 5'-phosphate oxidase	o2[h] + pdx5p[h] => h2o2[h] + pydx5p[h]	Ham1432	Pyridoxal 5'-Phosphate Biosynthesis I	1.4.3.5	1.62136e-06
Hamiltonella	HAM_GLUCYS	gamma-glutamylcysteine synthetase	atp[h] + cys-L[h] + glu-L[h] => adp[h] + glucys[h] + h[h] + pi[h]	Ham0683	Glutathione Biosynthesis	6.3.2.2	1.62136e-06
Hamiltonella	HAM_GTHS	glutathione synthetase	atp[h] + glucys[h] + gly[h] => adp[h] + gthrd[h] + h[h] + pi[h]	Ham0111	Glutathione Biosynthesis	6.3.2.3	1.62136e-06
Hamiltonella	HAM_GRXR	glutaredoxin reductase	grxox[h] + 2 gthrd[h] => grxrd[h] + gthox[h]	Ham0785 or Ham1544	Glutathione-Glutaredoxin Redox Reactions	1.8.4.2	0.00322262
Hamiltonella	HAM_ICYSDS	ISC Cysteine desulfuration	cys-L[h] + iscs[h] => ala-L[h] + iscssh[h]	Ham1053	Thiamine Diphosphate Biosynthesis I		0
Hamiltonella	HAM_TMPK	thiamine-phosphate kinase	atp[h] + thmmp[h] => adp[h] + thmpp[h]	Ham1127	Thiamine Diphosphate Biosynthesis I	2.7.4.16	1.62136e-06
Hamiltonella	HAM_S2FE2SR	SUF [2Fe-2S] regeneration	2fe1s[h] + atp[h] + h2o[h] + sufbcd[h] + sufsesh[h] => adp[h] + 5 h[h] + pi[h] + sufbcd-2fe2s[h] + sufse[h]	(Ham0751 and Ham0752 and Ham0753 and Ham0754 and Ham0755)	Cofactor and Prosthetic Group Biosynthesis		1.62136e-06
Hamiltonella	HAM_S2FE2ST	SUF [2Fe-2S] Transfer	4 h[h] + sufbcd-2fe2s[h] => 2fe2s[h] + sufbcd[h]	(Ham0750 and Ham0751 and Ham0752 and Ham0753)	Cofactor and Prosthetic Group Biosynthesis		3.24272e-06
Hamiltonella	HAM_S2FE2SS2	SUF [2Fe-2S] Synthesis II	atp[h] + fadh2[h] + 2 fe2[h] + h2o[h] + sufbcd-2fe2s[h] + 2 sufsesh[h] -> adp[h] + fad[h] + 7 h[h] + pi[h] + sufbcd-2fe2s2[h] + 2 sufse[h]	(Ham0751 and Ham0752 and Ham0753 and Ham0754 and Ham0755)	Cofactor and Prosthetic Group Biosynthesis		0
Hamiltonella	HAM_S2FE2SS	SUF [2Fe-2S] Synthesis	atp[h] + fadh2[h] + 2 fe2[h] + h2o[h] + sufbcd[h] + 2 sufsesh[h] -> adp[h] + fad[h] + 7 h[h] + pi[h] + sufbcd-2fe2s[h] + 2 sufse[h]	(Ham0751 and Ham0752 and Ham0753 and Ham0754 and Ham0755)	Cofactor and Prosthetic Group Biosynthesis		1.62136e-06
Hamiltonella	HAM_S4FE4SR	SUF [4Fe-4S] Reduction	fadh2[h] + 2 h[h] + sufbcd-2fe2s2[h] => fad[h] + sufbcd-4fe4s[h]	(Ham0751 and Ham0752 and Ham0753)	Cofactor and Prosthetic Group Biosynthesis		0
Hamiltonella	HAM_S4FE4ST	SUF [4Fe-4S] Transfer	4 h[h] + sufbcd-4fe4s[h] => 4fe4s[h] + sufbcd[h]	(Ham0750 and Ham0751 and Ham0752 and Ham0753)	Cofactor and Prosthetic Group Biosynthesis		0
Hamiltonella	HAM_SCYSDS	SUF Cysteine desulfuration	cys-L[h] + sufse[h] => ala-L[h] + sufsesh[h]	(Ham0755 and Ham0754)	Cofactor and Prosthetic Group Biosynthesis		4.86408e-06
Hamiltonella	HAM_ADMDC	adenosylmethionine decarboxylase	amet[h] + h[h] => ametam[h] + co2[h]	Ham1026	Spermidine Biosynthesis	4.1.1.50	1.62136e-06
Hamiltonella	HAM_SPMS	spermidine synthase	ametam[h] + ptrc[h] => 5mta[h] + h[h] + spmd[h]	Ham1027	Spermidine Biosynthesis	2.5.1.16	1.62136e-06
Hamiltonella	HAM_MTAN	methylthioadenosine nucleosidase	5mta[h] + h2o[h] => 5mtr[h] + ade[h]	Ham1545	S-Methyl-5'-Thioadenosine Degradation	3.2.2.16	1.62136e-06
Hamiltonella	HAM_5DOAN	5'-Deoxyadenosine nuclosidase	dad-5[h] + h2o[h] => 5drib[h] + ade[h]	Ham1545	Cofactor and Prosthetic Group Biosynthesis	3.2.2.16	0.0042635
Hamiltonella	HAM_CPH4S	6-carboxy-5,6,7,8-tetrahydropterin synthase	ahdt[h] + h2o[h] => acald[h] + 6ctd[h] + pppi[h]	Ham0443	PreQ0 biosynthesis	4.1.2.50	0
Hamiltonella	HAM_CDGS1	7-carboxy-7-deazaguanine synthase	6ctd[h] => cdg[h] + nh4[h]	(Ham0884 and Ham0648)	PreQ0 biosynthesis	4.3.99.3	0
Hamiltonella	HAM_CCGS	7-cyano-7-carbaguanine synthase	atp[h] + cdg[h] + nh4[h] => adp[h] + h[h] + h2o[h] + pi[h] + preq0[h]	Ham0064	PreQ0 biosynthesis		0
Hamiltonella	HAM_CDGR	7-cyano-7-Deazaguanine reductase	3 h[h] + 2 nadph[h] + preq0[h] => 2 nadp[h] + preq1[h]	Ham1514	Queuosine biosynthesis		0
Hamiltonella	HAM_ARGDC	arginine decarboxylase	arg-L[h] + h[h] => agm[h] + co2[h]	Ham1513	Putrescine Biosynthesis	4.1.1.19	1.62136e-06
Hamiltonella	HAM_AGMDA	agmatine deaminase	agm[h] + h2o[h] => Ncbmpts[h] + h[h] + nh4[h]	Ham0107	Putrescine Biosynthesis	3.5.3.12	1.62136e-06
Hamiltonella	HAM_CBPAH	N-carbamoylputrescine amidohydrolase	Ncbmpts[h] + 2 h[h] + 2 h2o[h] => hco3[h] + nh4[h] + ptrc[h]	Ham0108	Putrescine Biosynthesis	3.5.1.53	1.62136e-06
Hamiltonella	HAM_PTRCAT1	putrescine acetyltransferase/Spermidine acetyltransferase	accoa[h] + ptrc[h] => coa[h] + h[h] + aprut[h]	Ham1413	Arginine and Proline Metabolism	2.3.1.57	0
Hamiltonella	HAM_FADRx	FAD reductase	fad[h] + h[h] + nadh[h] => fadh2[h] + nad[h]	Ham0269	Cofactor and Prosthetic Group Biosynthesis		0.00500271
Hamiltonella	HAM_FE3Ri	Fe(III) reduction	fadh2[h] + 2 fe3[h] => fad[h] + 2 fe2[h] + 2 h[h]	Ham0269	Cofactor and Prosthetic Group Biosynthesis		2.43204e-06
Hamiltonella	HAM_FLVRx	flavin reductase (NAD)	h[h] + nadh[h] + ribflv[h] => nad[h] + rbflvrd[h]	Ham0269	Cofactor and Prosthetic Group Biosynthesis	1.5.1.30	0
Hamiltonella	HAM_FLVR	flavin reductase	h[h] + nadph[h] + ribflv[h] => nadp[h] + rbflvrd[h]	Ham0269	Flavin Reduction	1.5.1.30	0
Hamiltonella	HAM_FMNRx	FMN reductase	fmn[h] + h[h] + nadh[h] => fmnh2[h] + nad[h]	Ham0269	Cofactor and Prosthetic Group Biosynthesis		1.62136e-06
Hamiltonella	HAM_FMNRx2	FMN reductase	fmn[h] + h[h] + nadph[h] => fmnh2[h] + nadp[h]	Ham0269	Flavin Reduction		0
Hamiltonella	HAM_GTHO	glutathione oxidoreductase	gthox[h] + h[h] + nadph[h] => 2 gthrd[h] + nadp[h]	Ham1144	Cofactor and Prosthetic Group Biosynthesis	1.8.1.7	0.00322262
Hamiltonella	HAM_PTA	phosphotransacetylase	accoa[h] + pi[h] => actp[h] + coa[h]	Ham0582	Acetate Formation From Acetyl-CoA I	2.3.1.8	0
Hamiltonella	HAM_ACKr	acetate kinase	actp[h] + adp[h] <=> ac[h] + atp[h]	Ham0583	Acetate Formation From Acetyl-CoA I	2.7.2.1	0
Hamiltonella	HAM_FRUK	fructose-1-phosphate kinase	atp[h] + f1p[h] => adp[h] + fdp[h] + h[h]	Ham1223	Alternate Carbon Metabolism	2.7.1.56	0
Hamiltonella	HAM_GLYCDx	Glycerol dehydrogenase	glyc[h] + nad[h] => dha[h] + h[h] + nadh[h]	Ham1327	Alternate Carbon Metabolism	1.1.1.6	0.000836622
Hamiltonella	HAM_PGI	glucose-6-phosphate isomerase	g6p[h] <=> f6p[h]	Ham0740	Glycolysis/Gluconeogenesis	5.3.1.9	0.0566342
Hamiltonella	HAM_PFK	phosphofructokinase	atp[h] + f6p[h] => adp[h] + fdp[h] + h[h]	Ham1156	Glycolysis/Gluconeogenesis	2.7.1.11	0
Hamiltonella	HAM_FBA	fructose-Bisphosphate aldolase	fdp[h] <=> dhap[h] + g3p[h]	Ham1503	Glycolysis/Gluconeogenesis	4.1.2.13	0
Hamiltonella	HAM_TPI	triose-phosphate isomerase	dhap[h] <=> g3p[h]	Ham0744	Glycolysis/Gluconeogenesis	5.3.1.1	0.0349152
Hamiltonella	HAM_GAPD	glyceraldehyde-3-phosphate dehydrogenase	g3p[h] + nad[h] + pi[h] <=> 13dpg[h] + h[h] + nadh[h]	Ham0715	Glycolysis/Gluconeogenesis	1.2.1.12	0.078565
Hamiltonella	HAM_PGK	phosphoglycerate kinase	13dpg[h] + adp[h] <=> 3pg[h] + atp[h]	Ham1502	Glycolysis/Gluconeogenesis	2.7.2.3	0.078565
Hamiltonella	HAM_PGM	phosphoglycerate mutase	3pg[h] => 2pg[h]	Ham1354	Glycolysis/Gluconeogenesis	5.4.2.1	0.078565
Hamiltonella	HAM_ENO	enolase	2pg[h] <=> h2o[h] + pep[h]	Ham0063	Glycolysis/Gluconeogenesis	4.2.1.11	0.078565
Hamiltonella	HAM_PYK	pyruvate kinase	adp[h] + h[h] + pep[h] => atp[h] + pyr[h]	Ham1079	Glycolysis/Gluconeogenesis	2.7.1.40	0
Hamiltonella	HAM_PDH	pyruvate dehydrogenase	coa[h] + nad[h] + pyr[h] => accoa[h] + co2[h] + nadh[h]	(Ham0532 and Ham0533 and Ham0534)	Glycolysis/Gluconeogenesis		0.0794343
Hamiltonella	HAM_CS	citrate synthase	accoa[h] + h2o[h] + oaa[h] => cit[h] + coa[h] + h[h]	Ham1166	Citric Acid Cycle		0
Hamiltonella	HAM_ACONTa	aconitase (half-Reaction A, Citrate hydro-Lyase)	cit[h] <=> acon-C[h] + h2o[h]	Ham0128	Citric Acid Cycle	4.2.1.3	0
Hamiltonella	HAM_ACONTb	aconitase (half-Reaction B, Isocitrate hydro-Lyase)	acon-C[h] + h2o[h] <=> icit[h]	Ham0128	Citric Acid Cycle	4.2.1.3	0
Hamiltonella	HAM_ICDH	isocitrate dehydrogenase (NADP)	icit[h] + nadp[h] => akg[h] + co2[h] + nadph[h]	Ham0662	Citric Acid Cycle	1.1.1.42	0
Hamiltonella	HAM_AKGDH	2-Oxogluterate dehydrogenase	akg[h] + coa[h] + nad[h] => co2[h] + nadh[h] + succoa[h]	(Ham1160 and Ham1161 and Ham0532)	Citric Acid Cycle		0.136156
Hamiltonella	HAM_SUCOAS	succinyl-CoA synthetase (ADP-forming)	adp[h] + pi[h] + succoa[h] <=> atp[h] + coa[h] + succ[h]	(Ham1158 and Ham1159)	Citric Acid Cycle	6.2.1.5	0.111187
Hamiltonella	HAM_SUCDi	succinate dehydrogenase (irreversible)	q8[h] + succ[h] => fum[h] + q8h2[h]	(Ham1165 and Ham1164 and Ham1163 and Ham1162)	Citric Acid Cycle	1.3.99.1	0.136156
Hamiltonella	HAM_FUM	fumarase	fum[h] + h2o[h] <=> mal-L[h]	Ham0522	Citric Acid Cycle	4.2.1.2	0.147828
Hamiltonella	HAM_MDH	malate dehydrogenase	mal-L[h] + nad[h] => h[h] + nadh[h] + oaa[h]	Ham0980	Citric Acid Cycle	1.1.1.37	0.147828
Hamiltonella	HAM_ME1	malic enzyme (NAD)	mal-L[h] + nad[h] => co2[h] + nadh[h] + pyr[h]	Ham1236	Anaplerotic Reactions	1.1.1.38	0
Hamiltonella	HAM_PPCK	phosphoenolpyruvate carboxykinase	atp[h] + oaa[h] => adp[h] + co2[h] + pep[h]	Ham0933	Anaplerotic Reactions	4.1.1.49	0.0747871
Hamiltonella	HAM_G6PDH2	glucose 6-phosphate dehydrogenase	g6p[h] + nadp[h] => 6pgl[h] + h[h] + nadph[h]	Ham1450	Pentose Phosphate Pathway	1.1.1.49	0.0859748
Hamiltonella	HAM_PGL	6-phosphogluconolactonase	6pgl[h] + h2o[h] => 6pgc[h] + h[h]	Ham0044	Pentose Phosphate Pathway	3.1.1.31	0.0859748
Hamiltonella	HAM_GND	phosphogluconate dehydrogenase	6pgc[h] + nadp[h] => co2[h] + nadph[h] + ru5p-D[h]	Ham0732	Pentose Phosphate Pathway	1.1.1.44	0.0325606
Hamiltonella	HAM_RPI	ribose-5-phosphate isomerase	ru5p-D[h] <=> r5p[h]	Ham0237	Pentose Phosphate Pathway	5.3.1.6	0.0267863
Hamiltonella	HAM_RPE	ribulose 5-phosphate 3-epimerase	ru5p-D[h] <=> xu5p-D[h]	Ham0577	Pentose Phosphate Pathway	5.1.3.1	0.00570559
Hamiltonella	HAM_TKT1	transketolase	r5p[h] + xu5p-D[h] <=> g3p[h] + s7p[h]	Ham1512	Pentose Phosphate Pathway	2.2.1.1	0.00285442
Hamiltonella	HAM_TALA	transaldolase	g3p[h] + s7p[h] <=> e4p[h] + f6p[h]	Ham1386	Pentose Phosphate Pathway	2.2.1.2	-0.0380056
Hamiltonella	HAM_TKT2	transketolase	e4p[h] + xu5p-D[h] <=> f6p[h] + g3p[h]	Ham1512	Pentose Phosphate Pathway	2.2.1.1	0.00285118
Hamiltonella	HAM_PFK_3	phosphofructokinase (s7p)	atp[h] + s7p[h] => adp[h] + h[h] + s17bp[h]	Ham1156	Sedoheptulose Bisphosphate Bypass	2.7.1.11	0.04086
Hamiltonella	HAM_FBA3	Sedoheptulose 1,7-Bisphosphate D-glyceraldehyde-3-phosphate-Lyase	s17bp[h] <=> dhap[h] + e4p[h]	Ham1503	Sedoheptulose Bisphosphate Bypass	4.1.2.13	0.04086
Hamiltonella	HAM_MAN6PI	mannose-6-phosphate isomerase	man6p[h] <=> f6p[h]	Ham1005	GDP-Mannose Biosynthesis	5.3.1.8	0
Hamiltonella	HAM_PMANM	phosphomannomutase	man1p[h] <=> man6p[h]	Ham0859	GDP-Mannose Biosynthesis	5.4.2.8	0
Hamiltonella	HAM_MAN1PT2	mannose-1-phosphate guanylyltransferase (GDP)	gdp[h] + h[h] + man1p[h] => gdpmann[h] + pi[h]	(Ham0866 and Ham0867)	GDP-Mannose Biosynthesis	2.7.7.22	0
Hamiltonella	HAM_GMAND	GDP-D-mannose dehydratase	gdpmann[h] => gdpddman[h] + h2o[h]	Ham0872	GDP-L-Fucose Biosynthesis I	4.2.1.47	0
Hamiltonella	HAM_GDMANE	GDP-4-Dehydro-6-Deoxy-D-Mannose epimerase	gdpddman[h] => gdpofuc[h]	Ham0868	GDP-L-Fucose Biosynthesis I	1.1.1.271	0
Hamiltonella	HAM_GOFUCR	GDP-4-oxo-L-fucose reductase	gdpofuc[h] + h[h] + nadph[h] => gdpfuc[h] + nadp[h]	Ham0868	GDP-L-Fucose Biosynthesis I	1.1.1.271	0
Hamiltonella	HAM_ATPS4rpp	ATP synthase (four protons for one ATP) (periplasm)	adp[h] + pi[h] + 4 h[b] <=> atp[h] + 3 h[h] + h2o[h]	( Ham0687 and Ham0688 and Ham0689 and Ham0690 and Ham0691 and Ham0692 and Ham0693 and Ham0694 )	Oxidative Phosphorylation	3.6.3.14	1.79107
Hamiltonella	HAM_CYTBO3_4pp	cytochrome oxidase bo3 (ubiquinol-8: 4 protons) (periplasm)	4 h[h] + 0.5 o2[h] + q8h2[h] => h2o[h] + q8[h] + 4 h[b]	((Ham0757 and Ham0758 and Ham0759 and Ham0760) or (Ham0757 and Ham0758 and Ham1625 and Ham0760))	Oxidative Phosphorylation		0.539528
Hamiltonella	HAM_NADH16pp	NADH dehydrogenase (ubiquinone-8 & 3 protons) (periplasm)	4 h[h] + nadh[h] + q8[h] => nad[h] + q8h2[h] + 3 h[b]	(Ham1018 and Ham0549 and Ham0550 and Ham0551 and Ham0552 and Ham0553 and Ham0554 and Ham0555 and Ham1362 and Ham1361 and Ham1360 and Ham1359 and Ham1358)	Oxidative Phosphorylation	1.6.5.3	0.393176
Hamiltonella	HAM_PPA	inorganic diphosphatase	h2o[h] + ppi[h] => h[h] + 2 pi[h]	Ham0940	Anaplerotic Reactions	3.6.1.1	0.0898298
Hamiltonella	HAM_TRDR	thioredoxin reductase (NADPH)	h[h] + nadph[h] + trdox[h] => nadp[h] + trdrd[h]	((Ham0782 and Ham0711) or Ham0711)	Oxidative Phosphorylation	1.8.1.9	1.62136e-06
Hamiltonella	HAM_NADTRHD	NAD transhydrogenase	nad[h] + nadph[h] => nadh[h] + nadp[h]	Ham0939	Oxidative Phosphorylation		0
Hamiltonella	HAM_CBPS	carbamoyl-phosphate synthase (glutamine-hydrolysing)	2 atp[h] + gln-L[h] + h2o[h] + hco3[h] => 2 adp[h] + cbp[h] + glu-L[h] + 2 h[h] + pi[h]	(Ham0798 and Ham0799)	UMP biosynthesis	6.3.5.5	0.0101072
Hamiltonella	HAM_ASPCT	aspartate carbamoyltransferase	asp-L[h] + cbp[h] => cbasp[h] + h[h] + pi[h]	Ham1120	UMP Biosynthesis	2.1.3.2	0.0101072
Hamiltonella	HAM_DHORTS	dihydroorotase	cbasp[h] + h[h] <=> dhor-S[h] + h2o[h]	Ham0958	UMP Biosynthesis	3.5.2.3	0.0101072
Hamiltonella	HAM_DHORD2	dihydoorotic acid dehydrogenase (quinone8)	dhor-S[h] + q8[h] => orot[h] + q8h2[h]	Ham1441	UMP Biosynthesis	1.3.3.1	0.0101072
Hamiltonella	HAM_ORPT	orotate phosphoribosyltransferase	orot[h] + prpp[h] <=> orot5p[h] + ppi[h]	Ham1023	UMP Biosynthesis	2.4.2.10	0.0101072
Hamiltonella	HAM_OMPDC	orotidine-5'-phosphate decarboxylase	h[h] + orot5p[h] => co2[h] + ump[h]	Ham0802	UMP Biosynthesis	4.1.1.23	0.0101072
Hamiltonella	HAM_UMPK	UMP kinase	atp[h] + ump[h] <=> adp[h] + udp[h]	Ham1411 or Ham0131	UTP and CTP de novo biosynthesis	2.7.4.14	0.0208471
Hamiltonella	HAM_NDPK2	nucleoside-Diphosphate kinase (ATP:UDP)	atp[h] + udp[h] <=> adp[h] + utp[h]	Ham0050 or Ham0255	UTP and CTP de novo biosynthesis	2.7.4.6	0.0306252
Hamiltonella	HAM_CTPS2	CTP synthase (glutamine)	atp[h] + gln-L[h] + h2o[h] + utp[h] => adp[h] + ctp[h] + glu-L[h] + 2 h[h] + pi[h]	Ham0062	UTP and CTP de novo biosynthesis	6.3.4.2	0.00473534
Hamiltonella	HAM_GLUPRT	glutamine phosphoribosyldiphosphate amidotransferase	gln-L[h] + h2o[h] + prpp[h] => glu-L[h] + ppi[h] + pram[h]	Ham0084	5-Aminoimidazole Ribonucleotide Biosynthesis I	2.4.2.14	0.00946939
Hamiltonella	HAM_PRAGS	phosphoribosylglycinamide synthase	atp[h] + gly[h] + pram[h] => adp[h] + gar[h] + h[h] + pi[h]	Ham0526	5-Aminoimidazole Ribonucleotide Biosynthesis I	6.3.4.13	0.00946939
Hamiltonella	HAM_GARFT	phosphoribosylglycinamide formyltransferase	10fthf[h] + gar[h] <=> fgam[h] + h[h] + thf[h]	Ham1414	5-Aminoimidazole Ribonucleotide Biosynthesis I	2.1.2.2	0.00946939
Hamiltonella	HAM_PRFGS	phosphoribosylformylglycinamidine synthase	atp[h] + fgam[h] + gln-L[h] + h2o[h] => adp[h] + fpram[h] + glu-L[h] + h[h] + pi[h]	Ham0376	5-Aminoimidazole Ribonucleotide Biosynthesis I	6.3.5.3	0.00946939
Hamiltonella	HAM_PRAIS	phosphoribosylaminoimidazole synthase	atp[h] + fpram[h] => adp[h] + air[h] + 2 h[h] + pi[h]	Ham1415	5-Aminoimidazole Ribonucleotide Biosynthesis I	6.3.3.1	0.00946939
Hamiltonella	HAM_AIRC2	phosphoribosylaminoimidazole carboxylase	air[h] + atp[h] + hco3[h] => 5caiz[h] + adp[h] + h[h] + pi[h]	Ham1381	IMP Biosynthesis	6.3.4.18	0.00946939
Hamiltonella	HAM_AIRC3	phosphoribosylaminoimidazole carboxylase (mutase rxn)	5caiz[h] <=> 5aizc[h]	Ham1380	IMP Biosynthesis	5.4.99.18	0.00946939
Hamiltonella	HAM_PRASCS	phosphoribosylaminoimidazolesuccinocarboxamide synthase	5aizc[h] + asp-L[h] + atp[h] <=> 25aics[h] + adp[h] + h[h] + pi[h]	Ham1208	IMP Biosynthesis	6.3.2.6	0.00946939
Hamiltonella	HAM_ADSL2	adenylosuccinate lyase	25aics[h] <=> aicar[h] + fum[h]	Ham1063	IMP Biosynthesis	4.3.2.2	0.00946939
Hamiltonella	HAM_AICART	phosphoribosylaminoimidazolecarboxamide formyltransferase	10fthf[h] + aicar[h] => fprica[h] + thf[h]	Ham0525	IMP Biosynthesis	2.1.2.3	0.00946939
Hamiltonella	HAM_IMPC	IMP cyclohydrolase	fprica[h] <=> h2o[h] + imp[h]	Ham0525	IMP Biosynthesis	3.5.4.10	0.00946939
Hamiltonella	HAM_IMPD	IMP dehydrogenase	h2o[h] + imp[h] + nad[h] => h[h] + nadh[h] + xmp[h]	Ham1130	Guanosine Nucleotides Biosynthesis II	1.1.1.205	0.00726661
Hamiltonella	HAM_GMPS2	GMP synthase	atp[h] + gln-L[h] + h2o[h] + xmp[h] => amp[h] + glu-L[h] + gmp[h] + 2 h[h] + ppi[h]	Ham1129	Guanosine Nucleotides Biosynthesis II	6.3.5.2	0.00726661
Hamiltonella	HAM_GK1	guanylate kinase (GMP:ATP)	atp[h] + gmp[h] => adp[h] + gdp[h]	Ham1468	Guanosine Nucleotides Biosynthesis II	2.7.4.8	0.00726661
Hamiltonella	HAM_NDPK1	nucleoside-Diphosphate kinase (ATP:GDP)	atp[h] + gdp[h] <=> adp[h] + gtp[h]	Ham0050 or Ham0255	Guanosine Nucleotides Biosynthesis II	2.7.4.6	0
Hamiltonella	HAM_RNDR2	ribonucleoside-Diphosphate reductase (GDP)	gdp[h] + trdrd[h] => dgdp[h] + h2o[h] + trdox[h]	(( Ham0144 and Ham0145 ) or ( Ham0144 and Ham0145 and Ham0782 ))	Guanosine Nucleotides Biosynthesis II	1.17.4.1	0
Hamiltonella	HAM_NDPK5	nucleoside-Diphosphate kinase (ATP:dGDP)	atp[h] + dgdp[h] <=> adp[h] + dgtp[h]	Ham0050 or Ham0255	Guanosine Nucleotides Biosynthesis II	2.7.4.6	0.000649517
Hamiltonella	HAM_ADSS	adenylosuccinate synthase	asp-L[h] + gtp[h] + imp[h] => dcamp[h] + gdp[h] + 2 h[h] + pi[h]	Ham0140	Adenosine Ribonucleotides Biosynthesis	6.3.4.4	0.00220278
Hamiltonella	HAM_ADSL1	adenylsuccinate lyase	dcamp[h] => amp[h] + fum[h]	Ham1063	Adenosine Ribonucleotides Biosynthesis	4.3.2.2	0.00220278
Hamiltonella	HAM_ADK1	adenylate kinase	amp[h] + atp[h] <=> 2 adp[h]	Ham0255	Adenosine Ribonucleotides Biosynthesis	2.7.4.3	0.0553781
Hamiltonella	HAM_DGK1	deoxyguanylate kinase (dGMP:ATP)	atp[h] + dgmp[h] => adp[h] + dgdp[h]	Ham1468	Adenosine Deoxyribonucleotides de novo Biosynthesis II	2.7.4.8	0
Hamiltonella	HAM_RNDR1	ribonucleoside-Diphosphate reductase (ADP)	adp[h] + trdrd[h] => dadp[h] + h2o[h] + trdox[h]	(( Ham0144 and Ham0145 ) or ( Ham0144 and Ham0145 and Ham0782 ))	Adenosine Deoxyribonucleotides de novo Biosynthesis II	1.17.4.1	0
Hamiltonella	HAM_NDPK8	nucleoside-Diphosphate kinase (ATP:dADP)	atp[h] + dadp[h] <=> adp[h] + datp[h]	Ham0050 or Ham0255	Adenosine Deoxyribonucleotides de novo Biosynthesis II	2.7.4.6	0.000961791
Hamiltonella	HAM_NTP5	nucleoside-triphosphatase (CTP)	ctp[h] + h2o[h] => cdp[h] + h[h] + pi[h]	Ham0996	Pyrimidine Deoxyribonucleotides de novo Biosynthesis-Superpathway	3.6.1.15	0
Hamiltonella	HAM_RNDR3	ribonucleoside-Diphosphate reductase (CDP)	cdp[h] + trdrd[h] => dcdp[h] + h2o[h] + trdox[h]	(( Ham0144 and Ham0145 ) or ( Ham0144 and Ham0145 and Ham0782 ))	Pyrimidine Deoxyribonucleotides de novo Biosynthesis-Superpathway	1.17.4.1	0
Hamiltonella	HAM_NDPK7	nucleoside-Diphosphate kinase (ATP:dCDP)	atp[h] + dcdp[h] <=> adp[h] + dctp[h]	Ham0050 or Ham0255	Pyrimidine Deoxyribonucleotides de novo Biosynthesis-Superpathway	2.7.4.6	0.000649517
Hamiltonella	HAM_DCTPD	dCTP deaminase	dctp[h] + h[h] + h2o[h] => dutp[h] + nh4[h]	Ham0735	Pyrimidine Deoxyribonucleotides de novo Biosynthesis-Superpathway	3.5.4.13	0
Hamiltonella	HAM_RNDR4	ribonucleoside-Diphosphate reductase (UDP)	trdrd[h] + udp[h] => dudp[h] + h2o[h] + trdox[h]	(( Ham0144 and Ham0145 ) or ( Ham0144 and Ham0145 and Ham0782 ))	Pyrimidine Deoxyribonucleotides de novo Biosynthesis-Superpathway	1.17.4.1	0
Hamiltonella	HAM_NDPK6	nucleoside-Diphosphate kinase (ATP:dUDP)	atp[h] + dudp[h] <=> adp[h] + dutp[h]	Ham0050 or Ham0255	Pyrimidine Deoxyribonucleotides de novo Biosynthesis-Superpathway	2.7.4.6	0.000961791
Hamiltonella	HAM_DUTPDP	dUTP diphosphatase	dutp[h] + h2o[h] => dump[h] + h[h] + ppi[h]	Ham0671 or Ham1442	Pyrimidine Deoxyribonucleotides de novo Biosynthesis-Superpathway	3.6.1.23	0.000961791
Hamiltonella	HAM_TMDS	thymidylate synthase	dump[h] + mlthf[h] => dhf[h] + dtmp[h]	Ham1138	Pyrimidine Deoxyribonucleotides de novo Biosynthesis-Superpathway	2.1.1.45	0.000961791
Hamiltonella	HAM_DTMPK	dTMP kinase	atp[h] + dtmp[h] <=> adp[h] + dtdp[h]	Ham0970	Pyrimidine Deoxyribonucleotides de novo Biosynthesis-Superpathway	2.7.4.9	0.000961791
Hamiltonella	HAM_NDPK4	nucleoside-Diphosphate kinase (ATP:dTDP)	atp[h] + dtdp[h] <=> adp[h] + dttp[h]	Ham0050 or Ham0255	Pyrimidine Deoxyribonucleotides de novo Biosynthesis-Superpathway	2.7.4.6	0.000961791
Hamiltonella	HAM_CYTK1	cytidylate kinase (CMP)	atp[h] + cmp[h] <=> adp[h] + cdp[h]	Ham1411	CMP phosphorylation	2.7.4.14	0.00340972
Hamiltonella	HAM_NDPK3	nucleoside-Diphosphate kinase (ATP:CDP)	atp[h] + cdp[h] <=> adp[h] + ctp[h]	Ham0050 or Ham0255	CMP phosphorylation	2.7.4.6	0.0027602
Hamiltonella	HAM_CYTK2	cytidylate kinase (dCMP)	atp[h] + dcmp[h] <=> adp[h] + dcdp[h]	Ham1411	Pyrimidine Deoxyribonucleotide Phosphorylation	2.7.4.14	0
Hamiltonella	HAM_NTD3	5'-nucleotidase (dCMP)	dcmp[h] + h2o[h] => dcyt[h] + pi[h]	Ham1484	Nucleotide Salvage Pathway	3.1.3.5	0
Hamiltonella	HAM_NTD5	5'-nucleotidase (dTMP)	dtmp[h] + h2o[h] => pi[h] + thymd[h]	Ham1484	Nucleotide Salvage Pathway	3.1.3.5	0
Hamiltonella	HAM_NTD6	5'-nucleotidase (dAMP)	damp[h] + h2o[h] <=> dad-2[h] + pi[h]	Ham1484	Adenine and Adenosine Salvage	3.1.3.5	0
Hamiltonella	HAM_ADPT	adenine phosphoribosyltransferase	ade[h] + prpp[h] => amp[h] + ppi[h]	Ham0249	Adenine and Adenosine Salvage	2.4.2.7	0.00426674
Hamiltonella	HAM_NTD8	5'-nucleotidase (dGMP)	dgsn[h] + pi[h] <=> dgmp[h] + h2o[h]	Ham1484	Adenine and Adenosine Salvage	3.1.3.5	0
Hamiltonella	HAM_NTPP5	Nucleoside triphosphate pyrophosphorylase (datp)	datp[h] + h2o[h] => damp[h] + h[h] + ppi[h]	Ham1054	Nucleotide Salvage Pathway	3.6.1.19	0
Hamiltonella	HAM_ADK3	adenylate kinase (GTP)	amp[h] + gtp[h] <=> adp[h] + gdp[h]	Ham0255	Nucleotide Salvage Pathway		-0.00881987
Hamiltonella	HAM_ADK4	adenylate kinase (ITP)	amp[h] + itp[h] <=> adp[h] + idp[h]	Ham0255	Nucleotide Salvage Pathway		0
Hamiltonella	HAM_DADK	deoxyadenylate kinase	atp[h] + damp[h] <=> adp[h] + dadp[h]	Ham0255	Nucleotide Salvage Pathway	2.7.4.11	0
Hamiltonella	HAM_NTD1	5'-nucleotidase (dUMP)	dump[h] + h2o[h] => duri[h] + pi[h]	Ham1484	Nucleotide Salvage Pathway	3.1.3.5	0
Hamiltonella	HAM_GTPDPK	GTP diphosphokinase	atp[h] + gtp[h] => amp[h] + gdptp[h] + h[h]	Ham0924	ppGpp Biosynthesis	2.7.6.5	0
Hamiltonella	HAM_GDPTPDP	guanosine 3'-Diphosphate 5'-triphosphate 3'-Diphosphatase	gdptp[h] + h2o[h] => gtp[h] + ppi[h]	Ham1466	ppGpp Biosynthesis	3.1.7.2	0
Hamiltonella	HAM_GDPDPK	GDP diphosphokinase	atp[h] + gdp[h] => amp[h] + h[h] + ppgpp[h]	Ham1466 or Ham0924	ppGpp Biosynthesis	3.1.7.2/2.7.6.5	0
Hamiltonella	HAM_PPGPPDP	guanosine-3',5'-Bis(diphosphate) 3'-Diphosphatase	h2o[h] + ppgpp[h] => gdp[h] + ppi[h]	Ham1466	ppGpp Biosynthesis	3.1.7.2	0
Hamiltonella	HAM_NTP1	nucleoside-triphosphatase (ATP)	atp[h] + h2o[h] => adp[h] + h[h] + pi[h]	Ham0996	Nucleotide Salvage Pathway	3.6.1.15	0
Hamiltonella	HAM_NTP10	nucleoside-triphosphatase (ITP)	h2o[h] + itp[h] => h[h] + idp[h] + pi[h]	Ham0996	Nucleotide Salvage Pathway	3.6.1.15	0
Hamiltonella	HAM_NTP3	nucleoside-triphosphatase (GTP)	gtp[h] + h2o[h] => gdp[h] + h[h] + pi[h]	Ham0996	Nucleotide Salvage Pathway	3.6.1.15	0
Hamiltonella	HAM_NTPP1	Nucleoside triphosphate pyrophosphorylase (dgtp)	dgtp[h] + h2o[h] => dgmp[h] + h[h] + ppi[h]	Ham1054	Nucleotide Salvage Pathway	3.6.1.-	0
Hamiltonella	HAM_NTPP2	Nucleoside triphosphate pyrophosphorylase (gtp)	gtp[h] + h2o[h] => gmp[h] + h[h] + ppi[h]	Ham1054	Nucleotide Salvage Pathway	3.6.1.-	0
Hamiltonella	HAM_NTPP3	Nucleoside triphosphate pyrophosphorylase (dctp)	dctp[h] + h2o[h] => dcmp[h] + h[h] + ppi[h]	Ham1442	Nucleotide Salvage Pathway	3.6.1.-	0
Hamiltonella	HAM_NTPP7	Nucleoside triphosphate pyrophosphorylase (dttp)	dttp[h] + h2o[h] => dtmp[h] + h[h] + ppi[h]	Ham1442	Nucleotide Salvage Pathway	3.6.1.-	0
Hamiltonella	HAM_AP4AH	Ap4A hydrolase	ap4a[h] + h2o[h] => 2 adp[h] + 2 h[h]	Ham0070	Nucleotide Salvage Pathway	3.6.1.41	0
Hamiltonella	HAM_NTPP11	Nucleoside triphosphate pyrophosphorylase (xtp)	h2o[h] + xtp[h] <=> h[h] + ppi[h] + xmp[h]	Ham1134	Nucleotide Salvage Pathway	3.6.1.19	0
Hamiltonella	HAM_NTPP9	Nucleoside triphosphate pyrophosphorylase (itp)	h2o[h] + itp[h] => h[h] + imp[h] + ppi[h]	Ham1134	Nucleotide Salvage Pathway	3.6.1.19	0
Hamiltonella	HAM_ACPS1	acyl-carrier protein synthase	apoACP[h] + coa[h] => ACP[h] + h[h] + pap[h]	Ham0651	Acyl Carrier Protein Metabolism	2.7.8.7	1.62136e-06
Hamiltonella	HAM_DXPS	1-Deoxy-D-xylulose 5-phosphate synthase	g3p[h] + h[h] + pyr[h] => co2[h] + dxyl5p[h]	Ham0547	Methylerythritol Phosphate Pathway I	2.2.1.7	6.13175e-05
Hamiltonella	HAM_DXPRIi	1-Deoxy-D-xylulose reductoisomerase	dxyl5p[h] + h[h] + nadph[h] => 2me4p[h] + nadp[h]	Ham0129	Methylerythritol Phosphate Pathway I	1.1.1.267	5.96961e-05
Hamiltonella	HAM_MEPCT	2-C-Methyl-D-erythritol 4-phosphate cytidylyltransferase	2me4p[h] + ctp[h] + h[h] => 4c2me[h] + ppi[h]	Ham0441	Methylerythritol Phosphate Pathway I	2.7.7.60	5.96961e-05
Hamiltonella	HAM_CDPMEK	4-(cytidine 5'-Diphospho)-2-C-Methyl-D-erythritol kinase	4c2me[h] + atp[h] => 2p4c2me[h] + adp[h] + h[h]	Ham0281	Methylerythritol Phosphate Pathway I	2.7.1.48	5.96961e-05
Hamiltonella	HAM_MECDPS	2-C-Methyl-D-erythritol 2,4-cyclodiphosphate synthase	2p4c2me[h] => 2mecdp[h] + cmp[h]	Ham0440	Methylerythritol Phosphate Pathway I	4.6.1.12	5.96961e-05
Hamiltonella	HAM_MECDPDH5	2C-Methyl-D-erythritol 2,4 cyclodiphosphate dehydratase	2mecdp[h] + 2 flxr[h] + h[h] => 2 flxso[h] + h2mb4p[h] + h2o[h]	( Ham0648 and Ham0054 )	Methylerythritol Phosphate Pathway I	1.17.7.3	5.96961e-05
Hamiltonella	HAM_DMPPS	1-hydroxy-2-Methyl-2-(E)-Butenyl 4-Diphosphate reductase (dmpp)	h[h] + h2mb4p[h] + nadh[h] => dmpp[h] + h2o[h] + nad[h]	Ham1101	Methylerythritol Phosphate Pathway I	1.17.7.-	1.55751e-05
Hamiltonella	HAM_IPDPS	1-hydroxy-2-Methyl-2-(E)-Butenyl 4-Diphosphate reductase (ipdp)	h[h] + h2mb4p[h] + nadh[h] => h2o[h] + ipdp[h] + nad[h]	Ham1101	Methylerythritol Phosphate Pathway I	1.17.7.-	4.4121e-05
Hamiltonella	HAM_DMATT	dimethylallyltranstransferase	dmpp[h] + ipdp[h] => grdp[h] + ppi[h]	Ham0546	Polyisoprenoid Biosynthesis	2.5.1.1	1.55751e-05
Hamiltonella	HAM_GRTT	geranyltranstransferase	grdp[h] + ipdp[h] => frdp[h] + ppi[h]	Ham0546	Polyisoprenoid Biosynthesis	2.5.1.10	1.55751e-05
Hamiltonella	HAM_UDCPDPS	Undecaprenyl diphosphate synthase	frdp[h] + 8 ipdp[h] => 8 ppi[h] + udcpdp[h]	Ham0105	Polyisoprenoid Biosynthesis	2.5.1.31	1.62136e-06
Hamiltonella	HAM_UDCPDP	undecaprenyl-diphosphatase	h2o[h] + udcpdp[h] => h[h] + pi[h] + udcpp[h]	Ham0805	Peptidoglycan Biosynthesis	3.6.1.27	0.0107399
Hamiltonella	HAM_GF6PTA	glutamine-fructose-6-phosphate transaminase	f6p[h] + gln-L[h] => gam6p[h] + glu-L[h]	Ham0896	UDP-N-Acetyl-D-Glucosamine Biosynthesis I	2.6.1.16	0.0214798
Hamiltonella	HAM_PGAMT	phosphoglucosamine mutase	gam6p[h] <=> gam1p[h]	Ham0406	UDP-N-Acetyl-D-Glucosamine Biosynthesis I	5.4.2.10	0.0214798
Hamiltonella	HAM_G1PACT	glucosamine-1-phosphate N-acetyltransferase	accoa[h] + gam1p[h] => acgam1p[h] + coa[h] + h[h]	Ham0897	UDP-N-Acetyl-D-Glucosamine Biosynthesis I	2.3.1.157	0.0214798
Hamiltonella	HAM_UAGDP	UDP-N-acetylglucosamine diphosphorylase	acgam1p[h] + h[h] + utp[h] => ppi[h] + uacgam[h]	Ham0897	UDP-N-Acetyl-D-Glucosamine Biosynthesis I	2.7.7.23	0.0214798
Hamiltonella	HAM_UAGCVT	UDP-N-acetylglucosamine 1-carboxyvinyltransferase	pep[h] + uacgam[h] => pi[h] + uaccg[h]	Ham1107	Peptidoglycan Biosynthesis I	2.5.1.7	0.0107399
Hamiltonella	HAM_UAPGR	UDP-N-acetylenolpyruvoylglucosamine reductase	h[h] + nadph[h] + uaccg[h] => nadp[h] + uamr[h]	Ham0539	Peptidoglycan Biosynthesis I	1.1.1.158	0.0107399
Hamiltonella	HAM_UAMAS	UDP-N-acetylmuramoyl-L-alanine synthetase	ala-L[h] + atp[h] + uamr[h] => adp[h] + h[h] + pi[h] + uama[h]	Ham1256	Peptidoglycan Biosynthesis I	6.3.2.8	0.0107399
Hamiltonella	HAM_GLUR	glutamate racemase	glu-L[h] <=> glu-D[h]	Ham0993	Peptidoglycan Biosynthesis I	5.1.1.3	0.0107399
Hamiltonella	HAM_UAMAGS	UDP-N-acetylmuramoyl-L-alanyl-D-glutamate synthetase	atp[h] + glu-D[h] + uama[h] => adp[h] + h[h] + pi[h] + uamag[h]	Ham1253	Peptidoglycan Biosynthesis I	6.3.2.9	0.0107399
Hamiltonella	HAM_UAAGDS	UDP-N-acetylmuramoyl-L-alanyl-D-glutamyl-Meso-2,6-Diaminopimelate synthetase	26dap-M[h] + atp[h] + uamag[h] => adp[h] + h[h] + pi[h] + ugmd[h]	Ham1250	Peptidoglycan Biosynthesis I	6.3.2.13	0.0107399
Hamiltonella	HAM_ALAALA	D-alanine-D-alanine ligase	2 ala-D[h] + atp[h] => adp[h] + alaala[h] + h[h] + pi[h]	Ham1257	Peptidoglycan Biosynthesis I	6.3.2.4	0.0098449
Hamiltonella	HAM_UGMDDS	UDP-N-acetylmuramoyl-L-alanyl-D-glutamyl-Meso-2,6-Diaminopimeloyl-D-alanyl-D-alanine synthetase	alaala[h] + atp[h] + ugmd[h] => adp[h] + h[h] + pi[h] + ugmda[h]	Ham1251	Peptidoglycan Biosynthesis I	6.3.2.15	0.0107399
Hamiltonella	HAM_PAPPT3	phospho-N-acetylmuramoyl-pentapeptide-transferase (meso-2,6-Diaminopimelate)	udcpp[h] + ugmda[h] => uagmda[h] + ump[h]	Ham1252	Peptidoglycan Biosynthesis I	2.7.8.13	0.0107399
Hamiltonella	HAM_UAGPT3	UDP-N-acetylglucosamine-N-acetylmuramyl-(pentapeptide)pyrophosphoryl-undecaprenol N-acetylglucosamine transferase	uacgam[h] + uagmda[h] => h[h] + uaagmda[h] + udp[h]	Ham1255	Peptidoglycan Biosynthesis I	2.4.1.227	0.0107399
Hamiltonella	HAM_MPTG	murein polymerizing transglycosylase	2 uaagmda[h] => 2 h[h] + 2 udcpdp[h] + murein5p5p[h]	(Ham1456 or ( Ham0386 and Ham1456 ))	Peptidoglycan Maturation	2.4.1.129	0.00447495
Hamiltonella	HAM_MDDCP3pp	murein D,D-carboxypeptidase (murein5p5p) (periplasm)	h2o[h] + murein5p5p[h] => ala-D[h] + murein5p4p[h]	Ham1428	Peptidoglycan Maturation	3.4.16.4	0
Hamiltonella	HAM_MDDCP4pp	murein D,D-carboxypeptidase (murein5p4p) (periplasm)	h2o[h] + murein5p4p[h] => ala-D[h] + murein4p4p[h]	Ham1428	Peptidoglycan Maturation	3.4.16.4	0
Hamiltonella	HAM_MPTG2	murein polymerizing transglycosylase 2 (three linked units)	uaagmda[h] + murein5p5p[h] => h[h] + udcpdp[h] + murein5p5p5p[h]	(Ham1456 or ( Ham0386 and Ham1456 ))	Peptidoglycan Maturation	2.4.1.129	0.00178998
Hamiltonella	HAM_MCTP2App	murein crosslinking transpeptidase 1A:(A2pm->D-ala) (periplasm)	murein5p5p5p[h] => 2 ala-D[h] + murein5px4px4p[h]	Ham1430 or Ham0386 or Ham1249	Peptidoglycan Maturation	3.4.16.4	0.000894991
Hamiltonella	HAM_MDDCP2pp	murein D,D-carboxypeptidase (murein5px4px4p) (periplasm)	h2o[h] + murein5px4px4p[h] => ala-D[h] + murein4px4px4p[h]	Ham1428	Peptidoglycan Maturation	3.4.16.4	0
Hamiltonella	HAM_MCTP1App	murein crosslinking transpeptidase 1A:(A2pm->D-ala) (periplasm)	murein5p5p[h] => ala-D[h] + murein5px4p[h]	Ham1430 or Ham0386 or Ham1249	Peptidoglycan Maturation	3.4.16.4	0.000894991
Hamiltonella	HAM_MDDCP1pp	murein D,D-carboxypeptidase (murein5px4p) (periplasm)	h2o[h] + murein5px4p[h] => ala-D[h] + murein4px4p[h]	Ham1428	Peptidoglycan Maturation	3.4.16.4	0
Hamiltonella	HAM_MCTP1Bpp	murein crosslinking transpeptidase 1B:(A2pm->A2pm) (periplasm)	murein5p5p[h] => alaala[h] + murein5px3p[h]	Ham0386 and Ham0793	Peptidoglycan Maturation	2.4.1.129	0.000894991
Hamiltonella	HAM_MDDCP5pp	murein D,D-carboxypeptidase (murein5p3p) (periplasm)	h2o[h] + murein5p3p[h] => ala-D[h] + murein4p3p[h]	Ham1428	Murein Biosynthesis	3.4.16.4	0
Hamiltonella	HAM_MLDEP2pp	murein L,D-endopeptidase (murein5px3p) (periplasm)	h2o[h] + murein5px3p[h] => murein5p3p[h]		Murein Recycling		0
Hamiltonella	HAM_MLDCP2App	murein L,D-carboxypeptidase (murein5p5p) (periplasm)	h2o[h] + murein5p5p[h] => alaala[h] + murein5p3p[h]		Murein Biosynthesis	3.4.17.13	0
Hamiltonella	HAM_MLDCP2Bpp	murein L,D-carboxypeptidase (murein4p3p) (periplasm)	h2o[h] + murein4p3p[h] => ala-D[h] + murein3p3p[h]		Murein Biosynthesis	3.4.17.13	0
Hamiltonella	HAM_AGM3PApp	N-Acetyl-D-glucosamine(anhydrous)N-Acetylmuramyl-tripeptide amidase (periplasm)	anhgm3p[h] + h2o[h] => LalaDgluMdap[h] + anhgm[h]	Ham1008	Murein Recycling		0
Hamiltonella	HAM_MLTGY2pp	murein lytic transglycosylase (murein4p3p) (periplasm)	murein4p3p[h] => anhgm3p[h] + anhgm4p[h]	Ham0955	Murein Recycling		0
Hamiltonella	HAM_MLTGY3pp	murein lytic transglycosylase (murein3p3p) (periplasm)	murein3p3p[h] => 2 anhgm3p[h]	Ham0955	Murein Recycling		0
Hamiltonella	HAM_MLTGY1pp	murein lytic transglycosylase (murein4p4p) (periplasm)	murein4p4p[h] => 2 anhgm4p[h]	Ham0955	Peptidoglycan Recycling		0
Hamiltonella	HAM_AGM4PApp	N-Acetyl-D-glucosamine(anhydrous)N-Acetylmuramyl-tetrapeptide amidase (periplasm)	anhgm4p[h] + h2o[h] => LalaDgluMdapDala[h] + anhgm[h]	Ham1008	Peptidoglycan Recycling	3.5.1.28	0
Hamiltonella	HAM_ACCOAC	acetyl-CoA carboxylase	accoa[h] + atp[h] + hco3[h] => adp[h] + h[h] + malcoa[h] + pi[h]	(Ham0762 and Ham0763 and Ham0079 and Ham0882)	Fatty Acid Biosynthesis Initiation I	6.4.1.2	0.0502022
Hamiltonella	HAM_MCOATA	Malonyl-CoA-ACP transacylase	ACP[h] + malcoa[h] <=> coa[h] + malACP[h]	(Ham0966 and Ham0964)	Fatty Acid Biosynthesis Initiation I	2.3.1.39	0.0502005
Hamiltonella	HAM_KAS15	beta-ketoacyl-ACP synthase (2)	accoa[h] + h[h] + malACP[h] => actACP[h] + co2[h] + coa[h]	Ham0963	Fatty Acid Biosynthesis Initiation I	2.3.1.180	0.00669297
Hamiltonella	HAM_MACPD	Malonyl-ACP decarboxylase	h[h] + malACP[h] => acACP[h] + co2[h]	Ham0784	Fatty Acid Biosynthesis Initiation	2.3.1.-	0
Hamiltonella	HAM_ACOATA	Acetyl-CoA ACP transacylase	ACP[h] + accoa[h] <=> acACP[h] + coa[h]	(Ham0966 and Ham0963)	Fatty Acid Biosynthesis Initiation II	2.3.1.38	0
Hamiltonella	HAM_KAS14	beta-ketoacyl-ACP synthase	acACP[h] + h[h] + malACP[h] => ACP[h] + actACP[h] + co2[h]	((Ham0967 and Ham0968) or Ham0784)	Fatty Acid Biosynthesis Initiation II	2.3.1.41	0
Hamiltonella	HAM_3OAR40	3-oxoacyl-[acyl-carrier-protein] reductase (n-C4:0)	actACP[h] + h[h] + nadph[h] <=> 3haACP[h] + nadp[h]	Ham0965	Fatty Acid Elongation-Saturated	1.1.1.100	0.00669297
Hamiltonella	HAM_3HAD40	3-hydroxyacyl-[acyl-carrier-protein] dehydratase (n-C4:0)	3haACP[h] => but2eACP[h] + h2o[h]	Ham0658 or Ham0099	Fatty Acid Elongation-Saturated	4.2.1.58	0.00669297
Hamiltonella	HAM_EAR40x	enoyl-[acyl-carrier-protein] reductase (NADH) (n-C4:0)	but2eACP[h] + h[h] + nadh[h] => butACP[h] + nad[h]	(Ham0260 and Ham0261)	Fatty Acid Elongation-Saturated	1.3.1.9	0.00669297
Hamiltonella	HAM_3OAS60	3-oxoacyl-[acyl-carrier-protein] synthase (n-C6:0)	butACP[h] + h[h] + malACP[h] => 3ohexACP[h] + ACP[h] + co2[h]	Ham0784 or Ham0968	Fatty Acid Elongation-Saturated	2.3.1.41	0.00669297
Hamiltonella	HAM_3OAR60	3-oxoacyl-[acyl-carrier-protein] reductase (n-C6:0)	3ohexACP[h] + h[h] + nadph[h] <=> 3hhexACP[h] + nadp[h]	Ham0965	Fatty Acid Elongation-Saturated	1.1.1.100	0.00669297
Hamiltonella	HAM_3HAD60	3-hydroxyacyl-[acyl-carrier-protein] dehydratase (n-C6:0)	3hhexACP[h] => h2o[h] + thex2eACP[h]	Ham0658 or Ham0099	Fatty Acid Elongation-Saturated	4.2.1.58	0.00669297
Hamiltonella	HAM_EAR60x	enoyl-[acyl-carrier-protein] reductase (NADH) (n-C6:0)	h[h] + nadh[h] + thex2eACP[h] => hexACP[h] + nad[h]	(Ham0260 and Ham0261)	Fatty Acid Elongation-Saturated	1.3.1.9	0.00669297
Hamiltonella	HAM_3OAS80	3-oxoacyl-[acyl-carrier-protein] synthase (n-C8:0)	h[h] + hexACP[h] + malACP[h] => 3ooctACP[h] + ACP[h] + co2[h]	Ham0784 or Ham0968	Fatty Acid Elongation-Saturated	2.3.1.41	0.00669297
Hamiltonella	HAM_3OAR80	3-oxoacyl-[acyl-carrier-protein] reductase (n-C8:0)	3ooctACP[h] + h[h] + nadph[h] <=> 3hoctACP[h] + nadp[h]	Ham0965	Fatty Acid Elongation-Saturated	1.1.1.100	0.00669297
Hamiltonella	HAM_3HAD80	3-hydroxyacyl-[acyl-carrier-protein] dehydratase (n-C8:0)	3hoctACP[h] => h2o[h] + toct2eACP[h]	Ham0658 or Ham0099	Fatty Acid Elongation-Saturated	4.2.1.58	0.00669297
Hamiltonella	HAM_EAR80x	enoyl-[acyl-carrier-protein] reductase (NADH) (n-C8:0)	h[h] + nadh[h] + toct2eACP[h] => nad[h] + ocACP[h]	(Ham0260 and Ham0261)	Fatty Acid Elongation-Saturated	1.3.1.9	0.00669297
Hamiltonella	HAM_3OAS100	3-oxoacyl-[acyl-carrier-protein] synthase (n-C10:0)	h[h] + malACP[h] + ocACP[h] => 3odecACP[h] + ACP[h] + co2[h]	Ham0784 or Ham0968	Fatty Acid Elongation-Saturated	2.3.1.41	0.00669297
Hamiltonella	HAM_3OAR100	3-oxoacyl-[acyl-carrier-protein] reductase (n-C10:0)	3odecACP[h] + h[h] + nadph[h] <=> 3hdecACP[h] + nadp[h]	Ham0965	Fatty Acid Elongation-Saturated	1.1.1.100	0.00669297
Hamiltonella	HAM_3HAD100	3-hydroxyacyl-[acyl-carrier-protein] dehydratase (n-C10:0)	3hdecACP[h] => h2o[h] + tdec2eACP[h]	Ham0658 or Ham0099	Fatty Acid Elongation-Saturated	4.2.1.60	0.00669297
Hamiltonella	HAM_EAR100x	enoyl-[acyl-carrier-protein] reductase (NADH) (n-C10:0)	h[h] + nadh[h] + tdec2eACP[h] => dcaACP[h] + nad[h]	(Ham0260 and Ham0261)	Fatty Acid Elongation-Saturated	1.3.1.9	0.00334649
Hamiltonella	HAM_3OAS120	3-oxoacyl-[acyl-carrier-protein] synthase (n-C12:0)	dcaACP[h] + h[h] + malACP[h] => 3oddecACP[h] + ACP[h] + co2[h]	Ham0784 or Ham0968	Fatty Acid Elongation-Saturated	2.3.1.41	0.00334649
Hamiltonella	HAM_3OAR120	3-oxoacyl-[acyl-carrier-protein] reductase (n-C12:0)	3oddecACP[h] + h[h] + nadph[h] <=> 3hddecACP[h] + nadp[h]	Ham0965	Fatty Acid Elongation-Saturated	1.1.1.100	0.00334649
Hamiltonella	HAM_3HAD120	3-hydroxyacyl-[acyl-carrier-protein] dehydratase (n-C12:0)	3hddecACP[h] => h2o[h] + tddec2eACP[h]	Ham0658 or Ham0099	Fatty Acid Elongation-Saturated	4.2.1.61	0.00334649
Hamiltonella	HAM_EAR120x	enoyl-[acyl-carrier-protein] reductase (NADH) (n-C12:0)	h[h] + nadh[h] + tddec2eACP[h] => ddcaACP[h] + nad[h]	(Ham0260 and Ham0261)	Fatty Acid Elongation-Saturated	1.3.1.9	0.00334649
Hamiltonella	HAM_3OAS140	3-oxoacyl-[acyl-carrier-protein] synthase (n-C14:0)	ddcaACP[h] + h[h] + malACP[h] => 3omrsACP[h] + ACP[h] + co2[h]	Ham0784 or Ham0968	Fatty Acid Elongation-Saturated	2.3.1.41	0.00334649
Hamiltonella	HAM_3OAR140	3-oxoacyl-[acyl-carrier-protein] reductase (n-C14:0)	3omrsACP[h] + h[h] + nadph[h] <=> 3hmrsACP[h] + nadp[h]	Ham0965	Fatty Acid Elongation-Saturated	1.1.1.100	0.00334649
Hamiltonella	HAM_3HAD140	3-hydroxyacyl-[acyl-carrier-protein] dehydratase (n-C14:0)	3hmrsACP[h] => h2o[h] + tmrs2eACP[h]	Ham0658 or Ham0099	Fatty Acid Elongation-Saturated	4.2.1.61	0.00334649
Hamiltonella	HAM_EAR140x	enoyl-[acyl-carrier-protein] reductase (NADH) (n-C14:0)	h[h] + nadh[h] + tmrs2eACP[h] => myrsACP[h] + nad[h]	(Ham0260 and Ham0261)	Fatty Acid Elongation-Saturated	1.3.1.9	0.00334649
Hamiltonella	HAM_3OAS160	3-oxoacyl-[acyl-carrier-protein] synthase (n-C16:0)	h[h] + malACP[h] + myrsACP[h] => 3opalmACP[h] + ACP[h] + co2[h]	Ham0784 or Ham0968	Fatty Acid Elongation-Saturated	2.3.1.41	0.00334649
Hamiltonella	HAM_3OAR160	3-oxoacyl-[acyl-carrier-protein] reductase (n-C16:0)	3opalmACP[h] + h[h] + nadph[h] <=> 3hpalmACP[h] + nadp[h]	Ham0965	Fatty Acid Elongation-Saturated	1.1.1.100	0.00334649
Hamiltonella	HAM_3HAD160	3-hydroxyacyl-[acyl-carrier-protein] dehydratase (n-C16:0)	3hpalmACP[h] => h2o[h] + tpalm2eACP[h]	Ham0658 or Ham0099	Fatty Acid Elongation-Saturated	4.2.1.61	0.00334649
Hamiltonella	HAM_EAR160x	enoyl-[acyl-carrier-protein] reductase (NADH) (n-C16:0)	h[h] + nadh[h] + tpalm2eACP[h] => nad[h] + palmACP[h]	(Ham0260 and Ham0261)	Fatty Acid Elongation-Saturated	1.3.1.9	0.00334649
Hamiltonella	HAM_3OAS180	3-oxoacyl-[acyl-carrier-protein] synthase (n-C18:0)	h[h] + malACP[h] + palmACP[h] => 3ooctdACP[h] + ACP[h] + co2[h]	Ham0784 or Ham0968	Fatty Acid Elongation-Saturated	2.3.1.41	0.00167324
Hamiltonella	HAM_3OAR180	3-oxoacyl-[acyl-carrier-protein] reductase (n-C18:0)	3ooctdACP[h] + h[h] + nadph[h] <=> 3hoctaACP[h] + nadp[h]	Ham0965	Fatty Acid Elongation-Saturated	1.1.1.100	0.00167324
Hamiltonella	HAM_3HAD180	3-hydroxyacyl-[acyl-carrier-protein] dehydratase (n-C18:0)	3hoctaACP[h] => h2o[h] + toctd2eACP[h]	Ham0658 or Ham0099	Fatty Acid Elongation-Saturated	4.2.1.61	0.00167324
Hamiltonella	HAM_EAR180x	enoyl-[acyl-carrier-protein] reductase (NADH) (n-C18:0)	h[h] + nadh[h] + toctd2eACP[h] => nad[h] + ocdcaACP[h]	(Ham0260 and Ham0261)	Fatty Acid Elongation-Saturated	1.3.1.9	0.00167324
Hamiltonella	HAM_T2DECAI	trans-2-Decenoyl-ACP isomerase	tdec2eACP[h] <=> cdec3eACP[h]	Ham0658	Fatty Acid Elongation		0.00334649
Hamiltonella	HAM_3OAS121	3-oxoacyl-[acyl-carrier-protein] synthase (n-C12:1)	cdec3eACP[h] + h[h] + malACP[h] => 3ocddec5eACP[h] + ACP[h] + co2[h]	Ham0784	Fatty Acid Elongation-Unsaturated	2.3.1.41	0.00334649
Hamiltonella	HAM_3OAR121	3-oxoacyl-[acyl-carrier-protein] reductase (n-C12:1)	3ocddec5eACP[h] + h[h] + nadph[h] => 3hcddec5eACP[h] + nadp[h]	Ham0965	Fatty Acid Elongation-Unsaturated	1.1.1.100	0.00334649
Hamiltonella	HAM_3HAD121	3-hydroxyacyl-[acyl-carrier-protein] dehydratase (n-C12:1)	3hcddec5eACP[h] => h2o[h] + t3c5ddeceACP[h]	Ham0658 or Ham0099	Fatty Acid Elongation-Unsaturated	4.2.1.61	0.00334649
Hamiltonella	HAM_EAR121x	enoyl-[acyl-carrier-protein] reductase (NADH) (n-C12:1)	h[h] + nadh[h] + t3c5ddeceACP[h] => cddec5eACP[h] + nad[h]	(Ham0260 and Ham0261)	Fatty Acid Elongation-Unsaturated	1.3.1.9	0.00334649
Hamiltonella	HAM_3OAS141	3-oxoacyl-[acyl-carrier-protein] synthase (n-C14:1)	cddec5eACP[h] + h[h] + malACP[h] => 3ocmrs7eACP[h] + ACP[h] + co2[h]	Ham0784	Fatty Acid Elongation-Unsaturated	2.3.1.41	0.00334649
Hamiltonella	HAM_3OAR141	3-oxoacyl-[acyl-carrier-protein] reductase (n-C14:1)	3ocmrs7eACP[h] + h[h] + nadph[h] => 3hcmrs7eACP[h] + nadp[h]	Ham0965	Fatty Acid Elongation-Unsaturated	1.1.1.100	0.00334649
Hamiltonella	HAM_3HAD141	3-hydroxyacyl-[acyl-carrier-protein] dehydratase (n-C14:1)	3hcmrs7eACP[h] => h2o[h] + t3c7mrseACP[h]	Ham0658 or Ham0099	Fatty Acid Elongation-Unsaturated	4.2.1.61	0.00334649
Hamiltonella	HAM_EAR141x	enoyl-[acyl-carrier-protein] reductase (NADH) (n-C14:1)	h[h] + nadh[h] + t3c7mrseACP[h] => nad[h] + tdeACP[h]	(Ham0260 and Ham0261)	Fatty Acid Elongation-Unsaturated	1.3.1.9	0.00334649
Hamiltonella	HAM_3OAS161	3-oxoacyl-[acyl-carrier-protein] synthase (n-C16:1)	h[h] + malACP[h] + tdeACP[h] => 3ocpalm9eACP[h] + ACP[h] + co2[h]	Ham0784	Fatty Acid Elongation-Unsaturated	2.3.1.41	0.00334649
Hamiltonella	HAM_3OAR161	3-oxoacyl-[acyl-carrier-protein] reductase (n-C16:1)	3ocpalm9eACP[h] + h[h] + nadph[h] => 3hcpalm9eACP[h] + nadp[h]	Ham0965	Fatty Acid Elongation-Unsaturated	1.1.1.100	0.00334649
Hamiltonella	HAM_3HAD161	3-hydroxyacyl-[acyl-carrier-protein] dehydratase (n-C16:1)	3hcpalm9eACP[h] => h2o[h] + t3c9palmeACP[h]	Ham0658 or Ham0099	Fatty Acid Elongation-Unsaturated	4.2.1.61	0.00334649
Hamiltonella	HAM_EAR161x	enoyl-[acyl-carrier-protein] reductase (NADH) (n-C16:1)	h[h] + nadh[h] + t3c9palmeACP[h] => hdeACP[h] + nad[h]	(Ham0260 and Ham0261)	Fatty Acid Elongation-Unsaturated	1.3.1.9	0.00334649
Hamiltonella	HAM_3OAS181	3-oxoacyl-[acyl-carrier-protein] synthase (n-C18:1)	h[h] + hdeACP[h] + malACP[h] => 3ocvac11eACP[h] + ACP[h] + co2[h]	Ham0968	Fatty Acid Elongation-Unsaturated	2.3.1.41	0.00167324
Hamiltonella	HAM_3OAR181	3-oxoacyl-[acyl-carrier-protein] reductase (n-C18:1)	3ocvac11eACP[h] + h[h] + nadph[h] => 3hcvac11eACP[h] + nadp[h]	Ham0965	Fatty Acid Elongation-Unsaturated	1.1.1.100	0.00167324
Hamiltonella	HAM_3HAD181	3-hydroxyacyl-[acyl-carrier-protein] dehydratase (n-C18:1)	3hcvac11eACP[h] => h2o[h] + t3c11vaceACP[h]	Ham0658 or Ham0099	Fatty Acid Elongation-Unsaturated	4.2.1.61	0.00167324
Hamiltonella	HAM_EAR181x	enoyl-[acyl-carrier-protein] reductase (NADH) (n-C18:1)	h[h] + nadh[h] + t3c11vaceACP[h] => nad[h] + octeACP[h]	(Ham0260 and Ham0261)	Fatty Acid Elongation-Unsaturated	1.3.1.9	0.00167324
Hamiltonella	HAM_LIPOCT	Lipoyl(octanoyl) transferase	h[h] + ocACP[h] => ACP[h] + octapb[h]	Ham1426	Lipoate Biosynthesis and Incorporation I	2.3.1.181	0
Hamiltonella	HAM_LIPOS	Lipoate synthase	4fe4s[h] + 2 amet[h] + h[h] + nad[h] + octapb[h] => 2fe2s[h] + 2 dad-5[h] + 2 fe2[h] + lipopb[h] + 2 met-L[h] + nadh[h]	Ham1425	Lipoate Biosynthesis and Incorporation I	2.8.1.8	0
Hamiltonella	HAM_G3PD2i	glycerol-3-phosphate dehydrogenase (NADP)	dhap[h] + h[h] + nadph[h] => glyc3p[h] + nadp[h]	Ham0088	CDP-diacylglycerol biosynthesis II	1.1.1.94	0.00585635
Hamiltonella	HAM_G3PAT120	glycerol-3-phosphate acyltransferase (C12:0)	ddcaACP[h] + glyc3p[h] => 1ddecg3p[h] + ACP[h]	(Ham0780 and Ham0966)	CDP-diacylglycerol biosynthesis II	2.3.1.15	0
Hamiltonella	HAM_AGPAT120	1-tetradecanoyl-Sn-glycerol 3-phosphate O-acyltransferase (n-C12:0)	1ddecg3p[h] + ddcaACP[h] => ACP[h] + pa120[h]	Ham1078	CDP-diacylglycerol biosynthesis II	2.3.1.51	0
Hamiltonella	HAM_DASYN120	CDP-Diacylglycerol synthetase (n-C12:0)	ctp[h] + h[h] + pa120[h] => cdpdddecg[h] + ppi[h]	Ham0104	Cardiolipin Biosynthesis I	2.7.7.41	0
Hamiltonella	HAM_PGSA120	Phosphatidylglycerol synthase (n-C12:0)	cdpdddecg[h] + glyc3p[h] => cmp[h] + h[h] + pgp120[h]	Ham1508	Cardiolipin Biosynthesis I	2.7.8.5	0
Hamiltonella	HAM_PGPP120	phosphatidylglycerol phosphate phosphatase (n-C14:0)	h2o[h] + pgp120[h] => pg120[h] + pi[h]	Ham1128	Cardiolipin Biosynthesis I	3.1.3.27	0
Hamiltonella	HAM_CLPNS120pp	cardiolipin synthase (periplasmic, n-C12:0)	2 pg120[h] <=> clpn120[h] + glyc[h]	Ham0228	Cardiolipin Biosynthesis I	2.7.8.-	0
Hamiltonella	HAM_PSSA120	Phosphatidylserine syntase (n-C12:0)	cdpdddecg[h] + ser-L[h] => cmp[h] + h[h] + ps120[h]	Ham0382	Phosphatidylethanolamine Biosynthesis I	2.7.8.8	0
Hamiltonella	HAM_PSD120	Phosphatidylserine decarboxylase (n-C12:0)	h[h] + ps120[h] => co2[h] + pe120[h]	Ham0997	Phosphatidylethanolamine Biosynthesis I	4.1.1.65	0
Hamiltonella	HAM_G3PAT140	glycerol-3-phosphate acyltransferase (C14:0)	glyc3p[h] + myrsACP[h] => 1tdecg3p[h] + ACP[h]	(Ham0780 and Ham0966)	CDP-diacylglycerol biosynthesis II	2.3.1.15	0
Hamiltonella	HAM_AGPAT140	1-tetradecanoyl-Sn-glycerol 3-phosphate O-acyltransferase (n-C14:0)	1tdecg3p[h] + myrsACP[h] => ACP[h] + pa140[h]	Ham1078	CDP-diacylglycerol biosynthesis II	2.3.1.51	0
Hamiltonella	HAM_DASYN140	CDP-Diacylglycerol synthetase (n-C14:0)	ctp[h] + h[h] + pa140[h] => cdpdtdecg[h] + ppi[h]	Ham0104	Glycerophospholipid Metabolism	2.7.7.41	0
Hamiltonella	HAM_PGSA140	Phosphatidylglycerol synthase (n-C14:0)	cdpdtdecg[h] + glyc3p[h] => cmp[h] + h[h] + pgp140[h]	Ham1508	Cardiolipin Biosynthesis I	2.7.8.5	0
Hamiltonella	HAM_PGPP140	phosphatidylglycerol phosphate phosphatase (n-C14:0)	h2o[h] + pgp140[h] => pg140[h] + pi[h]	Ham1128	Cardiolipin Biosynthesis I	3.1.3.27	0
Hamiltonella	HAM_CLPNS140pp	cardiolipin synthase (periplasmic, n-C14:0)	2 pg140[h] <=> clpn140[h] + glyc[h]	Ham0228	Cardiolipin Biosynthesis I	2.7.8.-	0
Hamiltonella	HAM_PSSA140	Phosphatidylserine syntase (n-C14:0)	cdpdtdecg[h] + ser-L[h] => cmp[h] + h[h] + ps140[h]	Ham0382	Phosphatidylethanolamine Biosynthesis I	2.7.8.8	0
Hamiltonella	HAM_PSD140	Phosphatidylserine decarboxylase (n-C14:0)	h[h] + ps140[h] => co2[h] + pe140[h]	Ham0997	Phosphatidylethanolamine Biosynthesis I	4.1.1.65	0
Hamiltonella	HAM_G3PAT141	glycerol-3-phosphate acyltransferase (C14:1)	glyc3p[h] + tdeACP[h] => 1tdec7eg3p[h] + ACP[h]	(Ham0780 and Ham0966)	CDP-diacylglycerol biosynthesis II	2.3.1.15	0
Hamiltonella	HAM_AGPAT141	1-tetradec-7-enoyl-Sn-glycerol 3-phosphate O-acyltransferase (n-C14:1)	1tdec7eg3p[h] + tdeACP[h] => ACP[h] + pa141[h]	Ham1078	CDP-diacylglycerol biosynthesis II	2.3.1.51	0
Hamiltonella	HAM_DASYN141	CDP-Diacylglycerol synthetase (n-C14:1)	ctp[h] + h[h] + pa141[h] => cdpdtdec7eg[h] + ppi[h]	Ham0104	Cardiolipin Biosynthesis I	2.7.7.41	0
Hamiltonella	HAM_PGSA141	Phosphatidylglycerol synthase (n-C14:1)	cdpdtdec7eg[h] + glyc3p[h] => cmp[h] + h[h] + pgp141[h]	Ham1508	Cardiolipin Biosynthesis I	2.7.8.5	0
Hamiltonella	HAM_PGPP141	phosphatidylglycerol phosphate phosphatase (n-C14:1)	h2o[h] + pgp141[h] => pg141[h] + pi[h]	Ham1128	Cardiolipin Biosynthesis I	3.1.3.27	0
Hamiltonella	HAM_CLPNS141pp	cardiolipin synthase (periplasmic, n-C14:1)	2 pg141[h] <=> clpn141[h] + glyc[h]	Ham0228	Cardiolipin Biosynthesis I	2.7.8.-	0
Hamiltonella	HAM_PSSA141	Phosphatidylserine syntase (n-C14:1)	cdpdtdec7eg[h] + ser-L[h] => cmp[h] + h[h] + ps141[h]	Ham0382	Phosphatidylethanolamine Biosynthesis I	2.7.8.8	0
Hamiltonella	HAM_PSD141	Phosphatidylserine decarboxylase (n-C14:1)	h[h] + ps141[h] => co2[h] + pe141[h]	Ham0997	Phosphatidylethanolamine Biosynthesis I	4.1.1.65	0
Hamiltonella	HAM_G3PAT160	glycerol-3-phosphate acyltransferase (C16:0)	glyc3p[h] + palmACP[h] => 1hdecg3p[h] + ACP[h]	(Ham0780 and Ham0966)	CDP-diacylglycerol biosynthesis II	2.3.1.15	0.000836622
Hamiltonella	HAM_AGPAT160	1-hexadecanoyl-Sn-glycerol 3-phosphate O-acyltransferase (n-C16:0)	1hdecg3p[h] + palmACP[h] => ACP[h] + pa160[h]	Ham1078	CDP-diacylglycerol biosynthesis II	2.3.1.51	0.000836622
Hamiltonella	HAM_DASYN160	CDP-Diacylglycerol synthetase (n-C16:0)	ctp[h] + h[h] + pa160[h] => cdpdhdecg[h] + ppi[h]	Ham0104	Cardiolipin Biosynthesis I	2.7.7.41	0.000836622
Hamiltonella	HAM_PGSA160	Phosphatidylglycerol synthase (n-C16:0)	cdpdhdecg[h] + glyc3p[h] => cmp[h] + h[h] + pgp160[h]	Ham1508	Cardiolipin Biosynthesis I	2.7.8.5	0.000627466
Hamiltonella	HAM_PGPP160	phosphatidylglycerol phosphate phosphatase (n-C16:0)	h2o[h] + pgp160[h] => pg160[h] + pi[h]	Ham1128	Cardiolipin Biosynthesis I	3.1.3.27	0.000627466
Hamiltonella	HAM_CLPNS160pp	cardiolipin synthase (periplasmic, n-C16:0)	2 pg160[h] <=> clpn160[h] + glyc[h]	Ham0228	Cardiolipin Biosynthesis I	2.7.8.-	0.000209155
Hamiltonella	HAM_PSSA160	Phosphatidylserine syntase (n-C16:0)	cdpdhdecg[h] + ser-L[h] => cmp[h] + h[h] + ps160[h]	Ham0382	Phosphatidylethanolamine Biosynthesis I	2.7.8.8	0.000209155
Hamiltonella	HAM_PSD160	Phosphatidylserine decarboxylase (n-C16:0)	h[h] + ps160[h] => co2[h] + pe160[h]	Ham0997	Phosphatidylethanolamine Biosynthesis I	4.1.1.65	0.000209155
Hamiltonella	HAM_G3PAT161	glycerol-3-phosphate acyltransferase (C16:1)	glyc3p[h] + hdeACP[h] => 1hdec9eg3p[h] + ACP[h]	(Ham0780 and Ham0966)	CDP-diacylglycerol biosynthesis II	2.3.1.15	0.000836622
Hamiltonella	HAM_AGPAT161	1-hexadec-7-enoyl-Sn-glycerol 3-phosphate O-acyltransferase (n-C16:1)	1hdec9eg3p[h] + hdeACP[h] => ACP[h] + pa161[h]	Ham1078	CDP-diacylglycerol biosynthesis II	2.3.1.51	0.000836622
Hamiltonella	HAM_DASYN161	CDP-Diacylglycerol synthetase (n-C16:1)	ctp[h] + h[h] + pa161[h] => cdpdhdec9eg[h] + ppi[h]	Ham0104	Cardiolipin Biosynthesis I	2.7.7.41	0.000836622
Hamiltonella	HAM_PGSA161	Phosphatidylglycerol synthase (n-C16:1)	cdpdhdec9eg[h] + glyc3p[h] => cmp[h] + h[h] + pgp161[h]	Ham1508	Cardiolipin Biosynthesis I	2.7.8.5	0.000627466
Hamiltonella	HAM_PGPP161	phosphatidylglycerol phosphate phosphatase (n-C16:1)	h2o[h] + pgp161[h] => pg161[h] + pi[h]	Ham1128	Cardiolipin Biosynthesis I	3.1.3.27	0.000627466
Hamiltonella	HAM_CLPNS161pp	cardiolipin synthase (periplasmic, n-C16:1)	2 pg161[h] <=> clpn161[h] + glyc[h]	Ham0228	Cardiolipin Biosynthesis I	2.7.8.-	0.000209155
Hamiltonella	HAM_PSSA161	Phosphatidylserine syntase (n-C16:1)	cdpdhdec9eg[h] + ser-L[h] => cmp[h] + h[h] + ps161[h]	Ham0382	Phosphatidylethanolamine Biosynthesis I	2.7.8.8	0.000209155
Hamiltonella	HAM_PSD161	Phosphatidylserine decarboxylase (n-C16:1)	h[h] + ps161[h] => co2[h] + pe161[h]	Ham0997	Phosphatidylethanolamine Biosynthesis I	4.1.1.65	0.000209155
Hamiltonella	HAM_G3PAT180	glycerol-3-phosphate acyltransferase (C18:0)	glyc3p[h] + ocdcaACP[h] => 1odecg3p[h] + ACP[h]	(Ham0780 and Ham0966)	CDP-diacylglycerol biosynthesis II	2.3.1.15	0.000836622
Hamiltonella	HAM_AGPAT180	1-octadecanoyl-Sn-glycerol 3-phosphate O-acyltransferase (n-C18:0)	1odecg3p[h] + ocdcaACP[h] => ACP[h] + pa180[h]	Ham1078	CDP-diacylglycerol biosynthesis II	2.3.1.51	0.000836622
Hamiltonella	HAM_DASYN180	CDP-Diacylglycerol synthetase (n-C18:0)	ctp[h] + h[h] + pa180[h] => cdpdodecg[h] + ppi[h]	Ham0104	Cardiolipin Biosynthesis I	2.7.7.41	0.000836622
Hamiltonella	HAM_PGSA180	Phosphatidylglycerol synthase (n-C18:0)	cdpdodecg[h] + glyc3p[h] => cmp[h] + h[h] + pgp180[h]	Ham1508	Cardiolipin Biosynthesis I	2.7.8.5	0.000627466
Hamiltonella	HAM_PGPP180	phosphatidylglycerol phosphate phosphatase (n-C18:0)	h2o[h] + pgp180[h] => pg180[h] + pi[h]	Ham1128	Cardiolipin Biosynthesis I	3.1.3.27	0.000627466
Hamiltonella	HAM_CLPNS180pp	cardiolipin synthase (periplasmic, n-C18:0)	2 pg180[h] <=> clpn180[h] + glyc[h]	Ham0228	Cardiolipin Biosynthesis I	2.7.8.-	0.000209155
Hamiltonella	HAM_PSSA180	Phosphatidylserine syntase (n-C18:0)	cdpdodecg[h] + ser-L[h] => cmp[h] + h[h] + ps180[h]	Ham0382	Phosphatidylethanolamine Biosynthesis I	2.7.8.8	0.000209155
Hamiltonella	HAM_PSD180	Phosphatidylserine decarboxylase (n-C18:0)	h[h] + ps180[h] => co2[h] + pe180[h]	Ham0997	Phosphatidylethanolamine Biosynthesis I	4.1.1.65	0.000209155
Hamiltonella	HAM_G3PAT181	glycerol-3-phosphate acyltransferase (C18:1)	glyc3p[h] + octeACP[h] => 1odec11eg3p[h] + ACP[h]	(Ham0780 and Ham0966)	CDP-diacylglycerol biosynthesis II	2.3.1.15	0.000836622
Hamiltonella	HAM_AGPAT181	1-octadec-7-enoyl-Sn-glycerol 3-phosphate O-acyltransferase (n-C18:1)	1odec11eg3p[h] + octeACP[h] => ACP[h] + pa181[h]	Ham1078	CDP-diacylglycerol biosynthesis II	2.3.1.51	0.000836622
Hamiltonella	HAM_DASYN181	CDP-Diacylglycerol synthetase (n-C18:1)	ctp[h] + h[h] + pa181[h] => cdpdodec11eg[h] + ppi[h]	Ham0104	Cardiolipin Biosynthesis I	2.7.7.41	0.000836622
Hamiltonella	HAM_PGSA181	Phosphatidylglycerol synthase (n-C18:1)	cdpdodec11eg[h] + glyc3p[h] => cmp[h] + h[h] + pgp181[h]	Ham1508	Cardiolipin Biosynthesis I	2.7.8.5	0.000627466
Hamiltonella	HAM_PGPP181	phosphatidylglycerol phosphate phosphatase (n-C18:1)	h2o[h] + pgp181[h] => pg181[h] + pi[h]	Ham1128	Cardiolipin Biosynthesis I	3.1.3.27	0.000627466
Hamiltonella	HAM_CLPNS181pp	cardiolipin synthase (periplasmic, n-C18:1)	2 pg181[h] <=> clpn181[h] + glyc[h]	Ham0228	Cardiolipin Biosynthesis I	2.7.8.-	0.000209155
Hamiltonella	HAM_PSSA181	Phosphatidylserine syntase (n-C18:1)	cdpdodec11eg[h] + ser-L[h] => cmp[h] + h[h] + ps181[h]	Ham0382	Phosphatidylethanolamine Biosynthesis I	2.7.8.8	0.000209155
Hamiltonella	HAM_PSD181	Phosphatidylserine decarboxylase (n-C18:1)	h[h] + ps181[h] => co2[h] + pe181[h]	Ham0997	Phosphatidylethanolamine Biosynthesis I	4.1.1.65	0.000209155
Hamiltonella	HAM_GALUi	UTP-glucose-1-phosphate uridylyltransferase (irreversible)	g1p[h] + h[h] + utp[h] => ppi[h] + udpg[h]	Ham0733	UDP-Glucose Biosynthesis	2.7.7.9	0
Hamiltonella	HAM_UDPGD	UDPglucose 6-Dehydrogenase	h2o[h] + 2 nad[h] + udpg[h] => 3 h[h] + 2 nadh[h] + udpglcur[h]	Ham1050	UDP-α-D-Glucuronate Biosynthesis	1.1.1.22	0
Hamiltonella	HAM_UDPGDC	UDP-glucuronate C-4'' decarboxylase	nad[h] + udpglcur[h] => co2[h] + nadh[h] + udpLa4o[h]	Ham0391	Polymyxin Resistance	1.1.1.305	0
Hamiltonella	HAM_UDPKAAT	UDP-4''-ketopentose:UDP-4-amino-4-deoxy-L-arabinose aminotransferase	glu-L[h] + udpLa4o[h] <=> akg[h] + udpLa4n[h]	Ham1519	Polymyxin Resistance	2.6.1.87	0
Hamiltonella	HAM_ULA4NFT	UDP-L-Ara4N formyltransferase	10fthf[h] + udpLa4n[h] => h[h] + thf[h] + udpLa4fn[h]	Ham0391	Polymyxin Resistance	2.1.2.13	0
Hamiltonella	HAM_UPLA4FNT	undecaprenyl phosphate-L-Ara4FN transferase	udcpp[h] + udpLa4fn[h] => uLa4fn[h] + udp[h]	Ham0392	Polymyxin Resistance	2.4.2.53	0
Hamiltonella	HAM_UPLA4FNF	undecaprenyl phosphate-L-Ara4FN formylase	h2o[h] + uLa4fn[h] => for[h] + uLa4n[h]	Ham0390	Polymyxin Resistance		0
Hamiltonella	HAM_S7PI	sedoheptulose 7-phosphate isomerase	s7p[h] => gmhep7p[h]	Ham0267	ADP-L-Glycero-β-D-Manno-Heptose Biosynthesis	5.3.2.18	0
Hamiltonella	HAM_GMHEPK	D-glycero-D-Manno-heptose 7-phosphate kinase	atp[h] + gmhep7p[h] => adp[h] + gmhep17bp[h] + h[h]	Ham0091	ADP-L-Glycero-β-D-Manno-Heptose Biosynthesis	2.7.1.167	0
Hamiltonella	HAM_GMHEPPA	D-glycero-D-manno-heptose 1,7-bisphosphate phosphatase	gmhep17bp[h] + h2o[h] => gmhep1p[h] + pi[h]	Ham0869	ADP-L-Glycero-β-D-Manno-Heptose Biosynthesis	3.1.3.82	0
Hamiltonella	HAM_GMHEPAT	D-glycero-D-Manno-hepose 1-phosphate adenyltransferase	atp[h] + gmhep1p[h] + h[h] => adphep-DD[h] + ppi[h]	Ham0091	ADP-L-Glycero-β-D-Manno-Heptose Biosynthesis	2.7.7.70	0
Hamiltonella	HAM_AGMHE	ADP-D-glycero-D-Manno-heptose epimerase	adphep-DD[h] => adphep-LD[h]	Ham0739	ADP-L-Glycero-β-D-Manno-Heptose Biosynthesis	5.1.3.20	0
Hamiltonella	HAM_A5PISO	arabinose-5-phosphate isomerase	ru5p-D[h] <=> ara5p[h]	Ham1113	Lipopolysaccharide Biosynthesis	5.3.1.13	0
Hamiltonella	HAM_KDOPS	3-Deoxy -D-Manno-octulosonic -acid 8-phosphate synthase	ara5p[h] + h2o[h] + pep[h] => kdo8p[h] + pi[h]	Ham0930	Lipopolysaccharide Biosynthesis	4.1.2.16	0
Hamiltonella	HAM_KDOPP	3-Deoxy-Manno-octulosonate-8-phosphatase	h2o[h] + kdo8p[h] => kdo[h] + pi[h]	Ham1114	Lipopolysaccharide Biosynthesis	3.1.3.45	0
Hamiltonella	HAM_KDOCT2	3-Deoxy-Manno-octulosonate cytidylyltransferase	ctp[h] + kdo[h] => ckdo[h] + ppi[h]	Ham0905	Lipopolysaccharide Biosynthesis	2.7.7.38	0
Hamiltonella	HAM_UAGAAT	UDP-N-acetylglucosamine acyltransferase	3hmrsACP[h] + uacgam[h] <=> ACP[h] + u3aga[h]	(Ham0966 and Ham0098)	Lipopolysaccharide Biosynthesis	2.3.1.129	0
Hamiltonella	HAM_UHGADA	UDP-3-O-acetylglucosamine deacetylase	h2o[h] + u3aga[h] => ac[h] + u3hga[h]	Ham1261	Lipopolysaccharide Biosynthesis	3.5.1.108	0
Hamiltonella	HAM_U23GAAT	UDP-3-O-(3-hydroxymyristoyl)glucosamine acyltransferase	3hmrsACP[h] + u3hga[h] => ACP[h] + h[h] + u23ga[h]	Ham0100	Lipopolysaccharide Biosynthesis	2.3.1.191	0
Hamiltonella	HAM_USHD	UDP-Sugar hydrolase	h2o[h] + u23ga[h] => 2 h[h] + lipidX[h] + ump[h]	Ham1499	Lipopolysaccharide Biosynthesis	3.6.1.54	0
Hamiltonella	HAM_LPADSS	Lipid A disaccaride synthase	lipidX[h] + u23ga[h] => h[h] + lipidAds[h] + udp[h]	Ham0097	Lipopolysaccharide Biosynthesis	2.4.1.182	0
Hamiltonella	HAM_TDSK	Tetraacyldisaccharide 4'kinase	atp[h] + lipidAds[h] => adp[h] + h[h] + lipidA[h]	Ham0901	Lipopolysaccharide Biosynthesis	2.7.1.130	0
Hamiltonella	HAM_MOAT	3-Deoxy-D-Manno-octulosonic acid transferase	ckdo[h] + lipidA[h] => cmp[h] + h[h] + kdolipid4[h]	Ham1232	Lipopolysaccharide Biosynthesis	2.4.99.12	0
Hamiltonella	HAM_MOAT2	3-Deoxy-D-Manno-octulosonic acid transferase	ckdo[h] + kdolipid4[h] => cmp[h] + h[h] + kdo2lipid4[h]	Ham1232	Lipopolysaccharide Biosynthesis	2.4.99.13	0
Hamiltonella	HAM_EDTXS1	Endotoxin Synthesis (lauroyl transferase)	ddcaACP[h] + kdo2lipid4[h] => ACP[h] + kdo2lipid4L[h]	Ham1090	Lipopolysaccharide Biosynthesis	2.3.1.241	0
Hamiltonella	HAM_EDTXS2	Endotoxin Synthesis (myristoyl transferase)	kdo2lipid4L[h] + myrsACP[h] => ACP[h] + lipa[h]	Ham1443	Lipopolysaccharide Biosynthesis	2.3.1.243	0
Hamiltonella	HAM_HEPT1	heptosyltransferase I (LPS core synthesis)	adphep-LD[h] + lipa[h] => adp[h] + h[h] + hlipa[h]	Ham1105	Lipopolysaccharide Biosynthesis	2.4.1.-	0
Hamiltonella	HAM_HEPT2	heptosyltransferase II (LPS core synthesis)	adphep-LD[h] + hlipa[h] => adp[h] + h[h] + hhlipa[h]	Ham1104	Lipopolysaccharide Biosynthesis	2.4.1.-	0
Hamiltonella	HAM_LIPAabctex	lipid A transport via ABC system (periplasm to extracellular)	atp[h] + h2o[h] + lipa[h] => adp[h] + h[h] + pi[h] + lipa[b]	(Ham1115 and Ham1116 and Ham1117 and Ham0893 and Ham0894)	Lipopolysaccharide Transport		0
Hamiltonella	HAM_HCO3E	HCO3 equilibration reaction	co2[h] + h2o[h] <=> h[h] + hco3[h]	Ham1106	Unassigned	4.2.1.1	0.0697772
Hamiltonella	HAM_SPODM	superoxide dismutase	2 h[h] + 2 o2s[h] => h2o2[h] + o2[h]	Ham0743	Superoxide Radicals Degradation	1.15.1.1	0
Hamiltonella	HAM_FLDR2	flavodoxin reductase (NADPH)	2 flxso[h] + nadph[h] => 2 flxr[h] + h[h] + nadp[h]	(Ham0648 and Ham0745 )	Unassigned		5.96961e-05
Hamiltonella	HAM_ACPT	acyl-carrier protein transferase	ACP[h] + h2o[h] => apoACP[h] + h[h] + pan4p[h]		Cofactor and Prosthetic Group Biosynthesis		0
Hamiltonella	HAM_NTPTP1	Nucleoside triphosphate tripolyhydrolase	dgtp[h] + h2o[h] => dgsn[h] + pppi[h]	Ham1546	Nucleotide Salvage Pathway	3.1.5.1	0
Hamiltonella	HAM_AP4AS	Ap4A synthetase	2 atp[h] + h[h] => ap4a[h] + ppi[h]	Ham0705	Nucleotide Salvage Pathway		0
Hamiltonella	HAM_RNDR1b	ribonucleoside-diphosphate reductase (ADP) (glutaredoxin)	adp[h] + grxrd[h] => dadp[h] + grxox[h] + h2o[h]	(Ham0785 and Ham0145 and Ham0144) or (Ham1544 and Ham0145 and Ham0144)	Nucleotide Salvage Pathway		0.000961791
Hamiltonella	HAM_RNDR2b	ribonucleoside-diphosphate reductase (GDP) (glutaredoxin)	gdp[h] + grxrd[h] => dgdp[h] + grxox[h] + h2o[h]	(Ham0785 and Ham0145 and Ham0144) or (Ham1544 and Ham0145 and Ham0144)	Nucleotide Salvage Pathway		0.000649517
Hamiltonella	HAM_RNDR3b	ribonucleoside-diphosphate reductase (CDP) (glutaredoxin)	cdp[h] + grxrd[h] => dcdp[h] + grxox[h] + h2o[h]	(Ham0785 and Ham0145 and Ham0144) or (Ham1544 and Ham0145 and Ham0144)	Nucleotide Salvage Pathway		0.000649517
Hamiltonella	HAM_RNDR4b	ribonucleoside-diphosphate reductase (UDP) (glutaredoxin)	grxrd[h] + udp[h] => dudp[h] + grxox[h] + h2o[h]	(Ham0785 and Ham0145 and Ham0144) or (Ham1544 and Ham0145 and Ham0144)	Nucleotide Salvage Pathway		0.000961791
Hamiltonella	HAM_THIORDXi	hydrogen peroxide reductase (thioredoxin)	h2o2[h] + trdrd[h] => 2 h2o[h] + trdox[h]	((Ham0795 and Ham0782 ) or Ham0795)	Unassigned		1.62136e-06
Hamiltonella	HAM_FTHFCL	5-formethyltetrahydrofolate cyclo-ligase	5fthf[h] + atp[h] => adp[h] + methf[h] + pi[h]	Ham0239	Vitamins & Cofactor Biosynthesis	6.3.3.2	0
Hamiltonella	HAM_Piuabcpp	phosphate transport via ABC system (uptake, periplasm)	atp[h] + h2o[h] + pi[b] => adp[h] + h[h] + 2 pi[h]	(Ham1301 and Ham1302 and Ham1300 and Ham1299)	Inorganic Ion Transport and Metabolism		0
Hamiltonella	HAM_METOX2s	methionine oxidation 2 (spontaneous)	h2o2[h] + met-L[h] => h2o[h] + metsox-R-L[h]		Methionine Metabolism		0
Hamiltonella	H_GROW	Biomass objective function	0.3208 ala-L[h] + 0.21594 arg-L[h] + 0.27238 asn-L[h] + 0.28334 asp-L[h] + 0.03231 cys-L[h] + 0.1607 gln-L[h] + 0.37901 glu-L[h] + 0.32163 gly[h] + 0.082 his-L[h] + 0.43019 ile-L[h] + 0.42814 leu-L[h] + 0.43881 lys-L[h] + 0.14595 met-L[h] + 0.15598 phe-L[h] + 0.15415 pro-L[h] + 0.32982 ser-L[h] + 0.25236 thr-L[h] + 0.03107 trp-L[h] + 0.12909 tyr-L[h] + 0.36104 val-L[h] + 0.02966 datp[h] + 0.02003…		Biomass		0.0324272
Hamiltonella	HAM_DM_APOACP	Source to provide apoprotein ACP for system	=> apoACP[h]		Source		1.62136e-06
Hamiltonella	HAM_DM_LIPOPB	Sink to allow lipoate to leave system	lipopb[h] =>		Sink		0
Hamiltonella	HAM_H2Otex	H2O transport via diffusion	h2o[b] <=> h2o[h]		Transport		-0.622556
Hamiltonella	HAM_CO2tex	CO2 transport via diffusion	co2[h] <=> co2[b]		Transport		0.328703
Hamiltonella	HAM_O2tex	oxygen transport via diffusion	o2[b] <=> o2[h]		Transport		0.26977
Hamiltonella	HAM_Htex	H transport by diffusion	h[h] <=> h[b]		Transport		3.78905
Hamiltonella	HAM_H2Stex	H2S transport via diffusion	h2s[b] <=> h2s[h]		Transport		0.00105774
Hamiltonella	HAM_NH4tex	ammonia transport via diffusion	nh4[h] <=> nh4[b]		Transport		-4.44253e-05
Hamiltonella	HAM_Pitex	phosphate transport via diffusion	pi[h] <=> pi[b]		Transport		-0.0807077
Hamiltonella	HAM_PNTOt4pp	Pantothenate transport (periplasm)	pnto-R[b] => pnto-R[h]	Ham1087	Transport		3.53456e-06
Hamiltonella	HAM_FRUptspp	D-fructose transport via PEP:Pyr PTS (periplasm)	pep[h] + fru[b] => f1p[h] + pyr[h]	(Ham1222 and Ham1224 and Ham0163 and Ham0162)	Transport	2.7.1.202	0
Hamiltonella	HAM_GLCptspp	D-glucose transport via PEP:Pyr PTS (periplasm)	pep[h] + glc-D[b] => g6p[h] + pyr[h]	(Ham0161 and Ham0974 and Ham0163 and Ham0162 )	Transport		0.142609
Hamiltonella	HAM_UP_FE3	Import Fe3+	fe3[b] => fe3[h]		Transport		4.86408e-06
Hamiltonella	HAM_UP_THMMP	Import Thiamin monophosphate	thmmp[b] => thmmp[h]		Transport		1.62136e-06
Hamiltonella	HAM_UP_DAD-5	Import 5'-Deoxyadenosine	dad-5[b] => dad-5[h]		Transport		0.00426187
Hamiltonella	HAM_UP_DHNPT	Import Dihydroneopterin	dhnpt[b] => dhnpt[h]		Transport		1.62136e-06
Hamiltonella	HAM_UP_4ABZ	Import 4-Aminobenzoate	4abz[b] => 4abz[h]		Transport		1.62136e-06
Hamiltonella	HAM_UP_GLUTRNA	Import L-Glutamyl-tRNA(Glu)	glutrna[b] => glutrna[h]		Transport		1.29709e-05
Hamiltonella	HAM_UP_GLN-L	Import L-Glutamine	gln-L[b] => gln-L[h]		Transport		0.0765729
Hamiltonella	HAM_UP_GLU-L	Import L-Glutamate	glu-L[b] => glu-L[h]		Transport		0.0928261
Hamiltonella	HAM_UP_SER-L	Import L-Serine	ser-L[b] => ser-L[h]		Transport		0.0324901
Hamiltonella	HAM_UP_TYR-L	Import Tyrosine	tyr-L[b] => tyr-L[h]		Transport		0.00418603
Hamiltonella	HAM_UP_ARG-L	Import L-Arginine	arg-L[b] => arg-L[h]		Transport		0.00700395
Hamiltonella	HAM_UP_HIS-L	Import L-Histidine	his-L[b] => his-L[h]		Transport		0.00265903
Hamiltonella	HAM_UP_ILE-L	Import L-Isoleucine	ile-L[b] => ile-L[h]		Transport		0.0139499
Hamiltonella	HAM_UP_LEU-L	Import L-Leucine	leu-L[b] => leu-L[h]		Transport		0.0138834
Hamiltonella	HAM_UP_MET-L	Import L-Methionine	met-L[b] => met-L[h]		Transport		0.00473761
Hamiltonella	HAM_UP_PHE-L	Import L-Phenylalanine	phe-L[b] => phe-L[h]		Transport		0.00505799
Hamiltonella	HAM_UP_TRP-L	Import L-Tryptophan	trp-L[b] => trp-L[h]		Transport		0.00100751
Hamiltonella	HAM_UP_VAL-L	Import L-Valine	val-L[b] => val-L[h]		Transport		0.0117075
Hamiltonella	HAM_EF_AC	Export Acetate	ac[h] => ac[b]		Transport		0.00105774
Hamiltonella	HAM_EF_E4P	Export D-Erythrose 4-phosphate	e4p[h] => e4p[b]		Transport		0
Hamiltonella	HAM_EF_PEP	Export Phosphoenolpyruvate	pep[h] => pep[b]		Transport		0
Hamiltonella	HAM_EF_R5P	Export alpha-D-Ribose 5-phosphate	r5p[h] => r5p[b]		Transport		0
Hamiltonella	HAM_EF_6PGC	Export 6-Phospho-D-gluconate	6pgc[h] => 6pgc[b]		Transport		0.0534141
Hamiltonella	HAM_EF_5DRIB	Export 5'-Deoxyribose	5drib[h] => 5drib[b]		Transport		0.0042635
Hamiltonella	HAM_EF_5MTR	Export 5-Methylthio-D-Ribose	5mtr[h] => 5mtr[b]		Transport		1.62136e-06
Hamiltonella	HAM_EF_FRDP	Export Farnesyl diphosphate	frdp[h] => frdp[b]		Transport		1.23324e-05
Hamiltonella	HAM_EF_TRNAGLU	Export tRNA (Glu)	trnaglu[h] => trnaglu[b]		Transport		1.29709e-05
Hamiltonella	HAM_EF_ACALD	Export Acetaldehyde	acald[h] => acald[b]		Transport		0
Hamiltonella	HAM_EF_FOR	Export Formate	for[h] => for[b]		Transport		0.000103118
Hamiltonella	HAM_EF_GCALD	Export Glycolaldehyde	gcald[h] => gcald[b]		Transport		1.62136e-06
Hamiltonella	HAM_EF_MEOH	Export Methanol	meoh[h] => meoh[b]		Transport		1.62136e-06
Hamiltonella	HAM_EF_PPPI	Export Inorganic triphosphate	pppi[h] => pppi[b]		Transport		0
Hamiltonella	HAM_EF_DHA	Export Dihydroxyacetone	dha[h] => dha[b]		Transport		0.000836622
Hamiltonella	HAM_EF_OCTAPB	Export octanoate (protein bound)	octapb[h] => octapb[b]		Transport		0
Hamiltonella	HAM_EF_Q8H2	Export Ubiquinol-8	q8h2[h] => q8h2[b]		Transport		0
Hamiltonella	HAM_EF_RHCYS	Export S-Ribosyl-L-homocysteine	rhcys[h] => rhcys[b]		Transport		1.62136e-06
Hamiltonella	HAM_EF_DHPT	Export Dihydropteroate	dhpt[h] => dhpt[b]		Transport		0
Hamiltonella	HAM_EF_DCYT	Export Deoxycytidine	dcyt[h] => dcyt[b]		Transport		0
Hamiltonella	HAM_EF_DURI	Export Deoxyuridine	duri[h] => duri[b]		Transport		0
Hamiltonella	HAM_EF_FADH2	Export FADH2	fadh2[h] => fadh2[b]		Transport		0
Hamiltonella	HAM_EF_PHEME	Export Protoheme	pheme[h] => pheme[b]		Transport		0
Hamiltonella	HAM_EF_COA	Export Coenzyme A	coa[h] => coa[b]		Transport		0
Hamiltonella	HAM_EF_GTHRD	Export Reduced glutathione	gthrd[h] => gthrd[b]		Transport		0
Hamiltonella	HAM_EF_MLTHF	Export 5,10-Methylenetetrahydrofolate	mlthf[h] => mlthf[b]		Transport		0
Hamiltonella	HAM_EF_PYDX5P	Export Pyridoxal 5'-phosphate	pydx5p[h] => pydx5p[b]		Transport		0
Hamiltonella	HAM_EF_FMNH2	Export Reduced FMN	fmnh2[h] => fmnh2[b]		Transport		0
Hamiltonella	HAM_EF_NADH	Export NADH	nadh[h] => nadh[b]		Transport		0
Hamiltonella	HAM_EF_NADP	Export NADP	nadp[h] => nadp[b]		Transport		0
Hamiltonella	HAM_EF_RIBFLV	Export Riboflavin	ribflv[h] => ribflv[b]		Transport		0
Hamiltonella	HAM_EF_BTN	Export Biotin	btn[h] => btn[b]		Transport		0
Hamiltonella	HAM_EF_PDX5P	Export Pyridoxine 5' phosphate	pdx5p[h] => pdx5p[b]		Transport		0
Hamiltonella	HAM_EF_APRUT	Export N-Acetylputrescine	aprut[h] => aprut[b]		Transport		0
Hamiltonella	HAM_EF_THMPP	Export Thiamine diphosphate	thmpp[h] => thmpp[b]		Transport		0
Hamiltonella	HAM_EF_4ADCHO	Export 4-amino-4-Deoxychorismate	4adcho[h] => 4adcho[b]		Transport		1.62136e-06
Hamiltonella	HAM_EF_AMOB	Export S-Adenosyl-4-Methylthio-2-oxobutanoate	amob[h] => amob[b]		Transport		1.62136e-06
Hamiltonella	HAM_EF_PAP	Export Adenosine 3',5'-Bisphosphate	pap[h] => pap[b]		Transport		1.62136e-06
Hamiltonella	HAM_EF_PSER-L	Export O-Phospho-L-Serine	pser-L[h] => pser-L[b]		Transport		0
Hamiltonella	HAM_EF_HOM-L	Export L-Homoserine	hom-L[h] => hom-L[b]	Ham1145	Transport		0
Hamiltonella	HAM_EF_LYS-L	Export L-Lysine	lys-L[h] => lys-L[b]	Ham1422	Transport		0
Hamiltonella	HAM_EF_THR-L	Export L-Threonine	thr-L[h] => thr-L[b]	Ham1145	Transport		0
Bemisia	BTA_ALATA_L	L-alanine transaminase	glu-L[b] + pyr[b] <=> akg[b] + ala-L[b]	(Bta15725 or Bta15771)	Alanine Biosynthesis II	2.6.1.2	0.0892354
Bemisia	BTA_ASPTA	aspartate transaminase	glu-L[b] + oaa[b] <=> akg[b] + asp-L[b]	(Bta12720 or Bta00564 or Bta04470 or Bta04471)	Glutamate Degradation	2.6.1.1	0.601165
Bemisia	BTA_ASNS1	asparagine synthase (glutamine-hydrolysing)	asp-L[b] + atp[b] + gln-L[b] + h2o[b] => amp[b] + asn-L[b] + glu-L[b] + h[b] + ppi[b]	(Bta12274 or Bta01673)	Aspartate Metabolism	6.3.5.4	0.0917836
Bemisia	BTA_ASNN	L-asparaginase	asn-L[b] + h2o[b] => asp-L[b] + nh4[b]	Bta03313	Asparagine Degradation	3.5.1.1	0
Bemisia	BTA_DHDPRy	dihydrodipicolinate reductase (NADPH)	23dhdp[b] + h[b] + nadph[b] => nadp[b] + thdp[b]	Bta20020	Lysine Biosynthesis	1.17.1.8	0.110298
Bemisia	BTA_DAPE	diaminopimelate epimerase	26dap-LL[b] <=> 26dap-M[b]	Bta06657	Lysine Biosynthesis	5.1.1.7	0.110298
Bemisia	BTA_DAPDC	diaminopimelate decarboxylase	26dap-M[b] + h[b] => co2[b] + lys-L[b]	(Bta03593 or Bta03589)	Lysine Biosynthesis	4.1.1.20	0.110298
Bemisia	BTA_URCB	urea carboxylase/Urea amidolyase	atp[b] + urea[b] + hco3[b] <=> adp[b] + pi[b] + allphn[b] + 2 h[b]	Bta04508	Urea degradation	6.3.4.6	0
Bemisia	BTA_ALPH	allophanate hydrolase/Urea amidolyase	allphn[b] + h2o[b] + 3 h[b] => 2 co2[b] + 2 nh4[b]	Bta04508	Urea degradation	3.5.1.54	0
Bemisia	BTA_GLUDy	glutamate dehydrogenase (NADP)	akg[b] + h[b] + nadph[b] + nh4[b] <=> glu-L[b] + h2o[b] + nadp[b]	Bta09506	Glutamate Biosynthesis	1.4.1.4	1.88568
Bemisia	BTA_GLUSy	glutamate synthase (NADPH)	akg[b] + gln-L[b] + h[b] + nadph[b] => 2 glu-L[b] + nadp[b]	Bta05423	Glutamate Biosynthesis	1.4.1.13	0
Bemisia	BTA_GLNS	glutamine synthetase	atp[b] + glu-L[b] + nh4[b] => adp[b] + gln-L[b] + h[b] + pi[b]	Bta13734	Glutamine Biosynthesis	6.3.1.2	0.703857
Bemisia	BTA_CBPS	carbamoyl-phosphate synthase (glutamine-hydrolysing)	2 atp[b] + gln-L[b] + h2o[b] + hco3[b] => 2 adp[b] + cbp[b] + glu-L[b] + 2 h[b] + pi[b]	Bta12325	Arginine Biosynthesis	6.3.5.5	0.015376
Bemisia	BTA_AMCY	aminoacylase-1	acorn[b] + h2o[b] => ac[b] + orn[b]	Bta09105	Arginine Biosynthesis	3.5.1.14	0
Bemisia	BTA_PROD2	Proline dehydrogenase	fad[b] + pro-L[b] => 1pyr5c[b] + fadh2[b] + h[b]	Bta03295	Proline Degradation	1.5.5.2	83.63
Bemisia	BTA_P5CR	pyrroline-5-carboxylate reductase	1pyr5c[b] + 2 h[b] + nadph[b] <=> nadp[b] + pro-L[b]	(Bta06347 or Bta10005 or Bta06764)	Proline Biosynthesis	1.5.1.2	83.7011
Bemisia	BTA_P5CDr	1-pyrroline-5-carboxylate dehydrogenase	glu-L[b] + h[b] + nadh[b] <=> 1pyr5c[b] + 2 h2o[b] + nad[b]	Bta11812	Glutamate Metabolism	1.2.1.88	0.153182
Bemisia	BTA_GSC	Glutamate semialdehyde conversion	1pyr5c[b] + h[b] + h2o[b] <=> glu5sa[b]		Proline Biosynthesis		0.082103
Bemisia	BTA_ORNTAr	ornithine transaminase	glu-L[b] + glu5sa[b] <=> akg[b] + orn[b]	(Bta13069 or Bta04668)	Proline Biosynthesis	2.6.1.13	0.082103
Bemisia	BTA_ARGSS	argininosuccinate synthase	asp-L[b] + atp[b] + citr-L[b] => amp[b] + argsuc[b] + h[b] + ppi[b]	Bta00062	Arginine Biosynthesis	6.3.4.5	0
Bemisia	BTA_ARGSL	argininosuccinate lyase	argsuc[b] => arg-L[b] + fum[b]	Bta00063	Arginine Biosynthesis	4.3.2.1	0.082103
Bemisia	BTA_METAT	methionine adenosyltransferase	atp[b] + h2o[b] + met-L[b] => amet[b] + pi[b] + ppi[b]	Bta07523	S-Adenosyl-L-Methionine Cycle	2.5.1.6	0.00851882
Bemisia	BTA_DMT	DNA (cytosine-5-)-methyltransferase	amet[b] + dnac[b] <=> ahcys[b] + h[b] + dna5mtc[b]	Bta10144	Methionine Metabolism	2.1.1.37	0
Bemisia	BTA_AHCi	adenosylhomocysteinase	ahcys[b] + h2o[b] => hcys-L[b] + adn[b]	(Bta09759 or Bta09902)	Methionine Metabolism	3.3.1.1	0
Bemisia	BTA_BPNT	3',5'-bisphosphate nucleotidase	h2o[b] + pap[b] => amp[b] + pi[b]	Bta03037	Cysteine Metabolism	3.1.3.7	1.62136e-06
Bemisia	BTA_CYSTS	Cystathionine beta synthase	hcys-L[b] + ser-L[b] => cyst-L[b] + h2o[b]	Bta12658	Cysteine Metabolism	4.2.1.22	0.0942139
Bemisia	BTA_CYSTGL	cystathionine g-lyase	h2o[b] + cyst-L[b] => 2obut[b] + cys-L[b] + nh4[b]	(Bta10210 or Bta15089)	Cysteine Biosynthesis	4.4.1.1	0.0942139
Bemisia	BTA_HCYSMT	homocysteine S-methyltransferase	amet[b] + hcys-L[b] => ahcys[b] + h[b] + met-L[b]	(Bta02998 or Bta00136)	Methionine Biosynthesis	2.1.1.10	0
Bemisia	BTA_HISTP	histidinol-phosphatase	h2o[b] + hisp[b] => histd[b] + pi[b]	Bta02108	Histidine Biosynthesis	3.1.3.15	0.0356172
Bemisia	BTA_HISTD	histidinol dehydrogenase	h2o[b] + histd[b] + 2 nad[b] => 3 h[b] + his-L[b] + 2 nadh[b]		Histidine Biosynthesis	1.1.1.23	0.0356172
Bemisia	BTA_THRD_L	L-threonine deaminase	thr-L[b] => 2obut[b] + nh4[b]	(Bta13250 or Bta13117)	Threonine Degradation	4.3.1.19	0
Bemisia	BTA_ILETA	isoleucine transaminase	3mop[b] + glu-L[b] => akg[b] + ile-L[b]	Bta10673	Isoleucine Biosynthesis	2.6.1.42	0.0942139
Bemisia	BTA_LEUTAi	leucine transaminase (irreversible)	4mop[b] + glu-L[b] => akg[b] + leu-L[b]	Bta10673	Leucine Biosynthesis	2.6.1.42	0.127467
Bemisia	BTA_CHORM	chorismate mutase	chor[b] => pphn[b]	Bta15103	Phenylalanine Biosynthesis	5.4.99.5	0
Bemisia	BTA_PHETA1	phenylalanine transaminase	glu-L[b] + phpyr[b] <=> akg[b] + phe-L[b]	(Bta12720 or Bta00564 or Bta04470 or Bta04471 or Bta10673)	Phenylalanine Biosynthesis	2.6.1.58	0.148741
Bemisia	BTA_PHETHPTOX	L-Phenylalanine,tetrahydrobiopterin:oxygen oxidoreductase (4-hydroxylating)/phenylalanine hydroxylase	o2[b] + phe-L[b] + thbpt[b] => dhbpt[b] + h2o[b] + tyr-L[b]	Bta04165	Phenylalanine degradation	1.14.16.1	0.0734174
Bemisia	BTA_PGCD	phosphoglycerate dehydrogenase	3pg[b] + nad[b] => 3php[b] + h[b] + nadh[b]	Bta07129	Serine Biosynthesis	1.1.1.95	0
Bemisia	BTA_PSERT	phosphoserine transaminase	3php[b] + glu-L[b] => akg[b] + pser-L[b]	Bta04363	Serine Biosynthesis	2.6.1.52	0
Bemisia	BTA_PSP_L	phosphoserine phosphatase (L-serine)	h2o[b] + pser-L[b] => pi[b] + ser-L[b]	Bta05814	Serine Biosynthesis	3.1.3.3	0
Bemisia	BTA_THRAL	threonine ammonia-lyase (serine)	pyr[b] + nh4[b] <=> ser-L[b]	(Bta13250 or Bta13117)	Serine Metabolism	4.3.1.19	0.483943
Bemisia	BTA_VALTA	valine transaminase	3mob[b] + glu-L[b] <=> akg[b] + val-L[b]	Bta10673	Valine Biosynthesis	2.6.1.42	0.111332
Bemisia	BTA_GLUTRS	Glutamyl-tRNA synthetase	atp[b] + glu-L[b] + trnaglu[b] => amp[b] + glutrna[b] + ppi[b]	Bta08350	Heme Biosynthesis	6.1.1.17	1.29709e-05
Bemisia	BTA_GTPCI	GTP cyclohydrolase I	gtp[b] + h2o[b] => ahdt[b] + for[b] + h[b]	Bta03546	Folate Biosynthesis	3.5.4.16	0.073419
Bemisia	BTA_AKP1	Alkaline phosphatase Dihydroneopterin	ahdt[b] + 3 h2o[b] <=> dhnpt[b] + 2 h[b] + 3 pi[b]	(Bta06445 or Bta14984 or Bta14395 or Bta07544 or Bta06445)		3.1.3.1	1.62136e-06
Bemisia	BTA_PTHPS	6-pyruvoyltetrahydropterin synthase	ahdt[b] => pppi[b] + 6pthp[b]	Bta10349	Folate Biosynthesis	4.2.3.12	0.0734174
Bemisia	BTA_SPR	sepiapterin reductase	2 h[b] + 6pthp[b] + 2 nadph[b] => 2 nadp[b] + thbpt[b]	Bta02512	Folate Biosynthesis	1.1.1.153	0.0734174
Bemisia	BTA_THBIO1	5,6,7,8-tetrahydrobiopterin:NAD+ oxidoreductase	thbpt[b] + nad[b] <=> dhbpt[b] + nadh[b] + h[b]	Bta15235	Folate Biosynthesis	1.5.1.34	0
Bemisia	BTA_THBIO2	5,6,7,8-tetrahydrobiopterin:NADP+ oxidoreductase	thbpt[b] + nadp[b] <=> dhbpt[b] + nadph[b] + h[b]	Bta15235	Folate Biosynthesis	1.5.1.34	0
Bemisia	BTA_DHFS	dihydrofolate synthase/Folylpolyglutamate synthase	atp[b] + dhpt[b] + glu-L[b] => adp[b] + dhf[b] + h[b] + pi[b]	Bta03489	Folate Biosynthesis	6.3.2.17	0
Bemisia	BTA_FOLR2	Folate reductase	dhf[b] + nadp[b] <=> fol[b] + nadph[b] + h[b]	Bta14649	One carbon pool by folate	1.5.1.3	0
Bemisia	BTA_DHFR	Dihydrofolate reductase (NADP+)	dhf[b] + nadph[b] + h[b] <=> thf[b] + nadp[b]	Bta14649	One carbon pool by folate	1.5.1.3	0.00180891
Bemisia	BTA_THFOR2	5,6,7,8-Tetrahydrofolate:NADP+ oxidoreductase	fol[b] + 2 nadph[b] + 2 h[b] => thf[b] + 2 nadp[b]	Bta14649	One carbon pool by folate	1.5.1.3	0
Bemisia	BTA_FTHFL	Formate--tetrahydrofolate ligase	atp[b] + for[b] + thf[b] => 10fthf[b] + adp[b] + pi[b]	Bta00118	One carbon pool by folate	6.3.4.3	0.0735221
Bemisia	BTA_FTHFO	10-formyltetrahydrofolate:NADP+ oxidoreductase	10fthf[b] + nadp[b] + h2o[b] => thf[b] + co2[b] + nadph[b] + h[b]	Bta06426	One carbon pool by folate	1.5.1.6	0
Bemisia	BTA_GHMT2r	glycine hydroxymethyltransferase, reversible	ser-L[b] + thf[b] <=> gly[b] + h2o[b] + mlthf[b]	(Bta07487 or Bta00368)	N10-Formyl-Tetrahydrofolate Biosynthesis	2.1.2.1	0.194179
Bemisia	BTA_GLYCL	Glycine Cleavage System	gly[b] + nad[b] + thf[b] <=> co2[b] + mlthf[b] + nadh[b] + nh4[b]	(Bta04574 and Bta08960 and Bta15632 and Bta11390) or (Bta04574 and Bta08960 and Bta03713 and Bta11390) or (Bta04574 and Bta08960 and Bta07488 and Bta11390)	N10-Formyl-Tetrahydrofolate Biosynthesis	2.1.2.10	0.0165994
Bemisia	BTA_MTHFD	methylenetetrahydrofolate dehydrogenase (NADP)	mlthf[b] + nadp[b] <=> methf[b] + nadph[b]	Bta11854	N10-Formyl-Tetrahydrofolate Biosynthesis	1.5.1.5	0.16763
Bemisia	BTA_MTHFC	methenyltetrahydrofolate cyclohydrolase	h2o[b] + methf[b] <=> 10fthf[b] + h[b]	Bta11854	N10-Formyl-Tetrahydrofolate Biosynthesis	3.5.4.9	0.16763
Bemisia	BTA_RBFK	riboflavin kinase	atp[b] + ribflv[b] => adp[b] + fmn[b] + h[b]	Bta00139	Flavin Biosynthesis	2.7.1.26	2.46647e-06
Bemisia	BTA_FMNAT	FMN adenylyltransferase	atp[b] + fmn[b] + h[b] => fad[b] + ppi[b]	Bta06563	Flavin Biosynthesis	2.7.7.2	0
Bemisia	BTA_FADRx2	FAD reductase	fad[b] + h[b] + nadph[b] <=> fadh2[b] + nadp[b]	Bta09044	Cofactor and Prosthetic Group Biosynthesis	1.5.1.30	-85.0516
Bemisia	BTA_FADRx	FAD reductase	fad[b] + h[b] + nadh[b] => fadh2[b] + nad[b]	Bta09044	Cofactor and Prosthetic Group Biosynthesis		4.23914
Bemisia	BTA_FE3Ri	Fe(III) reduction	fadh2[b] + 2 fe3[b] => fad[b] + 2 fe2[b] + 2 h[b]	Bta09044	Cofactor and Prosthetic Group Biosynthesis		2.81757
Bemisia	BTA_FLVRx	flavin reductase (NAD)	h[b] + nadh[b] + ribflv[b] => nad[b] + rbflvrd[b]	Bta09044	Cofactor and Prosthetic Group Biosynthesis	1.5.1.30	0
Bemisia	BTA_FLVR	flavin reductase	h[b] + nadph[b] + ribflv[b] => nadp[b] + rbflvrd[b]	Bta09044	Flavin Reduction	1.5.1.30	0
Bemisia	BTA_FMNRx	FMN reductase	fmn[b] + h[b] + nadh[b] => fmnh2[b] + nad[b]	Bta09044	Cofactor and Prosthetic Group Biosynthesis		2.46647e-06
Bemisia	BTA_FMNRx2	FMN reductase	fmn[b] + h[b] + nadph[b] => fmnh2[b] + nadp[b]	Bta09044	Flavin Reduction		0
Bemisia	BTA_NARP	nicotinamide ribonucleotide phosphohydrolase	nmn[b] + h2o[b] => rnam[b] + pi[b]	(Bta07799 or Bta03995 or Bta03996 or Bta00305 or Bta05644 or Bta12748 or Bta04581 or Bta07078 or Bta13698)	Nicotinate and nicotinamide metabolism	3.1.3.5	0
Bemisia	BTA_RNMK	nicotinamide riboside kinase	rnam[b] + atp[b] => nmn[b] + adp[b] + h[b]	Bta14674	Nicotinate and nicotinamide metabolism	2.7.1.22	0
Bemisia	BTA_NRPH	nicotinate D-ribonucleotide phosphohydrolase	nicrnt[b] + h2o[b] => nicrns[b] + pi[b]	(Bta07799 or Bta03995 or Bta03996 or Bta00305 or Bta05644 or Bta12748 or Bta04581 or Bta07078 or Bta13698)	Nicotinate and nicotinamide metabolism	3.1.3.5	0
Bemisia	BTA_NRSPRT	Nicotinate D-ribonucleoside:orthophosphate ribosyltransferase	nicrns[b] + pi[b] <=> nac[b] + r5p[b] + h[b]	Bta14886	Nicotinate and nicotinamide metabolism	2.4.2.1	-0.118143
Bemisia	BTA_RNMK1	nicotinamide riboside kinase	nicrns[b] + atp[b] => nicrnt[b] + adp[b] + h[b]	Bta14674	Nicotinate and nicotinamide metabolism	2.7.1.173	0.118143
Bemisia	BTA_NAPT	nicotinamide phosphoribosyltransferase	nmn[b] + ppi[b] <=> ncam[b] + prpp[b] + h[b]	Bta14886	Nicotinate and nicotinamide metabolism	2.4.2.1	0
Bemisia	BTA_NMNAT	Nicotinamide-nucleotide adenylyltransferase	atp[b] + nmn[b] + h[b] <=> ppi[b] + nad[b]	Bta01254	Nicotinate and nicotinamide metabolism	2.7.7.18;2.7.7.1	0
Bemisia	BTA_NAAH	nicotinamide amidohydrolase	ncam[b] + h2o[b] => nac[b] + nh4[b]	(Bta03454 or Bta07667)	Nicotinate and nicotinamide metabolism	3.5.1.19	0
Bemisia	BTA_NCTPPRT	Nicotinate phosphoribosyltransferase	atp[b] + h2o[b] + nac[b] + prpp[b] <=> adp[b] + nicrnt[b] + pi[b] + ppi[b]	Bta01636	Nicotinate and nicotinamide metabolism	6.3.4.21	-0.118143
Bemisia	BTA_ANNA	ATP:nicotinamide-nucleotide adenylyltransferase	atp[b] + nicrnt[b] + h[b] <=> ppi[b] + dnad[b]	Bta01254	Nicotinate and nicotinamide metabolism	2.7.7.18;2.7.7.1	0.000134669
Bemisia	BTA_DNGAL	deamido-NAD+:L-glutamine amido-ligase (AMP-forming)	atp[b] + dnad[b] + gln-L[b] + h2o[b] => amp[b] + ppi[b] + nad[b] + glu-L[b] + h[b]	Bta14083	Nicotinate and nicotinamide metabolism	6.3.5.1	0.000134669
Bemisia	BTA_NADK	NAD kinase	atp[b] + nad[b] => adp[b] + h[b] + nadp[b]	(Bta05141 and Bta06468)	NAD Phosphorylation	2.7.1.23	2.61446e-05
Bemisia	BTA_AMAOT	adenosylmethionine-8-amino-7-oxononanoate transaminase	8aonn[b] + amet[b] => amob[b] + dann[b]	(Bta01937 or Bta00841)	Biotin biosynthesis	2.6.1.62	0.00425694
Bemisia	BTA_DBTS	dethiobiotin synthase	atp[b] + co2[b] + dann[b] => adp[b] + dtbt[b] + 3 h[b] + pi[b]	(Bta00840 or Bta01938)	Biotin biosynthesis	6.3.3.3	0.00425694
Bemisia	BTA_BTS5	Biotin synthase	2fe2s[b] + amet[b] + dtbt[b] => 2fe1s[b] + btn[b] + dad-5[b] + h[b] + met-L[b]	Bta09725	Biotin biosynthesis	2.8.1.6	0.00425694
Bemisia	BTA_MOHMT	3-methyl-2-oxobutanoate hydroxymethyltransferase	3mob[b] + h2o[b] + mlthf[b] => 2dhp[b] + thf[b]	Bta05339	Pantothenate Biosynthesis	2.1.2.11	6.445e-06
Bemisia	BTA_PANTS	pantothenate synthase	ala-B[b] + atp[b] + pant-R[b] => amp[b] + h[b] + pnto-R[b] + ppi[b]	Bta05339	Pantothenate Biosynthesis	6.3.2.1	6.445e-06
Bemisia	BTA_PNTK	pantothenate kinase	atp[b] + pnto-R[b] => 4ppan[b] + adp[b] + h[b]	(Bta02237 or Bta11165)	Phosphopantothenate Biosynthesis	2.7.1.33	2.91044e-06
Bemisia	BTA_PPNCL2	phosphopantothenate-cysteine ligase	4ppan[b] + ctp[b] + cys-L[b] => 4ppcys[b] + cmp[b] + h[b] + ppi[b]	Bta07251	Coenzyme A Biosynthesis	6.3.2.5	2.91044e-06
Bemisia	BTA_PPCDC	phosphopantothenoylcysteine decarboxylase	4ppcys[b] + h[b] => co2[b] + pan4p[b]	Bta01487	Coenzyme A Biosynthesis	4.1.1.36	2.91044e-06
Bemisia	BTA_PTPATi	pantetheine-phosphate adenylyltransferase	atp[b] + h[b] + pan4p[b] => dpcoa[b] + ppi[b]	Bta07979	Coenzyme A Biosynthesis	2.7.7.3	2.91044e-06
Bemisia	BTA_DPCOAK	dephospho-CoA kinase	atp[b] + dpcoa[b] => adp[b] + coa[b] + h[b]	(Bta00424 or Bta07979)	Coenzyme A Biosynthesis	2.7.1.24	2.91044e-06
Bemisia	BTA_ALASm	5-aminolevulinate synthase	gly[b] + h[b] + succoa[b] => 5aop[b] + co2[b] + coa[b]	Bta13019	Heme Biosynthesis	2.3.1.37	1.97318e-05
Bemisia	BTA_PPBNGS	porphobilinogen synthase	2 5aop[b] => h[b] + 2 h2o[b] + ppbng[b]	Bta09502	Heme Biosynthesis	4.2.1.24	9.86588e-06
Bemisia	BTA_HMBS	hydroxymethylbilane synthase	h2o[b] + 4 ppbng[b] => hmbil[b] + 4 nh4[b]	(Bta03126 or Bta05960 or Bta05963)	Heme Biosynthesis	4.3.1.8	2.46647e-06
Bemisia	BTA_UPP3S	uroporphyrinogen-III synthase	hmbil[b] => h2o[b] + uppg3[b]	Bta04433	Heme Biosynthesis	4.2.1.75	2.46647e-06
Bemisia	BTA_UPPDC1	uroporphyrinogen decarboxylase (uroporphyrinogen III)	4 h[b] + uppg3[b] => 4 co2[b] + cpppg3[b]	Bta03943	Heme Biosynthesis	4.1.1.37	2.46647e-06
Bemisia	BTA_CPPPGO	coproporphyrinogen oxidase (O2 required)	cpppg3[b] + 2 h[b] + o2[b] => 2 co2[b] + 2 h2o[b] + pppg9[b]	Bta14841	Heme Biosynthesis	1.3.3.3	2.46647e-06
Bemisia	BTA_PPPGO	protoporphyrinogen oxidase (aerobic)	1.5 o2[b] + pppg9[b] => 3 h2o[b] + ppp9[b]	Bta11160	Heme Biosynthesis	1.3.3.4	2.46647e-06
Bemisia	BTA_FCLT	Ferrochelatase	fe2[b] + ppp9[b] => 2 h[b] + pheme[b]	Bta04975	Heme Biosynthesis	4.99.1.1	2.46647e-06
Bemisia	BTA_HEMEOS	Heme O synthase	frdp[b] + h2o[b] + pheme[b] => hemeO[b] + ppi[b]	Bta08349	Heme Biosynthesis	2.5.1.-	0
Bemisia	BTA_HEMEAS	Heme A synthase	h2o[b] + hemeO[b] => hemeA[b] + 2 h[b]	Bta12338	Heme Biosynthesis		0
Bemisia	BTA_PDXPP	Pyridoxine-5'-phosphate phosphohydrolase	pdx5p[b] + h2o[b] => pydxn[b] + pi[b]	Bta13260	Vitamin B6 metabolism	3.1.3.74	0
Bemisia	BTA_PYAMPP	Pyridoxamine-5'-phosphate phosphohydrolase	pyam5p[b] + h2o[b] => pydam[b] + pi[b]	Bta13260	Vitamin B6 metabolism	3.1.3.74	0
Bemisia	BTA_PYDXPP	Pyridoxal-5'-phosphate phosphohydrolase	pydx5p[b] + h2o[b] => pydx[b] + pi[b]	Bta13260	Vitamin B6 metabolism	3.1.3.74	0
Bemisia	BTA_PYDXO	Pyridoxamine:oxygen oxidoreductase (deaminating)	pydam[b] + h2o[b] + o2[b] <=> pydx[b] + nh4[b] + h2o2[b]	(Bta00497 or Bta15613 or Bta02351)	Vitamin B6 metabolism	1.4.3.5	0
Bemisia	BTA_PYDXNO	Pyridoxine:oxygen oxidoreductase (deaminating)	pydxn[b] + o2[b] <=> pydx[b] + h2o2[b]	(Bta00497 or Bta15613 or Bta02351)	Vitamin B6 metabolism	1.4.3.5	0
Bemisia	BTA_PYAM5PO	pyridoxamine 5'-phosphate oxidase	h2o[b] + o2[b] + pyam5p[b] => h2o2[b] + nh4[b] + pydx5p[b]	(Bta00497 or Bta15613 or Bta02351)	Pyridoxal 5'-Phosphate Salvage	1.4.3.5	0
Bemisia	BTA_PDX5POi	pyridoxine 5'-phosphate oxidase	o2[b] + pdx5p[b] => h2o2[b] + pydx5p[b]	(Bta00497 or Bta15613 or Bta02351)	Pyridoxal 5'-Phosphate Biosynthesis	1.4.3.5	2.46647e-06
Bemisia	BTA_PYDXK	pyridoxal kinase	atp[b] + pydx[b] => adp[b] + h[b] + pydx5p[b]	Bta11386	Pyridoxal 5'-Posphate Salvage	2.7.1.35	0
Bemisia	BTA_PYDAMK	ATP:pyridoxal 5'-phosphotransferase	atp[b] + pydam[b] => adp[b] + pyam5p[b] + h[b]	Bta11386	Vitamin B6 metabolism	2.7.1.35	0
Bemisia	BTA_PYDXNK	ATP:pyridoxine 5'-phosphotransferase	atp[b] + pydxn[b] => adp[b] + pdx5p[b] + h[b]	Bta11386	Vitamin B6 metabolism	2.7.1.35	0
Bemisia	BTA_GCL	glutamate---cysteine ligase	atp[b] + cys-L[b] + glu-L[b] => adp[b] + glucys[b] + h[b] + pi[b]	Bta10345	Glutamate metabolism;Glutathione metabolism	6.3.2.2	0
Bemisia	BTA_GTHS	glutathione synthetase	atp[b] + glucys[b] + gly[b] => adp[b] + gthrd[b] + h[b] + pi[b]	Bta13939	Glutathione Biosynthesis	6.3.2.3	0
Bemisia	BTA_GTHP	glutathione peridoxase	2 gthrd[b] + h2o2[b] <=> gthox[b] + 2 h2o[b]	(Bta01631 or Bta00070 or Bta09710 or Bta14614)	Glutathione metabolism	1.11.1.9/1.5.4.1	0
Bemisia	BTA_ICYSDS	ISC Cysteine desulfuration	cys-L[b] + iscs[b] => ala-L[b] + iscssh[b]	Bta06780	Cofactor and Prosthetic Group Biosynthesis		0.00425694
Bemisia	BTA_I2FE2SS	ISC [2Fe-2S] Synthesis	fadh2[b] + 2 fe2[b] + 2 iscssh[b] + iscu[b] => fad[b] + 6 h[b] + 2 iscs[b] + iscu-2fe2s[b]	(Bta14930 and Bta06780 and Bta13481)	Cofactor and Prosthetic Group Biosynthesis		0
Bemisia	BTA_I2FE2SS2	ISC [2Fe-2S] Synthesis II	fadh2[b] + 2 fe2[b] + 2 iscssh[b] + iscu-2fe2s[b] => fad[b] + 6 h[b] + 2 iscs[b] + iscu-2fe2s2[b]	(Bta14930 and Bta06780 and Bta13481)	Cofactor and Prosthetic Group Biosynthesis		0
Bemisia	BTA_I2FE2SR	ISC [2Fe-2S] regeneration	2fe1s[b] + iscssh[b] + iscu[b] => 4 h[b] + iscs[b] + iscu-2fe2s[b]	(Bta06780 and Bta13481)	Cofactor and Prosthetic Group Biosynthesis		0.00425694
Bemisia	BTA_I4FE4SR	ISC [4Fe-4S] Reduction	fadh2[b] + 2 h[b] + iscu-2fe2s2[b] => fad[b] + iscu-4fe4s[b]	Bta13481	Cofactor and Prosthetic Group Biosynthesis		0
Bemisia	BTA_I2FE2ST	ISC [2Fe-2S] Transfer	4 h[b] + iscu-2fe2s[b] => 2fe2s[b] + iscu[b]	(Bta04782 and Bta13481)	Cofactor and Prosthetic Group Biosynthesis		0.00425694
Bemisia	BTA_I4FE4ST	ISC [4Fe-4S] Transfer	4 h[b] + iscu-4fe4s[b] => 4fe4s[b] + iscu[b]	(Bta04782 and Bta13481)	Cofactor and Prosthetic Group Biosynthesis		0
Bemisia	BTA_ADCL	4-aminobenzoate synthase/aminodeoxychorismate lyase	4adcho[b] => 4abz[b] + h[b] + pyr[b]	Bta10673		4.1.3.38	1.62136e-06
Bemisia	BTA_PGMT	phosphoglucomutase	g6p[b] <=> g1p[b]	(Bta13746 or Bta04339)	UDP-Glucose Biosynthesis	5.4.2.2	0
Bemisia	BTA_GLUK	Glucokinase/hexokinase	atp[b] + glc-D[b] => adp[b] + g6p[b] + h[b]	(Bta07969 or Bta00587)	Glycolysis/Gluconeogenesis	2.7.1.1	1.53032
Bemisia	BTA_PGI	glucose-6-phosphate isomerase	g6p[b] <=> f6p[b]	Bta02770	Glycolysis/Gluconeogenesis	5.3.1.9	1.53032
Bemisia	BTA_PFK	phosphofructokinase	atp[b] + f6p[b] => adp[b] + fdp[b] + h[b]	Bta01836	Glycolysis/Gluconeogenesis	2.7.1.11	1.60812
Bemisia	BTA_FBP	fructose-bisphosphatase	fdp[b] + h2o[b] => f6p[b] + pi[b]	Bta11063	Glycolysis/Gluconeogenesis	3.1.3.11	0
Bemisia	BTA_FBA	fructose-bisphosphate aldolase	fdp[b] <=> dhap[b] + g3p[b]	(Bta01203 or Bta12417)	Glycolysis/Gluconeogenesis	4.1.2.13	1.60812
Bemisia	BTA_TPI	triose-phosphate isomerase	dhap[b] <=> g3p[b]	Bta01856	Glycolysis/Gluconeogenesis	5.3.1.1	1.60896
Bemisia	BTA_GAPD	glyceraldehyde-3-phosphate dehydrogenase	g3p[b] + nad[b] + pi[b] <=> 13dpg[b] + h[b] + nadh[b]	Bta14872	Glycolysis/Gluconeogenesis	1.2.1.12	3.20505
Bemisia	BTA_PGK	phosphoglycerate kinase	13dpg[b] + adp[b] <=> 3pg[b] + atp[b]	(Bta10181 and Bta00344)	Glycolysis/Gluconeogenesis	2.7.2.3	3.20505
Bemisia	BTA_PGM	phosphoglycerate mutase	3pg[b] <=> 2pg[b]	Bta00309	Glycolysis/Gluconeogenesis	5.4.2.1	3.20505
Bemisia	BTA_ENO	enolase	2pg[b] <=> h2o[b] + pep[b]	Bta01010	Glycolysis/Gluconeogenesis	4.2.1.11	3.20505
Bemisia	BTA_PYK	pyruvate kinase	adp[b] + h[b] + pep[b] => atp[b] + pyr[b]	Bta13507	Glycolysis/Gluconeogenesis	2.7.1.40	2.81379
Bemisia	BTA_PDH	pyruvate dehydrogenase	coa[b] + nad[b] + pyr[b] => accoa[b] + co2[b] + nadh[b]	(((Bta04248 and Bta04784) or (Bta01400 and Bta04784)) and ((Bta04248 or Bta01400) and (Bta04784)) and (Bta01972 or Bta01981 or Bta11964) and Bta11390)	Glycolysis/Gluconeogenesis	1.2.4.1;2.3.1.12;1.8.1.4	0.630396
Bemisia	BTA_ACS	acetyl-CoA synthetase	ac[b] + atp[b] + coa[b] => accoa[b] + amp[b] + ppi[b]	Bta05311	Glycolysis/Gluconeogenesis	6.2.1.1	0.00105774
Bemisia	BTA_PPCK	phosphoenolpyruvate carboxykinase (GTP)	gtp[b] + oaa[b] => gdp[b] + co2[b] + pep[b]	Bta09047	Anaplerotic Reactions	4.1.1.32	0
Bemisia	BTA_PPS	phosphoenolpyruvate synthase	atp[b] + h2o[b] + pyr[b] => amp[b] + 2 h[b] + pep[b] + pi[b]	Bta12847	Pyruvate Metabolism	2.7.9.2	0
Bemisia	BTA_PCr	Pyruvate carboxylase	atp[b] + hco3[b] + pyr[b] <=> adp[b] + h[b] + oaa[b] + pi[b]	Bta05449	Citric Acid Cycle	6.4.1.1	0.847515
Bemisia	BTA_CS	citrate synthase	accoa[b] + h2o[b] + oaa[b] => cit[b] + coa[b] + h[b]	(Bta09223 or Bta12163)	Citric Acid Cycle	2.3.3.1/2.3.3.8	0.631425
Bemisia	BTA_ACONTa	aconitase (half-reaction A, Citrate hydro-lyase)	cit[b] <=> acon-C[b] + h2o[b]	(Bta07580 and Bta04424)	Citric Acid Cycle	4.2.1.3	0.631425
Bemisia	BTA_ACONTb	aconitase (half-reaction B, Isocitrate hydro-lyase)	acon-C[b] + h2o[b] <=> icit[b]	(Bta07580 and Bta04424)	Citric Acid Cycle	4.2.1.3	0.631425
Bemisia	BTA_ICDHyr	isocitrate dehydrogenase (NADP)	icit[b] + nadp[b] <=> akg[b] + co2[b] + nadph[b]	(Bta08322 or Bta13569)	Citric Acid Cycle	1.1.1.42	0.631425
Bemisia	BTA_ICDHm	isocitrate dehydrogenase (NAD)	icit[b] + nad[b] => akg[b] + co2[b] + nadh[b]	(Bta08007 and Bta09864 and Bta08958)	Citric Acid Cycle	1.1.1.41	0
Bemisia	BTA_AKGDH	2-Oxogluterate dehydrogenase	akg[b] + coa[b] + nad[b] => co2[b] + nadh[b] + succoa[b]	(Bta15706 and Bta08647 and Bta02426 and Bta11390)	Citric Acid Cycle	1.2.4.2/1.8.1.4/2.3.1.61	0
Bemisia	BTA_SUCOAS	succinyl-CoA synthetase (ADP-forming)	adp[b] + pi[b] + succoa[b] <=> atp[b] + coa[b] + succ[b]	(Bta10415 and Bta04028 and Bta04825)	Citric Acid Cycle	6.2.1.5/6.2.1.5	0.0355974
Bemisia	BTA_SUCDi	succinate dehydrogenase (irreversible)	q9[b] + succ[b] => fum[b] + q9h2[b]	(Bta02860 and Bta08985 and Bta04798 and Bta03754)	Citric Acid Cycle	1.3.5.1	0.145895
Bemisia	BTA_FUM	fumarase	fum[b] + h2o[b] <=> mal-L[b]	Bta03985	Citric Acid Cycle	4.2.1.2	0.385075
Bemisia	BTA_MDH	Malate dehydrogenase	mal-L[b] + nad[b] <=> h[b] + nadh[b] + oaa[b]	(Bta02470 or Bta20007)	Citric Acid Cycle	1.1.1.37	0.385075
Bemisia	BTA_G6PADH	glucose-6-phosphate-1-dehydrogenase	g6p[b] + nadp[b] => 6pgl[b] + h[b] + nadph[b]	Bta08749	Pentose Phosphate Pathway	1.1.1.49	0
Bemisia	BTA_PGL	6-phosphogluconolactonase	6pgl[b] + h2o[b] => 6pgc[b] + h[b]	Bta04597	Pentose Phosphate Pathway	3.1.1.31	0.361754
Bemisia	BTA_GND	phosphogluconate dehydrogenase	6pgc[b] + nadp[b] => co2[b] + nadph[b] + ru5p-D[b]	Bta07945	Pentose Phosphate Pathway	1.1.1.44	0
Bemisia	BTA_RPE	ribulose 5-phosphate 3-epimerase	ru5p-D[b] <=> xu5p-D[b]	Bta01251	Pentose Phosphate Pathway	5.1.3.1	0.0778001
Bemisia	BTA_RPI	ribose-5-phosphate isomerase	ru5p-D[b] <=> r5p[b]	Bta04997	Pentose Phosphate Pathway	5.3.1.6	0.337368
Bemisia	BTA_TKT1	transketolase	r5p[b] + xu5p-D[b] <=> g3p[b] + s7p[b]	Bta10564	Pentose Phosphate Pathway	2.2.1.1	0.136716
Bemisia	BTA_TALA	transaldolase	g3p[b] + s7p[b] <=> e4p[b] + f6p[b]	Bta08413	Pentose Phosphate Pathway	2.2.1.2	0.136716
Bemisia	BTA_TKT2	transketolase	e4p[b] + xu5p-D[b] <=> f6p[b] + g3p[b]	Bta10564	Pentose Phosphate Pathway	2.2.1.1	-0.0589158
Bemisia	BTA_PFK_3	phosphofructokinase (s7p)	atp[b] + s7p[b] => adp[b] + h[b] + s17bp[b]	Bta01836	Sedoheptulose Bisphosphate Bypass	2.7.1.11	0
Bemisia	BTA_FBA3	Sedoheptulose 1,7-bisphosphate D-glyceraldehyde-3-phosphate-lyase	s17bp[b] <=> dhap[b] + e4p[b]	(Bta01203 or Bta12417)	Sedoheptulose Bisphosphate Bypass	4.1.2.13	0
Bemisia	BTA_GALUi	UTP-glucose-1-phosphate uridylyltransferase (irreversible)	g1p[b] + h[b] + utp[b] => ppi[b] + udpg[b]	Bta10225	Sucrose metabolism	2.7.7.9	0
Bemisia	BTA_GLCS2	glycogen synthase (UDPGlc)	udpg[b] => udp[b] + glycogen[b] + h[b]	Bta13679	Glycogen Biosynthesis	2.4.1.11	0
Bemisia	BTA_GLCP	glycogen phosphorylase	glycogen[b] + pi[b] => g1p[b]	Bta05577	Glycogen Degradation	2.4.1.1	0
Bemisia	BTA_XYLI2	xylose isomerase	glc-D[b] <=> fru[b]	(Bta01668 and Bta01667)	Xylose Degradation	5.3.1.5	-2.03468
Bemisia	BTA_SAGH	alpha/beta-fructofuranosidase	sucr[b] + h2o[b] => fru[b] + glc-D[b]	(Bta04549 or Bta00773 or Bta12617)	Sucrose Metabolism	3.2.1.26;3.2.1.20	0
Bemisia	BTA_ATPS4m	ATP synthase Complex V	adp[b] + pi[b] + 4 h[e] <=> atp[b] + 3 h[b] + h2o[b]	(Bta08447 and Bta07573 and Bta15459 and Bta00691 and (Bta12932 or Bta00642) and Bta01250 and Bta04749 and Bta15084 and (Bta13958 or Bta13716) and (Bta08415 or Bta06492) and Bta13918 and Bta09813 and Bta06348)	Oxidative Phosphorylation	3.6.3.14	5.3547
Bemisia	BTA_CYOO6m	cytochrome c oxidase Complex IV	4 focytc[b] + 8 h[b] + o2[b] => 4 ficytc[b] + 4 h[e] + 2 h2o[b]	(Bta08349 and Bta01987 and (Bta05959 or Bta11630) and Bta01999 and Bta10351 and (Bta09475 or Bta09475) and Bta09984 and Bta05491 and Bta03935 and Bta12656 and Bta04589 and Bta12961 and Bta11559 and Bta12338 and Bta12615)	Oxidative Phosphorylation	1.9.3.1	0.0806357
Bemisia	BTA_CYOR(q9)m	ubiquinol-cytochrome c oxidoreductase Complex III	2 ficytc[b] + 2 h[b] + q9h2[b] => 2 focytc[b] + 4 h[e] + q9[b]	(Bta11991 and Bta12514 and Bta09686 and Bta04477 and Bta10814 and Bta10590)	Oxidative Phosphorylation	1.10.2.2	0.161271
Bemisia	BTA_NADHOR	NADH dehydrogenase (ubiquinone-9 ) Complex I	5 h[b] + nadh[b] + q9[b] => 4 h[e] + nad[b] + q9h2[b]	(Bta03244 and Bta11816 and Bta05899 and Bta05808 and Bta08867 and (Bta05403 or Bta05209) and Bta15627 and Bta12759 and Bta13866 and Bta11011) or (Bta12192 and Bta08235 and Bta00094 and Bta12825 and Bta00774 and Bta04618 and Bta03040 and Bta14131 and Bta09399 and Bta11755 and Bta01601 and Bta05773 and Bta01877) or (Bta05601 and Bta09224 and Bta10175 and Bta12825 and Bta01231 and Bta10611 and Bta13…	Oxidative Phosphorylation	1.6.5.3; 1.6.99.3	0
Bemisia	BTA_TRDR	thioredoxin reductase (NADPH)	h[b] + nadph[b] + trdox[b] => nadp[b] + trdrd[b]	Bta11292	Oxidative Phosphorylation	1.8.1.9	0.00490334
Bemisia	BTA_PPA	inorganic diphosphatase	h2o[b] + ppi[b] => h[b] + 2 pi[b]	Bta08309	Oxidative Phosphorylation	3.6.1.1	0.422002
Bemisia	BTA_ALKP	Alkaline phosphatase	dhap[b] + h2o[b] <=> dha[b] + pi[b]	(Bta06445 or Bta14984 or Bta14395 or Bta07544 or Bta06445)		3.1.3.1	-0.000836622
Bemisia	BTA_DHAK	Dihydroxyacetone kinase	atp[b] + dha[b] => adp[b] + dhap[b] + h[b]	Bta08935	Glycerolipid metabolism	2.7.1.29	0
Bemisia	BTA_TRIOK	Triokinase	atp[b] + glyald[b] <=> adp[b] + g3p[b] + h[b]	Bta08935		2.7.1.28	0
Bemisia	BTA_FBA2	fructose-bisphosphate aldolase	f1p[b] <=> dhap[b] + glyald[b]	(Bta01203 or Bta12417)	Fructose and mannose metabolism	4.1.2.13	0
Bemisia	BTA_GDPPH	GDP phosphohydrolase	gdp[b] + h2o[b] => gmp[b] + pi[b] + h[b]	Bta12729	Purine metabolism	3.6.1.6	0
Bemisia	BTA_UDPPH	UDP phosphohydrolase	udp[b] + h2o[b] => ump[b] + pi[b] + h[b]	Bta12729	Pyrimidine metabolism	3.6.1.6	0
Bemisia	BTA_ACACT1r	acetyl-CoA C-acetyltransferase	2 accoa[b] <=> aacoa[b] + coa[b]	(Bta01059 or Bta01477 or Bta03506 or Bta01904 or Bta09917)	Polyisoprenoid Biosynthesis	2.3.1.9	9.86588e-06
Bemisia	BTA_HMGCOAS	hydroxymethylglutaryl-coa synthase	accoa[b] + h2o[b] + aacoa[b] <=> hmgcoa[b] + coa[b] + h[b]		Polyisoprenoid Biosynthesis	2.3.3.10	9.86588e-06
Bemisia	BTA_HMGCOARx	Hydroxymethylglutaryl CoA reductase (ir)	2 h[b] + hmgcoa[b] + 2 nadph[b] => coa[b] + mev-R[b] + 2 nadp[b]	(Bta09163 or Bta12392)	Polyisoprenoid Biosynthesis	1.1.1.34	9.86588e-06
Bemisia	BTA_MEVK1x	mevalonate kinase (atp)	atp[b] + mev-R[b] => h[b] + adp[b] + 5pmev[b]	Bta06793	Polyisoprenoid Biosynthesis	2.7.1.36	9.86588e-06
Bemisia	BTA_PMEVKx	phosphomevalonate kinase	atp[b] + 5pmev[b] => adp[b] + 5dpmev[b]	Bta11704	Polyisoprenoid Biosynthesis	2.7.4.2	9.86588e-06
Bemisia	BTA_DPMVDx	diphosphomevalonate decarboxylase	atp[b] + 5dpmev[b] => adp[b] + co2[b] + ipdp[b] + pi[b]	Bta08569	Polyisoprenoid Biosynthesis	4.1.1.33	9.86588e-06
Bemisia	BTA_IPDDI	isopentenyl-diphosphate D-isomerase	ipdp[b] <=> dmpp[b]	Bta09208	Polyisoprenoid Biosynthesis	5.3.3.2	0
Bemisia	BTA_DMATT	dimethylallyltranstransferase	dmpp[b] + ipdp[b] => grdp[b] + ppi[b]	(Bta06242 or Bta05207)	Polyisoprenoid Biosynthesis	2.5.1.1	0
Bemisia	BTA_GRTT	geranyltranstransferase/Farnesyl diphosphate synthase	grdp[b] + ipdp[b] => frdp[b] + ppi[b]	(Bta06242 or Bta05207)	Polyisoprenoid Biosynthesis	2.5.1.10	0
Bemisia	BTA_FRTT	Geranylgeranyl pyrophosphate synthase/farnesyltransferase	frdp[b] + ipdp[b] => ppi[b] + ggdp[b]	(Bta02408)	Polyisoprenoid Biosynthesis	2.5.1.29	9.86588e-06
Bemisia	BTA_HCO3E	HCO3 equilibration reaction	co2[b] + h2o[b] <=> h[b] + hco3[b]	(Bta02110 or Bta09805 or Bta07815 or Bta10445 or Bta09899 or Bta09900)	Unassigned	4.2.1.1	0.944994
Bemisia	BTA_CAT	catalase	2 h2o2[b] <=> 2 h2o[b] + o2[b]	(Bta08493 or Bta08461 or Bta08463 or Bta04558 or Bta15573 or Bta01915)	Unassigned	1.11.1.6	1.23324e-06
Bemisia	BTA_R5PDP	ribose-phosphate diphosphokinase	atp[b] + r5p[b] => amp[b] + prpp[b] + h[b]	(Bta08132 or Bta12724)	Nucleotide biosynthesis	2.7.6.1	0
Bemisia	BTA_ASPCT	aspartate carbamoyltransferase, cytosol	cbp[b] + asp-L[b] => pi[b] + h[b] + cbasp[b]	Bta12325	UMP Biosynthesis	2.1.3.2	0.015376
Bemisia	BTA_DHORTS	dihydroorotase	cbasp[b] + h[b] <=> dhor-S[b] + h2o[b]	Bta12325	UMP Biosynthesis	3.5.2.3	0.015376
Bemisia	BTA_DHORD2	dihydoorotic acid dehydrogenase (quinone9)	dhor-S[b] + q9[b] => orot[b] + q9h2[b]	Bta07905	UMP Biosynthesis	1.3.5.2	0.015376
Bemisia	BTA_ORPRT	orotate phosphoribosyltransferase	orot[b] + prpp[b] <=> orot5p[b] + ppi[b]	Bta01575	UMP Biosynthesis	2.4.2.10	0.015376
Bemisia	BTA_ORPDC	orotidine-5'-phosphate decarboxylase	orot5p[b] + h[b] => ump[b] + co2[b]	Bta01575	UMP Biosynthesis	4.1.1.23	0.015376
Bemisia	BTA_UMPK	UMP kinase	atp[b] + ump[b] => adp[b] + udp[b]	Bta11916	UTP and CTP de novo biosynthesis	2.7.4.14	0.015376
Bemisia	BTA_ATUD	ATP:UDP phosphotransferase	atp[b] + udp[b] <=> adp[b] + utp[b]	(Bta08348 or Bta12301 or Bta14798)	UTP and CTP de novo biosynthesis	2.7.4.6	0.015376
Bemisia	BTA_UTAL	UTP:ammonia ligase (ADP-forming)	atp[b] + utp[b] + nh4[b] => adp[b] + pi[b] + ctp[b] + 2 h[b]	(Bta02172 or Bta07223)	UTP and CTP de novo biosynthesis	6.3.4.2	0.00866718
Bemisia	BTA_UTGAL	UTP:L-glutamine amido-ligase (ADP-forming)	atp[b] + utp[b] + gln-L[b] + h2o[b] => adp[b] + pi[b] + ctp[b] + glu-L[b] + 2 h[b]	(Bta02172 or Bta07223)	UTP and CTP de novo biosynthesis	6.3.4.2	0
Bemisia	BTA_ATCM	ATP:CMP phosphotransferase	atp[b] + cmp[b] <=> adp[b] + cdp[b]	Bta11916	UTP and CTP de novo biosynthesis	2.7.4.14	2.91044e-06
Bemisia	BTA_ATCD	ATP:CDP phosphotransferase	atp[b] + cdp[b] <=> adp[b] + ctp[b]	(Bta08348 or Bta12301 or Bta14798)	UTP and CTP de novo biosynthesis	2.7.4.6	-0.00244876
Bemisia	BTA_ATDCM	ATP:dCMP phosphotransferase	atp[b] + dcmp[b] <=> adp[b] + dcdp[b]	Bta11916	UTP and CTP de novo biosynthesis	2.7.4.14	-0.00180891
Bemisia	BTA_ATDCD	ATP:dCDP phosphotransferase	atp[b] + dcdp[b] <=> adp[b] + dctp[b]	(Bta08348 or Bta12301 or Bta14798)	UTP and CTP de novo biosynthesis	2.7.4.6	0.000642762
Bemisia	BTA_ATDGD	ATP:dGDP phosphotransferase	atp[b] + dgdp[b] <=> adp[b] + dgtp[b]	(Bta08348 or Bta12301 or Bta14798)	UTP and CTP de novo biosynthesis	2.7.4.6	0.000642762
Bemisia	BTA_ATGD	ATP:GDP phosphotransferase	atp[b] + gdp[b] <=> adp[b] + gtp[b]	(Bta08348 or Bta12301 or Bta14798)	UTP and CTP de novo biosynthesis	2.7.4.6	0.137742
Bemisia	BTA_NDPK	nucleoside-diphosphate kinase	atp[b] + dadp[b] <=> adp[b] + datp[b]	(Bta08348 or Bta12301 or Bta14798)	UTP and CTP de novo biosynthesis	2.7.4.6	0.00180891
Bemisia	BTA_ATDTD	ATP:dTDP phosphotransferase	atp[b] + dtdp[b] <=> adp[b] + dttp[b]	(Bta08348 or Bta12301 or Bta14798)	UTP and CTP de novo biosynthesis	2.7.4.6	0.00180891
Bemisia	BTA_ATDUD	ATP:dUDP phosphotransferase	atp[b] + dudp[b] <=> adp[b] + dutp[b]	(Bta08348 or Bta12301 or Bta14798)	UTP and CTP de novo biosynthesis	2.7.4.6	0
Bemisia	BTA_NTDP	nucleoside-triphosphate diphosphatase (GTP)	gtp[b] + h2o[b] => gmp[b] + ppi[b] + h[b]	Bta07132	Nucleotide Salvage Pathway	3.6.1.19	0
Bemisia	BTA_PRDPAR	5-phosphoribosylamine:diphosphate phospho-alpha-D-ribosyltransferase (glutamate-amidating)	gln-L[b] + prpp[b] + h2o[b] => pram[b] + ppi[b] + glu-L[b]	Bta09726	5-Aminoimidazole Ribonucleotide Biosynthesis	2.4.2.14	0.102767
Bemisia	BTA_PPRGL	phosphoribosylamine---glycine ligase	atp[b] + pram[b] + gly[b] => adp[b] + pi[b] + gar[b] + h[b]	Bta09595	5-Aminoimidazole Ribonucleotide Biosynthesis	6.3.4.13	0.102767
Bemisia	BTA_FPGFT	phosphoribosylglycinamide formyltransferase, cytosol	10fthf[b] + gar[b] <=> thf[b] + fgam[b] + h[b]	Bta09595	5-Aminoimidazole Ribonucleotide Biosynthesis	2.1.2.2	0.102767
Bemisia	BTA_PRFGS	phosphoribosylformylglycinamidine synthase	atp[b] + fgam[b] + gln-L[b] + h2o[b] => adp[b] + pi[b] + fpram[b] + glu-L[b] + h[b]	Bta01408	5-Aminoimidazole Ribonucleotide Biosynthesis	6.3.5.3	0.102767
Bemisia	BTA_PRFGCL	phosphoribosylformylglycinamidine cyclo-ligase	atp[b] + fpram[b] => adp[b] + pi[b] + air[b] + 2 h[b]	Bta09595	5-Aminoimidazole Ribonucleotide Biosynthesis	6.3.3.1	0.102767
Bemisia	BTA_PRAIC	phosphoribosylaminoimidazole carboxylase, cytosol	air[b] + co2[b] <=> 5aizc[b] + h[b]	Bta12620	Purine metabolism	4.1.1.21	0.102767
Bemisia	BTA_PRAIS	phosphoribosylaminoimidazolesuccinocarboxamide synthase, cytosol	atp[b] + 5aizc[b] + asp-L[b] => adp[b] + pi[b] + 25aics[b] + h[b]	(Bta12620 and Bta09728)	IMP Biosynthesis	6.3.2.6	0.102767
Bemisia	BTA_AIAL	1-(5'-Phosphoribosyl)-5-amino-4-(N-succinocarboxamide)-imidazole AMP-lyase	25aics[b] <=> fum[b] + aicar[b]	Bta13558	IMP Biosynthesis	4.3.2.2	0.102767
Bemisia	BTA_FPAIF	phosphoribosylaminoimidazolecarboxamide formyltransferase	10fthf[b] + aicar[b] <=> thf[b] + fprica[b]	Bta07583	IMP Biosynthesis	2.1.2.3	0.138385
Bemisia	BTA_ICH	IMP cyclohydrolase	fprica[b] <=> imp[b] + h2o[b]	Bta07583	IMP Biosynthesis	2.1.2.3;3.5.4.10	0.138385
Bemisia	BTA_IMPD	IMP dehydrogenase	imp[b] + nad[b] + h2o[b] => xmp[b] + nadh[b] + h[b]	Bta01290	Guanosine Nucleotides Biosynthesis	1.1.1.205	0.0840756
Bemisia	BTA_GMPS(glu)	GMP synthase (glutamine-hydrolysing), cytosol	atp[b] + xmp[b] + gln-L[b] + h2o[b] => amp[b] + ppi[b] + gmp[b] + glu-L[b] + 2 h[b]	Bta02589	Guanosine Nucleotides Biosynthesis	6.3.5.2	0.0840756
Bemisia	BTA_GMP5N	GMP-5'-nucleotidase	gmp[b] + h2o[b] => gsn[b] + pi[b]	(Bta07799 or Bta03995 or Bta03996 or Bta00305 or Bta05644 or Bta12748 or Bta04581 or Bta07078 or Bta13698)	Nucleotide Salvage Pathway	3.1.3.5	0
Bemisia	BTA_AGPT	ATP:GMP phosphotransferase	atp[b] + gmp[b] => adp[b] + gdp[b]	(Bta11319 or Bta04721 or Bta12100 or Bta13747 or Bta03532 or Bta14703)	Guanosine Nucleotides Biosynthesis	2.7.4.8	0.0840756
Bemisia	BTA_DGOTO	2'-Deoxyguanosine 5'-diphosphate:oxidized-thioredoxin 2'-oxidoreductase	gdp[b] + trdrd[b] => dgdp[b] + trdox[b] + h2o[b]	(Bta02556 and Bta11444)	Guanosine Nucleotides Biosynthesis	1.17.4.1	0.000642762
Bemisia	BTA_ATDGM	ATP:dGMP phosphotransferase	atp[b] + dgmp[b] => adp[b] + dgdp[b]	(Bta11319 or Bta04721 or Bta12100 or Bta13747 or Bta03532 or Bta14703)	Guanosine Nucleotides Biosynthesis	2.7.4.8	0
Bemisia	BTA_ADSS	adenylosuccinate synthase	gtp[b] + imp[b] + asp-L[b] => gdp[b] + pi[b] + dcamp[b] + 2 h[b]	(Bta06614 or Bta13048)	Adenosine Ribonucleotides Biosynthesis	6.3.4.4	0.0543091
Bemisia	BTA_AAL(fum)	N6-(1,2-dicarboxyethyl)AMP AMP-lyase (fumarate-forming)	dcamp[b] => fum[b] + amp[b]	Bta13558	Adenosine Ribonucleotides Biosynthesis	4.3.2.2	0.0543091
Bemisia	BTA_ATAM	ATP:AMP phosphotransferase	atp[b] + amp[b] <=> 2 adp[b]	(Bta05456 or Bta11916 or Bta13505 or Bta13505 or Bta05457 or Bta14388)	Adenosine Ribonucleotides Biosynthesis	2.7.4.3;2.7.4.10	0.395944
Bemisia	BTA_DAOTO	2'-Deoxyadenosine 5'-diphosphate:oxidized-thioredoxin 2'-oxidoreductase	trdrd[b] + adp[b] => dadp[b] + trdox[b] + h2o[b]	(Bta11319 or Bta04721 or Bta12100 or Bta13747 or Bta03532 or Bta14703)	Purine Metabolism	1.17.4.1	0.00180891
Bemisia	BTA_DCDT	2'-Deoxycytidine diphosphate:oxidized-thioredoxin 2'-oxidoreductase	trdrd[b] + cdp[b] => dcdp[b] + trdox[b] + h2o[b]	(Bta11319 or Bta04721 or Bta12100 or Bta13747 or Bta03532 or Bta14703)	Purine Metabolism	1.17.4.1	0.00245167
Bemisia	BTA_DUDT	2'-Deoxyuridine 5'-diphosphate:oxidized-thioredoxin 2'-oxidoreductase	trdrd[b] + udp[b] => dudp[b] + trdox[b] + h2o[b]	(Bta11319 or Bta04721 or Bta12100 or Bta13747 or Bta03532 or Bta14703)	Purine Metabolism	1.17.4.1	0
Bemisia	BTA_DGTD	2'-Deoxyguanosine 5'-triphosphate diphosphohydrolase	dgtp[b] + h2o[b] => dgmp[b] + ppi[b] + h[b]	Bta07132	Nucleotide Salvage Pathway	3.6.1.19	0
Bemisia	BTA_DCMAH	dCMP aminohydrolase	dcmp[b] + h2o[b] + h[b] => dump[b] + nh4[b]	(Bta01900 and Bta01901)	Pyrimidine metabolism	3.5.4.12	0.00180891
Bemisia	BTA_TMDS	thymidylate synthase	dump[b] + mlthf[b] => dhf[b] + dtmp[b]	Bta09205		2.1.1.45	0.00180891
Bemisia	BTA_DTMPK	dTMP kinase	atp[b] + dtmp[b] <=> adp[b] + dtdp[b]	Bta00886	Pyrimidine Deoxyribonucleotides de novo Biosynthesis-Superpathway	2.7.4.9	0.00180891
Bemisia	BTA_ADNK	adenosine kinase	atp[b] + adn[b] <=> adp[b] + amp[b] + h[b]	Bta05145	Nucleotide Salvage Pathway	2.7.1.20	0
Bemisia	BTA_AMP5N	AMP-5'-nucleotidase	amp[b] + h2o[b] => adn[b] + pi[b]	(Bta07799 or Bta03995 or Bta03996 or Bta00305 or Bta05644 or Bta12748 or Bta04581 or Bta07078 or Bta13698)	Nucleotide Salvage Pathway	3.1.3.5	0
Bemisia	BTA_DUTNH	dUTP nucleotidohydrolase	dutp[b] + h2o[b] <=> dump[b] + ppi[b] + h[b]	Bta07132	Pyrimidine metabolism	3.6.1.23;3.6.1.19	0
Bemisia	BTA_AMPD	AMP deaminase	amp[b] + h2o[b] + h[b] => imp[b] + nh4[b]	Bta03764	Purine metabolism	3.5.4.6	0
Bemisia	BTA_DM_DNAC	Source to allow DNA cytosine to enter system	=> dnac[b]		Souce		0
Bemisia	BTA_DM_8AONN	Source to allow 8-Amino-7-oxononanoate to enter system	=> 8aonn[b]		Souce		0.00425694
Bemisia	BTA_DM_ALA-B	Source to allow beta-Alanine to enter system	=> ala-B[b]		Souce		6.445e-06
Bemisia	BTA_DM_PG160	Source to allow Phosphatidylglycerol to enter system	=> pg160[b]		Souce	2.3.1.23 2.3.1.67	0.000636349
Bemisia	BTA_DM_OCTAPB	Source to allow Octanoate to enter system	=> octapb[b]		Souce	2.8.1.8/2.3.1.181	2.46647e-06
Bemisia	BTA_DM_DNA5MTC	Sink to allow DNA 5-methylcytosine to leave system	dna5mtc[b] =>		Sink		0
Bemisia	BTA_DM_DHBPT	Sink to allow 6,7-Dihydrobiopterin to leave system	dhbpt[b] =>		Sink		0.0734174
Bemisia	BTA_O2tex	oxygen transport via diffusion	o2[e] <=> o2[b]		Transport		0.603651
Bemisia	BTA_H2Otex	H2O transport via diffusion	h2o[e] <=> h2o[b]		Transport		-5.24586
Bemisia	BTA_CO2tex	CO2 transport via diffusion	co2[b] <=> co2[e]		Transport		2.0255
Bemisia	BTA_Htex	H transport by diffusion	h[b] <=> h[e]		Transport		28.8578
Bemisia	BTA_Pitex	phosphate transport via diffusion	pi[b] <=> pi[e]		Transport		-0.283759
Bemisia	BTA_NH4tex	ammonia transport via diffusion	nh4[b] <=> nh4[e]		Transport		-2.96956
Bemisia	BTA_H2Stex	H2S transport via diffusion	h2s[e] <=> h2s[b]		Transport		0.00105774
Bemisia	BTA_Fe2ex	Fe2+ transport via diffusion	fe2[e] <=> fe2[b]		Transport		-5.63514
Bemisia	BTA_Fe3ex	Fe3+ transport via diffusion	fe3[e] <=> fe3[b]		Transport		5.63515
Bemisia	BTA_UP_fru	Import D-Fructose	fru[e] => fru[b]		Transport		2.03468
Bemisia	BTA_UP_glc-D	Import Glucose	glc-D[e] => glc-D[b]		Transport		0
Bemisia	BTA_UP_sucr	Import Sucrose	sucr[e] => sucr[b]		Transport		0
Bemisia	BTA_UP_hcys-L	Import L-Homocysteine	hcys-L[e] => hcys-L[b]		Transport		0.135547
Bemisia	BTA_UP_thmmp	Import Thiamin monophosphate	thmmp[e] => thmmp[b]		Transport		1.62136e-06
Bemisia	BTA_UP_thmpp	Import Thiamine diphosphate	thmpp[e] => thmpp[b]		Transport		2.46647e-06
Bemisia	BTA_UP_ribflv	Import Riboflavin	ribflv[e] => ribflv[b]		Transport		2.46647e-06
Bemisia	BTA_UP_pdx5p	Import Pyridoxine 5-phosphate	pdx5p[e] => pdx5p[b]		Transport		2.46647e-06
Bemisia	BTA_UP_nicrnt	Import Nicotinate D-ribonucleotide	nicrnt[e] => nicrnt[b]		Transport		0.000134669
Bemisia	BTA_EF_dad-5	Export 5'-Deoxyadenosine	dad-5[b] => dad-5[e]		Transport		0
Bemisia	BTA_EF_AC	Export Acetate	ac[b] => ac[e]		Transport		0
Bemisia	BTA_EF_rhcys	Export S-Ribosyl-L-homocysteine	rhcys[b] => rhcys[e]		Transport		1.62136e-06
Bemisia	BTA_EF_meoh	Export Methanol	meoh[b] => meoh[e]		Transport		1.62136e-06
Bemisia	BTA_EF_for	Export Formate	for[b] => for[e]		Transport		0
Bemisia	BTA_EF_gcald	Export Glycolaldehyde	gcald[b] => gcald[e]		Transport		1.62136e-06
Bemisia	BTA_EF_amob	Export S-Adenosyl-4-methylthio-2-oxobutanoate	amob[b] => amob[e]		Transport		0.00425856
Bemisia	BTA_EF_5drib	Export 5'-Deoxyribose	5drib[b] => 5drib[e]		Transport		0.0042635
Bemisia	BTA_EF_5mtr	Export 5-Methylthio-D-Ribose	5mtr[b] => 5mtr[e]		Transport		1.62136e-06
Bemisia	BTA_EF_btn	Export Biotin	btn[b] => btn[e]		Transport		0.00425694
Bemisia	BTA_EF_dha	Export Dihydroxyacetone	dha[b] => dha[e]		Transport		0
Bemisia	BTA_EF_pppi	Export Inorganic triphosphate	pppi[b] => pppi[e]		Transport		0.0734174
Bemisia	BTA_EF_gsn	Export Guanosine	gsn[b] => gsn[e]		Transport		0
Bemisia	BTA_EF_acald	Export Acetaldehyde	acald[b] => acald[e]		Transport		0
Bemisia	BTA_EF_aprut	Export N-Acetylputrescine	aprut[b] => aprut[e]		Transport		0
Bemisia	BTA_EF_dcyt	Export Deoxycytidine	dcyt[b] => dcyt[e]		Transport		0
Bemisia	BTA_EF_duri	Export Deoxyuridine	duri[b] => duri[e]		Transport		0
Bemisia	BTA_EF_fadh2	Export Flavin adenine dinucleotide reduced	fadh2[b] => fadh2[e]		Transport		0
Bemisia	BTA_EF_thf	Export 5,6,7,8-Tetrahydrofolate	thf[b] => thf[e]		Transport		0
Bemisia	BTA_EF_ala-L	Export L-Alanine	ala-L[b] => ala-L[e]		Transport		0
Bemisia	BTA_EF_ARG-L	Export L-Arginine	arg-L[b] => arg-L[e]		Transport		0
Bemisia	BTA_EF_ASN-L	Export L-Asparagine	asn-L[b] => asn-L[e]		Transport		0
Bemisia	BTA_EF_ASP-L	Export L-Aspartate	asp-L[b] => asp-L[e]		Transport		0
Bemisia	BTA_EF_CYS-L	Export L-Cysteine	cys-L[b] => cys-L[e]		Transport		0.0548206
Bemisia	BTA_EF_GLU-L	Export L-Glutamate	glu-L[b] => glu-L[e]		Transport		0
Bemisia	BTA_EF_GLN-L	Export L-Glutamine	gln-L[b] => gln-L[e]		Transport		0
Bemisia	BTA_EF_GLY	Export L-Glycine	gly[b] => gly[e]		Transport		0
Bemisia	BTA_EF_HIS-L	Export L-Histidine	his-L[b] => his-L[e]		Transport		0
Bemisia	BTA_EF_ILE-L	Export L-Isoleucine	ile-L[b] => ile-L[e]		Transport		0
Bemisia	BTA_EF_LEU-L	Export L-Leucine	leu-L[b] => leu-L[e]		Transport		0
Bemisia	BTA_EF_LYS-L	Export L-Lysine	lys-L[b] => lys-L[e]		Transport		0
Bemisia	BTA_EF_MET-L	Export L-Methioniine	met-L[b] => met-L[e]		Transport		0
Bemisia	BTA_EF_PHE-L	Export L-Phenylalanine	phe-L[b] => phe-L[e]		Transport		0
Bemisia	BTA_EF_PRO-L	Export L-Proline	pro-L[b] => pro-L[e]		Transport		0
Bemisia	BTA_EF_SER-L	Export L-Serine	ser-L[b] => ser-L[e]		Transport		0
Bemisia	BTA_EF_THR-L	Export L-Threonine	thr-L[b] => thr-L[e]		Transport		0
Bemisia	BTA_EF_TRP-L	Export L-Tryptophan	trp-L[b] => trp-L[e]		Transport		0.0330765
Bemisia	BTA_EF_TYR-L	Export L-Tyrosine	tyr-L[b] => tyr-L[e]		Transport		0
Bemisia	BTA_EF_VAL-L	Export L-Valine	val-L[b] => val-L[e]		Transport		0
Bemisia	B_GROW	Biomass objective function	0.46644 ala-L[b] + 0.32153 arg-L[b] + 0.39088 asn-L[b] + 0.30721 asp-L[b] + 0.08838 cys-L[b] + 0.28857 gln-L[b] + 0.3914 glu-L[b] + 0.29399 gly[b] + 0.14425 his-L[b] + 0.29457 ile-L[b] + 0.46131 leu-L[b] + 0.44229 lys-L[b] + 0.12542 met-L[b] + 0.31217 phe-L[b] + 0.31668 pro-L[b] + 0.4984 ser-L[b] + 0.28201 thr-L[b] + 0.05625 trp-L[b] + 0.31363 tyr-L[b] + 0.40818 val-L[b] + 26.713 atp[b] + 26.713 …		Biomass		0.200438
Bemisia	EX_meoh(e)	Exchange Methanol	meoh[e] <=>		Exchange		1.62136e-06
Bemisia	EX_for(e)	Exchange Formate	for[e] <=>		Exchange		0
Bemisia	EX_gcald(e)	Exchange Glycolaldehyde	gcald[e] <=>		Exchange		1.62136e-06
Bemisia	EX_amob(e)	Exchange S-Adenosyl-4-methylthio-2-oxobutanoate	amob[e] <=>		Exchange		0.00425856
Bemisia	EX_gsn(e)	Exchange Guanosine	gsn[e] <=>		Exchange		0
Bemisia	EX_rhcys(e)	Exchange S-Ribosyl-L-homocysteine	rhcys[e] <=>		Exchange		1.62136e-06
Bemisia	EX_5drib(e)	Exchange 5'-Deoxyribose	5drib[e] <=>		Exchange		0.0042635
Bemisia	EX_5mtr(e)	Exchange 5-Methylthio-D-Ribose	5mtr[e] <=>		Exchange		1.62136e-06
Bemisia	EX_acald(e)	Exchange Acetaldehyde	acald[e] <=>		Exchange		0
Bemisia	EX_aprut(e)	Exchange N-Acetylputrescine	aprut[e] <=>		Exchange		0
Bemisia	EX_btn(e)	Exchange Biotin	btn[e] <=>		Exchange		0.00425694
Bemisia	EX_dcyt(e)	Exchange Deoxycytidine	dcyt[e] <=>		Exchange		0
Bemisia	EX_dha(e)	Exchange Dihydroxyacetone	dha[e] <=>		Exchange		0
Bemisia	EX_duri(e)	Exchange Deoxyuridine	duri[e] <=>		Exchange		0
Bemisia	EX_pppi(e)	Exchange Inorganic triphosphate	pppi[e] <=>		Exchange		0.0734174
Bemisia	EX_ac(e)	Exchange Acetate	ac[e] <=>		Exchange		0
Bemisia	EX_fadh2(e)	Exchange Flavin adenine dinucleotide reduced	fadh2[e] <=>		Exchange		0
Bemisia	EX_thf(e)	Exchange 5,6,7,8-Tetrahydrofolate	thf[e] <=>		Exchange		0
Bemisia	EX_dad-5(e)	Exchange 5'-Deoxyadenosine	dad-5[e] <=>		Exchange		0
Bemisia	EX_o2(e)	Exchange O2	o2[e] <=>		Exchange		-0.603651
Bemisia	EX_h2o(e)	Exchange H2O	h2o[e] <=>		Exchange		5.24586
Bemisia	EX_h(e)	Exchange H+	h[e] <=>		Exchange		8.40664
Bemisia	EX_co2(e)	Exchange CO2	co2[e] <=>		Exchange		2.0255
Bemisia	EX_fe2(e)	Exchange Fe2+	fe2[e] <=>		Exchange		5.63514
Bemisia	EX_fe3(e)	Exchange Fe3+	fe3[e] <=>		Exchange		-5.63515
Bemisia	EX_h2s(e)	Exchange H2S	h2s[e] <=>		Exchange		-0.00105774
Bemisia	EX_pi(e)	Exchange Phosphate	pi[e] <=>		Exchange		-0.283759
Bemisia	EX_glc-D(e)	Exchange Glucose	glc-D[e] <=>		Exchange		0
Bemisia	EX_fru(e)	D-Fructose exchange	fru[e] <=>		Exchange		-2.03468
Bemisia	EX_sucr(e)	Exchange Sucrose	sucr[e] <=>		Exchange		0
Bemisia	EX_nh4(e)	Exchange Ammonium	nh4[e] <=>		Exchange		-2.96956
Bemisia	EX_hcys-L(e)	Exchange L-Homocysteine	hcys-L[e] <=>		Exchange		-0.135547
Bemisia	EX_thmmp(e)	Exchange Thiamin monophosphate	thmmp[e] <=>		Exchange		-1.62136e-06
Bemisia	EX_thmpp(e)	Exchange Thiamine diphosphate	thmpp[e] <=>		Exchange		-2.46647e-06
Bemisia	EX_ribflv(e)	Exchange Riboflavin	ribflv[e] <=>		Exchange		-2.46647e-06
Bemisia	EX_pdx5p(e)	Exchange Pyridoxine 5-phosphate	pdx5p[e] <=>		Exchange		-2.46647e-06
Bemisia	EX_nicrnt(e)	Exchange Nicotinate D-ribonucleotide	nicrnt[e] <=>		Exchange		-0.000134669
Bemisia	EX_ala-L(e)	Exchange L-Alanine	ala-L[e] <=>		Exchange		0
Bemisia	EX_arg-L(e)	Exchange L-Arginine	arg-L[e] <=>		Exchange		0
Bemisia	EX_asn-L(e)	Exchange L-Asparagine	asn-L[e] <=>		Exchange		0
Bemisia	EX_asp-L(e)	Exchange L-Aspartate	asp-L[e] <=>		Exchange		0
Bemisia	EX_cys-L(e)	Exchange L-Cysteine	cys-L[e] <=>		Exchange		0.0548206
Bemisia	EX_glu-L(e)	Exchange L-Glutamate	glu-L[e] <=>		Exchange		0
Bemisia	EX_gln-L(e)	Exchange L-Glutamine	gln-L[e] <=>		Exchange		0
Bemisia	EX_gly(e)	Exchange L-Glycine	gly[e] <=>		Exchange		0
Bemisia	EX_his-L(e)	Exchange L-Histidine	his-L[e] <=>		Exchange		0
Bemisia	EX_ile-L(e)	Exchange L-Isoleucine	ile-L[e] <=>		Exchange		0
Bemisia	EX_leu-L(e)	Exchange L-Leucine	leu-L[e] <=>		Exchange		0
Bemisia	EX_lys-L(e)	Exchange L-Lysine	lys-L[e] <=>		Exchange		0
Bemisia	EX_met-L(e)	Exchange L-Methionine	met-L[e] <=>		Exchange		0
Bemisia	EX_phe-L(e)	Exchange L-Phenylalanine	phe-L[e] <=>		Exchange		0
Bemisia	EX_pro-L(e)	Exchange L-Proline	pro-L[e] <=>		Exchange		0
Bemisia	EX_ser-L(e)	Exchange L-Serine	ser-L[e] <=>		Exchange		0
Bemisia	EX_thr-L(e)	Exchange L-Threonine	thr-L[e] <=>		Exchange		0
Bemisia	EX_trp-L(e)	Exchange L-Tryptophan	trp-L[e] <=>		Exchange		0.0330765
Bemisia	EX_tyr-L(e)	Exchange L-Tyrosine	tyr-L[e] <=>		Exchange		0
Bemisia	EX_val-L(e)	Exchange L-Valine	val-L[e] <=>		Exchange		0

## Sheet: Table S7b
Table S7b. List of inputs and outputs and their predicted fluxes for bacterial partners (Portiera and Hamiltonella) in three compartment model
Input into bacterial models							Output from bacterial models
Portiera			Hamiltonella				Portiera				Hamiltonella
Metabolite	Predicted flux [mmol gDW-1 h-1 ]		Metabolite	Predicted flux [mmol gDW-1 h-1 ]			Metabolite	Predicted flux [mmol gDW-1 h-1 ]			Metabolite	Predicted flux [mmol gDW-1 h-1 ]
Amino acid (and derivatives)			Amino acid (and derivatives)				Amino acid (and derivatives)				Central carbon
Aspartate	0.275352		Glutamate	0.0928261			Phenylpyruvate	0.148741			6-Phospho-D-gluconate	0.0534141
Glutamine*	0.172539		Glutamine*	0.0765729			4-Methyl-2-oxopentanoate	0.127467			Acetate	0.00105774
Ornithine	0.082103		Serine*	0.0324901			3-Methyl-2-oxobutanoate	0.111339			Dihydroxyacetone	0.000836622
Serine*	0.0631612		Isoleucine*	0.0139499			2,3-Dihydrodipicolinate	0.110298
Homocysteine	0.0413331		Leucine*	0.0138834			LL-2,6-Diaminoheptanedioate	0.110298			Cofactor biosynthesis
Lysine	0.0216462		Valine*	0.0117075			(S)-3-Methyl-2-oxopentanoate	0.0942139			Formate	0.000103118
Isoleucine*	0.021221		Arginine*	0.00700395			N(omega)-(L-Arginino)succinate	0.082103			tRNA(Glu)**	1.29709e-05
Leucine*	0.0211199		Phenylalanine*	0.00505799			Threonine	0.0565255			Farnesyl diphosphate**	1.23324e-05
Valine*	0.0178099		Methionine	0.00473761			Tryptophan	0.0453587			S-Adenosyl-4-Methylthio-2-oxobutanoate	1.62136e-06
Cysteine	0.0174187		Tyrosine*	0.00418603			Histidinol phosphate	0.0356172			4-Amino-4-Deoxychorismate	1.62136e-06
Glycine	0.0158658		Histidine*	0.00265903			Methionine	0.0341384
Asparagine	0.0134363		Tryptophan	0.00100751							Other
Arginine*	0.0106522						Central carbon				5'-Deoxyribose	0.0042635
Phenylalanine*	0.0076944		Cofactor biosynthesis				Ribulose 5-phosphate	0.415168			5-Methylthio-D-ribose	1.62136e-06
Proline	0.00760413		5'-Deoxyadenosine	0.00426187			6-phospho-D-glucono-1,5-lactone	0.361754			Methanol	1.62136e-06
Tyrosine*	0.00636793		Glutamyl-tRNA(Glu)**	1.29709e-05			Succinate	0.110298			S-Ribosyl-L-homocysteine	1.62136e-06
Histidine*	0.00404501		Pantothenate	3.53456e-06			Glyceraldehyde 3-phosphate	0.0468913			Glycolaldehyde	1.62136e-06
S-Adenosyl-L-methionine	4.93294e-06		Thiamin monophosphate	1.62136e-06			Succinyl CoA	0.0356171			Adenosine 3',5'-bisphosphate	1.62136e-06
			4-Aminobenzoate	1.62136e-06
Central carbon			Dihydroneopterin	1.62136e-06			Nucleotide
Pyruvate	0.762702						AMP	0.164562
6-Phospho-D-gluconate	0.415168		Other				AICAR	0.0356172
Phosphoenolpyruvate	0.391264		Glucose*	0.142609			5'-Deoxyadenosine	4.93294e-06
Glucose*	0.361754		Phosphate	0.0807077
Erythrose 4-phosphate	0.195632		H2S	0.00105774			Other
2-Oxobutanoate	0.0942139		Ammonia	4.44253e-05			Diphosphate	0.236261
alpha-D-Ribose5-phosphate	0.0825086		Fe3+	4.86408e-06			5,6,7,8-Tetrahydrofolate	0.0413331
							Phosphate	0.0167339
Cofactor biosynthesis							(R)-Pantoate	6.445e-06
2,3,4,5-Tetrahydrodipicolinate	0.110298						Fe2+	4.93294e-06
5,10-Methylenetetrahydrofolate	0.0413331
Coenzyme A	0.03562
NADH	0.000108525
NADP	2.61446e-05
2-Dehydropantoate	6.445e-06
Protoheme	2.46647e-06
Pyridoxal 5'-phosphate	2.46647e-06
Thiaminediphosphate	2.46647e-06
Reduced FMN	2.46647e-06
Farnesyldiphosphate	2.46647e-06
Nucleotides
ADP	0.208408
GTP	0.0100139
UTP	0.0067088
CTP	0.00621551
dATP	0.00180891
dTTP	0.00180891
dCTP	0.000642762
dGTP	0.000642762
Other
HCO3	0.082103
Phosphatidylglycerol	0.000636349
Geranylgeranyl diphosphate	9.86588e-06
Octanoate (proteinbound)	2.46647e-06
	Total Portiera input			Total Hamiltonella input				Total Portiera output				Total Hamiltonella output
	3.60902			0.494789				2.42035				0.0597118
*Metabolites shared between Portiera and Hamiltonella
**The export of these metabolites may not be observed in vivo since both Hamiltonella and the host encode enzymes capable of producing and consuming these metabolites.

## Sheet: Table S7c
Table S7c. List of cofactors, intermediates and side products produced/exported from Hamiltonella cofactor biosynthetic pathways
Metabolite name	Metabolic pathway	Predicted synthesis flux [mmol gDW-1 h-1 ]	Predicted export flux [mmol gDW-1 h-1 ]
Cofactors
Thiamine diphosphate	Thiamine metabolism	1.62136e-06	0
Riboflavin	Riboflavin metabolism	3.43728e-05	0
NADP	Nicotinate and nicotinamide metabolism	1.71864e-05	0
Coenzyme A	Pantothenate and CoA biosynthesis	3.53456e-06	0
Pyridoxal 5'-phosphate	Vitamin B6 metabolism	1.62136e-06	0
Biotin	Biotin biosynthesis	1.62136e-06	0
5,10-Methylenetetrahydrofolate	One carbon pool by folate	0.0199006	0
FADH2	Riboflavin metabolism	0.00500271	0
Protoheme	Heme biosynthesis	1.62136e-06	0
Reduced glutathione	Glutathione metabolism	0.00322424	0
Reduced FMN	Riboflavin metabolism	1.62136e-06	0
Cofactor biosynthesis intermediates
4-amino-4-Deoxychorismate	Folate biosynthesis	1.62136e-06	1.62136e-06
Farnesyl diphosphate*	Terpenoid backbone biosynthesis	1.55751e-05	1.23324e-05
tRNA(Glu)*	Heme biosynthesis	1.29709e-05	1.29709e-05
Side products of cofactor biosynthesis
Formate	Riboflavin metabolism	0.000103118	0.000103118
S-Adenosyl-4-Methylthio-2-oxobutanoate	Biotin biosynthesis	1.62136e-06	1.62136e-06
**The export of these metabolites may not be observed in vivo since both Hamiltonella and the host encode enzymes capable of producing and consuming these metabolites.

## Sheet: Table S7d
Table S7d. Comparison of predicted reaction fluxes for three-compartment (Portiera-Hamiltonella-Bemisia) and two-compartment (Portiera-Bemisia) metabolic models
Organism	Reaction Abbreviation	Reaction description	Predicted 3-compartment reaction flux [mmol gDW-1 h-1 ]	Predicted 2-compartment reaction flux [mmol gDW-1 h-1 ]	Change in predicted reaction flux [mmol gDW-1 h-1 ]	Percent change in predicted reaction flux
Bemisia	B_GROW	Host growth	0.200438	0.22349	0.0230519	11.5008
Portiera	POR_UP_GLC-D	Glucose uptake	0.361754	0.401188	0.0394336	10.9007
Portiera	POR_UP_GLN-L	Glutamine uptake	0.172539	0.183401	0.0108619	6.29531
Portiera	POR_UP_SER-L	Serine uptake	0.0631612	0.0729489	0.0097877	15.4964
Portiera	POR_UP_ARG-L	Arginine uptake	0.0106522	0.0106522	0	0
Portiera	POR_UP_HIS-L	Histidine uptake	0.00404501	0.00404501	0	0
Portiera	POR_UP_ILE-L	Isoleucine uptake	0.021221	0.021221	0	0
Portiera	POR_UP_LEU-L	Leucine uptake	0.0211199	0.0211199	0	0
Portiera	POR_UP_PHE-L	Phenylalanine uptake	0.0076944	0.0076944	0	0
Portiera	POR_EF_PHPYR	Phenylpyruvate export	0.148741	0.153922	0.00518189	3.48384
Portiera	POR_EF_23DHDP	2,3-Dihydrodipicolinate export	0.110298	0.120494	0.0101956	9.24373
Portiera	POR_EF_26DAP-LL	2,6-Diaminoheptanedioate export	0.110298	0.120494	0.0101956	9.24373
Portiera	POR_EF_ARGSUC	Argininosuccinate export	0.082103	0.0825109	0.000407942	0.496866
Portiera	POR_EF_HISP	Histidinol phosphate export	0.0356172	0.0362834	0.000666213	1.87048
Portiera	POR_EF_TRP-L	Tryptophan export	0.0453587	0.0551464	0.0097877	21.5785
Portiera	POR_EF_THR-L	Threonine export	0.0565255	0.0630264	0.00650088	11.5008
Portiera	POR_EF_MET-L	Methionine export	0.0341384	0.0280351	-0.00610338	-17.8783
Portiera	POR_EF_3MOB	3-Methyl-2-oxobutanoate export*	0.111339	0.109037	-0.00230171	-2.0673
Portiera	POR_EF_3MOP	3-Methyl-2-oxopentanoate export*	0.0942139	0.0870545	-0.00715944	-7.59914
Portiera	POR_EF_4MOP	4-Methyl-2-oxopentanoate export*	0.127467	0.124218	-0.00324929	-2.54911
*C skeletons of essential amino acids
