# Supplementary material for: Cooperative Metabolism in a Three-Partner Insect-Bacterial Symbiosis Revealed by Metabolic Modeling
Source: J Bacteriol. 2017 Jul 11;199(15):e00872-16. doi: 10.1128/JB.00872-16 (PMC5512215; doi:10.1128/JB.00872-16)
Supplement: Supplemental material [file JB.00872-16_zjb999094413s9.xlsx]

## Sheet: Table S8a
Table S8a. Single gene deletions for stand-alone Portiera metabolic model
Deleted gene ID	Deleted gene name	Growth rate relative to wild-type
Por0101	Ornithine carbamoyltransferase	0
Por0176	Argininosuccinate synthase	0
Por0247	5-methyltetrahydropteroyltriglutamate--homocysteine methyltransferase	0
Por0165	Ribose-phosphate pyrophosphokinase	0
Por0157	ATP phosphoribosyltransferase	0
Por0087	ATP phosphoribosyltransferase regulatory subunit	0
Por0248	Phosphoribosyl-ATP pyrophosphatase	0
Por0002	Phosphoribosyl-AMP cyclohydrolase	0
Por0147	1-(5-phosphoribosyl)-5-[(5- phosphoribosylamino)methylideneamino] imidazole-4-carboxamide isomerase	0
Por0146	Imidazole glycerol phosphate synthase subunit HisH	0
Por0148	Imidazole glycerol phosphate synthase subunit HisF	0
Por0145	Imidazoleglycerol-phosphate dehydratase	0
Por0149	Histidinol-phosphate aminotransferase	0
Por0136	Homoserine dehydrogenase	0
Por0098	Aspartate-semialdehyde dehydrogenase	0
Por0239	Tetrahydropyridine-dicarboxylate N-succinyltransferase	0
Por0180	Acetylornithine aminotransferase	0
Por0238	Succinyl-diaminopimelate desuccinylase	0
Por0150	Homoserine kinase	0
Por0135	Threonine synthase	0
Por0246	Phospho-2-dehydro-3-deoxyheptonate aldolase	0
Por0253	3-dehydroquinate synthase	0
Por0213	3-dehydroquinate dehydratase II	0
Por0203	Shikimate dehydrogenase (NADP(+))	0
Por0252	Shikimate kinase I	0
Por0268	3-phosphoshikimate 1-carboxyvinyltransferase	0
Por0262	Chorismate synthase	0
Por0169	Anthranilate synthase, component II	0
Por0170	Anthranilate synthase, component I	0
Por0168	Anthranilate phosphoribosyltransferase	0
Por0096	N-(5'-phosphoribosyl)anthranilate isomerase	0
Por0167	Indole-3-glycerol phosphate synthase	0
Por0185	Tryptophan synthase alpha chain	0
Por0186	Tryptophan synthase beta chain	0
Por0267	Chorismate mutase / prephenate dehydratase	0
Por0141	Acetolactate synthase small subunit	0
Por0142	Acetolactate synthase large subunit	0
Por0140	Ketol-acid reductoisomerase	0
Por0090	Dihydroxy-acid dehydratase	0
Por0259	2-isopropylmalate synthase	0
Por0263	3-isopropylmalate dehydratase large subunit	0
Por0100	3-isopropylmalate dehydratase small subunit	0
Por0099	3-isopropylmalate dehydrogenase	0
Por0271	Pyruvate dehydrogenase E1 component	0
Por0272	Acetyltransferase component of pyruvate dehydrogenase complex	0
Por0023	Dihydrolipoyl dehydrogenase	0
Por0025	2-oxoglutarate dehydrogenase E1 component	0
Por0024	Dihydrolipoyllysine-residue succinyltransferase component of 2-oxoglutarate dehydrogenase complex	0
Por0102	ATP synthase epsilon chain	0
Por0103	ATP synthase subunit beta	0
Por0104	ATP synthase gamma chain	0
Por0105	ATP synthase subunit alpha	0
Por0106	ATP synthase subunit delta	0
Por0107	ATP synthase subunit b	0
Por0108	ATP synthase subunit c	0
Por0109	ATP synthase subunit a	0
Por0009	Protoheme IX farnesyltransferase	0
Por0162	Phytoene synthase	0
Por0161	Phytoene dehydrogenase (Phytoene desaturase)	0
Por0163	Lycopene cyclase	0
Por0192	Lipoyl synthase	0
Por0211	Methylenetetrahydrofolate reductase	0
Por0197	Cardiolipin synthase A	0
Por0011	Cytochrome O ubiquinol oxidase subunit III	0.497659
Por0012	Cytochrome oxidase subunit I	0.497659
Por0013	Cytochrome O ubiquinol oxidase subunit I	0.497659
Por0014	Cytochrome O ubiquinol oxidase subunit II	0.497659
Por0117	NADH-quinone oxidoreductase subunit	0.497659
Por0118	NADH-quinone oxidoreductase subunit B	0.497659
Por0119	NADH-quinone oxidoreductase subunit D	0.497659
Por0120	NADH-quinone oxidoreductase subunit E protein	0.497659
Por0121	NADH dehydrogenase subunit F	0.497659
Por0122	NADH-quinone oxidoreductase	0.497659
Por0123	NADH-quinone oxidoreductase subunit H	0.497659
Por0124	NADH-quinone oxidoreductase subunit I	0.497659
Por0125	ADH-ubiquinone oxidoreductase chain J	0.497659
Por0126	NADH-quinone oxidoreductase subunit K	0.497659
Por0127	NADH-quinone oxidoreductase, L subunit	0.497659
Por0128	NADH-quinone oxidoreductase chain m	0.497659
Por0129	NADH-quinone oxidoreductase subunit N	0.497659
Por0078	6-phosphogluconate dehydrogenase decarboxylating	0.810508
Por0232	Carbamoyl-phosphate synthase small chain	1
Por0231	Carbamoyl-phosphate synthase large chain	1
Por0190	Aspartokinase	1
Por0270	4-hydroxy-tetrahydrodipicolinate synthase	1
Por0111	L-threonine dehydratase	1
Por0205	Glucokinase	1
Por0206	Glucose-6-phosphate 1-dehydrogenase	1
Por0026	Glutamate--tRNA ligase	1
Por0003	Cysteine desulfuration protein SufE	1
Por0083	Cysteine desulfurase	1
Por0086	SufB protein	1
Por0085	FeS assembly ATPase SufC	1
Por0084	Fe-S cluster assembly protein SufD	1

## Sheet: Table S8b
Table S8b. Single gene deletions for stand-alone Hamiltonella metabolic model
Deleted gene ID	Deleted gene name	Growth rate relative to wild-type
Ham1173	Cysteine synthase	0
Ham1411	Cytidylate kinase	0
Ham0272	Delta-aminolevulinic acid dehydratase	0
Ham0940	Inorganic pyrophosphatase	0
Ham0886	NAD synthetase	0
Ham0793	Penicillin-binding protein activator LpoB	0
Ham0805	Phosphatidylglycerophosphatase	0
Ham0163	Phosphocarrier protein HPr	0
Ham0162	Phosphoenolpyruvate-protein phosphotransferase	0
Ham0161	PTS system, glucose-specific IIA component	0
Ham0974	PTS system, glucose-specific IIBC component	0
Ham1402	Uroporphyrinogen III synthase	0
Ham0882	Acetyl-coenzyme A carboxylase carboxyl transferase subunit alpha	0
Ham0763	Biotin carboxyl carrier protein of acetyl-CoA carboxylase	0
Ham0762	Acetyl-CoA carboxylase, biotin carboxylase	0
Ham0079	Acetyl-coenzyme A carboxylase carboxyl transferase subunit beta	0
Ham0534	Pyruvate dehydrogenase E1 component	0
Ham0533	Acetyltransferase component of pyruvate dehydrogenase complex	0
Ham1366	Adenosylmethionine-8-amino-7-oxononanoate aminotransferase	0
Ham0966	Acyl carrier protein	0
Ham0651	Holo-[acyl-carrier-protein] synthase	0
Ham1367	Adenosylmethionine-8-amino-7-oxononanoate aminotransferase	0
Ham0255	Adenylate kinase	0
Ham0107	Agmatine deiminase	0
Ham0108	N-carbamoylputrescine amidase	0
Ham0249	Adenine phosphoribosyltransferase	0
Ham1026	S-adenosylmethionine decarboxylase proenzyme	0
Ham0233	Aspartate-semialdehyde dehydrogenase	0
Ham0258	Asparagine synthetase B	0
Ham1480	Biotin synthase	0
Ham1482	Malonyl-[acyl-carrier protein] O-methyltransferase	0
Ham1483	ATP-dependent dethiobiotin synthetase BioD	0
Ham1481	8-amino-7-oxononanoate synthase	0
Ham1057	Pimeloyl-[acyl-carrier protein] methyl ester esterase	0
Ham0798	Carbamoyl-phosphate synthase small chain	0
Ham0799	Carbamoyl-phosphate synthase large chain	0
Ham0104	Phosphatidate cytidylyltransferase	0
Ham0228	Cardiolipin synthase A	0
Ham0515	Pantothenate kinase	0
Ham1230	Phosphopantetheine adenylyltransferase	0
Ham1382	Dephospho-CoA kinase	0
Ham0760	Cytochrome o ubiquinol oxidase, subunit II-1	0
Ham0758	Cytochrome o ubiquinol oxidase subunit 3	0
Ham0757	Cytochrome o ubiquinol oxidase, subunit IV	0
Ham0756	Protoheme IX farnesyltransferase	0
Ham0089	Serine O-acetyltransferase	0
Ham1206	4-hydroxy-tetrahydrodipicolinate synthase	0
Ham1459	4-hydroxy-tetrahydrodipicolinate reductase	0
Ham0839	2,3,4,5-tetrahydropyridine-2,6-dicarboxylate N-succinyltransferase	0
Ham0786	Succinyl-diaminopimelate desuccinylase	0
Ham1407	Diaminopimelate epimerase	0
Ham1257	D-alanine--D-alanine ligase	0
Ham0129	1-deoxy-D-xylulose 5-phosphate reductoisomerase	0
Ham0547	1-deoxy-D-xylulose-5-phosphate synthase	0
Ham0658	3-hydroxydecanoyl-[acyl-carrier-protein] dehydratase	0
Ham0964	Malonyl CoA-acyl carrier protein transacylase	0
Ham0968	3-oxoacyl-[acyl-carrier-protein] synthase 2	0
Ham0784	3-oxoacyl-[acyl-carrier-protein] synthase I	0
Ham0965	3-oxoacyl-[acyl-carrier-protein] reductase	0
Ham0963	3-oxoacyl-[acyl-carrier-protein] synthase 3	0
Ham0260	Enoyl-[acyl-carrier-protein] reductase [NADH]	0
Ham0261	Enoyl-[acyl-carrier-protein] reductase [NADH]	0
Ham0099	3-hydroxyacyl-[acyl-carrier-protein] dehydratase FabZ	0
Ham0648	Flavodoxin	0
Ham0565	Dihydrofolate reductase	0
Ham0988	Dihydroneopterin aldolase	0
Ham0081	Bifunctional protein FolC	0
Ham1153	Bifunctional protein FolD	0
Ham0561	2-amino-4-hydroxy-6-hydroxymethyldihydropteridine pyrophosphokinase	0
Ham0407	7,8-dihydropteroate synthase	0
Ham0745	Ferredoxin-NADP reductase	0
Ham0269	Flavin reductase	0
Ham0522	Fumarate hydratase class II	0
Ham0715	Glyceraldehyde-3-phosphate dehydrogenase	0
Ham1327	Glycerol dehydrogenase	0
Ham0406	Phosphoglucosamine mutase	0
Ham0896	Glutamine--fructose-6-phosphate aminotransferase [isomerizing]	0
Ham0897	Bifunctional protein GlmU	0
Ham0846	Serine hydroxymethyltransferase	0
Ham1468	Guanylate kinase	0
Ham0088	Glycerol-3-phosphate dehydrogenase [NAD(P)+]	0
Ham0683	Glutamate--cysteine ligase	0
Ham1129	GMP synthase [glutamine-hydrolyzing]	0
Ham1130	Inosine-5'-monophosphate dehydrogenase	0
Ham1403	Porphobilinogen deaminase	0
Ham1404	Porphobilinogen deaminase	0
Ham1343	Uroporphyrinogen decarboxylase	0
Ham1342	Uroporphyrinogen decarboxylase	0
Ham1274	Protoporphyrinogen oxidase	0
Ham1275	Protoporphyrinogen oxidase	0
Ham0881	Ferrochelatase	0
Ham0500	Glutamate-1-semialdehyde 2,1-aminomutase	0
Ham0501	Glutamate-1-semialdehyde 2,1-aminomutase	0
Ham0668	HMP-PP phosphatase	0
Ham0281	4-diphosphocytidyl-2-C-methyl-D-erythritol kinase	0
Ham0546	Farnesyl diphosphate synthase	0
Ham0441	2-C-methyl-D-erythritol 4-phosphate cytidylyltransferase	0
Ham0440	2-C-methyl-D-erythritol 2,4-cyclodiphosphate synthase	0
Ham0054	4-hydroxy-3-methylbut-2-en-1-yl diphosphate synthase (flavodoxin)	0
Ham1101	4-hydroxy-3-methylbut-2-enyl diphosphate reductase	0
Ham0532	Dihydrolipoyl dehydrogenase	0
Ham0701	Diaminopimelate decarboxylase	0
Ham0980	Malate dehydrogenase	0
Ham1022	S-adenosylmethionine synthase	0
Ham1252	Phospho-N-acetylmuramoyl-pentapeptide-transferase	0
Ham0386	Penicillin-binding protein 1B	0
Ham1107	UDP-N-acetylglucosamine 1-carboxyvinyltransferase	0
Ham0539	UDP-N-acetylenolpyruvoylglucosamine reductase	0
Ham1256	UDP-N-acetylmuramate--L-alanine ligase	0
Ham1253	UDP-N-acetylmuramoylalanine--D-glutamate ligase	0
Ham1250	UDP-N-acetylmuramoyl-L-alanyl-D-glutamate--2, 6-diaminopimelate ligase	0
Ham1456	Lipid II flippase MurJ	0
Ham1251	UDP-N-acetylmuramoyl-tripeptide--D-alanyl-D-alanine ligase	0
Ham1255	UDP-N-acetylglucosamine--N-acetylmuramyl-(pentapeptide) pyrophosphoryl-undecaprenol N-acetylglucosamine transferase	0
Ham0993	Glutamate racemase	0
Ham0523	Quinolinate synthase A	0
Ham1038	L-aspartate oxidase	0
Ham0026	Nicotinate-nucleotide pyrophosphorylase	0
Ham0531	Nicotinate-nucleotide adenylyltransferase	0
Ham1284	NAD kinase	0
Ham0145	Ribonucleoside-diphosphate reductase	0
Ham0144	Ribonucleoside-diphosphate reductase 1, beta subunit	0
Ham1545	5'-methylthioadenosine/S-adenosylhomocysteine nucleosidase	0
Ham1358	NADH-quinone oxidoreductase subunit A	0
Ham1359	NADH-quinone oxidoreductase subunit B	0
Ham1360	NADH-quinone oxidoreductase subunit C/D	0
Ham1361	NADH-quinone oxidoreductase subunit E	0
Ham1362	NADH oxidoreductase (Quinone), F subunit	0
Ham0555	NADH-quinone oxidoreductase subunit G	0
Ham0554	NADH-quinone oxidoreductase subunit H	0
Ham0553	NADH-quinone oxidoreductase subunit I	0
Ham0552	NADH:ubiquinone oxidoreductase subunit J	0
Ham0551	NADH-quinone oxidoreductase subunit K	0
Ham0550	NADH-quinone oxidoreductase, L subunit	0
Ham0549	NADH-quinone oxidoreductase chain M	0
Ham1018	NADH-quinone oxidoreductase subunit N	0
Ham0072	4-hydroxythreonine-4-phosphate dehydrogenase	0
Ham0075	Erythronate-4-phosphate dehydrogenase	0
Ham1432	Pyridoxine/pyridoxamine 5'-phosphate oxidase	0
Ham0652	Pyridoxine 5'-phosphate synthase	0
Ham1128	Phosphatidylglycerophosphatase A	0
Ham1508	CDP-diacylglycerol--glycerol-3-phosphate 3-phosphatidyltransferase	0
Ham0670	Bifunctional phosphopantothenoylcysteine decarboxylase/phosphopantothenate synthase	0
Ham0246	Ribose-phosphate pyrophosphokinase	0
Ham0780	Glycerol-3-phosphate acyltransferase	0
Ham1078	1-acyl-sn-glycerol-3-phosphate acyltransferase	0
Ham0997	Phosphatidylserine decarboxylase proenzyme	0
Ham0382	CDP-diacylglycerol--serine O-phosphatidyltransferase	0
Ham1063	Adenylosuccinate lyase	0
Ham1208	Phosphoribosylaminoimidazole-succinocarboxamide synthase	0
Ham0526	Phosphoribosylamine--glycine ligase	0
Ham1380	N5-carboxyaminoimidazole ribonucleotide mutase	0
Ham0084	Amidophosphoribosyltransferase	0
Ham0525	Bifunctional purine biosynthesis protein PurH	0
Ham1381	N5-carboxyaminoimidazole ribonucleotide synthase	0
Ham0376	Phosphoribosylformylglycinamidine synthase	0
Ham1415	Phosphoribosylformylglycinamidine cyclo-ligase	0
Ham1414	Phosphoribosylglycinamide formyltransferase 1	0
Ham1477	Pyrroline-5-carboxylate dehydrogenase	0
Ham1120	Aspartate carbamoyltransferase	0
Ham0958	Dihydroorotase	0
Ham1441	Dihydroorotate dehydrogenase (quinone)	0
Ham1023	Orotate phosphoribosyltransferase	0
Ham0802	Orotidine 5'-phosphate decarboxylase	0
Ham0062	CTP synthase	0
Ham0806	GTP cyclohydrolase-2	0
Ham0796	3,4-dihydroxy-2-butanone 4-phosphate synthase	0
Ham0723	Riboflavin biosynthesis protein RibD	0
Ham1125	6,7-dimethyl-8-ribityllumazine synthase	0
Ham1469	Riboflavin synthase, alpha subunit	0
Ham1097	Riboflavin biosynthesis protein	0
Ham0111	Glutathione synthetase	0
Ham0237	Ribose-5-phosphate isomerase A	0
Ham1163	Succinate dehydrogenase flavoprotein subunit	0
Ham1162	Succinate dehydrogenase iron-sulfur subunit	0
Ham1165	Succinate dehydrogenase cytochrome b556 subunit	0
Ham1164	Succinate dehydrogenase, hydrophobic membrane anchor protein	0
Ham1375	Phosphoserine aminotransferase	0
Ham1513	Biosynthetic arginine decarboxylase	0
Ham1027	Polyamine aminopropyltransferase	0
Ham1161	2-oxoglutarate dehydrogenase, E1 component	0
Ham1160	Dihydrolipoyllysine-residue succinyltransferase component of 2-oxoglutarate dehydrogenase complex	0
Ham1159	Succinyl-CoA ligase [ADP-forming] subunit beta	0
Ham1158	Succinyl-CoA ligase [ADP-forming] subunit alpha	0
Ham0750	Iron-sulfur cluster assembly scaffold protein	0
Ham0751	FeS assembly protein SufB	0
Ham0752	Cysteine desulfurase ATPase	0
Ham0753	Cysteine desulfurase	0
Ham0755	Cysteine desulfuration protein SufE	0
Ham0754	Cysteine desulfurase	0
Ham1127	Thiamine-monophosphate kinase	0
Ham1150	Bifunctional aspartokinase I/homoserine dehydrogenase I	0
Ham1151	Homoserine kinase	0
Ham1152	Threonine synthase	0
Ham1138	Thymidylate synthase	0
Ham1512	Transketolase	0
Ham0970	Thymidylate kinase	0
Ham0711	Thioredoxin reductase	0
Ham0791	Aspartate aminotransferase	0
Ham0105	Ditrans,polycis-undecaprenyl-diphosphate synthase ((2E,6E)-farnesyl-diphosphate specific)	0
Ham1423	Alanine racemase	0
Ham0278	Glutamyl-tRNA reductase	0
Ham0279	Glutamyl-tRNA reductase	0
Ham1087	Sodium/pantothenate symporter	0
Ham0690	ATP synthase subunit alpha	0.109437
Ham0687	ATP synthase epsilon chain	0.109437
Ham0688	ATP synthase subunit beta	0.109437
Ham0692	ATP synthase subunit b	0.109437
Ham0689	ATP synthase gamma chain	0.109437
Ham0691	ATP synthase subunit delta	0.109437
Ham0694	ATP synthase subunit a	0.109437
Ham0693	ATP synthase subunit c	0.109437
Ham1221	Aminotransferase	0.757098
Ham1502	Phosphoglycerate kinase	0.797129
Ham0063	Enolase	0.799869
Ham1354	2,3-bisphosphoglycerate-dependent phosphoglycerate mutase	0.799869
Ham0044	6-phosphogluconolactonase	0.853608
Ham1450	Glucose-6-phosphate 1-dehydrogenase	0.853608
Ham0583	Acetate kinase	0.854582
Ham0582	Phosphate acetyltransferase	0.854582
Ham1503	Fructose-bisphosphate aldolase	0.861491
Ham0744	Triosephosphate isomerase	0.86782
Ham0732	6-phosphogluconate dehydrogenase, decarboxylating	0.94159
Ham1106	Carbonic anhydrase	0.959063
Ham0577	Ribulose-phosphate 3-epimerase	0.968803
Ham1079	Pyruvate kinase	0.96904
Ham0041	Oxygen-dependent coproporphyrinogen-III oxidase	0.984514
Ham0042	Oxygen-dependent coproporphyrinogen-III oxidase	0.984514
Ham0225	Formyltetrahydrofolate deformylase	0.996721
Ham0740	Glucose-6-phosphate isomerase	0.998869
Ham0239	5-formyltetrahydrofolate cyclo-ligase	1
Ham1224	Fructose-specific phosphocarrier protein HPr-PTS system, fructose-specific IIA component	1
Ham0662	Isocitrate dehydrogenase [NADP]	1
Ham0955	Membrane-bound lytic murein transglycosylase C	1
Ham1222	PTS system, fructose-specific IIBC component	1
Ham1145	Threonine transporter	1
Ham0128	Aconitate hydratase	1
Ham0070	Bis(5'-nucleosyl)-tetraphosphatase, symmetrical	1
Ham0391	Bifunctional polymyxin resistance protein ArnA	1
Ham0392	Undecaprenyl-phosphate 4-deoxy-4-formamido-L-arabinose transferase	1
Ham0390	PmrJ protein	1
Ham1412	3-phosphoshikimate 1-carboxyvinyltransferase	1
Ham0579	3-dehydroquinate synthase	1
Ham0979	Chorismate synthase	1
Ham0046	Shikimate dehydrogenase (NADP(+))	1
Ham0765	Phospho-2-dehydro-3-deoxyheptonate aldolase	1
Ham0580	Shikimate kinase 1	1
Ham0764	3-dehydroquinate dehydratase	1
Ham1308	Aspartate ammonia-lyase	1
Ham0795	Thioredoxin-dependent thiol peroxidase	1
Ham0866	Mannose-1-phosphate guanylyltransferase	1
Ham0867	Mannose-1-phosphate guanylyltransferase	1
Ham0759	Cytochrome o ubiquinol oxidase, subunit I-1	1
Ham1625	Cytochrome o ubiquinol oxidase, subunit I-1	1
Ham1428	D-alanyl-D-alanine carboxypeptidase	1
Ham0735	Deoxycytidine triphosphate deaminase	1
Ham1546	Deoxyguanosinetriphosphate triphosphohydrolase	1
Ham0671	Deoxyuridine 5'-triphosphate nucleotidohydrolase	1
Ham0967	3-oxoacyl-[acyl-carrier-protein] synthase 2	1
Ham0916	GTP cyclohydrolase 1	1
Ham1223	Phosphofructokinase	1
Ham1249	Peptidoglycan synthetase/penicillin-binding protein 2	1
Ham0733	UTP--glucose-1-phosphate uridylyltransferase	1
Ham1166	Citrate synthase	1
Ham1144	Glutathione reductase	1
Ham0872	GDP-D-mannose dehydratase	1
Ham0267	Phosphoheptose isomerase	1
Ham0869	D,D-heptose 1,7-bisphosphate phosphatase	1
Ham0785	Glutaredoxin	1
Ham1544	Glutaredoxin	1
Ham1135	Oxygen-independent coproporphyrinogen III oxidase	1
Ham1090	Lipid A biosynthesis lauroyltransferase	1
Ham1443	Lipid A biosynthesis myristoyltransferase	1
Ham1053	Cysteine desulfurase IscS	1
Ham1278	Octaprenyl diphosphate synthase	1
Ham0930	2-dehydro-3-deoxyphosphooctonate aldolase	1
Ham0905	3-deoxy-manno-octulosonate cytidylyltransferase	1
Ham1114	3-deoxy-D-manno-octulosonate 8-phosphate phosphatase	1
Ham1113	Arabinose 5-phosphate isomerase	1
Ham1232	3-deoxy-D-manno-octulosonic-acid transferase	1
Ham1425	Lipoyl synthase	1
Ham1426	Octanoyltransferase	1
Ham1334	Peptide methionine sulfoxide reductase MsrB	1
Ham1116	Lipopolysaccharide export system protein LptA	1
Ham1117	ABC transporter, ATP-binding protein	1
Ham1115	Lipopolysaccharide export system protein LptC	1
Ham0893	Lipopolysaccharide ABC transporter permease LptF	1
Ham0894	Lipopolysaccharide export system permease protein LptG	1
Ham0098	Acyl-[acyl-carrier-protein]--UDP-N-acetylglucosamine O-acyltransferase	1
Ham0097	Lipid-A-disaccharide synthase	1
Ham1261	UDP-3-O-[3-hydroxymyristoyl] N-acetylglucosamine deacetylase	1
Ham0100	UDP-3-O-(3-hydroxymyristoyl)glucosamine N-acyltransferase	1
Ham1499	UDP-2,3-diacylglucosamine hydrolase	1
Ham0901	Tetraacyldisaccharide 4'-kinase	1
Ham0705	Lysine--tRNA ligase	1
Ham1005	Mannose-6-phosphate isomerase	1
Ham0859	Phosphoglucosamine mutase	1
Ham1008	N-acetylmuramoyl-L-alanine amidase family protein	1
Ham0050	Nucleoside diphosphate kinase	1
Ham1089	Anthranilate synthase component II	1
Ham0175	Aminodeoxychorismate synthase, component I	1
Ham0933	Phosphoenolpyruvate carboxykinase [ATP]	1
Ham1156	ATP-dependent 6-phosphofructokinase	1
Ham1002	Pyrroline-5-carboxylate reductase	1
Ham1413	Spermidine N1-acetyltransferase	1
Ham1301	Phosphate transport system permease protein pstA	1
Ham1302	Phosphate import ATP-binding protein PstB	1
Ham1300	Phosphate ABC transporter, permease protein PstC	1
Ham1299	Phosphate-binding protein PstS	1
Ham0140	Adenylosuccinate synthetase	1
Ham0131	Uridylate kinase	1
Ham0939	Soluble pyridine nucleotide transhydrogenase	1
Ham0064	7-cyano-7-deazaguanine synthase	1
Ham0443	6-carboxy-5,6,7,8-tetrahydropterin synthase	1
Ham0884	7-carboxy-7-deazaguanine synthase	1
Ham1514	NADPH-dependent 7-cyano-7-deazaguanine reductase	1
Ham1134	Non-canonical purine NTP pyrophosphatase	1
Ham0739	ADP-L-glycero-D-manno-heptose-6-epimerase	1
Ham0091	Bifunctional protein HldE	1
Ham1104	ADP-heptose LPS heptosyltransferase II	1
Ham1105	ADP-heptose--LPS heptosyltransferase	1
Ham0996	Ribosome small subunit-dependent GTPase A	1
Ham0238	D-3-phosphoglycerate dehydrogenase	1
Ham1236	NAD-dependent malic enzyme	1
Ham0743	Superoxide dismutase	1
Ham0924	GTP pyrophosphokinase	1
Ham1466	Guanosine-3',5'-bis(Diphosphate) 3'-pyrophosphohydrolase	1
Ham1386	Transaldolase	1
Ham1430	Penicillin-binding protein 2	1
Ham0782	Thioredoxin	1
Ham0571	4-hydroxybenzoate octaprenyltransferase	1
Ham0511	Atypical kinase ADCK3, mitochondrial	1
Ham0572	Chorismate pyruvate-lyase	1
Ham0270	3-octaprenyl-4-hydroxybenzoate carboxy-lyase	1
Ham0509	Ubiquinone/menaquinone biosynthesis C-methyltransferase UbiE	1
Ham1520	Ubiquinone biosynthesis O-methyltransferase	1
Ham0761	2-octaprenyl-3-methyl-6-methoxy-1,4-benzoquinol hydroxylase	1
Ham0719	2-octaprenyl-6-methoxyphenol hydroxylase	1
Ham0085	3-octaprenyl-4-hydroxybenzoate carboxy-lyase	1
Ham1050	UDP-glucose 6-dehydrogenase	1
Ham0868	GDP-L-fucose synthase	1
Ham1519	TDP-4-oxo-6-deoxy-D-glucose aminotransferase	1
Ham1484	5'-deoxynucleotidase	1
Ham1054	Mutator mutT family protein	1
Ham0066	DNA ligase	1
Ham0946	Glutamate--tRNA ligase	1
Ham1442	RNA pyrophosphohydrolase	1
Ham1422	Lysine-specific permease	1

## Sheet: Table S8c
Table S8c. Single gene deletions for stand-alone Bemisia metabolic model
Deleted gene ID	Deleted gene name	Growth rate relative to wild-type
Bta13734	Glutamine synthetase	0
Bta11812	Pyrroline-5-carboxylate dehydrogenase	0
Bta12658	Cystathionine beta-synthase	0
Bta04165	Phenylalanine hydroxylase	0
Bta03546	GTP cyclohydrolase	0
Bta10349	6-pyruvoyl tetrahydrobiopterin synthase	0
Bta02512	Sepiapterin reductase	0
Bta11390	Dihydrolipoyl dehydrogenase	0
Bta11854	Bifunctional protein folD	0
Bta01836	6-phosphofructokinase	0
Bta14872	Glyceraldehyde-3-phosphate dehydrogenase	0
Bta10181	Phosphoglycerate kinase	0
Bta00344	Phosphoglycerate kinase	0
Bta04784	Pyruvate dehydrogenase E1 component subunit beta	0
Bta05449	Pyruvate carboxylase	0
Bta07580	Cytoplasmic aconitate hydratase	0
Bta04424	Aconitate hydratase	0
Bta03985	Fumarate hydratase, class II	0
Bta04997	Ribose-5-phosphate isomerase	0
Bta08309	Inorganic pyrophosphatase	0
Bta09726	Amidophosphoribosyltransferase	0
Bta09595	Phosphoribosylformylglycinamidine cyclo-ligase	0
Bta01408	Phosphoribosylformylglycinamidine synthase	0
Bta12620	Phosphoribosylaminoimidazole-succinocarboxamide synthase	0
Bta09728	Multifunctional protein ADE2	0
Bta13558	Adenylosuccinate lyase	0
Bta07583	Bifunctional purine biosynthesis protein PURH	0
Bta01290	Inosine-5'-monophosphate dehydrogenase	0
Bta02589	GMP synthase [glutamine-hydrolyzing]	0
Bta00309	2,3-bisphosphoglycerate-dependent phosphoglycerate mutase	0.172581
Bta01010	Enolase	0.172581
Bta13507	Pyruvate kinase	0.172581
Bta08349	Protoheme IX farnesyltransferase	0.41448
Bta12338	Heme A synthase	0.41448
Bta01987	Cytochrome c oxidase subunit 1	0.41448
Bta01999	Cytochrome c oxidase subunit 4 isoform 1, mitochondrial	0.41448
Bta10351	Cytochrome c oxidase subunit 5A, mitochondrial	0.41448
Bta09475	Cytochrome c oxidase subunit 5B, mitochondrial	0.41448
Bta09984	Cytochrome c oxidase subunit 6A, mitochondrial	0.41448
Bta05491	Cytochrome c oxidase subunit 6B	0.41448
Bta03935	Cytochrome c oxidase subunit 6C	0.41448
Bta12656	Cytochrome c oxidase subunit 7A1, mitochondrial	0.41448
Bta04589	Cytochrome c oxidase subunit 7C, mitochondrial	0.41448
Bta12961	CG7181-PA	0.41448
Bta11559	Cytochrome C oxidase assembly protein CtaG family protein	0.41448
Bta12615	Cytochrome c oxidase copper chaperone	0.41448
Bta11991	Cytochrome b-c1 complex subunit Rieske, mitochondrial	0.41448
Bta12514	Cytochrome c1, heme protein, mitochondrial	0.41448
Bta09686	Cytochrome b-c1 complex subunit 2, mitochondrial	0.41448
Bta04477	Cytochrome b-c1 complex subunit 6	0.41448
Bta10814	Cytochrome b-c1 complex subunit 7	0.41448
Bta10590	Cytochrome b-c1 complex subunit 8	0.41448
Bta08447	V-type ATP synthase alpha chain	0.509609
Bta07573	V-type ATP synthase beta chain	0.509609
Bta15459	V-type proton ATPase subunit C	0.509609
Bta00691	V-type proton ATPase subunit D 1	0.509609
Bta01250	V-type proton ATPase subunit F	0.509609
Bta04749	V-type proton ATPase subunit G	0.509609
Bta15084	V-type proton ATPase subunit H	0.509609
Bta13918	V-type proton ATPase subunit d	0.509609
Bta09813	V-type proton ATPase subunit S1	0.509609
Bta06348	V-type proton ATPase subunit e 2	0.509609
Bta01856	Triosephosphate isomerase	0.590689
Bta02770	Glucose-6-phosphate isomerase	0.776846
Bta09506	Glutamate dehydrogenase	0.850057
Bta09044	Flavin reductase	0.888425
Bta01668	Xylose isomerase	0.925414
Bta01667	Xylose isomerase	0.925414
Bta14674	Nicotinamide riboside kinase 1	0.983606
Bta14886	Purine nucleoside phosphorylase	0.983606
Bta01636	Nicotinate phosphoribosyltransferase, putative	0.983606
Bta15706	2-oxoglutarate dehydrogenase E1 component	0.993839
Bta08647	Dihydrolipoyllysine-residue succinyltransferase component of 2-oxoglutarate dehydrogenase complex	0.993839
Bta02426	Dihydrolipoyllysine-residue succinyltransferase component of 2-oxoglutarate dehydrogenase complex	0.993839
Bta10415	Succinyl-CoA ligase [ADP-forming] subunit beta	0.993839
Bta04028	Succinyl-CoA ligase [ADP-forming] subunit beta	0.993839
Bta04825	Succinyl-CoA ligase [ADP-forming] subunit alpha	0.993839
Bta02860	Succinate dehydrogenase [ubiquinone] iron-sulfur subunit, mitochondrial	0.993839
Bta08985	Succinate dehydrogenase, cytochrome B560 subunit	0.993839
Bta04798	Succinate dehydrogenase [ubiquinone] cytochrome b small subunit, mitochondrial	0.993839
Bta03754	Succinate dehydrogenase flavoprotein subunit	0.993839
Bta01251	Ribulose-phosphate 3-epimerase	0.994475
Bta10564	Transketolase	0.994475
Bta08413	Transaldolase	0.994475
Bta04574	Glycine cleavage system h protein	0.999881
Bta08960	Glycine dehydrogenase (Decarboxylating)	0.999881
Bta15725	Alanine aminotransferase 1	1
Bta15771	Alanine aminotransferase 1	1
Bta12720	Aspartate aminotransferase	1
Bta00564	Aspartate aminotransferase	1
Bta04470	Aspartate aminotransferase	1
Bta04471	Aspartate aminotransferase	1
Bta12274	Asparagine synthetase	1
Bta01673	Asparagine synthetase domain-containing protein 1	1
Bta03313	60 kDa lysophospholipase	1
Bta20020	4-hydroxy-tetrahydrodipicolinate reductase	1
Bta06657	Diaminopimelate epimerase	1
Bta03593	Diaminopimelate decarboxylase	1
Bta03589	Diaminopimelate decarboxylase	1
Bta04508	Urea amidolyase	1
Bta05423	Glutamate synthase	1
Bta12325	CAD protein	1
Bta09105	Aminoacylase-1	1
Bta03295	Proline dehydrogenase 1, mitochondrial	1
Bta06347	Pyrroline-5-carboxylate reductase	1
Bta10005	Pyrroline-5-carboxylate reductase	1
Bta06764	Pyrroline-5-carboxylate reductase	1
Bta13069	Ornithine aminotransferase	1
Bta04668	Ornithine aminotransferase	1
Bta00062	Argininosuccinate synthase	1
Bta00063	Argininosuccinate lyase	1
Bta07523	S-adenosylmethionine synthase	1
Bta10144	DNA (Cytosine-5)-methyltransferase 1	1
Bta09759	Adenosylhomocysteinase	1
Bta09902	Adenosylhomocysteinase	1
Bta03037	3'(2'),5'-bisphosphate nucleotidase 1	1
Bta10210	Cystathionine gamma-lyase	1
Bta15089	Cystathionine gamma-lyase	1
Bta02998	Homocysteine S-methyltransferase	1
Bta00136	Homocysteine S-methyltransferase 2	1
Bta02108	Bifunctional polynucleotide phosphatase/kinase	1
Bta13250	Threonine dehydratase	1
Bta13117	Serine/threonine dehydratase serine racemase	1
Bta10673	Branched-chain-amino-acid aminotransferase	1
Bta15103	Chorismate mutase 1	1
Bta07129	D-3-phosphoglycerate dehydrogenase	1
Bta04363	Phosphoserine aminotransferase	1
Bta05814	Phosphoserine phosphatase	1
Bta08350	Glutamate--tRNA ligase	1
Bta06445	Alkaline phosphatase	1
Bta14984	Alkaline phosphatase	1
Bta14395	Alkaline phosphatase	1
Bta07544	Alkaline phosphatase	1
Bta15235	Dihydropteridine reductase	1
Bta03489	Folylpolyglutamate synthase	1
Bta14649	Dihydrofolate reductase	1
Bta00118	Formate-tetrahydrofolate ligase, putative	1
Bta06426	10-formyltetrahydrofolate dehydrogenase	1
Bta07487	Serine hydroxymethyltransferase	1
Bta00368	Serine hydroxymethyltransferase	1
Bta15632	Aminomethyltransferase	1
Bta03713	Aminomethyltransferase	1
Bta07488	Aminomethyltransferase	1
Bta00139	Riboflavin kinase	1
Bta06563	FAD synthase	1
Bta07799	5' nucleotidase	1
Bta03995	Maltase A3	1
Bta03996	5'-nucleotidase	1
Bta00305	5'-nucleotidase	1
Bta05644	5'-nucleotidase	1
Bta12748	5' nucleotidase	1
Bta04581	Cytosolic purine 5'-nucleotidase	1
Bta07078	5'-nucleotidase domain-containing protein 3	1
Bta13698	5'-nucleotidase domain-containing protein 1	1
Bta01254	Nicotinamide mononucleotide adenylyltransferase 1	1
Bta03454	Pyrazinamidase/nicotinamidase	1
Bta07667	Pyrazinamidase/nicotinamidase	1
Bta14083	Ubiquitin carboxyl-terminal hydrolase	1
Bta05141	NAD kinase	1
Bta06468	Nad kinase domain-containing protein 1	1
Bta01937	Adenosylmethionine-8-amino-7-oxononanoate aminotransferase BioA	1
Bta00841	Adenosylmethionine-8-amino-7-oxononanoate aminotransferase BioA	1
Bta00840	ATP-dependent dethiobiotin synthetase BioD	1
Bta01938	ATP-dependent dethiobiotin synthetase BioD	1
Bta09725	Biotin synthase	1
Bta05339	3-methyl-2-oxobutanoate hydroxymethyltransferase	1
Bta02237	Pantothenate kinase	1
Bta11165	Pantothenate kinase	1
Bta07251	Phosphopantothenate--cysteine ligase	1
Bta01487	Phosphopantothenoylcysteine decarboxylase	1
Bta07979	Dephospho-CoA kinase 2	1
Bta00424	Dephospho-CoA kinase 3	1
Bta13019	5-aminolevulinate synthase	1
Bta09502	Delta-aminolevulinic acid dehydratase	1
Bta03126	Porphobilinogen deaminase	1
Bta05960	Porphobilinogen deaminase	1
Bta05963	Porphobilinogen deaminase	1
Bta04433	Uroporphyrinogen-III synthase	1
Bta03943	Uroporphyrinogen decarboxylase	1
Bta14841	Oxygen-dependent coproporphyrinogen-III oxidase	1
Bta11160	Protoporphyrinogen oxidase	1
Bta04975	Ferrochelatase	1
Bta13260	Pyridoxal phosphate phosphatase PHOSPHO2	1
Bta00497	Pyridoxine/pyridoxamine 5'-phosphate oxidase	1
Bta15613	Pyridoxine/pyridoxamine 5'-phosphate oxidase	1
Bta02351	Pyridoxine/pyridoxamine 5'-phosphate oxidase	1
Bta11386	Pyridoxamine kinase	1
Bta10345	Glutamate--cysteine ligase catalytic subunit	1
Bta13939	Glutathione synthetase	1
Bta01631	Glutathione peroxidase	1
Bta00070	Glutathione peroxidase	1
Bta09710	Glutathione peroxidase	1
Bta14614	Glutathione S-transferase omega-1	1
Bta06780	Cysteine desulfurase IscS	1
Bta14930	Frataxin-like protein, mitochondrial	1
Bta13481	Iron-sulfur cluster assembly protein IscU	1
Bta04782	Iron-sulfur cluster insertion protein ErpA	1
Bta13746	Phosphoglucomutase	1
Bta04339	Phosphoglucosamine mutase	1
Bta07969	Hexokinase	1
Bta00587	Hexokinase-2	1
Bta11063	Fructose-1,6-bisphosphatase class 1	1
Bta01203	Fructose-bisphosphate aldolase	1
Bta12417	Fructose-bisphosphate aldolase	1
Bta04248	Pyruvate dehydrogenase E1 component subunit alpha	1
Bta01400	Pyruvate dehydrogenase E1 component subunit alpha	1
Bta01972	Acetyltransferase component of pyruvate dehydrogenase complex	1
Bta01981	Dihydrolipoyllysine-residue acetyltransferase component of pyruvate dehydrogenase complex	1
Bta11964	Dihydrolipoyllysine-residue acetyltransferase component 1 of pyruvate dehydrogenase complex	1
Bta05311	Acetyl coenzyme A synthetase	1
Bta09047	Phosphoenolpyruvate carboxykinase [GTP]	1
Bta12847	Phosphoenolpyruvate synthase	1
Bta09223	Citrate synthase	1
Bta12163	ATP-citrate synthase	1
Bta08322	Isocitrate dehydrogenase [NADP]	1
Bta13569	Isocitrate dehydrogenase [NADP]	1
Bta08007	Isocitrate dehydrogenase [NAD] subunit, mitochondrial	1
Bta09864	Isocitrate dehydrogenase [NAD] subunit, mitochondrial	1
Bta08958	Isocitrate dehydrogenase [NAD] subunit, mitochondrial	1
Bta02470	Malate dehydrogenase	1
Bta20007	Malate dehydrogenase	1
Bta08749	Glucose-6-phosphate 1-dehydrogenase	1
Bta04597	6-phosphogluconolactonase	1
Bta07945	6-phosphogluconate dehydrogenase, decarboxylating	1
Bta10225	UTP--glucose-1-phosphate uridylyltransferase	1
Bta13679	Glycogen synthase	1
Bta05577	Alpha-1,4 glucan phosphorylase	1
Bta04549	Beta-fructofuranosidase, putative	1
Bta00773	Beta-fructofuranosidase	1
Bta12617	Lysosomal alpha-glucosidase	1
Bta12932	V-type proton ATPase subunit E	1
Bta00642	V-type proton ATPase subunit E 2	1
Bta13958	V-type proton ATPase subunit a	1
Bta13716	V-type proton ATPase subunit a	1
Bta08415	V-type proton ATPase 16 kDa proteolipid subunit	1
Bta06492	V-type proton ATPase 21 kDa proteolipid subunit	1
Bta05959	Cytochrome c oxidase subunit 2	1
Bta11630	Cytochrome c oxidase subunit 2	1
Bta03244	NADH-ubiquinone oxidoreductase 75 kDa subunit, putative	1
Bta11816	NADH-quinone oxidoreductase subunit D	1
Bta05899	NADH-quinone oxidoreductase subunit C	1
Bta05808	NADH dehydrogenase [ubiquinone] iron-sulfur protein 4, mitochondrial	1
Bta08867	NADH dehydrogenase	1
Bta05403	NADH dehydrogenase [ubiquinone] iron-sulfur protein 6, mitochondrial	1
Bta05209	NADH dehydrogenase [ubiquinone] iron-sulfur protein 6, mitochondrial	1
Bta15627	NADH-quinone oxidoreductase subunit B	1
Bta12759	NADH-quinone oxidoreductase subunit I	1
Bta13866	NADH dehydrogenase flavoprotein 1	1
Bta11011	NADH dehydrogenase flavoprotein 2	1
Bta12192	NADH dehydrogenase [ubiquinone] 1 alpha subcomplex subunit 1	1
Bta08235	NADH dehydrogenase [ubiquinone] 1 alpha subcomplex subunit	1
Bta00094	NADH dehydrogenase 1 alpha subcomplex	1
Bta12825	NADH dehydrogenase [ubiquinone] 1 alpha subcomplex subunit 5	1
Bta00774	NADH dehydrogenase [ubiquinone] 1 alpha subcomplex subunit 6	1
Bta04618	NADH dehydrogenase [ubiquinone] 1 alpha subcomplex subunit 7	1
Bta03040	NADH dehydrogenase [ubiquinone] 1 alpha subcomplex subunit 8	1
Bta14131	NADH dehydrogenase [ubiquinone] 1 alpha subcomplex subunit 9, mitochondrial	1
Bta09399	NADH dehydrogenase [ubiquinone] 1 alpha subcomplex subunit 10, mitochondrial	1
Bta11755	Acyl carrier protein	1
Bta01601	NADH dehydrogenase (Ubiquinone) 1 alpha subcomplex subunit 11	1
Bta05773	NADH dehydrogenase [ubiquinone] 1 alpha subcomplex subunit 12	1
Bta01877	NADH dehydrogenase 1 alpha subcomplex subunit 13	1
Bta05601	NADH dehydrogenase [ubiquinone] 1 beta subcomplex subunit 2, mitochondrial	1
Bta09224	NADH dehydrogenase [ubiquinone] 1 beta subcomplex subunit 3	1
Bta10175	NADH:ubiquinone dehydrogenase	1
Bta01231	NADH dehydrogenase ubiquinone 1 beta subcomplex subunit 6	1
Bta10611	NADH dehydrogenase 1 beta subcomplex subunit 7	1
Bta13267	NADH dehydrogenase 1 beta subcomplex subunit 8, mitochondrial	1
Bta10930	NADH dehydrogenase [ubiquinone] 1 beta subcomplex subunit	1
Bta00328	NADH dehydrogenase [ubiquinone] 1 beta subcomplex subunit 10	1
Bta00127	NADH dehydrogenase [ubiquinone] 1 beta subcomplex subunit 11, mitochondrial	1
Bta13582	NADH dehydrogenase [ubiquinone] 1 subunit C2	1
Bta11292	Soluble pyridine nucleotide transhydrogenase	1
Bta08935	Dihydroxyacetone kinase-like protein	1
Bta12729	Ectonucleoside triphosphate diphosphohydrolase 5	1
Bta01059	3-ketoacyl-CoA thiolase	1
Bta01477	3-ketoacyl-CoA thiolase	1
Bta03506	3-ketoacyl-CoA thiolase	1
Bta01904	3-ketoacyl-CoA thiolase	1
Bta09917	3-ketoacyl-CoA thiolase	1
Bta09163	3-hydroxy-3-methylglutaryl coenzyme A reductase	1
Bta12392	3-hydroxy-3-methylglutaryl coenzyme A reductase	1
Bta06793	PAB-dependent poly(A)-specific ribonuclease subunit 3	1
Bta11704	Phosphomevalonate kinase	1
Bta08569	Diphosphomevalonate decarboxylase	1
Bta09208	Isopentenyl-diphosphate Delta-isomerase 1	1
Bta06242	Farnesyl pyrophosphate synthase	1
Bta05207	Farnesyl pyrophosphate synthase	1
Bta02408	Geranylgeranyl pyrophosphate synthase	1
Bta02110	Carbonic anhydrase	1
Bta09805	Carbonic anhydrase-related protein 10	1
Bta07815	Carbonic anhydrase	1
Bta10445	Carbonic anhydrase-related protein 10	1
Bta09899	Carbonic anhydrase	1
Bta09900	Carbonic anhydrase	1
Bta08493	Catalase	1
Bta08461	Catalase	1
Bta08463	Catalase	1
Bta04558	Catalase	1
Bta15573	Catalase	1
Bta01915	Catalase	1
Bta08132	Ribose-phosphate pyrophosphokinase 1	1
Bta12724	Ribose-phosphate pyrophosphokinase 1,2	1
Bta07905	Dihydroorotate dehydrogenase (quinone), mitochondrial	1
Bta01575	Orotate phosphoribosyltransferase and orotidine-5'-monophosphate decarboxylase	1
Bta11916	UMP-CMP kinase	1
Bta08348	Nucleoside diphosphate kinase	1
Bta12301	Nucleoside diphosphate kinase	1
Bta14798	Nucleoside diphosphate kinase	1
Bta02172	CTP synthase	1
Bta07223	CTP synthase	1
Bta07132	Inosine triphosphate pyrophosphatase	1
Bta11319	Guanylate kinase	1
Bta04721	Guanylate kinase	1
Bta12100	MAGUK p55 subfamily member 5	1
Bta13747	Guanylate kinase	1
Bta03532	Disks large like protein 1	1
Bta14703	Peripheral plasma membrane protein CASK	1
Bta02556	Ribonucleoside-diphosphate reductase	1
Bta11444	Ribonucleoside-diphosphate reductase subunit M2	1
Bta06614	Adenylosuccinate synthetase	1
Bta13048	Adenylosuccinate synthetase	1
Bta05456	Adenylate kinase	1
Bta13505	Adenylate kinase 4, mitochondrial	1
Bta05457	Adenylate kinase	1
Bta14388	Adenylate kinase	1
Bta01900	Deoxycytidylate deaminase	1
Bta01901	Deoxycytidylate deaminase	1
Bta09205	Thymidylate synthase	1
Bta00886	Thymidylate kinase	1
Bta05145	Adenosine kinase 2	1
Bta03764	AMP deaminase 2	1
